# Supplementary material for: The miR-221/222 cluster regulates hematopoietic stem cell quiescence and multipotency by suppressing both Fos/AP-1/IEG pathway activation and stress-like differentiation to granulocytes
Source: PLoS Biol. 2023 Nov 20;21(11):e3002015. doi: 10.1371/journal.pbio.3002015 (PMC10695376; doi:10.1371/journal.pbio.3002015)
Supplement: S1 Data — (XLSX) [file pbio.3002015.s001.xlsx]

## Sheet: Fig.1A
Number of HSC in					Number of MPP1 in					Number of MPP2 in					Number of MPP3 in					Number of MPP4 in
Unperturbed	Social-stress pert.				Unperturbed	Social-stress pert.				Unperturbed	Social-stress pert.				Unperturbed	Social-stress pert.				Unperturbed	Social-stress pert.
	1 day after	3 days after	7 days after	21 days after		1 day after	3 days after	7 days after	21 days after		1 day after	3 days after	7 days after	21 days after		1 day after	3 days after	7 days after	21 days after		1 day after	3 days after	7 days after	21 days after
3254.5	967.375	1609.5	2483.25	2295	9430	5094.25	6162.5	3060.75	6375	5853.5	8493.38	3951.25	1188	4201.12	28750	7721.25	17400	7895.25	17212.5	115000	73662.5	21025	14850	29325
2127.38	1003	876.125	2247.75	3976	3336.38	3000.5	5299.75	5254.88	8800	3034.12	7403.5	3063.75	1073.25	5816	3034.12	6757.5	13975	11137.5	21600	36037.5	47600	15050	21262.5	36800
1215.35	1219	1531.88	2240.62	4665.5	3779.85	10070	3445.38	3825	10075	2073.9	9412.8	2133.88	932.812	8525	9399.45	22260	16125	15000	39525	75820	106000	24187.5	25312.5	51150
6571.5	1501.5	1881.5	1616.38	4100.88	12675	6006	6549.75	3308.12	6307	3042	8557.5	2937.62	1206	5439.12	21450	21000	19525	10887.5	26500	36075	78750	31062.5	16750	31800
4504.5	1417.5	1755	2041.25	5737.5	5754	7063.88	6405	2307.5	10312.5	3265.5	9450	3300	887.5	8615.62	15750	22050	20250	16862.5	34687.5	28350	94500	31500	19525	47812.5
3547.5	1540				8116.25	6363				4289.25	11200				21500	9100				41925	77660
1852.38	949.267				4973.12	6428.33				2664.5	9666.67				14600	6786				19162.5	106920
1219.75	1150				2183.25	6716				1219.75	14566.7				17425	11500				15375	125400
1196.25	1846.19				2769.5	5648				1479	6001				19575	9884				13050	128520
4752	1184.04				10500	8712				7102.5	14256				24000	18216				30000	109760
5130	2154.9				10050	9570				5887.62	19140				19262.5	19800				32662.5
2695	2584.68				6977.25	13566				3945.38	19635				22050	24633				29137.5
5470	2218.72				6336	7840				3627.36	10584				17820	15288				37620
1673.56					11799					7695					34884					61560
1393.75					11000					7500					18500					105000
3007.5					11290					3642.36										38225
3752					5785.22					3846.78										22876
2756.25					8125					6875										28750

## Sheet: Fig.2A-B
Copy number of miR-221						Copy number of miR-222
HSC	MPP1	MPP2	Defficient_ HSC+MPP1	NTC		HSC	MPP1	MPP2	Defficient_ HSC+MPP1	NTC
5501.56	5976.62	2023.76	16.5	40		963.362	494.759	4670.31	28.0578	11.2262
6406.46	2341.41	4040.66	38.5	19		2345.5	103.686	3641.53	29.9184	10.4309
6010.95	7617.57	4657.1	53	81.01		2118.63	1735.7	3075.91	12.9807	13.857
5954.92	5403.88	5042.35	69	103.23		693.599	281.586	3207.73	4.78786	12.0015
5373.88	4904.31	4713.71	4	3.4		1556.76	947.893	3996.73	29.5072	10.7175
7508.34	5745.85	4791.46	47.5	11.76		2490.67	1124.02	3468.91	24.3913	19.1561
5731.97	6020.61	4115.52	16.64			1144.73	672.118	3393.21	6.54349	8.95596
6137.14	6921.86	4682.55	0.11			1397.39	1698.48	2564.73	6.07272	15.4785
6749.06	6943.1	4878.36	4.84			2361.38	1999.9	2495.98	21.3509
6541.46	5089.97	6085.87	29.23			1268.73	1183.55	3480.9	18.4202
6217.29	5999.7	3575.08	6.88			1973.85	2279.01	5507.2	16.5037
5632.33	6472.15	8698.71	94.56			2138.92	2529.19	5851.82	51.9124
6766.39	4603.82	6884.57	0			3966.68	1407.49	3964.76	5.10077
6393.02	11042.4	7540.4	11.31			3258.57	6336.71	3626.39	5.26559
5592.67	6486.97	8360.12	0			2489.02	3163.99	4822.93	20.1313
6108.2	7139.36	4879.06	3.78			3108.09	1479.45	2799.2	9.23051
6152.64	5854.2	6467.43				3807.02	1846.56	3280.51	17.8404
5660.25	6763.66	5759.31				3203.05	1406.22	3412.05
4767.47	5307.46	6502.02				1984.35	960.146	2936.33
6053.75	5708.13	7768.93				3333.63	2400.29	4747.29
6101.39	5972.22	787.388				2359.25	2219.38	1481.1
5038.35	4539.61	7382.52				3254.26	2847.66	3246.86
6351.19	5847.68	4079.81				3349.81	2952.44	2868.62
6118.76	5649.09	4535.15				3643.02	2018.19	4611.86
4757.44	6152.36	4583.77				3013.02	2887.57	4411.18
43.8517	6227.11	3717.61				459.989	2039.12	2018.72
5699.51	6256.24	4282.43				3039.34	2378.9	1875.26
5300.35	5986.5	6164.19				3796.37	1956.88	2676.19
4006.08	4728.2	5066.02				1890.47	876.997	2535.68
4605.06	4399.4	3525.47				1728.9	1396.16	1931.58

## Sheet: Fig.2C-D
Number of HSC in		Number of MPP1 in		Number of MPP2 in		Number of MPP3 in		Number of MPP4 in			Number of Granulocytes in
Proficient	Deficient	Proficient	Deficient	Proficient	Deficient	Proficient	Deficient	Proficient	Deficient		Proficient	Deficient
4752	1370.48	6336	10649	3627.36	6019	17820	28243	37620	64820		344240	463590
5130	1754.46	11799	12312	7695	10773	34884	37962	61560	66690		546120	854990
2695	1289.2	11000	13640	7500	18040	18500	48400	105000	66000		492760	1016400
5470	642.42	11290	13446	3642.36	15936	9035	45816	38225	84660		353920	325500
1673.56	1270.62	5785.22	16290	3846.78	21720	4659.48	65160	22876	114030		598560	588350
1393.75	875.5	8125	4717.4	6875	4485.65	7500	8240	28750	26780		487680	879800
2474.2	663.6	11120	9480	5782.4	12640	8250	17064	15400	49928		1114750	1103900
3569.5	1640.76	1787.5	10848	1622.5	6780	6596.4	13560	29397	40680		739200	918600
5004.66	1987.62	1591.74	4861.44	15867	5747.64	9450	18357	24750	22155		544200	789600
2866.5	2052	3586.5	2280	2439	9000	20664	20400	81180	30600		645000	4825800
3690	1552.5	8487	2220.75	7980	3334.5	13020	8775	71400	27675		924800	5985000
2583	1889.08	6300	7304	11286	5312	14877	9960	112860	43160		804000	1098750
7182	2030.08	9747	9984		12896		25376		104000		372240	1030200
	2801.88		11868		15996		35604		134160		438290	1578900
											814275	2434500
											513825	4626300
											1396875	1171800

## Sheet: Fig.3C
	c-fos RQ in miR-221/222-proficient						c-fos RQ in miR-221/222-deficient
HSC	1.01049	0.98962	1				6.59384	13.6052	5.37219	9.99208	6.19025	9.38892
MPP1	12.1253	11.0739	8.60836	10.2173	11.6134	10.0359	16.0622	14.8529	26.1253

## Sheet: Fig.5B
Number of MEP in				Number us GMP in
Unperturbed		Social-stress pert.		Unperturbed		Social-stress pert.
Proficient	Deficient	Proficient	Deficient	Proficient	Deficient	Proficient	Deficient
169740	53120	60010	132080	383760	169320	197680	726440
105000	120640	198000	213860	319200	366080	233640	994160
133380	221880	69300	552840	420660	510840	148500	1121940
18390	17333	60690	316820	51213	75333	153510	710290
19000	24700	86240	202470	38200	84933	274400	420820
62000	29082			139333	162028
74240	71710			114260	153360
97600	64480			118340	198400
90350	40880			132600	67200
119280	144500			123060	102750
234990	202560			164430	125440
192510	143825			130140	86075

## Sheet: Fig.8A
		Chimerism found in blood after mir-221/222-proficient HSC transplantation (%)											Chimerism found in blood after miR-221/222-deficient HSC transplantation (%)
	Weeks
1st transplant	4	0.56	0	2.86	1.2	8.93	4.31	5.71	4.45	3.79	11.4	7.2	4.61	19.7	10.4	5.04	3.35	3.11	13.5	2.53	1.88	12	8.06	9.89
	8	8.26	0.00901	8.32	20.8	30.1	7.26	27.2	17.6	8.38	31.4	15.6	11.5	12.9	26.3	22.4	7.74	6.73	14.8	14.2	5.56	5.82	17.2	10.4
	12	39.3	0.017	21.2	17.2	11.9	7.89	27.6	39.6	53	22.9	48.7	19.2	32.9	33.4	7.88	12.8	24.9	15.3	25	28.4	9.14	13.8	18.6
	16	49.4	0.8	49	35.6	44.9	12.7						25	19.1	21.2	18.4	30.2	28.4
2nd transplant	4	0.14	0.14	3.24	0.32	0.12							2.72	6.05	1.09	1.55	6.36	2.92
	8	41.5	13	12	40.3	26.4							5.86	1.1	1.75	2.24	0.9	10.6
	12	47.1	59	73	35	68.1							4.67	0.9	3.42	2.54	2.41	1.19
	16	78	33.1	28.9	77.6	59.3							3.19	0.8	3.06	2.77	1.7	0.96

## Sheet: Fig.8B
		% B cells from mir-221/222-proficient HSC donor											% B cells from miR-221/222-deficient HSC donor
	Weeks
1st transplant	4	3.42	0.1	0.12	0.96	1.07	1.39	4.98	0	4.58	0.4	3.1	0	1.43	0.5	8.65	0.92	0	0	0	1.35	4.68	1.13	0.69
	8	24.4	15.9	3.16	9.1	20.9	5.42	5.27	0	15.9	23.5	9.52	11.3	37.4	13.7	18.9	25.1	17	19.3	37.9	16.8	15.5	21.7	26.9
	12	33	22.9	34.8	23	23	21.7	40.6	0	30.1	34.7	37	41.2	45.7	42.6	42.2	32.3	44.6	18.1	36.6	34.8	41.8	12.7	34.2
	16	58	55.2	63.6	57	55.8	48.1						63.2	59.7	53.1	53.4	66.7	68.5
2nd transplant	4	3.64	3.7	0	0	0							0.34	0	0	0	0.31	0
	8	0.89	4.01	16.7	19.3								2.35	5.67	8.38	30.5	3.27	0.49
	12	25.1	17.6	30.4	24.2	12.7							1.41	3.47	9.42	35.2	8.82	0
	16	34.5	37.1	44.3	21.4	21.8							6.72	20.4	5.52	28.4	0.39	1.39
		% Cd4+T cells from mir-221/222-proficient HSC donor											% Cd4+T cells from miR-221/222-deficient HSC donor
	Weeks
1st transplant	4	0	0	0	0	0.036	0	0.042	0.051	0.033	0	0	0	0.081	0	0	0	0	0	0	0	0	0	0
	8	0.73	0	2.22	7.84	9.85	4.05	1.32	12.9	15.9	14.1	8.17	1.76	9.25	5.64	1.99	1.82	2.92	10.2	2.94	5.14	1.29	11.3	6.69
	12	24.1	0	18.6	21.6	12.5	25.6	22.3	28.2	15.3	14	37.7	21.9	21.1	23.8	13	11.5	8.53	9.65	22.2	16.9	31.1	7.25	20
	16	17.8	23.8	13.4	14.7	12.8	20.8						12.8	21.1	16.8	13.7	15	13.7
2nd transplant	4	0	0	0.054	0	0							0	0	0	0	0	0
	8	21.1	53.3	57.7	33.7								3.17	35.2	3.97	31.2	2.29	0.024
	12	31.5	37.8	25.2	42.9	33.7							0	7.64	12.8	12	2.65	0.32
	16	20.4	16.9	31.2	30.4	34.6							2.74	10.4	9.94	26.2	0	0
		% Cd8+T cells from mir-221/222-proficient HSC donor											% Cd8+T cells from miR-221/222-deficient HSC donor
	Weeks
1st transplant	4	0	0	0	0.19	0	0	0	0	0	0	0	1.16	1.43	0.5	0.96	2.75	0	2.04	0	2.7	0.45	0.95	1.39
	8	0.16	0	1.03	2.31	3.11	1.04	0.19	3.82	4.27	4.36	2.7	0.39	1.57	0.95	0.35	0.71	0.58	3.69	1	1.54	0.12	3.97	2.02
	12	5.26	0	2.49	1.74	3.12	5.04	3.98	4.8	2.67	2.65	9.18	6.73	6.5	7.94	0.62	3.67	2.95	2.55	8.04	5.22	4.92	3.31	5.36
	16	7.75	11.3	7.01	4.31	4.67	5.97						4.67	9.57	7.18	6.91	7.02	5.7
2nd transplant	4	0	0	0	0	0							0.34	0	0	0	0	0
	8	6.74	18.2	18.6	10.9								0.92	9.72	1.18	11	0.98	0
	12	10.1	13.9	7.59	15.7	10.5							0.22	1.39	5.61	6.8	0.59	0
	16	7.82	6.94	14	9.97	15.7							1.49	8.53	6.08	15.3	0.39	0
		% Granulocytes from mir-221/222-proficient HSC donor											% Granulocytes from miR-221/222-deficient HSC donor
	Weeks
1st transplant	4	3.42	0	24.9	25.6	17.7	34.7	20.4	22.2	45.9	23.8	28.6	18.6	40.5	49.4	17.3	21.1	31.5	29.6	62.5	15.5	26.3	23.6	41.9
	8	9.12	0	17.5	19.7	12.4	26.2	36.2	12.7	15.4	19.6	25.1	9.38	4.26	32.4	20.2	9.42	16.7	12.2	10.1	17.5	38.4	10.9	16
	12	3.49	0	3.14	3.08	2.31	0.78	2.66	3.39	5.25	2.39	2.01	7.32	7.29	4.03	8.7	15.8	11.6	20.4	8.96	13.6	24	35.3	11.3
	16	8.85	3.71	14	4.99	7.74	6.26						7.74	1.08	4.12	6.04	3.76	4.37
2nd transplant	4	70.9	79	49.8	43.4	84.6							22	37.1	33.9	49.3	56.8	62.4
	8	41.4	10.7	2.48	15.9								32.2	17.4	37.5	11.5	30.7	42.1
	12	13.9	16.6	18.6	6.96	18.2							58	61.8	42.8	34.4	65.6	73.3
	16	21.1	26.6	5.81	23.8	17.8							35.2	25.7	37	6.11	52.9	52.7
		% Monocyte/MF/DC from mir-221/222-proficient HSC donor											% Monocyte/MF/DC from miR-221/222-deficient HSC donor
	Weeks
1st transplant	4	66.7	0	68.8	68.6	73.3	56.9	69.5	67	45.4	61.2	62.8	66.3	52.1	40.6	49	56.9	40.7	62.2	12.5	65.5	58.4	47.1	42.8
	8	60.2	100	69.8	55.4	49.5	60.9	52.2	50.1	44.4	35.6	50.3	70.1	39.6	44.2	53.6	55.8	55.4	48.8	43.4	55.4	39.3	45.3	42.5
	12	28.4	100	34.8	38.7	49.9	38	24	34.7	42.6	39.6	10.1	20.2	17.1	18.7	32.9	35.1	28.3	46	21.3	24.8	39.1	32.9	25.5
	16	11.7	8.33	22.3	11.8	17	11.6						17	7.81	18.9	12.9	7.16	10
2nd transplant	4	21.8	13.6	40.1	32	15.4							70.6	56	45.2	38.7	37.2	33.3
	8	20.6	9.51	2.48	16.6								46.9	19	35.4	11.8	47.7	45.9
	12	15.4	11.1	15.2	7.67	21.1							35	17.4	26.5	9.6	20	21.3
	16	14.1	10.9	3.49	12.1	8.95							46.2	23.5	32	6.11	40	41.8

## Sheet: Fig.8C
Number of donor derived HSC in		Number of donor derived MPP1 in		Number of donor derived MPP2 in
Proficient	Deficient	Proficient	Deficient	Proficient	Deficient
1338.59	963.59	4543.5	1327.1	4543.5	1690.61
207.344	2432.72	3524.32	3241.47	4316.65	672.88
0	1669.26	0	3506.74	78.165	4257.26
528.165	351.043	3506.58	1168.42	4938.61	2398.88
3019.2	733.59	17760	6270	6105	5235.45
1408.59	3226.91	7492.5	8021	7992	3732.85

## Sheet: SF.1A
Number of CLP in					Number of MEPin					Number of CMP in					Number of GMP in
Unperturbed	Social-stress pert.				Unperturbed	Social-stress pert.				Unperturbed	Social-stress pert.				Unperturbed	Social-stress pert.
	1 day after	3 days after	7 days after	21 days after		1 day after	3 days after	7 days after	21 days after		1 day after	3 days after	7 days after	21 days after		1 day after	3 days after	7 days after	21 days after
25300	22187.5	31175	19800	14025	44850	36387.5	79750	22275	70125	379500	133125	166750	123750	210375	49450	87862.5	94250	26400	121125
48825	20400	12900	40500	16000	38362.5	27200	53750	33412.5	88000	197625	187000	134375	253125	264000	47662.5	61200	102125	97200	112000
33450	24380	27412.5	47812.5	32550	45715	25440	75250	43125	72850	211850	275600	204250	225000	302250	51290	116600	118250	83437.5	131750
34125	23100	36387.5	45225	20537.5	146250	65100	106500	20100	53662.5	468000	252000	230750	184250	238500	263250	103950	124250	82075	79500
29400	33075	42750	46150	33750	136500	27562.5	71250	23075	78750	325500	196875	217500	195250	356250	168000	58275	105000	78100	131250
49450	20801.8				118250	56101.8				247250	151286				118250	20171.4
49275	33235.7				8376.75	91928.6				146000	134357				13687.5	32528.6
50225	44785.7				9655.5	45375				123000	117857				28700	19446.4
37700	51000				22475	46537.5				94250	133875				16675	12750
20250	37100				55500	51800				292500	189000				120000	38500
15075					125625					309875					150750
22050					86625					236250					76387.5
36900					85660.7					224036					30310.7
30750					82500					187500					27000
40307.1					119089					320625					62292.9

## Sheet: SF.1B
Number of CLP in				Number of CMP in
Unperturbed		Social-stress pert.		Unperturbed		Social-stress pert.
Proficient	Deficient	Proficient	Deficient	Proficient	Deficient	Proficient	Deficient
34314	48925	38830	66040	107010	33200	34947	203200
41250	49928	55440	69360	71400	58240	63360	456620
29190	56952	92400	59620	87210	113520	39600	525740
30250	56970	103530	66430	27701	25666	28560	219730
48756	48600	66640	75430	18600	39000	43120	107190
39150	49275			60000	53317
62730	39840			153120	129220
54600	70720			156160	145700
71820	103200			147550	101360
				83370	89500
				115290	87360
				92880	64625

[truncated: 6 more sheets: SF.1C, SF.4A, SF.4B, SF.6A-B, SF.6C, SF.6D]
