# Supplementary material for: The miR-221/222 cluster regulates hematopoietic stem cell quiescence and multipotency by suppressing both Fos/AP-1/IEG pathway activation and stress-like differentiation to granulocytes
Source: PLoS Biol. 2023 Nov 20;21(11):e3002015. doi: 10.1371/journal.pbio.3002015 (PMC10695376; doi:10.1371/journal.pbio.3002015)
Supplement: S2 Data — (XLSX) [file pbio.3002015.s002.xlsx]

## Sheet: Fig_1B
ID	Symbol	Prof-HSC_Pert_filtered.mean	Prof-HSC_Unpert_filtered.mean	Prof-HSC_Pert_filtered.median	Prof-HSC_Unpert_filtered.median	Prof-HSC_Pert_filtered.no	Prof-HSC_Unpert_filtered.no	0.3	Diff_mean
ENSMUSG00000021252	0610007P14Rik	1.0546	1.08768	1	1	150	399	FALSE	0.0330854
ENSMUSG00000007777	0610009B22Rik	1.03384	1.04753	1	1	121	239	FALSE	0.0136881
ENSMUSG00000043644	0610009L18Rik	1.02437	1.0585	1	1	72	110	FALSE	0.0341228
ENSMUSG00000024442	0610009O20Rik	1.04711	1.0454	1	1	149	160	FALSE	-0.00170693
ENSMUSG00000042208	0610010F05Rik	1	1	1	1	32	43	FALSE	0
ENSMUSG00000020831	0610010K14Rik	1.03848	1.06614	1	1	76	101	FALSE	0.0276513
ENSMUSG00000025731	0610011F06Rik	1.08473	1.09363	1	1	253	397	FALSE	0.00890004
ENSMUSG00000107002	0610012G03Rik	1.08876	1.10174	1	1	368	462	FALSE	0.0129831
ENSMUSG00000058706	0610030E20Rik	1.03441	1.04235	1	1	136	217	FALSE	0.00793825
ENSMUSG00000108236	0610033M10Rik	NaN	NaN	NaN	NaN	0	0	FALSE	NaN
ENSMUSG00000028608	0610037L13Rik	1.05884	1.05175	1	1	220	268	FALSE	-0.00708736
ENSMUSG00000097882	0610038B21Rik	1	1	1	1	2	4	FALSE	0
ENSMUSG00000058812	0610039K10Rik	1	1	1	1	6	2	FALSE	0
ENSMUSG00000089889	0610040B10Rik	1.03545	1	1	1	33	36	FALSE	-0.0354523
ENSMUSG00000087341	0610040F04Rik	1	NaN	1	NaN	1	0	FALSE	NaN
ENSMUSG00000060512	0610040J01Rik	1	1	1	1	6	5	FALSE	0
ENSMUSG00000087361	0610043K17Rik	1	1	1	1	8	10	FALSE	0
ENSMUSG00000097863	1010001B22Rik	1	1	1	1	29	42	FALSE	0
ENSMUSG00000019689	1110001J03Rik	1.06614	1.14157	1	1	307	468	FALSE	0.0754337
ENSMUSG00000097134	1110002J07Rik	NaN	NaN	NaN	NaN	0	0	FALSE	NaN
ENSMUSG00000071456	1110002L01Rik	1.02925	1.02439	1	1	20	41	FALSE	-0.00485788
ENSMUSG00000022972	1110004E09Rik	1.03802	1.03892	1	1	134	191	FALSE	0.000904113
ENSMUSG00000030663	1110004F10Rik	1.19327	1.2207	1	1	569	785	TRUE	0.0274335
ENSMUSG00000107121	1110006O24Rik	1	1	1	1	26	25	FALSE	0
ENSMUSG00000027637	1110008F13Rik	1.18021	1.17194	1	1	449	553	TRUE	-0.00827175
ENSMUSG00000021023	1110008L16Rik	1.02089	1.02472	1	1	56	71	FALSE	0.00382521
ENSMUSG00000039195	1110008P14Rik	1	1.01983	1	1	33	59	FALSE	0.0198292
ENSMUSG00000045237	1110012L19Rik	1.04054	1.02017	1	1	101	203	FALSE	-0.0203708
ENSMUSG00000097616	1110019D14Rik	1.02388	1.01009	1	1	49	58	FALSE	-0.0137905
ENSMUSG00000097047	1110020A21Rik	1	1	1	1	14	23	FALSE	0
ENSMUSG00000037971	1110032A03Rik	1.08937	1.07159	1	1	212	238	FALSE	-0.017775
ENSMUSG00000046999	1110032F04Rik	NaN	NaN	NaN	NaN	0	0	FALSE	NaN
ENSMUSG00000044991	1110034G24Rik	1.02659	1	1	1	22	31	FALSE	-0.0265892
ENSMUSG00000099098	1110035H17Rik	1	1	1	1	19	18	FALSE	0
ENSMUSG00000040720	1110037F02Rik	1.06739	1.04021	1	1	119	214	FALSE	-0.0271832
ENSMUSG00000063236	1110038F14Rik	1.0588	1.07553	1	1	233	357	FALSE	0.0167387
ENSMUSG00000085457	1110046J04Rik	1.065	1	1	1	9	11	FALSE	-0.0649958
ENSMUSG00000040591	1110051M20Rik	1.03738	1.01592	1	1	105	147	FALSE	-0.0214618
ENSMUSG00000035171	1110059E24Rik	1.01017	1.03231	1	1	115	212	FALSE	0.0221363
ENSMUSG00000032551	1110059G10Rik	1.03797	1.04555	1	1	165	198	FALSE	0.00758563
ENSMUSG00000078570	1110065P20Rik	1.0076	1.02472	1	1	77	71	FALSE	0.0171198
ENSMUSG00000045414	1190002N15Rik	1	1	1	1	15	17	FALSE	0
ENSMUSG00000043687	1190005I06Rik	1	1	1	1	15	8	FALSE	0
ENSMUSG00000063320	1190007I07Rik	1.05884	1.06256	1	1	169	295	FALSE	0.00371402
ENSMUSG00000087684	1200007C13Rik	1.24919	1.15033	1	1	10	30	FALSE	-0.0988595
ENSMUSG00000097290	1300002E11Rik	1.03592	1.03551	1	1	114	127	FALSE	-0.000408711
ENSMUSG00000033688	1300017J02Rik	1	1	1	1	7	2	FALSE	0
ENSMUSG00000096221	1500002C15Rik	1.03656	1.03656	1	1	16	16	FALSE	0
ENSMUSG00000097595	1500002F19Rik	1	1	1	1	3	1	FALSE	0
ENSMUSG00000087651	1500009L16Rik	1.04295	1.06181	1	1	105	127	FALSE	0.0188578
ENSMUSG00000072694	1500011B03Rik	1.09985	1.09475	1	1	302	328	FALSE	-0.00509504
ENSMUSG00000051319	1500011K16Rik	1.06626	1.08461	1	1	213	310	FALSE	0.018344
ENSMUSG00000098702	1500015A07Rik	1.00609	1.0086	1	1	96	68	FALSE	0.00250903
ENSMUSG00000094732	1500015L24Rik	NaN	NaN	NaN	NaN	0	0	FALSE	NaN
ENSMUSG00000097383	1500026H17Rik	1	1.039	1	1	20	15	FALSE	0.0389975
ENSMUSG00000059631	1500035N22Rik	1	1	1	1	1	1	FALSE	0
ENSMUSG00000043747	1520401A03Rik	NaN	NaN	NaN	NaN	0	0	FALSE	NaN
ENSMUSG00000086899	1600002D24Rik	NaN	NaN	NaN	NaN	0	0	FALSE	NaN
ENSMUSG00000024118	1600002H07Rik	1	1.01064	1	1	28	55	FALSE	0.0106357
ENSMUSG00000035595	1600002K03Rik	1.03	1.0375	1	1	39	78	FALSE	0.00749952
ENSMUSG00000101585	1600010M07Rik	NaN	NaN	NaN	NaN	0	0	FALSE	NaN
ENSMUSG00000050088	1600012H06Rik	1	1.02853	1	1	22	41	FALSE	0.0285348
ENSMUSG00000054676	1600014C10Rik	1.02954	1.06158	1	1	99	152	FALSE	0.0320314
ENSMUSG00000094690	1600014C23Rik	NaN	NaN	NaN	NaN	0	0	FALSE	NaN
ENSMUSG00000097048	1600020E01Rik	1.08001	1.04694	1	1	146	162	FALSE	-0.0330677
ENSMUSG00000047150	1700001C19Rik	1	1	1	1	21	26	FALSE	0
ENSMUSG00000099419	1700001D01Rik	NaN	NaN	NaN	NaN	0	0	FALSE	NaN
ENSMUSG00000095040	1700001J03Rik	NaN	NaN	NaN	NaN	0	0	FALSE	NaN
ENSMUSG00000056508	1700001K19Rik	NaN	NaN	NaN	NaN	0	0	FALSE	NaN
ENSMUSG00000075511	1700001L05Rik	1	1	1	1	2	4	FALSE	0
ENSMUSG00000021534	1700001L19Rik	NaN	1	NaN	1	0	1	FALSE	NaN
ENSMUSG00000044320	1700001O22Rik	1	1	1	1	1	3	FALSE	0
ENSMUSG00000018543	1700001P01Rik	NaN	NaN	NaN	NaN	0	0	FALSE	NaN
ENSMUSG00000099391	1700003C15Rik	NaN	NaN	NaN	NaN	0	0	FALSE	NaN
ENSMUSG00000030030	1700003E16Rik	1	NaN	1	NaN	2	0	FALSE	NaN
ENSMUSG00000038523	1700003F12Rik	1	1	1	1	1	1	FALSE	0
ENSMUSG00000031620	1700007B14Rik	NaN	NaN	NaN	NaN	0	0	FALSE	NaN
ENSMUSG00000030858	1700007K09Rik	NaN	NaN	NaN	NaN	0	0	FALSE	NaN
ENSMUSG00000026831	1700007K13Rik	NaN	NaN	NaN	NaN	0	0	FALSE	NaN
ENSMUSG00000097318	1700007L15Rik	1	1	1	1	21	25	FALSE	0
ENSMUSG00000104872	1700008B11Rik	1	NaN	1	NaN	1	0	FALSE	NaN
ENSMUSG00000101225	1700008J07Rik	1	1.0303	1	1	22	33	FALSE	0.030303
ENSMUSG00000008028	1700008O03Rik	1	1	1	1	9	8	FALSE	0
ENSMUSG00000023873	1700010I14Rik	1	1	1	1	2	5	FALSE	0
ENSMUSG00000085102	1700010K24Rik	NaN	NaN	NaN	NaN	0	0	FALSE	NaN
ENSMUSG00000063971	1700011A15Rik	NaN	NaN	NaN	NaN	0	0	FALSE	NaN
ENSMUSG00000036557	1700011E24Rik	NaN	NaN	NaN	NaN	0	0	FALSE	NaN
ENSMUSG00000031927	1700012B09Rik	NaN	NaN	NaN	NaN	0	0	FALSE	NaN
ENSMUSG00000085470	1700012C14Rik	1	1	1	1	13	13	FALSE	0
ENSMUSG00000102069	1700012I11Rik	NaN	NaN	NaN	NaN	0	0	FALSE	NaN
ENSMUSG00000100200	1700012L04Rik	1	NaN	1	NaN	1	0	FALSE	NaN
ENSMUSG00000051054	1700014D04Rik	1	NaN	1	NaN	1	0	FALSE	NaN
ENSMUSG00000042800	1700015E13Rik	NaN	1	NaN	1	0	1	FALSE	NaN
ENSMUSG00000015962	1700016C15Rik	NaN	NaN	NaN	NaN	0	0	FALSE	NaN
ENSMUSG00000031509	1700016D06Rik	NaN	NaN	NaN	NaN	0	0	FALSE	NaN
ENSMUSG00000104955	1700016F12Rik	1	1	1	1	2	2	FALSE	0
ENSMUSG00000085861	1700016G14Rik	1	1	1	1	2	1	FALSE	0
ENSMUSG00000100625	1700016G22Rik	NaN	NaN	NaN	NaN	0	0	FALSE	NaN
ENSMUSG00000053783	1700016K19Rik	NaN	1	NaN	1	0	2	FALSE	NaN
ENSMUSG00000032300	1700017B05Rik	1.061	1.03441	1	1	189	119	FALSE	-0.0265922
ENSMUSG00000086348	1700017J07Rik	1	1	1	1	1	2	FALSE	0
ENSMUSG00000100075	1700018L02Rik	1.015	1	1	1	39	12	FALSE	-0.014999
ENSMUSG00000060715	1700019A02Rik	1	NaN	1	NaN	1	0	FALSE	NaN
ENSMUSG00000040340	1700019B03Rik	1	NaN	1	NaN	1	0	FALSE	NaN
ENSMUSG00000043629	1700019D03Rik	1	1	1	1	16	17	FALSE	0
ENSMUSG00000068299	1700019G17Rik	1	1.14624	1	1	1	4	FALSE	0.146241
ENSMUSG00000085416	1700019G24Rik	1	NaN	1	NaN	1	0	FALSE	NaN
ENSMUSG00000026931	1700019N19Rik	NaN	NaN	NaN	NaN	0	0	FALSE	NaN
ENSMUSG00000100937	1700020D05Rik	NaN	NaN	NaN	NaN	0	0	FALSE	NaN
ENSMUSG00000101801	1700020G17Rik	NaN	NaN	NaN	NaN	0	0	FALSE	NaN
ENSMUSG00000085438	1700020I14Rik	1.05782	1.10532	1	1	172	382	FALSE	0.0475029
ENSMUSG00000035085	1700020L24Rik	1	1	1	1	7	4	FALSE	0
ENSMUSG00000100146	1700020M21Rik	NaN	NaN	NaN	NaN	0	0	FALSE	NaN
ENSMUSG00000059690	1700020N15Rik	NaN	NaN	NaN	NaN	0	0	FALSE	NaN
ENSMUSG00000100253	1700020N18Rik	1	1	1	1	4	12	FALSE	0
ENSMUSG00000037535	1700021A07Rik	NaN	NaN	NaN	NaN	0	0	FALSE	NaN
ENSMUSG00000019797	1700021F05Rik	1.02279	1.03176	1	1	77	142	FALSE	0.00896823
ENSMUSG00000087343	1700021N21Rik	NaN	NaN	NaN	NaN	0	0	FALSE	NaN
ENSMUSG00000028451	1700022I11Rik	1	1	1	1	2	3	FALSE	0
ENSMUSG00000097523	1700022N22Rik	1	1	1	1	9	10	FALSE	0
ENSMUSG00000020940	1700023F06Rik	NaN	NaN	NaN	NaN	0	0	FALSE	NaN
ENSMUSG00000078612	1700024P16Rik	NaN	NaN	NaN	NaN	0	0	FALSE	NaN
ENSMUSG00000032666	1700025G04Rik	1.02489	1.04034	1	1	47	58	FALSE	0.0154502
ENSMUSG00000100121	1700025N23Rik	NaN	NaN	NaN	NaN	0	0	FALSE	NaN
ENSMUSG00000073976	1700026J12Rik	NaN	1	NaN	1	0	1	FALSE	NaN
ENSMUSG00000026809	1700026L06Rik	1	1.08357	1	1	10	14	FALSE	0.0835661
ENSMUSG00000084864	1700027A07Rik	NaN	NaN	NaN	NaN	0	0	FALSE	NaN
ENSMUSG00000098304	1700027I24Rik	NaN	NaN	NaN	NaN	0	0	FALSE	NaN
ENSMUSG00000056821	1700028I16Rik	NaN	1	NaN	1	0	1	FALSE	NaN
ENSMUSG00000038782	1700028J19Rik	1	1	1	1	4	11	FALSE	0
ENSMUSG00000089798	1700028K03Rik	1	1	1	1	1	2	FALSE	0
ENSMUSG00000031452	1700029H14Rik	NaN	NaN	NaN	NaN	0	0	FALSE	NaN
ENSMUSG00000044916	1700029I15Rik	1	1	1	1	1	4	FALSE	0
ENSMUSG00000071103	1700029J07Rik	1	1	1	1	22	22	FALSE	0
ENSMUSG00000085333	1700030A11Rik	NaN	NaN	NaN	NaN	0	0	FALSE	NaN
ENSMUSG00000031847	1700030J22Rik	1	1	1	1	1	4	FALSE	0
ENSMUSG00000052794	1700030K09Rik	1.02167	1.0074	1	1	54	79	FALSE	-0.0142607
ENSMUSG00000100315	1700031P21Rik	NaN	NaN	NaN	NaN	0	0	FALSE	NaN
ENSMUSG00000055833	1700034H15Rik	NaN	NaN	NaN	NaN	0	0	FALSE	NaN
ENSMUSG00000074619	1700034I23Rik	NaN	NaN	NaN	NaN	0	0	FALSE	NaN
ENSMUSG00000040163	1700034J05Rik	NaN	NaN	NaN	NaN	0	0	FALSE	NaN
ENSMUSG00000097893	1700034P13Rik	1	1	1	1	3	2	FALSE	0
ENSMUSG00000095956	1700036A12Rik	NaN	NaN	NaN	NaN	0	0	FALSE	NaN
ENSMUSG00000005983	1700037C18Rik	1.01918	1.02194	1	1	61	80	FALSE	0.002757
ENSMUSG00000027327	1700037H04Rik	1.05652	1.10644	1	1	204	381	FALSE	0.0499197
ENSMUSG00000104086	1700039M15Rik	NaN	NaN	NaN	NaN	0	0	FALSE	NaN
ENSMUSG00000097515	1700040D17Rik	1	1	1	1	5	6	FALSE	0
ENSMUSG00000019945	1700040L02Rik	1.04968	1.03112	1	1	79	94	FALSE	-0.0185661
ENSMUSG00000054822	1700041G16Rik	1	1.17611	1	1	5	9	FALSE	0.176107
ENSMUSG00000100857	1700041M19Rik	NaN	NaN	NaN	NaN	0	0	FALSE	NaN
ENSMUSG00000086391	1700042O10Rik	NaN	NaN	NaN	NaN	0	0	FALSE	NaN
ENSMUSG00000085437	1700047A11Rik	1	NaN	1	NaN	1	0	FALSE	NaN
ENSMUSG00000085549	1700047F07Rik	NaN	NaN	NaN	NaN	0	0	FALSE	NaN
ENSMUSG00000094103	1700047I17Rik2	1	1	1	1	16	6	FALSE	0
ENSMUSG00000043773	1700048O20Rik	1.0234	1.0225	1	1	25	26	FALSE	-0.000899942
ENSMUSG00000085077	1700049E15Rik	NaN	NaN	NaN	NaN	0	0	FALSE	NaN
ENSMUSG00000070709	1700049G17Rik	1.0585	1	1	1	10	18	FALSE	-0.0584963
ENSMUSG00000011052	1700049J03Rik	1	NaN	1	NaN	1	0	FALSE	NaN
ENSMUSG00000099681	1700052K11Rik	1.02659	1	1	1	22	28	FALSE	-0.0265892
ENSMUSG00000085889	1700054M17Rik	1	1	1	1	4	2	FALSE	0
ENSMUSG00000070997	1700055D18Rik	1	1	1	1	20	14	FALSE	0
ENSMUSG00000044854	1700056E22Rik	1	1	1	1	21	18	FALSE	0
ENSMUSG00000084792	1700056N10Rik	1	1	1	1	6	8	FALSE	0
ENSMUSG00000074139	1700057G04Rik	NaN	NaN	NaN	NaN	0	0	FALSE	NaN
ENSMUSG00000089636	1700058P15Rik	NaN	NaN	NaN	NaN	0	0	FALSE	NaN
ENSMUSG00000078957	1700060C20Rik	NaN	NaN	NaN	NaN	0	0	FALSE	NaN
ENSMUSG00000084970	1700060J05Rik	NaN	NaN	NaN	NaN	0	0	FALSE	NaN
ENSMUSG00000024209	1700061G19Rik	1	1	1	1	1	3	FALSE	0
ENSMUSG00000100837	1700063D05Rik	NaN	NaN	NaN	NaN	0	0	FALSE	NaN
ENSMUSG00000040657	1700063H04Rik	NaN	NaN	NaN	NaN	0	0	FALSE	NaN
ENSMUSG00000082766	1700064H15Rik	NaN	NaN	NaN	NaN	0	0	FALSE	NaN
ENSMUSG00000100211	1700064M15Rik	NaN	NaN	NaN	NaN	0	0	FALSE	NaN
ENSMUSG00000096655	1700065D16Rik	1	NaN	1	NaN	7	0	FALSE	NaN
ENSMUSG00000100134	1700065O20Rik	NaN	NaN	NaN	NaN	0	0	FALSE	NaN
ENSMUSG00000073598	1700066B19Rik	1	1	1	1	9	27	FALSE	0
ENSMUSG00000097717	1700066J03Rik	NaN	NaN	NaN	NaN	0	0	FALSE	NaN
ENSMUSG00000038323	1700066M21Rik	1	1.02167	1	1	22	27	FALSE	0.0216653
ENSMUSG00000099378	1700067G17Rik	1	1	1	1	2	3	FALSE	0
ENSMUSG00000046408	1700067K01Rik	1	NaN	1	NaN	1	0	FALSE	NaN
ENSMUSG00000053081	1700069B07Rik	NaN	NaN	NaN	NaN	0	0	FALSE	NaN
ENSMUSG00000090307	1700071M16Rik	NaN	NaN	NaN	NaN	0	0	FALSE	NaN
ENSMUSG00000023737	1700082M22Rik	1	1	1	1	2	1	FALSE	0
ENSMUSG00000086016	1700084C06Rik	1	1	1	1	8	4	FALSE	0
ENSMUSG00000100747	1700084E18Rik	1	1.05318	1	1	13	11	FALSE	0.0531784
ENSMUSG00000097080	1700086O06Rik	1.02017	1	1	1	29	25	FALSE	-0.0201711
ENSMUSG00000085085	1700086P04Rik	1.07312	1	1	1	8	4	FALSE	-0.0731203
ENSMUSG00000033029	1700088E04Rik	1	1	1	1	4	11	FALSE	0
ENSMUSG00000090840	1700092M07Rik	NaN	NaN	NaN	NaN	0	0	FALSE	NaN
ENSMUSG00000022915	1700093J21Rik	NaN	NaN	NaN	NaN	0	0	FALSE	NaN
ENSMUSG00000020286	1700093K21Rik	NaN	NaN	NaN	NaN	0	0	FALSE	NaN
ENSMUSG00000101695	1700094J05Rik	1	1	1	1	4	3	FALSE	0
ENSMUSG00000085407	1700095J03Rik	1	NaN	1	NaN	1	0	FALSE	NaN
ENSMUSG00000101856	1700096K18Rik	1.03441	1.02147	1	1	102	109	FALSE	-0.012943
ENSMUSG00000099474	1700097N02Rik	1.08215	1.05412	1	1	65	91	FALSE	-0.0280327
ENSMUSG00000091906	1700099I09Rik	NaN	NaN	NaN	NaN	0	0	FALSE	NaN
ENSMUSG00000032611	1700102P08Rik	NaN	NaN	NaN	NaN	0	0	FALSE	NaN
ENSMUSG00000049476	1700104B16Rik	NaN	NaN	NaN	NaN	0	0	FALSE	NaN
ENSMUSG00000099923	1700105P06Rik	1	1	1	1	1	4	FALSE	0
ENSMUSG00000084837	1700108N11Rik	NaN	1	NaN	1	0	1	FALSE	NaN
ENSMUSG00000008307	1700109H08Rik	1	1	1	1	1	5	FALSE	0
ENSMUSG00000097267	1700109K24Rik	NaN	NaN	NaN	NaN	0	0	FALSE	NaN
ENSMUSG00000099384	1700110C19Rik	NaN	NaN	NaN	NaN	0	0	FALSE	NaN
ENSMUSG00000091329	1700112D23Rik	1	1	1	1	8	4	FALSE	0
ENSMUSG00000063458	1700112E06Rik	1.02625	1.04382	1	1	156	183	FALSE	0.0175744
ENSMUSG00000097527	1700112J16Rik	1.29248	1	1.29248	1	2	8	FALSE	-0.292481
ENSMUSG00000096935	1700113A16Rik	1.02194	1.04216	1	1	80	111	FALSE	0.0202234
ENSMUSG00000092276	1700116B05Rik	NaN	NaN	NaN	NaN	0	0	FALSE	NaN
ENSMUSG00000100593	1700119H24Rik	NaN	NaN	NaN	NaN	0	0	FALSE	NaN
ENSMUSG00000045391	1700120B22Rik	1	1	1	1	1	2	FALSE	0
ENSMUSG00000099579	1700120K04Rik	NaN	NaN	NaN	NaN	0	0	FALSE	NaN
ENSMUSG00000024786	1700123I01Rik	NaN	1	NaN	1	0	1	FALSE	NaN
ENSMUSG00000086080	1700123O12Rik	NaN	NaN	NaN	NaN	0	0	FALSE	NaN
ENSMUSG00000040822	1700123O20Rik	1.06099	1.08457	1	1	237	407	FALSE	0.0235773
ENSMUSG00000099354	1700124L16Rik	NaN	NaN	NaN	NaN	0	0	FALSE	NaN
ENSMUSG00000097584	1700125G22Rik	NaN	NaN	NaN	NaN	0	0	FALSE	NaN
ENSMUSG00000018479	1700125H20Rik	1	1	1	1	1	1	FALSE	0
ENSMUSG00000107802	1700126G02Rik	1	NaN	1	NaN	1	0	FALSE	NaN
ENSMUSG00000100182	1810006J02Rik	1	1	1	1	3	5	FALSE	0
ENSMUSG00000089745	1810008B01Rik	NaN	1	NaN	1	0	1	FALSE	NaN
ENSMUSG00000100094	1810008I18Rik	NaN	NaN	NaN	NaN	0	0	FALSE	NaN
ENSMUSG00000071653	1810009A15Rik	1.026	1	1	1	45	45	FALSE	-0.0259983
ENSMUSG00000078607	1810010H24Rik	1	1.14624	1	1	9	4	FALSE	0.146241
ENSMUSG00000041707	1810011H11Rik	1.04978	1.02167	1	1	47	108	FALSE	-0.0281188
ENSMUSG00000056313	1810011O10Rik	1.09749	1	1	1	6	2	FALSE	-0.0974938
ENSMUSG00000087595	1810012K08Rik	1	1	1	1	5	3	FALSE	0
ENSMUSG00000099825	1810012K16Rik	1	NaN	1	NaN	1	0	FALSE	NaN
ENSMUSG00000028177	1810013D15Rik	1	NaN	1	NaN	1	0	FALSE	NaN
ENSMUSG00000022507	1810013L24Rik	1.04875	1	1	1	36	61	FALSE	-0.0487469
ENSMUSG00000097412	1810014B01Rik	1.0076	1.03933	1	1	77	119	FALSE	0.0317283
ENSMUSG00000097115	1810019N24Rik	1	1	1	1	1	9	FALSE	0
ENSMUSG00000089997	1810020O05Rik	1	NaN	1	NaN	3	0	FALSE	NaN
ENSMUSG00000078784	1810022K09Rik	1.17456	1.17502	1	1	531	663	TRUE	0.000456313
ENSMUSG00000044145	1810024B03Rik	1.02366	1.01245	1	1	67	47	FALSE	-0.0112101
ENSMUSG00000048429	1810026J23Rik	1	1.00801	1	1	90	73	FALSE	0.00801318
ENSMUSG00000044148	1810030O07Rik	1.03391	1.04761	1	1	138	214	FALSE	0.0137035
ENSMUSG00000020812	1810032O08Rik	1.13728	1.10178	1	1	302	338	FALSE	-0.035506
ENSMUSG00000097101	1810034E14Rik	1	1	1	1	23	36	FALSE	0
ENSMUSG00000054091	1810037I17Rik	1.1534	1.25925	1	1	454	804	TRUE	0.105844
ENSMUSG00000102112	1810041H14Rik	1	1	1	1	11	12	FALSE	0
ENSMUSG00000062760	1810041L15Rik	NaN	NaN	NaN	NaN	0	0	FALSE	NaN
ENSMUSG00000020284	1810043G02Rik	1	1.02	1	1	93	117	FALSE	0.0199987
ENSMUSG00000078572	1810043H04Rik	1.0793	1.09855	1	1	257	373	FALSE	0.0192511
ENSMUSG00000100680	1810044D09Rik	1.01671	1.02925	1	1	70	80	FALSE	0.0125349
ENSMUSG00000097221	1810049J17Rik	NaN	NaN	NaN	NaN	0	0	FALSE	NaN
ENSMUSG00000035372	1810055G02Rik	1.0195	1	1	1	30	24	FALSE	-0.0194988
ENSMUSG00000073155	1810058I24Rik	1.15331	1.17154	1	1	433	684	TRUE	0.0182308
ENSMUSG00000027713	1810062G17Rik	1	1	1	1	13	14	FALSE	0
ENSMUSG00000084925	1810062O18Rik	1.0325	1	1	1	18	28	FALSE	-0.0324979
ENSMUSG00000085551	1810063I02Rik	NaN	NaN	NaN	NaN	0	0	FALSE	NaN
ENSMUSG00000013653	1810065E05Rik	NaN	NaN	NaN	NaN	0	0	FALSE	NaN
ENSMUSG00000095620	2010005H15Rik	NaN	NaN	NaN	NaN	0	0	FALSE	NaN
ENSMUSG00000044694	2010007H06Rik	1	1	1	1	3	3	FALSE	0
ENSMUSG00000100860	2010009K17Rik	NaN	NaN	NaN	NaN	0	0	FALSE	NaN
ENSMUSG00000087277	2010013B24Rik	1	1.02089	1	1	17	28	FALSE	0.0208915
ENSMUSG00000096983	2010015M23Rik	1	1	1	1	8	6	FALSE	0
ENSMUSG00000021290	2010107E04Rik	1.26617	1.32459	1	1	630	896	TRUE	0.0584176
ENSMUSG00000029847	2010107G12Rik	1	NaN	1	NaN	2	0	FALSE	NaN
ENSMUSG00000020083	2010107G23Rik	1	1.01329	1	1	47	44	FALSE	0.0132946
ENSMUSG00000029384	2010109A12Rik	1.03656	1	1	1	16	17	FALSE	-0.0365602
ENSMUSG00000063522	2010109I03Rik	NaN	NaN	NaN	NaN	0	0	FALSE	NaN
ENSMUSG00000098434	2010110E17Rik	NaN	NaN	NaN	NaN	0	0	FALSE	NaN
ENSMUSG00000097755	2010110K18Rik	NaN	NaN	NaN	NaN	0	0	FALSE	NaN
ENSMUSG00000021458	2010111I01Rik	1.04508	1.03011	1	1	126	136	FALSE	-0.0149686
ENSMUSG00000026090	2010300C02Rik	NaN	NaN	NaN	NaN	0	0	FALSE	NaN
ENSMUSG00000097289	2010300F17Rik	NaN	NaN	NaN	NaN	0	0	FALSE	NaN
ENSMUSG00000100714	2010308F09Rik	NaN	1	NaN	1	0	1	FALSE	NaN
ENSMUSG00000101268	2010310C07Rik	NaN	NaN	NaN	NaN	0	0	FALSE	NaN
ENSMUSG00000074829	2010315B03Rik	1.0172	1.04775	1	1	34	49	FALSE	0.0305473
ENSMUSG00000100691	2010320M18Rik	1.02388	1.01773	1	1	49	66	FALSE	-0.00614988
ENSMUSG00000030587	2200002D01Rik	1	1.09749	1	1	5	6	FALSE	0.0974938
ENSMUSG00000013083	2200002J24Rik	NaN	NaN	NaN	NaN	0	0	FALSE	NaN
ENSMUSG00000097165	2210008F06Rik	1	1	1	1	1	2	FALSE	0
ENSMUSG00000029882	2210010C04Rik	NaN	NaN	NaN	NaN	0	0	FALSE	NaN
ENSMUSG00000074217	2210011C24Rik	NaN	NaN	NaN	NaN	0	0	FALSE	NaN
ENSMUSG00000086316	2210013O21Rik	1.11931	1.13303	1	1	378	525	TRUE	0.0137173
ENSMUSG00000021550	2210016F16Rik	1.03375	1.02737	1	1	104	171	FALSE	-0.00638117
ENSMUSG00000029559	2210016L21Rik	1.065	1.07838	1	1	225	358	FALSE	0.0133803
ENSMUSG00000078546	2210404O09Rik	1	1	1	1	4	7	FALSE	0
ENSMUSG00000039563	2210406O10Rik	1	NaN	1	NaN	1	0	FALSE	NaN
ENSMUSG00000037145	2210407C18Rik	NaN	NaN	NaN	NaN	0	0	FALSE	NaN
ENSMUSG00000071252	2210408I21Rik	1	1	1	1	16	30	FALSE	0
ENSMUSG00000085563	2210411M09Rik	1	NaN	1	NaN	1	0	FALSE	NaN
ENSMUSG00000086494	2210417A02Rik	1	1	1	1	1	1	FALSE	0
ENSMUSG00000039269	2300002M23Rik	NaN	NaN	NaN	NaN	0	0	FALSE	NaN
ENSMUSG00000032403	2300009A05Rik	1.06714	1.04582	1	1	163	264	FALSE	-0.0213238
ENSMUSG00000097354	2310001H17Rik	1.06847	1.08553	1	1	272	291	FALSE	0.0170574
ENSMUSG00000053353	2310001K24Rik	1	1	1	1	2	2	FALSE	0
ENSMUSG00000034159	2310007B03Rik	NaN	NaN	NaN	NaN	0	0	FALSE	NaN
ENSMUSG00000100335	2310008N11Rik	NaN	NaN	NaN	NaN	0	0	FALSE	NaN
ENSMUSG00000079283	2310009B15Rik	1.0195	1.0435	1	1	90	144	FALSE	0.0240059
ENSMUSG00000097468	2310010G23Rik	1	1	1	1	1	1	FALSE	0
ENSMUSG00000020133	2310011J03Rik	1.06841	1.07394	1	1	243	393	FALSE	0.00553295
ENSMUSG00000097729	2310015A10Rik	1.03578	1.00975	1	1	77	60	FALSE	-0.0260284
ENSMUSG00000099411	2310015D24Rik	NaN	NaN	NaN	NaN	0	0	FALSE	NaN
ENSMUSG00000049643	2310022A10Rik	1.02588	1.0156	1	1	113	75	FALSE	-0.0102843
ENSMUSG00000031983	2310022B05Rik	1	1	1	1	17	19	FALSE	0
ENSMUSG00000078519	2310026L22Rik	1	NaN	1	NaN	1	0	FALSE	NaN
ENSMUSG00000032062	2310030G06Rik	1	1	1	1	5	1	FALSE	0
ENSMUSG00000097457	2310031A07Rik	1.14624	1	1	1	4	10	FALSE	-0.146241
ENSMUSG00000020441	2310033P09Rik	1.12405	1.1452	1	1	338	419	FALSE	0.0211464
ENSMUSG00000100157	2310034O05Rik	NaN	1	NaN	1	0	1	FALSE	NaN
ENSMUSG00000026319	2310035C23Rik	1.02949	1.0629	1	1	119	93	FALSE	0.0334053
ENSMUSG00000041203	2310036O22Rik	1.14876	1.17469	1	1	421	567	TRUE	0.025931
ENSMUSG00000062619	2310039H08Rik	1.05233	1.10622	1	1	225	302	FALSE	0.0538884
ENSMUSG00000072852	2310040G07Rik	1	1	1	1	1	1	FALSE	0
ENSMUSG00000101655	2310040G24Rik	1	1	1	1	11	18	FALSE	0
ENSMUSG00000097768	2310043M15Rik	1	NaN	1	NaN	2	0	FALSE	NaN
ENSMUSG00000085080	2310044K18Rik	NaN	NaN	NaN	NaN	0	0	FALSE	NaN
ENSMUSG00000100783	2310047D07Rik	1	NaN	1	NaN	1	0	FALSE	NaN
ENSMUSG00000040177	2310057M21Rik	1.02619	1.0161	1	1	67	109	FALSE	-0.0100925
ENSMUSG00000050705	2310061I04Rik	1.03174	1.04362	1	1	129	228	FALSE	0.0118735
ENSMUSG00000100084	2310068J16Rik	1	1.01828	1	1	25	32	FALSE	0.0182801
ENSMUSG00000100291	2310069B03Rik	1	1	1	1	3	3	FALSE	0
ENSMUSG00000097102	2310069G16Rik	NaN	1	NaN	1	0	1	FALSE	NaN
ENSMUSG00000105858	2310074N15Rik	1	1	1	1	2	4	FALSE	0
ENSMUSG00000089718	2310075C17Rik	NaN	NaN	NaN	NaN	0	0	FALSE	NaN
ENSMUSG00000045411	2410002F23Rik	1.1416	1.11524	1	1	417	392	FALSE	-0.0263591
ENSMUSG00000036873	2410004B18Rik	1.0325	1.0291	1	1	108	201	FALSE	-0.0033953
ENSMUSG00000085338	2410004I01Rik	NaN	NaN	NaN	NaN	0	0	FALSE	NaN
ENSMUSG00000071398	2410004P03Rik	1	1	1	1	9	19	FALSE	0
ENSMUSG00000099528	2410012E07Rik	NaN	NaN	NaN	NaN	0	0	FALSE	NaN
ENSMUSG00000049760	2410015M20Rik	1.1986	1.24865	1	1	496	819	TRUE	0.0500532
ENSMUSG00000046791	2410016O06Rik	1.03191	1.03656	1	1	55	32	FALSE	0.00465311
ENSMUSG00000038311	2410017I17Rik	1	1	1	1	17	15	FALSE	0
ENSMUSG00000073164	2410018L13Rik	1	1	1	1	12	11	FALSE	0
ENSMUSG00000100017	2410022M11Rik	1.01045	1.00975	1	1	56	60	FALSE	-0.000696384
ENSMUSG00000044387	2410080I02Rik	1.02925	1.039	1	1	20	15	FALSE	0.00974938
ENSMUSG00000039801	2410089E03Rik	1	1.01147	1	1	39	51	FALSE	0.0114699
ENSMUSG00000032840	2410131K14Rik	1	1	1	1	19	29	FALSE	0
ENSMUSG00000096917	2500002B13Rik	1.07312	1.0234	1	1	16	25	FALSE	-0.0497218
ENSMUSG00000071632	2510002D24Rik	1.03609	1.05467	1	1	206	214	FALSE	0.0185792
ENSMUSG00000043391	2510009E07Rik	1	1	1	1	18	17	FALSE	0
ENSMUSG00000104891	2510017J16Rik	1	1	1	1	9	19	FALSE	0
ENSMUSG00000044496	2510039O18Rik	1.03441	1	1	1	17	25	FALSE	-0.0344096
ENSMUSG00000066175	2510046G10Rik	1.02309	1.03384	1	1	76	121	FALSE	0.0107502
ENSMUSG00000039798	2600006K01Rik	1	1.045	1	1	13	13	FALSE	0.0449971
ENSMUSG00000052419	2610001J05Rik	1.07131	1.07972	1	1	240	329	FALSE	0.00841258
ENSMUSG00000031242	2610002M06Rik	1.05146	1.06647	1	1	99	176	FALSE	0.015011
ENSMUSG00000060301	2610008E11Rik	1.02935	1.0314	1	1	54	98	FALSE	0.00204492
ENSMUSG00000097537	2610020C07Rik	1	1	1	1	18	34	FALSE	0
ENSMUSG00000030924	2610020H08Rik	1.01828	1.01194	1	1	64	49	FALSE	-0.00634207
ENSMUSG00000091474	2610021A01Rik	1.02659	1.04178	1	1	44	56	FALSE	0.0151938
ENSMUSG00000009114	2610028H24Rik	NaN	NaN	NaN	NaN	0	0	FALSE	NaN
ENSMUSG00000087259	2610035D17Rik	1.06449	1.05583	1	1	206	217	FALSE	-0.00866026
ENSMUSG00000097536	2610037D02Rik	1	1	1	1	3	11	FALSE	0
ENSMUSG00000079388	2610042L04Rik	NaN	NaN	NaN	NaN	0	0	FALSE	NaN
ENSMUSG00000071302	2610044O15Rik8	1	1.04034	1	1	45	58	FALSE	0.0403422
ENSMUSG00000085236	2610206C17Rik	1	1	1	1	1	1	FALSE	0
ENSMUSG00000059482	2610301B20Rik	1.02207	1.03482	1	1	53	84	FALSE	0.0127451
ENSMUSG00000066000	2610305D13Rik	1	1	1	1	10	14	FALSE	0
ENSMUSG00000049916	2610318N02Rik	1.03441	1	1	1	17	24	FALSE	-0.0344096
ENSMUSG00000010277	2610507B11Rik	1.03391	1.06375	1	1	133	156	FALSE	0.0298378
ENSMUSG00000092486	2610524H06Rik	1.05853	1.08412	1	1	147	284	FALSE	0.0255811
ENSMUSG00000096001	2610528A11Rik	NaN	1	NaN	1	0	3	FALSE	NaN
ENSMUSG00000028536	2610528J11Rik	1	NaN	1	NaN	1	0	FALSE	NaN
ENSMUSG00000097334	2700012I20Rik	1	1.05318	1	1	6	11	FALSE	0.0531784
ENSMUSG00000097731	2700016F22Rik	NaN	NaN	NaN	NaN	0	0	FALSE	NaN
ENSMUSG00000038005	2700029M09Rik	1.07558	1.1187	1	1	179	341	FALSE	0.0431131
ENSMUSG00000086328	2700033N17Rik	NaN	1	NaN	1	0	3	FALSE	NaN
ENSMUSG00000097180	2700038G22Rik	1	1	1	1	35	31	FALSE	0
ENSMUSG00000041789	2700046A07Rik	NaN	NaN	NaN	NaN	0	0	FALSE	NaN
ENSMUSG00000097787	2700046G09Rik	1	1.045	1	1	11	13	FALSE	0.0449971
ENSMUSG00000034601	2700049A03Rik	1.01519	1.04926	1	1	77	95	FALSE	0.0340662
ENSMUSG00000021807	2700060E02Rik	1.27784	1.34429	1	1	716	1062	TRUE	0.0664449
ENSMUSG00000024273	2700062C07Rik	1.01773	1.02041	1	1	66	86	FALSE	0.00267953
ENSMUSG00000053080	2700081O15Rik	1.02543	1.0172	1	1	23	34	FALSE	-0.00822837
ENSMUSG00000076437	2700094K13Rik	1.11908	1.16071	1	1	348	603	FALSE	0.0416248
ENSMUSG00000062198	2700097O09Rik	1	1	1	1	37	66	FALSE	0
ENSMUSG00000087497	2810001G20Rik	1.00836	1.03205	1	1	70	146	FALSE	0.0236961
ENSMUSG00000031984	2810004N23Rik	1.07456	1.12347	1	1	205	359	FALSE	0.0489152
ENSMUSG00000047635	2810006K23Rik	1.02437	1.03258	1	1	96	223	FALSE	0.00820352
ENSMUSG00000020491	2810021J22Rik	1	1	1	1	7	7	FALSE	0
ENSMUSG00000096995	2810029C07Rik	1	1	1	1	10	10	FALSE	0
ENSMUSG00000099338	2810030D12Rik	NaN	NaN	NaN	NaN	0	0	FALSE	NaN
ENSMUSG00000099966	2810402E24Rik	1.01786	1.04531	1	1	56	55	FALSE	0.0274493
ENSMUSG00000028060	2810403A07Rik	1.07313	1.08593	1	1	289	307	FALSE	0.0128028
ENSMUSG00000101493	2810405F17Rik	1	1.0585	1	1	4	10	FALSE	0.0584963
ENSMUSG00000018570	2810408A11Rik	1	1	1	1	33	22	FALSE	0
ENSMUSG00000100594	2810414N06Rik	1	1	1	1	7	7	FALSE	0
ENSMUSG00000040204	2810417H13Rik	1.08357	1.67093	1	1.58496	7	35	FALSE	0.587365
ENSMUSG00000097811	2810425M01Rik	NaN	1	NaN	1	0	2	FALSE	NaN
ENSMUSG00000058833	2810428I15Rik	1.07935	1.13037	1	1	283	441	FALSE	0.0510214
ENSMUSG00000097709	2810429I04Rik	1	1	1	1	7	8	FALSE	0
ENSMUSG00000090260	2810442N19Rik	1	1	1	1	3	6	FALSE	0
ENSMUSG00000100876	2810454H06Rik	1	1	1	1	26	11	FALSE	0
ENSMUSG00000085030	2810455O05Rik	NaN	NaN	NaN	NaN	0	0	FALSE	NaN
ENSMUSG00000026227	2810459M11Rik	NaN	NaN	NaN	NaN	0	0	FALSE	NaN
ENSMUSG00000032712	2810474O19Rik	1.10993	1.0873	1	1	275	348	FALSE	-0.0226275
ENSMUSG00000102014	2900009J06Rik	1	1	1	1	3	3	FALSE	0
ENSMUSG00000044117	2900011O08Rik	1	1	1	1	16	12	FALSE	0
ENSMUSG00000051339	2900026A02Rik	1.0234	1.03581	1	1	50	49	FALSE	0.0124155
ENSMUSG00000107722	2900060B14Rik	1.06781	1.07	1	1	32	31	FALSE	0.00218742
ENSMUSG00000097277	2900076A07Rik	1	1	1	1	29	37	FALSE	0
ENSMUSG00000087038	2900079G21Rik	NaN	NaN	NaN	NaN	0	0	FALSE	NaN
ENSMUSG00000087484	2900089D17Rik	1	1	1	1	3	2	FALSE	0
ENSMUSG00000099632	2900093K20Rik	1.0136	1.045	1	1	43	52	FALSE	0.0313933
ENSMUSG00000085355	3010003L21Rik	1.02659	1.02786	1	1	66	63	FALSE	0.00126615
ENSMUSG00000020381	3010026O09Rik	1.03656	1.01147	1	1	32	51	FALSE	-0.0250903
ENSMUSG00000079737	3110001I22Rik	1	1.00705	1	1	66	83	FALSE	0.00704774
ENSMUSG00000024410	3110002H16Rik	1.01828	1.01526	1	1	64	115	FALSE	-0.00302019
ENSMUSG00000026388	3110009E18Rik	1	1.01045	1	1	39	56	FALSE	0.0104458
ENSMUSG00000094958	3110021N24Rik	1	NaN	1	NaN	1	0	FALSE	NaN
ENSMUSG00000025102	3110040N11Rik	1.05943	1.08549	1	1	194	341	FALSE	0.0260643
ENSMUSG00000028300	3110043O21Rik	1	1.01245	1	1	34	47	FALSE	0.012446
ENSMUSG00000097503	3110045C21Rik	NaN	1	NaN	1	0	2	FALSE	NaN
ENSMUSG00000035868	3110052M02Rik	1	1	1	1	2	1	FALSE	0
ENSMUSG00000085622	3110056K07Rik	1.00848	1.00597	1	1	69	98	FALSE	-0.00250871
ENSMUSG00000046806	3110062M04Rik	1.08818	1.06219	1	1	159	223	FALSE	-0.0259899
ENSMUSG00000074635	3110070M22Rik	1	1	1	1	4	3	FALSE	0
ENSMUSG00000053553	3110082I17Rik	1.05307	1.0367	1	1	96	91	FALSE	-0.0163685
ENSMUSG00000097303	3110083C13Rik	1	1	1	1	17	16	FALSE	0
ENSMUSG00000073590	3222401L13Rik	1.05882	1	1	1	17	26	FALSE	-0.0588235
ENSMUSG00000063364	3300002I08Rik	1	1	1	1	1	11	FALSE	0
ENSMUSG00000096965	3300005D01Rik	NaN	NaN	NaN	NaN	0	0	FALSE	NaN
ENSMUSG00000036242	3632451O06Rik	1	1	1	1	5	8	FALSE	0
ENSMUSG00000031125	3830403N18Rik	1.14624	1.19499	1	1	4	3	FALSE	0.0487469
ENSMUSG00000033111	3830406C13Rik	1.04659	1.05074	1	1	113	196	FALSE	0.00414661
ENSMUSG00000071181	3830408C21Rik	NaN	1	NaN	1	0	1	FALSE	NaN
ENSMUSG00000101731	3830432H09Rik	NaN	NaN	NaN	NaN	0	0	FALSE	NaN
ENSMUSG00000038917	3930402G23Rik	NaN	1	NaN	1	0	1	FALSE	NaN
ENSMUSG00000064202	4430402I18Rik	1	1	1	1	4	6	FALSE	0
ENSMUSG00000042579	4632404H12Rik	1.05087	1.05087	1	1	23	23	FALSE	0
ENSMUSG00000097561	4632411P08Rik	NaN	NaN	NaN	NaN	0	0	FALSE	NaN
ENSMUSG00000048106	4632415L05Rik	1	1.03441	1	1	57	102	FALSE	0.0344096
ENSMUSG00000097184	4632428C04Rik	1	1	1	1	1	1	FALSE	0
ENSMUSG00000097004	4731419I09Rik	1	1	1	1	2	1	FALSE	0
ENSMUSG00000086943	4732414G09Rik	1	1	1	1	2	1	FALSE	0
ENSMUSG00000097203	4732419C18Rik	NaN	NaN	NaN	NaN	0	0	FALSE	NaN
ENSMUSG00000090031	4732440D04Rik	1.02294	1	1	1	51	39	FALSE	-0.0229397
ENSMUSG00000097762	4732463B04Rik	1	1.0585	1	1	12	10	FALSE	0.0584963
ENSMUSG00000053714	4732471J01Rik	1	1	1	1	15	8	FALSE	0
ENSMUSG00000097488	4732487G21Rik	1	NaN	1	NaN	1	0	FALSE	NaN
ENSMUSG00000085421	4732490B19Rik	NaN	NaN	NaN	NaN	0	0	FALSE	NaN
ENSMUSG00000097350	4732491K20Rik	1.039	1	1	1	30	16	FALSE	-0.0389975
ENSMUSG00000097236	4831440E17Rik	NaN	1	NaN	1	0	2	FALSE	NaN
ENSMUSG00000107481	4833403J16Rik	1.02017	1.02167	1	1	29	54	FALSE	0.00149416
ENSMUSG00000097779	4833407H14Rik	1	1.02437	1	1	15	24	FALSE	0.0243734
ENSMUSG00000097697	4833412C05Rik	1	1	1	1	1	5	FALSE	0
ENSMUSG00000013562	4833413E03Rik	NaN	NaN	NaN	NaN	0	0	FALSE	NaN
ENSMUSG00000104950	4833413G10Rik	1	1	1	1	1	10	FALSE	0
ENSMUSG00000085287	4833418N02Rik	1.0375	1.01147	1	1	78	51	FALSE	-0.0260277
ENSMUSG00000062822	4833420G17Rik	1.07798	1.06207	1	1	271	311	FALSE	-0.0159147
ENSMUSG00000074782	4833422C13Rik	1	1	1	1	1	4	FALSE	0
ENSMUSG00000097619	4833422M21Rik	NaN	NaN	NaN	NaN	0	0	FALSE	NaN
ENSMUSG00000092171	4833427F10Rik	NaN	NaN	NaN	NaN	0	0	FALSE	NaN
ENSMUSG00000097074	4833428L15Rik	NaN	NaN	NaN	NaN	0	0	FALSE	NaN
ENSMUSG00000025871	4833439L19Rik	1.02114	1.04731	1	1	83	136	FALSE	0.0261699
ENSMUSG00000103103	4833445I07Rik	1	1	1	1	13	6	FALSE	0
ENSMUSG00000097626	4921504A21Rik	1	1	1	1	17	4	FALSE	0
ENSMUSG00000046782	4921506M07Rik	NaN	NaN	NaN	NaN	0	0	FALSE	NaN
ENSMUSG00000097650	4921507G05Rik	NaN	NaN	NaN	NaN	0	0	FALSE	NaN
ENSMUSG00000029828	4921507P07Rik	1.01828	1	1	1	32	32	FALSE	-0.0182801
ENSMUSG00000104585	4921511C10Rik	NaN	NaN	NaN	NaN	0	0	FALSE	NaN
ENSMUSG00000066944	4921513D11Rik	NaN	NaN	NaN	NaN	0	0	FALSE	NaN
ENSMUSG00000044544	4921513I03Rik	NaN	NaN	NaN	NaN	0	0	FALSE	NaN
ENSMUSG00000097620	4921514A10Rik	1	NaN	1	NaN	2	0	FALSE	NaN
ENSMUSG00000049902	4921517D22Rik	NaN	NaN	NaN	NaN	0	0	FALSE	NaN
ENSMUSG00000040467	4921522P10Rik	NaN	NaN	NaN	NaN	0	0	FALSE	NaN
ENSMUSG00000093749	4921523L03Rik	NaN	NaN	NaN	NaN	0	0	FALSE	NaN
ENSMUSG00000036934	4921524J17Rik	1.09328	1.0797	1	1	283	371	FALSE	-0.0135817
ENSMUSG00000020434	4921536K21Rik	NaN	1	NaN	1	0	1	FALSE	NaN
ENSMUSG00000104586	4921539H07Rik	NaN	NaN	NaN	NaN	0	0	FALSE	NaN
ENSMUSG00000079421	4930402F06Rik	NaN	NaN	NaN	NaN	0	0	FALSE	NaN
ENSMUSG00000027309	4930402H24Rik	1.01045	1.04239	1	1	56	69	FALSE	0.0319428
ENSMUSG00000087122	4930403D09Rik	NaN	NaN	NaN	NaN	0	0	FALSE	NaN
ENSMUSG00000102762	4930403P22Rik	NaN	NaN	NaN	NaN	0	0	FALSE	NaN
ENSMUSG00000106082	4930404A12Rik	NaN	NaN	NaN	NaN	0	0	FALSE	NaN
ENSMUSG00000079001	4930404H24Rik	NaN	1	NaN	1	0	6	FALSE	NaN
ENSMUSG00000020234	4930404N11Rik	1	1	1	1	1	1	FALSE	0
ENSMUSG00000051008	4930412M03Rik	1	1	1	1	4	6	FALSE	0
ENSMUSG00000020191	4930415F15Rik	1	1	1	1	6	5	FALSE	0
ENSMUSG00000022993	4930415O20Rik	NaN	NaN	NaN	NaN	0	0	FALSE	NaN
ENSMUSG00000100281	4930422M22Rik	NaN	NaN	NaN	NaN	0	0	FALSE	NaN
ENSMUSG00000106880	4930425K10Rik	NaN	NaN	NaN	NaN	0	0	FALSE	NaN
ENSMUSG00000043168	4930426D05Rik	1	1	1	1	4	4	FALSE	0
ENSMUSG00000097323	4930426I24Rik	NaN	1	NaN	1	0	4	FALSE	NaN
ENSMUSG00000026736	4930426L09Rik	1	1	1	1	11	2	FALSE	0
ENSMUSG00000037466	4930427A07Rik	1	1	1	1	7	10	FALSE	0
ENSMUSG00000085295	4930430E12Rik	1	1	1	1	3	1	FALSE	0
ENSMUSG00000046567	4930430F08Rik	1.01009	1.01887	1	1	58	62	FALSE	0.0087842
ENSMUSG00000097007	4930432B10Rik	1	NaN	1	NaN	1	0	FALSE	NaN
ENSMUSG00000008129	4930432K21Rik	1	1	1	1	3	7	FALSE	0
ENSMUSG00000042360	4930433N12Rik	NaN	1	NaN	1	0	1	FALSE	NaN
ENSMUSG00000100850	4930434B07Rik	NaN	NaN	NaN	NaN	0	0	FALSE	NaN
ENSMUSG00000069873	4930438A08Rik	NaN	NaN	NaN	NaN	0	0	FALSE	NaN
ENSMUSG00000101905	4930439D14Rik	NaN	1	NaN	1	0	1	FALSE	NaN
ENSMUSG00000085431	4930440I19Rik	NaN	1	NaN	1	0	1	FALSE	NaN
ENSMUSG00000101674	4930444A19Rik	NaN	NaN	NaN	NaN	0	0	FALSE	NaN
ENSMUSG00000085127	4930444E06Rik	NaN	NaN	NaN	NaN	0	0	FALSE	NaN
ENSMUSG00000069712	4930444G20Rik	NaN	NaN	NaN	NaN	0	0	FALSE	NaN
ENSMUSG00000097172	4930444M15Rik	NaN	NaN	NaN	NaN	0	0	FALSE	NaN
ENSMUSG00000067795	4930444P10Rik	NaN	NaN	NaN	NaN	0	0	FALSE	NaN
ENSMUSG00000097738	4930445N18Rik	NaN	1	NaN	1	0	1	FALSE	NaN
ENSMUSG00000021098	4930447C04Rik	1.02925	1	1	1	40	19	FALSE	-0.0292481
ENSMUSG00000087674	4930447M23Rik	1	NaN	1	NaN	2	0	FALSE	NaN
ENSMUSG00000097463	4930448E22Rik	NaN	1	NaN	1	0	1	FALSE	NaN
ENSMUSG00000097922	4930448N21Rik	NaN	NaN	NaN	NaN	0	0	FALSE	NaN
ENSMUSG00000022543	4930451G09Rik	NaN	1	NaN	1	0	1	FALSE	NaN
ENSMUSG00000021747	4930452B06Rik	1	1.08357	1	1	2	7	FALSE	0.0835661
ENSMUSG00000059920	4930453N24Rik	1.03266	1.03863	1	1	156	212	FALSE	0.00597103
ENSMUSG00000097553	4930455D15Rik	1	NaN	1	NaN	1	0	FALSE	NaN
ENSMUSG00000085761	4930455G09Rik	1	1	1	1	1	2	FALSE	0
ENSMUSG00000087611	4930458D05Rik	NaN	1	NaN	1	0	5	FALSE	NaN
ENSMUSG00000097370	4930467K11Rik	NaN	NaN	NaN	NaN	0	0	FALSE	NaN
ENSMUSG00000091686	4930471C04Rik	NaN	NaN	NaN	NaN	0	0	FALSE	NaN
ENSMUSG00000086138	4930471C06Rik	NaN	NaN	NaN	NaN	0	0	FALSE	NaN
ENSMUSG00000097693	4930471M09Rik	NaN	NaN	NaN	NaN	0	0	FALSE	NaN
ENSMUSG00000085238	4930479D17Rik	NaN	NaN	NaN	NaN	0	0	FALSE	NaN
ENSMUSG00000097284	4930480K23Rik	1	1.039	1	1	10	15	FALSE	0.0389975
ENSMUSG00000086938	4930481A15Rik	1.07866	1.05522	1	1	172	177	FALSE	-0.0234361
ENSMUSG00000086241	4930483K19Rik	NaN	NaN	NaN	NaN	0	0	FALSE	NaN
ENSMUSG00000050345	4930486L24Rik	1	1	1	1	20	36	FALSE	0
ENSMUSG00000097592	4930500F10Rik	NaN	NaN	NaN	NaN	0	0	FALSE	NaN
ENSMUSG00000044306	4930500M09Rik	1	1.19499	1	1	1	3	FALSE	0.194988
ENSMUSG00000055555	4930502E18Rik	NaN	NaN	NaN	NaN	0	0	FALSE	NaN
ENSMUSG00000090202	4930503B20Rik	NaN	NaN	NaN	NaN	0	0	FALSE	NaN
ENSMUSG00000044906	4930503L19Rik	1.02543	1	1	1	46	67	FALSE	-0.0254332
ENSMUSG00000040919	4930505A04Rik	NaN	NaN	NaN	NaN	0	0	FALSE	NaN
ENSMUSG00000097690	4930505N22Rik	1	1	1	1	3	5	FALSE	0
ENSMUSG00000097129	4930507D05Rik	1	1	1	1	1	1	FALSE	0
ENSMUSG00000096986	4930509E16Rik	1	1	1	1	3	2	FALSE	0
ENSMUSG00000096959	4930509G22Rik	NaN	NaN	NaN	NaN	0	0	FALSE	NaN
ENSMUSG00000020992	4930512B01Rik	1	NaN	1	NaN	1	0	FALSE	NaN
ENSMUSG00000106125	4930512P04Rik	NaN	NaN	NaN	NaN	0	0	FALSE	NaN
ENSMUSG00000106741	4930513D17Rik	NaN	NaN	NaN	NaN	0	0	FALSE	NaN
ENSMUSG00000092183	4930515G01Rik	1	1	1	1	4	9	FALSE	0
ENSMUSG00000097504	4930516B21Rik	NaN	NaN	NaN	NaN	0	0	FALSE	NaN
ENSMUSG00000092309	4930518C09Rik	NaN	NaN	NaN	NaN	0	0	FALSE	NaN
ENSMUSG00000074629	4930518I15Rik	NaN	1	NaN	1	0	3	FALSE	NaN
ENSMUSG00000029564	4930519G04Rik	NaN	NaN	NaN	NaN	0	0	FALSE	NaN
ENSMUSG00000105652	4930519L02Rik	1.04167	1.04618	1	1	24	76	FALSE	0.00451458
ENSMUSG00000097602	4930519P11Rik	1	1	1	1	1	2	FALSE	0
ENSMUSG00000106127	4930520M14Rik	1	1	1	1	1	1	FALSE	0
ENSMUSG00000072762	4930522L14Rik	1.01696	1.03384	1	1	69	121	FALSE	0.0168854
ENSMUSG00000090394	4930523C07Rik	1.02404	1.0225	1	1	73	104	FALSE	-0.001541
ENSMUSG00000020299	4930524B15Rik	NaN	NaN	NaN	NaN	0	0	FALSE	NaN
ENSMUSG00000035364	4930524J08Rik	1	1	1	1	12	4	FALSE	0
ENSMUSG00000090207	4930524O07Rik	1.09749	1	1	1	6	11	FALSE	-0.0974938
ENSMUSG00000097276	4930525G20Rik	1	1	1	1	3	3	FALSE	0
ENSMUSG00000097091	4930526L06Rik	NaN	NaN	NaN	NaN	0	0	FALSE	NaN
ENSMUSG00000085491	4930527E20Rik	NaN	1	NaN	1	0	1	FALSE	NaN
ENSMUSG00000097502	4930528D03Rik	NaN	NaN	NaN	NaN	0	0	FALSE	NaN
ENSMUSG00000085350	4930529I22Rik	NaN	NaN	NaN	NaN	0	0	FALSE	NaN
ENSMUSG00000097261	4930532G15Rik	1	1	1	1	10	7	FALSE	0
ENSMUSG00000097761	4930534D22Rik	1	NaN	1	NaN	1	0	FALSE	NaN
ENSMUSG00000102677	4930535E02Rik	NaN	NaN	NaN	NaN	0	0	FALSE	NaN
ENSMUSG00000096969	4930535I16Rik	NaN	NaN	NaN	NaN	0	0	FALSE	NaN
ENSMUSG00000093619	4930535L15Rik	NaN	NaN	NaN	NaN	0	0	FALSE	NaN
ENSMUSG00000105350	4930537H20Rik	1.08357	1	1	1	7	7	FALSE	-0.0835661
ENSMUSG00000085516	4930538E20Rik	1	1	1	1	1	8	FALSE	0
ENSMUSG00000028642	4930538K18Rik	1	1	1	1	1	1	FALSE	0
ENSMUSG00000048905	4930539E08Rik	1	1	1	1	6	8	FALSE	0
ENSMUSG00000097032	4930539J05Rik	1.01887	1	1	1	62	33	FALSE	-0.0188698
ENSMUSG00000097831	4930540M05Rik	NaN	NaN	NaN	NaN	0	0	FALSE	NaN
ENSMUSG00000090724	4930542C12Rik	1	NaN	1	NaN	2	0	FALSE	NaN
ENSMUSG00000087279	4930544D05Rik	NaN	NaN	NaN	NaN	0	0	FALSE	NaN
ENSMUSG00000097071	4930544I03Rik	NaN	NaN	NaN	NaN	0	0	FALSE	NaN
ENSMUSG00000085247	4930545L23Rik	NaN	NaN	NaN	NaN	0	0	FALSE	NaN
ENSMUSG00000097890	4930547M16Rik	NaN	1	NaN	1	0	1	FALSE	NaN
ENSMUSG00000029138	4930548H24Rik	1	1	1	1	1	1	FALSE	0
ENSMUSG00000005131	4930550C14Rik	1	1.04178	1	1	11	14	FALSE	0.041783
ENSMUSG00000046180	4930550L24Rik	NaN	NaN	NaN	NaN	0	0	FALSE	NaN
ENSMUSG00000086430	4930551O13Rik	NaN	NaN	NaN	NaN	0	0	FALSE	NaN
ENSMUSG00000097632	4930552P12Rik	1	1	1	1	1	1	FALSE	0
ENSMUSG00000054351	4930553M12Rik	1	1	1	1	2	3	FALSE	0
ENSMUSG00000106791	4930553P18Rik	1	NaN	1	NaN	1	0	FALSE	NaN
ENSMUSG00000106157	4930555A03Rik	1.01857	1.025	1	1	63	117	FALSE	0.00642816
ENSMUSG00000034493	4930556J24Rik	NaN	NaN	NaN	NaN	0	0	FALSE	NaN
ENSMUSG00000097058	4930556M19Rik	1	1	1	1	25	27	FALSE	0
ENSMUSG00000096971	4930556M19Rik	1	1	1	1	11	14	FALSE	0
ENSMUSG00000106902	4930557J02Rik	NaN	NaN	NaN	NaN	0	0	FALSE	NaN
ENSMUSG00000097519	4930558J18Rik	NaN	NaN	NaN	NaN	0	0	FALSE	NaN
ENSMUSG00000086277	4930558K02Rik	1	1	1	1	6	1	FALSE	0
ENSMUSG00000022518	4930562C15Rik	NaN	NaN	NaN	NaN	0	0	FALSE	NaN
ENSMUSG00000026729	4930562F07Rik	1	NaN	1	NaN	1	0	FALSE	NaN
ENSMUSG00000051728	4930563D23Rik	NaN	NaN	NaN	NaN	0	0	FALSE	NaN
ENSMUSG00000097387	4930563E18Rik	NaN	1	NaN	1	0	1	FALSE	NaN
ENSMUSG00000105773	4930563F08Rik	NaN	NaN	NaN	NaN	0	0	FALSE	NaN
ENSMUSG00000084834	4930565N06Rik	1	NaN	1	NaN	1	0	FALSE	NaN
ENSMUSG00000107142	4930566F21Rik	1	NaN	1	NaN	1	0	FALSE	NaN
ENSMUSG00000101223	4930568A12Rik	1	1.04875	1	1	9	12	FALSE	0.0487469
ENSMUSG00000085084	4930570G19Rik	NaN	NaN	NaN	NaN	0	0	FALSE	NaN
ENSMUSG00000089683	4930570N18Rik	1.08357	1	1	1	7	17	FALSE	-0.0835661
ENSMUSG00000106020	4930573C15Rik	NaN	NaN	NaN	NaN	0	0	FALSE	NaN
ENSMUSG00000037358	4930578C19Rik	1	1	1	1	1	1	FALSE	0
ENSMUSG00000097587	4930578M01Rik	NaN	NaN	NaN	NaN	0	0	FALSE	NaN
ENSMUSG00000012042	4930579F01Rik	NaN	NaN	NaN	NaN	0	0	FALSE	NaN
ENSMUSG00000040840	4930579G18Rik	1	1	1	1	5	4	FALSE	0
ENSMUSG00000027811	4930579G24Rik	1	1	1	1	32	50	FALSE	0
ENSMUSG00000106269	4930580E04Rik	1	NaN	1	NaN	1	0	FALSE	NaN
ENSMUSG00000068957	4930589L23Rik	1	NaN	1	NaN	3	0	FALSE	NaN
ENSMUSG00000034063	4930590J08Rik	1	NaN	1	NaN	1	0	FALSE	NaN
ENSMUSG00000085677	4930594O21Rik	NaN	NaN	NaN	NaN	0	0	FALSE	NaN
ENSMUSG00000073144	4930599N23Rik	1	1	1	1	3	2	FALSE	0
ENSMUSG00000031938	4931406C07Rik	1.0312	1.0604	1	1	150	224	FALSE	0.0292008
ENSMUSG00000066571	4931406P16Rik	1.04701	1.03964	1	1	112	139	FALSE	-0.00736725
ENSMUSG00000073722	4931408C20Rik	NaN	NaN	NaN	NaN	0	0	FALSE	NaN
ENSMUSG00000038199	4931409K22Rik	NaN	NaN	NaN	NaN	0	0	FALSE	NaN
ENSMUSG00000022179	4931414P19Rik	1	1	1	1	32	42	FALSE	0
ENSMUSG00000046085	4931422A03Rik	1	1	1	1	7	4	FALSE	0
ENSMUSG00000026774	4931423N10Rik	NaN	NaN	NaN	NaN	0	0	FALSE	NaN
ENSMUSG00000014837	4931428F04Rik	1	1	1	1	27	24	FALSE	0
ENSMUSG00000086727	4931428L18Rik	NaN	NaN	NaN	NaN	0	0	FALSE	NaN
ENSMUSG00000032023	4931429I11Rik	NaN	1	NaN	1	0	2	FALSE	NaN
ENSMUSG00000055061	4931431C16Rik	NaN	NaN	NaN	NaN	0	0	FALSE	NaN
ENSMUSG00000055643	4931431F19Rik	NaN	NaN	NaN	NaN	0	0	FALSE	NaN
ENSMUSG00000078157	4931440F15Rik	1	1	1	1	2	1	FALSE	0
ENSMUSG00000097775	4931440J10Rik	NaN	1	NaN	1	0	1	FALSE	NaN
ENSMUSG00000105881	4932422M17Rik	1	1	1	1	8	4	FALSE	0
ENSMUSG00000062391	4932435O22Rik	NaN	NaN	NaN	NaN	0	0	FALSE	NaN
ENSMUSG00000037270	4932438A13Rik	1.02197	1.07557	1	1	152	209	FALSE	0.0535966
ENSMUSG00000039851	4932438H23Rik	1	1	1	1	2	1	FALSE	0
ENSMUSG00000086805	4932443L11Rik	NaN	1	NaN	1	0	1	FALSE	NaN
ENSMUSG00000086796	4932702P03Rik	NaN	NaN	NaN	NaN	0	0	FALSE	NaN
ENSMUSG00000079460	4933403O08Rik	NaN	NaN	NaN	NaN	0	0	FALSE	NaN
ENSMUSG00000097908	4933404O12Rik	1	1	1	1	6	11	FALSE	0
ENSMUSG00000097852	4933405D12Rik	NaN	NaN	NaN	NaN	0	0	FALSE	NaN
ENSMUSG00000013158	4933405L10Rik	NaN	NaN	NaN	NaN	0	0	FALSE	NaN
ENSMUSG00000097494	4933406C10Rik	1	1	1	1	15	15	FALSE	0
ENSMUSG00000086025	4933406G16Rik	1	1	1	1	1	1	FALSE	0
ENSMUSG00000087475	4933406I18Rik	1	1	1	1	5	3	FALSE	0
ENSMUSG00000086690	4933406J10Rik	NaN	NaN	NaN	NaN	0	0	FALSE	NaN
ENSMUSG00000069713	4933406P04Rik	1	1	1	1	6	10	FALSE	0
ENSMUSG00000026224	4933407L21Rik	NaN	NaN	NaN	NaN	0	0	FALSE	NaN
ENSMUSG00000049357	4933408B17Rik	NaN	1	NaN	1	0	2	FALSE	NaN
ENSMUSG00000097407	4933408J17Rik	1	1	1	1	6	6	FALSE	0
ENSMUSG00000084848	4933408N05Rik	NaN	NaN	NaN	NaN	0	0	FALSE	NaN
ENSMUSG00000099608	4933411E06Rik	NaN	NaN	NaN	NaN	0	0	FALSE	NaN
ENSMUSG00000079304	4933413G19Rik	NaN	NaN	NaN	NaN	0	0	FALSE	NaN
ENSMUSG00000021874	4933413J09Rik	1	NaN	1	NaN	1	0	FALSE	NaN
ENSMUSG00000045877	4933415A04Rik	1	1	1	1	2	2	FALSE	0
ENSMUSG00000097262	4933416M07Rik	1	NaN	1	NaN	1	0	FALSE	NaN
ENSMUSG00000097637	4933417D19Rik	NaN	NaN	NaN	NaN	0	0	FALSE	NaN
ENSMUSG00000101360	4933417O13Rik	NaN	NaN	NaN	NaN	0	0	FALSE	NaN
ENSMUSG00000085471	4933423P22Rik	NaN	1	NaN	1	0	1	FALSE	NaN
ENSMUSG00000102416	4933424G06Rik	1	NaN	1	NaN	2	0	FALSE	NaN
ENSMUSG00000085719	4933424L21Rik	NaN	NaN	NaN	NaN	0	0	FALSE	NaN
ENSMUSG00000087289	4933424M12Rik	1	1	1	1	3	1	FALSE	0
ENSMUSG00000020807	4933427D14Rik	1.0136	1.02294	1	1	43	51	FALSE	0.00933593
ENSMUSG00000044276	4933427E11Rik	1	1	1	1	1	2	FALSE	0
ENSMUSG00000030877	4933427G17Rik	NaN	NaN	NaN	NaN	0	0	FALSE	NaN
ENSMUSG00000073761	4933427I04Rik	NaN	NaN	NaN	NaN	0	0	FALSE	NaN
ENSMUSG00000047988	4933428G20Rik	NaN	NaN	NaN	NaN	0	0	FALSE	NaN
ENSMUSG00000105203	4933428P19Rik	NaN	NaN	NaN	NaN	0	0	FALSE	NaN
ENSMUSG00000097786	4933429H19Rik	1.02786	1	1	1	21	14	FALSE	-0.0278554
ENSMUSG00000058046	4933430I17Rik	NaN	1	NaN	1	0	3	FALSE	NaN
ENSMUSG00000086968	4933431E20Rik	1	1	1	1	19	17	FALSE	0
ENSMUSG00000036770	4933433C11Rik	NaN	NaN	NaN	NaN	0	0	FALSE	NaN
ENSMUSG00000097021	4933433G15Rik	1.01671	1	1	1	35	31	FALSE	-0.0167132
ENSMUSG00000027942	4933434E20Rik	1.03051	1.04299	1	1	167	241	FALSE	0.0124777
ENSMUSG00000045928	4933440M02Rik	NaN	NaN	NaN	NaN	0	0	FALSE	NaN
ENSMUSG00000034959	5031414D18Rik	1	1	1	1	11	16	FALSE	0
ENSMUSG00000073147	5031425E22Rik	1.11877	1.05114	1	1	279	245	FALSE	-0.0676308
ENSMUSG00000085129	5031425F14Rik	NaN	NaN	NaN	NaN	0	0	FALSE	NaN
ENSMUSG00000036046	5031439G07Rik	1	1	1	1	9	17	FALSE	0
ENSMUSG00000096932	5033403F01Rik	1	1	1	1	6	5	FALSE	0
ENSMUSG00000097251	5033417F24Rik	1	1	1	1	2	2	FALSE	0
ENSMUSG00000038152	5033430I15Rik	1.03441	1.02925	1	1	34	20	FALSE	-0.00516143
ENSMUSG00000054944	5330416C01Rik	NaN	NaN	NaN	NaN	0	0	FALSE	NaN
ENSMUSG00000040412	5330417C22Rik	1	1	1	1	6	5	FALSE	0
ENSMUSG00000105501	5330426L24Rik	NaN	NaN	NaN	NaN	0	0	FALSE	NaN
ENSMUSG00000097827	5330439K02Rik	1	1	1	1	1	2	FALSE	0
ENSMUSG00000085776	5430402O13Rik	1	1	1	1	14	25	FALSE	0
ENSMUSG00000072763	5430403G16Rik	1	1.01983	1	1	32	59	FALSE	0.0198292
ENSMUSG00000097772	5430416N02Rik	1.11787	1.12415	1	1	296	359	FALSE	0.00627775
ENSMUSG00000067613	5430421N21Rik	NaN	NaN	NaN	NaN	0	0	FALSE	NaN
ENSMUSG00000025058	5430427O19Rik	1	1.039	1	1	15	30	FALSE	0.0389975
ENSMUSG00000020703	5530401A14Rik	NaN	NaN	NaN	NaN	0	0	FALSE	NaN
ENSMUSG00000099170	5730403I07Rik	NaN	NaN	NaN	NaN	0	0	FALSE	NaN
ENSMUSG00000073755	5730409E04Rik	1	1.02962	1	1	46	79	FALSE	0.0296184
ENSMUSG00000097766	5730420D15Rik	1	1	1	1	8	3	FALSE	0
ENSMUSG00000097191	5730422E09Rik	1	1	1	1	2	7	FALSE	0
ENSMUSG00000057181	5730455P16Rik	1	1.01687	1	1	77	104	FALSE	0.0168739
ENSMUSG00000062046	5730460C07Rik	NaN	NaN	NaN	NaN	0	0	FALSE	NaN
ENSMUSG00000073197	5730507C01Rik	1	1	1	1	2	1	FALSE	0
ENSMUSG00000050549	5730508B09Rik	1	1	1	1	10	14	FALSE	0
ENSMUSG00000032985	5730522E02Rik	1	1	1	1	3	2	FALSE	0
ENSMUSG00000041605	5730559C18Rik	1	NaN	1	NaN	1	0	FALSE	NaN
ENSMUSG00000056468	5730596B20Rik	NaN	NaN	NaN	NaN	0	0	FALSE	NaN
ENSMUSG00000103586	5830405F06Rik	NaN	1	NaN	1	0	1	FALSE	NaN
ENSMUSG00000054672	5830411N06Rik	NaN	NaN	NaN	NaN	0	0	FALSE	NaN
ENSMUSG00000106219	5830416I19Rik	1	1	1	1	1	2	FALSE	0
ENSMUSG00000097471	5830432E09Rik	1.10518	1.013	1	1	54	45	FALSE	-0.0921805
ENSMUSG00000052658	5830454E08Rik	1.01245	1.02489	1	1	47	47	FALSE	0.012446
ENSMUSG00000098322	5830468F06Rik	NaN	NaN	NaN	NaN	0	0	FALSE	NaN
ENSMUSG00000070690	5830473C10Rik	NaN	1	NaN	1	0	2	FALSE	NaN
ENSMUSG00000106951	5930430L01Rik	1.05318	1	1	1	11	11	FALSE	-0.0531784
ENSMUSG00000075408	6030408B16Rik	NaN	NaN	NaN	NaN	0	0	FALSE	NaN
ENSMUSG00000066607	6030419C18Rik	1	NaN	1	NaN	2	0	FALSE	NaN
ENSMUSG00000097207	6030443J06Rik	1	1	1	1	5	3	FALSE	0
ENSMUSG00000066178	6030445D17Rik	1	1	1	1	15	9	FALSE	0
ENSMUSG00000022195	6030458C11Rik	1.03343	1.01668	1	1	35	95	FALSE	-0.0167426
ENSMUSG00000025573	6030468B19Rik	NaN	NaN	NaN	NaN	0	0	FALSE	NaN
ENSMUSG00000051361	6030498E09Rik	1.065	1	1	1	9	11	FALSE	-0.0649958
ENSMUSG00000097577	6230400D17Rik	1	1	1	1	12	10	FALSE	0
ENSMUSG00000053963	6330403A02Rik	1	NaN	1	NaN	1	0	FALSE	NaN
ENSMUSG00000018451	6330403K07Rik	1.01828	1	1	1	32	27	FALSE	-0.0182801
ENSMUSG00000075585	6330403L08Rik	1	1	1	1	3	1	FALSE	0
ENSMUSG00000097912	6330403N20Rik	1	NaN	1	NaN	1	0	FALSE	NaN
ENSMUSG00000070814	6330408A02Rik	1.02167	1.02543	1	1	27	23	FALSE	0.00376787
ENSMUSG00000045917	6330416G13Rik	1	1	1	1	14	20	FALSE	0
ENSMUSG00000085227	6330418K02Rik	1.04333	1.01272	1	1	27	46	FALSE	-0.030614
ENSMUSG00000093424	6330562C20Rik	1.013	1.02035	1	1	90	115	FALSE	0.00734736
ENSMUSG00000073795	6430531B16Rik	1	NaN	1	NaN	1	0	FALSE	NaN
ENSMUSG00000031824	6430548M08Rik	1	1	1	1	1	3	FALSE	0
ENSMUSG00000074646	6430550D23Rik	1	1	1	1	7	5	FALSE	0
ENSMUSG00000097828	6430562O15Rik	NaN	1	NaN	1	0	4	FALSE	NaN
ENSMUSG00000037977	6430571L13Rik	1	1	1	1	9	5	FALSE	0
ENSMUSG00000039620	6430573F11Rik	NaN	NaN	NaN	NaN	0	0	FALSE	NaN
ENSMUSG00000102545	6430573P05Rik	1	1	1	1	6	5	FALSE	0
ENSMUSG00000043340	6530409C15Rik	1	1	1	1	1	4	FALSE	0
ENSMUSG00000097375	6720427I07Rik	1.10636	1	1	1	11	10	FALSE	-0.106357
ENSMUSG00000097934	6720483E21Rik	1	NaN	1	NaN	2	0	FALSE	NaN
ENSMUSG00000072066	6720489N17Rik	1	1.039	1	1	30	45	FALSE	0.0389975
ENSMUSG00000032680	6820408C15Rik	NaN	NaN	NaN	NaN	0	0	FALSE	NaN
ENSMUSG00000052295	8030423F21Rik	NaN	NaN	NaN	NaN	0	0	FALSE	NaN
ENSMUSG00000102674	8030442B05Rik	1	NaN	1	NaN	1	0	FALSE	NaN
ENSMUSG00000086483	8030443G20Rik	1	NaN	1	NaN	1	0	FALSE	NaN
ENSMUSG00000047466	8030462N17Rik	1	1	1	1	8	18	FALSE	0
ENSMUSG00000046774	8030474K03Rik	1	1	1	1	1	1	FALSE	0
ENSMUSG00000048489	8430408G22Rik	1.19499	1.039	1	1	9	15	FALSE	-0.15599
ENSMUSG00000079069	8430423G03Rik	1	NaN	1	NaN	1	0	FALSE	NaN
ENSMUSG00000041878	8430432A02Rik	1	1	1	1	6	6	FALSE	0
ENSMUSG00000086070	8430436N08Rik	1	NaN	1	NaN	1	0	FALSE	NaN
ENSMUSG00000086449	9030204H09Rik	NaN	NaN	NaN	NaN	0	0	FALSE	NaN
ENSMUSG00000097343	9030407P20Rik	1	1	1	1	5	7	FALSE	0
ENSMUSG00000045008	9030612E09Rik	NaN	NaN	NaN	NaN	0	0	FALSE	NaN
ENSMUSG00000021185	9030617O03Rik	1	1	1	1	5	8	FALSE	0
ENSMUSG00000073158	9030624G23Rik	1	NaN	1	NaN	1	0	FALSE	NaN
ENSMUSG00000030982	9030624J02Rik	1.0206	1.04095	1	1	142	153	FALSE	0.0203482
ENSMUSG00000054951	9130008F23Rik	1.027	1.02108	1	1	65	111	FALSE	-0.00591854
ENSMUSG00000039901	9130011E15Rik	1	1	1	1	33	45	FALSE	0
ENSMUSG00000030823	9130019O22Rik	1	1	1	1	5	17	FALSE	0
ENSMUSG00000062944	9130023H24Rik	1	1	1	1	9	15	FALSE	0
ENSMUSG00000086474	9130204K15Rik	NaN	NaN	NaN	NaN	0	0	FALSE	NaN
ENSMUSG00000097386	9130213A22Rik	NaN	NaN	NaN	NaN	0	0	FALSE	NaN
ENSMUSG00000090330	9130221H12Rik	1	1	1	1	8	11	FALSE	0
ENSMUSG00000054598	9130230L23Rik	NaN	NaN	NaN	NaN	0	0	FALSE	NaN
ENSMUSG00000101892	9130401M01Rik	1.05077	1.04609	1	1	97	174	FALSE	-0.0046819
ENSMUSG00000038768	9130409I23Rik	NaN	NaN	NaN	NaN	0	0	FALSE	NaN
ENSMUSG00000105851	9130604C24Rik	1	1	1	1	10	20	FALSE	0
ENSMUSG00000079602	9230102O04Rik	1	NaN	1	NaN	1	0	FALSE	NaN
ENSMUSG00000097100	9230104M06Rik	NaN	NaN	NaN	NaN	0	0	FALSE	NaN
ENSMUSG00000090191	9230105E05Rik	NaN	NaN	NaN	NaN	0	0	FALSE	NaN
ENSMUSG00000053070	9230110C19Rik	1	1	1	1	17	24	FALSE	0
ENSMUSG00000087624	9230111E07Rik	1	1	1	1	1	3	FALSE	0
ENSMUSG00000091050	9330020H09Rik	1.02359	1.02437	1	1	124	96	FALSE	0.00078624
ENSMUSG00000107879	9330102E08Rik	1	1	1	1	1	1	FALSE	0
ENSMUSG00000097842	9330104G04Rik	1	1	1	1	2	2	FALSE	0
ENSMUSG00000097098	9330111N05Rik	NaN	NaN	NaN	NaN	0	0	FALSE	NaN
ENSMUSG00000103502	9330121J05Rik	1	NaN	1	NaN	2	0	FALSE	NaN
ENSMUSG00000097781	9330136K24Rik	NaN	NaN	NaN	NaN	0	0	FALSE	NaN
ENSMUSG00000097061	9330151L19Rik	1.02709	1.01671	1	1	92	35	FALSE	-0.0103721
ENSMUSG00000072809	9330160F10Rik	1	1	1	1	12	14	FALSE	0
ENSMUSG00000055271	9330161L09Rik	NaN	NaN	NaN	NaN	0	0	FALSE	NaN
ENSMUSG00000039133	9330171B17Rik	NaN	1	NaN	1	0	1	FALSE	NaN
ENSMUSG00000097194	9330175E14Rik	1	1	1	1	9	15	FALSE	0
ENSMUSG00000101799	9330175M20Rik	NaN	NaN	NaN	NaN	0	0	FALSE	NaN
ENSMUSG00000097166	9330179D12Rik	1	1	1	1	3	7	FALSE	0
ENSMUSG00000056004	9330182L06Rik	1	1.02925	1	1	17	20	FALSE	0.0292481
ENSMUSG00000094112	9330182O14Rik	NaN	NaN	NaN	NaN	0	0	FALSE	NaN
ENSMUSG00000086405	9330198N18Rik	NaN	NaN	NaN	NaN	0	0	FALSE	NaN
ENSMUSG00000062704	9430002A10Rik	1	1	1	1	2	1	FALSE	0
ENSMUSG00000059939	9430015G10Rik	1.03134	1.0086	1	1	56	68	FALSE	-0.0227349
ENSMUSG00000025971	9430016H08Rik	1.04978	1.02438	1	1	188	209	FALSE	-0.0254073
ENSMUSG00000107709	9430018G01Rik	NaN	NaN	NaN	NaN	0	0	FALSE	NaN
ENSMUSG00000033960	9430020K01Rik	1.0225	1	1	1	26	25	FALSE	-0.0224986
ENSMUSG00000085463	9430024E24Rik	NaN	NaN	NaN	NaN	0	0	FALSE	NaN
ENSMUSG00000097073	9430037G07Rik	1	1	1	1	5	5	FALSE	0
ENSMUSG00000040139	9430038I01Rik	1.01603	1.02985	1	1	73	98	FALSE	0.0138187
ENSMUSG00000100632	9430060I03Rik	1.12999	1	1	1	9	6	FALSE	-0.129992
ENSMUSG00000097360	9430065F17Rik	NaN	1.11699	NaN	1	0	5	FALSE	NaN
ENSMUSG00000094447	9430069I07Rik	NaN	NaN	NaN	NaN	0	0	FALSE	NaN
ENSMUSG00000075405	9430097D07Rik	NaN	NaN	NaN	NaN	0	0	FALSE	NaN
ENSMUSG00000097605	9430098F02Rik	NaN	1	NaN	1	0	1	FALSE	NaN
ENSMUSG00000097462	9530026P05Rik	1	1	1	1	18	18	FALSE	0
ENSMUSG00000097197	9530027J09Rik	1	1	1	1	2	2	FALSE	0
ENSMUSG00000086554	9530034E10Rik	NaN	NaN	NaN	NaN	0	0	FALSE	NaN
ENSMUSG00000087670	9530036M11Rik	NaN	NaN	NaN	NaN	0	0	FALSE	NaN
ENSMUSG00000097726	9530036O11Rik	NaN	NaN	NaN	NaN	0	0	FALSE	NaN
ENSMUSG00000086047	9530046B11Rik	NaN	NaN	NaN	NaN	0	0	FALSE	NaN
ENSMUSG00000097858	9530052C20Rik	1	1	1	1	9	12	FALSE	0
ENSMUSG00000097736	9530059O14Rik	NaN	NaN	NaN	NaN	0	0	FALSE	NaN
ENSMUSG00000036275	9530068E07Rik	1.09565	1.08641	1	1	304	347	FALSE	-0.0092443
ENSMUSG00000036411	9530077C05Rik	1	1	1	1	9	13	FALSE	0
ENSMUSG00000097006	9530082P21Rik	1	1	1	1	13	24	FALSE	0
ENSMUSG00000051295	9630028B13Rik	NaN	NaN	NaN	NaN	0	0	FALSE	NaN
ENSMUSG00000085631	9630028H03Rik	NaN	NaN	NaN	NaN	0	0	FALSE	NaN
ENSMUSG00000073386	9830107B12Rik	NaN	NaN	NaN	NaN	0	0	FALSE	NaN
ENSMUSG00000104763	9830132P13Rik	NaN	NaN	NaN	NaN	0	0	FALSE	NaN
ENSMUSG00000074158	9830147E19Rik	1.06158	1.0234	1	1	38	50	FALSE	-0.0381765
ENSMUSG00000096052	9930004E17Rik	1	1	1	1	4	1	FALSE	0
ENSMUSG00000044551	9930012K11Rik	1	1.02167	1	1	20	27	FALSE	0.0216653
ENSMUSG00000046138	9930021J03Rik	1.02721	1.03026	1	1	43	58	FALSE	0.00304912
ENSMUSG00000045065	9930022D16Rik	1	1	1	1	1	1	FALSE	0
ENSMUSG00000069893	9930111J21Rik1	1	1	1	1	2	1	FALSE	0
ENSMUSG00000069892	9930111J21Rik2	1.07233	1.0325	1	1	30	54	FALSE	-0.0398329
ENSMUSG00000027596	a	1	1	1	1	1	4	FALSE	0
ENSMUSG00000079144	A130010J15Rik	1	1	1	1	23	44	FALSE	0
ENSMUSG00000097944	A130014A01Rik	1	1	1	1	3	4	FALSE	0
ENSMUSG00000097643	A130051J06Rik	1	1	1	1	9	9	FALSE	0
ENSMUSG00000097298	A130057D12Rik	1.0172	1	1	1	34	17	FALSE	-0.0172048
ENSMUSG00000052595	A1cf	NaN	1	NaN	1	0	1	FALSE	NaN
ENSMUSG00000087612	A230005M16Rik	1	NaN	1	NaN	2	0	FALSE	NaN
ENSMUSG00000097845	A230020J21Rik	NaN	1	NaN	1	0	1	FALSE	NaN
ENSMUSG00000096960	A230028O05Rik	NaN	1	NaN	1	0	1	FALSE	NaN
ENSMUSG00000034560	A230046K03Rik	1.04847	1.02238	1	1	174	183	FALSE	-0.026099
ENSMUSG00000038884	A230050P20Rik	1.10242	1.06769	1	1	304	327	FALSE	-0.0347317
ENSMUSG00000097692	A230060F14Rik	1.19499	1	1	1	3	4	FALSE	-0.194988
ENSMUSG00000087075	A230065H16Rik	1.065	1.05087	1	1	18	23	FALSE	-0.0141295
ENSMUSG00000092071	A230065N10Rik	NaN	NaN	NaN	NaN	0	0	FALSE	NaN
ENSMUSG00000084771	A230072E10Rik	1	1	1	1	15	12	FALSE	0
ENSMUSG00000055818	A230083G16Rik	1	1	1	1	2	1	FALSE	0
ENSMUSG00000085482	A230083N12Rik	1	NaN	1	NaN	3	0	FALSE	NaN
ENSMUSG00000097381	A230087F16Rik	1	1	1	1	1	4	FALSE	0
ENSMUSG00000097292	A230107N01Rik	NaN	1	NaN	1	0	4	FALSE	NaN
ENSMUSG00000097915	A330009N23Rik	1	1	1	1	10	21	FALSE	0
ENSMUSG00000104093	A330015K06Rik	NaN	NaN	NaN	NaN	0	0	FALSE	NaN
ENSMUSG00000073388	A330017A19Rik	1	1	1	1	12	23	FALSE	0
ENSMUSG00000097591	A330032B11Rik	NaN	NaN	NaN	NaN	0	0	FALSE	NaN
ENSMUSG00000097868	A330069E16Rik	1.03656	1	1	1	16	15	FALSE	-0.0365602
ENSMUSG00000097960	A330074K22Rik	1	1	1	1	1	2	FALSE	0
ENSMUSG00000097666	A330094K24Rik	NaN	1	NaN	1	0	1	FALSE	NaN
ENSMUSG00000086363	A330102I10Rik	NaN	NaN	NaN	NaN	0	0	FALSE	NaN
ENSMUSG00000028794	A3galt2	NaN	NaN	NaN	NaN	0	0	FALSE	NaN
ENSMUSG00000047613	A430005L14Rik	1.03907	1.08053	1	1	156	258	FALSE	0.0414586
ENSMUSG00000056014	A430033K04Rik	1	1	1	1	55	49	FALSE	0
ENSMUSG00000103594	A430034D21Rik	NaN	NaN	NaN	NaN	0	0	FALSE	NaN
ENSMUSG00000097353	A430046D13Rik	1	1	1	1	37	66	FALSE	0
ENSMUSG00000105471	A430073D23Rik	1	1	1	1	7	4	FALSE	0
ENSMUSG00000074497	A430078G23Rik	1.03944	1.02994	1	1	89	92	FALSE	-0.00949124
ENSMUSG00000085589	A430078I02Rik	1	1	1	1	7	4	FALSE	0
ENSMUSG00000045838	A430105I19Rik	1	1	1	1	2	1	FALSE	0
ENSMUSG00000097784	A430105J06Rik	1	1	1	1	12	17	FALSE	0
ENSMUSG00000098206	A430106G13Rik	1	1	1	1	1	3	FALSE	0
ENSMUSG00000054135	A430110L20Rik	1	NaN	1	NaN	3	0	FALSE	NaN
ENSMUSG00000047878	A4galt	NaN	NaN	NaN	NaN	0	0	FALSE	NaN
ENSMUSG00000006462	A530013C23Rik	NaN	NaN	NaN	NaN	0	0	FALSE	NaN
ENSMUSG00000072847	A530017D24Rik	1	1	1	1	5	5	FALSE	0
ENSMUSG00000089844	A530032D15Rik	1	1.02786	1	1	19	21	FALSE	0.0278554
ENSMUSG00000072109	A530040E14Rik	1	1.03656	1	1	11	16	FALSE	0.0365602
ENSMUSG00000100247	A530053M12Rik	NaN	NaN	NaN	NaN	0	0	FALSE	NaN
ENSMUSG00000043939	A530064D06Rik	NaN	NaN	NaN	NaN	0	0	FALSE	NaN
ENSMUSG00000097322	A530083I20Rik	1	NaN	1	NaN	1	0	FALSE	NaN
ENSMUSG00000090863	A530084C06Rik	1	1	1	1	2	2	FALSE	0
ENSMUSG00000052760	A630001G21Rik	1.02786	1.04946	1	1	84	103	FALSE	0.0216081
ENSMUSG00000055110	A630012P03Rik	NaN	NaN	NaN	NaN	0	0	FALSE	NaN
ENSMUSG00000086395	A630014C17Rik	NaN	NaN	NaN	NaN	0	0	FALSE	NaN
ENSMUSG00000054293	A630033H20Rik	1.039	1	1	1	15	18	FALSE	-0.0389975
ENSMUSG00000097160	A630072L19Rik	NaN	NaN	NaN	NaN	0	0	FALSE	NaN
ENSMUSG00000101013	A630072M18Rik	1.02689	1.02113	1	1	87	75	FALSE	-0.00576199
ENSMUSG00000094613	A630076J17Rik	NaN	NaN	NaN	NaN	0	0	FALSE	NaN
ENSMUSG00000096094	A630095N17Rik	1	1	1	1	1	1	FALSE	0
ENSMUSG00000103690	A730004F24Rik	NaN	NaN	NaN	NaN	0	0	FALSE	NaN
ENSMUSG00000084846	A730011C13Rik	1	1.04875	1	1	13	12	FALSE	0.0487469
ENSMUSG00000090551	A730015C16Rik	1	1	1	1	8	25	FALSE	0
ENSMUSG00000085649	A730032A03Rik	NaN	NaN	NaN	NaN	0	0	FALSE	NaN
ENSMUSG00000045238	A730035I17Rik	NaN	NaN	NaN	NaN	0	0	FALSE	NaN
ENSMUSG00000056738	A730036I17Rik	NaN	NaN	NaN	NaN	0	0	FALSE	NaN
ENSMUSG00000085139	A730046J19Rik	NaN	1.58496	NaN	1.58496	0	1	FALSE	NaN
ENSMUSG00000053588	A730061H03Rik	1	1	1	1	2	5	FALSE	0
ENSMUSG00000096923	A730071L15Rik	1	1	1	1	3	2	FALSE	0
ENSMUSG00000090120	A730090N16Rik	NaN	NaN	NaN	NaN	0	0	FALSE	NaN
ENSMUSG00000053181	A830005F24Rik	1	1	1	1	1	4	FALSE	0
ENSMUSG00000100627	A830008E24Rik	NaN	NaN	NaN	NaN	0	0	FALSE	NaN
ENSMUSG00000097182	A830009L08Rik	1	1	1	1	1	1	FALSE	0
ENSMUSG00000044060	A830010M20Rik	1.0585	1	1	1	10	9	FALSE	-0.0584963
ENSMUSG00000094707	A830019P07Rik	NaN	NaN	NaN	NaN	0	0	FALSE	NaN
ENSMUSG00000055010	A830031A19Rik	NaN	NaN	NaN	NaN	0	0	FALSE	NaN
ENSMUSG00000097413	A830052D11Rik	NaN	NaN	NaN	NaN	0	0	FALSE	NaN
ENSMUSG00000044150	A830080D01Rik	1.03396	1.05004	1	1	150	155	FALSE	0.0160771
ENSMUSG00000087143	A830082K12Rik	1	NaN	1	NaN	1	0	FALSE	NaN
ENSMUSG00000074664	A830092H15Rik	NaN	NaN	NaN	NaN	0	0	FALSE	NaN
ENSMUSG00000098008	A930001A20Rik	1	NaN	1	NaN	1	0	FALSE	NaN
ENSMUSG00000045506	A930002H24Rik	1	1	1	1	2	1	FALSE	0
ENSMUSG00000050179	A930002I21Rik	NaN	NaN	NaN	NaN	0	0	FALSE	NaN
ENSMUSG00000075330	A930003A15Rik	1	1	1	1	2	1	FALSE	0
ENSMUSG00000105076	A930003O13Rik	NaN	NaN	NaN	NaN	0	0	FALSE	NaN
ENSMUSG00000054057	A930004D18Rik	1	1	1	1	3	3	FALSE	0
ENSMUSG00000102097	A930006L05Rik	1	NaN	1	NaN	2	0	FALSE	NaN
ENSMUSG00000097855	A930007I19Rik	1	1	1	1	9	11	FALSE	0
ENSMUSG00000092210	A930009A15Rik	NaN	NaN	NaN	NaN	0	0	FALSE	NaN
ENSMUSG00000089809	A930011G23Rik	NaN	NaN	NaN	NaN	0	0	FALSE	NaN
ENSMUSG00000097610	A930012L18Rik	NaN	NaN	NaN	NaN	0	0	FALSE	NaN
ENSMUSG00000092368	A930015D03Rik	1	1	1	1	23	14	FALSE	0
ENSMUSG00000040705	A930016O22Rik	NaN	NaN	NaN	NaN	0	0	FALSE	NaN
ENSMUSG00000025727	A930017K11Rik	NaN	NaN	NaN	NaN	0	0	FALSE	NaN
ENSMUSG00000091089	A930018M24Rik	NaN	NaN	NaN	NaN	0	0	FALSE	NaN
ENSMUSG00000032671	A930018P22Rik	NaN	NaN	NaN	NaN	0	0	FALSE	NaN
ENSMUSG00000085958	A930019D19Rik	NaN	NaN	NaN	NaN	0	0	FALSE	NaN
ENSMUSG00000056735	A930024E05Rik	1.14624	1	1	1	4	14	FALSE	-0.146241
ENSMUSG00000097566	A930024N18Rik	1	NaN	1	NaN	2	0	FALSE	NaN
ENSMUSG00000096988	A930029G22Rik	1.04721	1.01625	1	1	28	36	FALSE	-0.0309628
ENSMUSG00000090622	A930033H14Rik	1	1	1	1	6	5	FALSE	0
ENSMUSG00000097310	A930038B10Rik	1	NaN	1	NaN	1	0	FALSE	NaN
ENSMUSG00000085900	A930041C12Rik	1	1	1	1	5	14	FALSE	0
ENSMUSG00000074357	AA386476	1	1	1	1	13	5	FALSE	0
ENSMUSG00000087385	AA415398	1	1	1	1	20	11	FALSE	0
ENSMUSG00000033213	AA467197	1	1	1	1	3	4	FALSE	0
ENSMUSG00000096687	AA474331	1.04875	1	1	1	12	10	FALSE	-0.0487469
ENSMUSG00000073867	AA474408	1	1	1	1	26	16	FALSE	0
ENSMUSG00000097345	AA543186	1.0325	1.02659	1	1	18	22	FALSE	-0.00590871
ENSMUSG00000086669	AA645442	NaN	NaN	NaN	NaN	0	0	FALSE	NaN
ENSMUSG00000042510	AA986860	1.09749	1	1	1	6	6	FALSE	-0.0974938
ENSMUSG00000036678	Aaas	1.04747	1.07452	1	1	95	157	FALSE	0.0270462
ENSMUSG00000029482	Aacs	1.01026	1.03936	1	1	57	70	FALSE	0.029093
ENSMUSG00000021482	Aaed1	1.04348	1.05852	1	1	194	277	FALSE	0.0150391
ENSMUSG00000037257	Aagab	1.04175	1.06195	1	1	188	240	FALSE	0.0202016
ENSMUSG00000057230	Aak1	1.03191	1.02962	1	1	55	79	FALSE	-0.00228869
ENSMUSG00000035642	Aamdc	1.03741	1.0498	1	1	172	255	FALSE	0.0123906
ENSMUSG00000006299	Aamp	1.15277	1.17729	1	1	491	695	TRUE	0.024526
ENSMUSG00000027628	Aar2	1.02192	1.00504	1	1	99	116	FALSE	-0.0168757
ENSMUSG00000068522	Aard	NaN	NaN	NaN	NaN	0	0	FALSE	NaN
ENSMUSG00000031960	Aars	1.07892	1.07342	1	1	126	165	FALSE	-0.00550359
ENSMUSG00000023938	Aars2	1	1.09749	1	1	14	12	FALSE	0.0974938
ENSMUSG00000075528	Aarsd1	1.01625	1.02786	1	1	36	42	FALSE	0.0116064
ENSMUSG00000055923	Aasdh	1	1.01194	1	1	34	49	FALSE	0.011938
ENSMUSG00000025894	Aasdhppt	1.0436	1.04746	1	1	161	264	FALSE	0.00385987
ENSMUSG00000029695	Aass	NaN	NaN	NaN	NaN	0	0	FALSE	NaN
ENSMUSG00000018697	Aatf	1.06468	1.06297	1	1	173	264	FALSE	-0.00170911
ENSMUSG00000025375	Aatk	NaN	NaN	NaN	NaN	0	0	FALSE	NaN
ENSMUSG00000046109	AB041806	NaN	NaN	NaN	NaN	0	0	FALSE	NaN
ENSMUSG00000057191	AB124611	NaN	1	NaN	1	0	2	FALSE	NaN
ENSMUSG00000057880	Abat	1	1	1	1	2	3	FALSE	0
ENSMUSG00000015243	Abca1	1.07222	1.01581	1	1	81	37	FALSE	-0.0564078
ENSMUSG00000004668	Abca13	NaN	NaN	NaN	NaN	0	0	FALSE	NaN
ENSMUSG00000035435	Abca17	1	NaN	1	NaN	1	0	FALSE	NaN
ENSMUSG00000026944	Abca2	1.01427	1	1	1	41	63	FALSE	-0.0142674
ENSMUSG00000024130	Abca3	1	1	1	1	63	60	FALSE	0
ENSMUSG00000028125	Abca4	1	1	1	1	4	13	FALSE	0
ENSMUSG00000018800	Abca5	1	1.0303	1	1	44	33	FALSE	0.030303
ENSMUSG00000044749	Abca6	NaN	1	NaN	1	0	1	FALSE	NaN
ENSMUSG00000035722	Abca7	1.02388	1.02786	1	1	49	63	FALSE	0.00397934
ENSMUSG00000041828	Abca8a	NaN	NaN	NaN	NaN	0	0	FALSE	NaN
ENSMUSG00000020620	Abca8b	NaN	NaN	NaN	NaN	0	0	FALSE	NaN
ENSMUSG00000041797	Abca9	NaN	1	NaN	1	0	1	FALSE	NaN
ENSMUSG00000031974	Abcb10	1.03656	1.015	1	1	32	39	FALSE	-0.0215611
ENSMUSG00000040584	Abcb1a	1	1.02925	1	1	10	20	FALSE	0.0292481
ENSMUSG00000028970	Abcb1b	1	1.00824	1	1	47	71	FALSE	0.00823891
ENSMUSG00000042476	Abcb4	1	1	1	1	19	25	FALSE	0
ENSMUSG00000026198	Abcb6	1	1	1	1	7	8	FALSE	0
ENSMUSG00000031333	Abcb7	1.02925	1.02819	1	1	40	83	FALSE	-0.00105716
ENSMUSG00000028973	Abcb8	1	1.031	1	1	55	70	FALSE	0.0309989
ENSMUSG00000029408	Abcb9	1	1	1	1	8	6	FALSE	0
ENSMUSG00000023088	Abcc1	1.01315	1.05012	1	1	89	160	FALSE	0.036977
ENSMUSG00000032842	Abcc10	1	1	1	1	14	14	FALSE	0
ENSMUSG00000025194	Abcc2	1	NaN	1	NaN	1	0	FALSE	NaN
ENSMUSG00000020865	Abcc3	1	1	1	1	5	6	FALSE	0
ENSMUSG00000032849	Abcc4	1	1.0506	1	1	38	66	FALSE	0.0506038
ENSMUSG00000022822	Abcc5	1.01272	1	1	1	46	76	FALSE	-0.0127166
ENSMUSG00000030249	Abcc9	NaN	NaN	NaN	NaN	0	0	FALSE	NaN
ENSMUSG00000031378	Abcd1	1.01553	1.05975	1	1	113	102	FALSE	0.0442224
ENSMUSG00000055782	Abcd2	1	1	1	1	3	5	FALSE	0
ENSMUSG00000028127	Abcd3	1.01393	1.01104	1	1	42	106	FALSE	-0.00289065
ENSMUSG00000021240	Abcd4	1.01773	1.02207	1	1	66	53	FALSE	0.00434792
ENSMUSG00000058355	Abce1	1.08237	1.09034	1	1	145	227	FALSE	0.00796973
ENSMUSG00000038762	Abcf1	1.12605	1.144	1	1	306	493	FALSE	0.0179533
ENSMUSG00000028953	Abcf2	1.0351	1.06238	1	1	100	229	FALSE	0.0272787
ENSMUSG00000003234	Abcf3	1.04943	1.02177	1	1	142	215	FALSE	-0.0276674
ENSMUSG00000024030	Abcg1	1.04212	1.06322	1	1	125	120	FALSE	0.0211043
ENSMUSG00000029802	Abcg2	1.0664	1.10705	1	1	268	449	FALSE	0.0406503
ENSMUSG00000029299	Abcg3	1.05012	1.05246	1	1	160	191	FALSE	0.00233619
ENSMUSG00000032131	Abcg4	NaN	NaN	NaN	NaN	0	0	FALSE	NaN
ENSMUSG00000040505	Abcg5	NaN	NaN	NaN	NaN	0	0	FALSE	NaN
ENSMUSG00000033157	Abhd10	1.04717	1.02565	1	1	124	153	FALSE	-0.021522
ENSMUSG00000040532	Abhd11	1.07013	1.07014	1	1	187	237	FALSE	1.3844e-05
ENSMUSG00000032046	Abhd12	1	1.03444	1	1	105	80	FALSE	0.0344361
ENSMUSG00000090121	Abhd12b	NaN	NaN	NaN	NaN	0	0	FALSE	NaN
ENSMUSG00000040396	Abhd13	1.02786	1	1	1	21	37	FALSE	-0.0278554
ENSMUSG00000042210	Abhd14a	1.06641	1.07596	1	1	156	276	FALSE	0.00954979
ENSMUSG00000042073	Abhd14b	1.05104	1.04335	1	1	149	212	FALSE	-0.00769042
ENSMUSG00000000686	Abhd15	1.04415	1.055	1	1	106	82	FALSE	0.0108491
ENSMUSG00000007036	Abhd16a	1.07358	1.08952	1	1	268	316	FALSE	0.0159397
ENSMUSG00000055882	Abhd16b	NaN	NaN	NaN	NaN	0	0	FALSE	NaN
ENSMUSG00000003346	Abhd17a	1.02404	1.01907	1	1	73	92	FALSE	-0.00496469
ENSMUSG00000047368	Abhd17b	1	1	1	1	39	57	FALSE	0
ENSMUSG00000038459	Abhd17c	1	1	1	1	9	27	FALSE	0
ENSMUSG00000037818	Abhd18	1.04094	1.009	1	1	53	65	FALSE	-0.0319426
ENSMUSG00000039202	Abhd2	1.02089	1.01194	1	1	28	49	FALSE	-0.00895351
ENSMUSG00000002475	Abhd3	NaN	1	NaN	1	0	4	FALSE	NaN
ENSMUSG00000040997	Abhd4	1.04746	1.05097	1	1	264	318	FALSE	0.00351221
ENSMUSG00000032540	Abhd5	1.02207	1.01603	1	1	53	73	FALSE	-0.00604769
ENSMUSG00000025277	Abhd6	1.02721	1.04943	1	1	43	71	FALSE	0.0222259
ENSMUSG00000007950	Abhd8	1.08718	1.0498	1	1	229	191	FALSE	-0.0373807
ENSMUSG00000058835	Abi1	1.05642	1.05884	1	1	197	203	FALSE	0.00242152
ENSMUSG00000026782	Abi2	1.01449	1.03	1	1	69	117	FALSE	0.0155053
ENSMUSG00000018381	Abi3	1.06802	1.05421	1	1	129	134	FALSE	-0.013805
ENSMUSG00000035258	Abi3bp	1	1	1	1	1	1	FALSE	0
ENSMUSG00000026842	Abl1	1.039	1.02985	1	1	75	98	FALSE	-0.00915247
ENSMUSG00000026596	Abl2	1	1.02194	1	1	58	80	FALSE	0.0219361
ENSMUSG00000025085	Ablim1	1.07334	1.03843	1	1	115	137	FALSE	-0.034916
ENSMUSG00000029095	Ablim2	1	1	1	1	1	2	FALSE	0
ENSMUSG00000032735	Ablim3	1	1	1	1	1	1	FALSE	0
ENSMUSG00000017631	Abr	1.02962	1.0065	1	1	79	90	FALSE	-0.0231188
ENSMUSG00000042895	Abra	1	NaN	1	NaN	1	0	FALSE	NaN
ENSMUSG00000078453	Abracl	1.16763	1.25083	1	1	410	663	TRUE	0.0831999
ENSMUSG00000036376	Abt1	1.07611	1.07383	1	1	270	251	FALSE	-0.00227845
ENSMUSG00000030083	Abtb1	1.03689	1.035	1	1	111	117	FALSE	-0.00189177
ENSMUSG00000032724	Abtb2	1	1	1	1	3	2	FALSE	0
ENSMUSG00000079794	AC125149.2	1	1	1	1	1	2	FALSE	0
ENSMUSG00000079800	AC125149.3	NaN	NaN	NaN	NaN	0	0	FALSE	NaN
ENSMUSG00000079222	AC132444.1	NaN	NaN	NaN	NaN	0	0	FALSE	NaN
ENSMUSG00000096808	AC132444.6	NaN	1	NaN	1	0	1	FALSE	NaN
ENSMUSG00000079190	AC133103.1	NaN	NaN	NaN	NaN	0	0	FALSE	NaN
ENSMUSG00000094514	AC133103.3	NaN	NaN	NaN	NaN	0	0	FALSE	NaN
ENSMUSG00000079808	AC168977.1	1	1	1	1	3	6	FALSE	0
ENSMUSG00000094915	AC168977.2	NaN	NaN	NaN	NaN	0	0	FALSE	NaN
ENSMUSG00000036138	Acaa1a	1.06987	1.09085	1	1	269	388	FALSE	0.0209796
ENSMUSG00000010651	Acaa1b	NaN	NaN	NaN	NaN	0	0	FALSE	NaN
ENSMUSG00000036880	Acaa2	1.03823	1.03809	1	1	153	215	FALSE	-0.000142262
ENSMUSG00000020532	Acaca	1	1.013	1	1	30	45	FALSE	0.0129992
ENSMUSG00000042010	Acacb	1.04178	1	1	1	14	7	FALSE	-0.041783
ENSMUSG00000029456	Acad10	1	1.04443	1	1	85	79	FALSE	0.0444275
ENSMUSG00000090150	Acad11	1.026	1	1	1	45	36	FALSE	-0.0259983
ENSMUSG00000042647	Acad12	1	1.01773	1	1	41	33	FALSE	0.0177261
ENSMUSG00000031969	Acad8	1	1.02309	1	1	48	76	FALSE	0.0230906
ENSMUSG00000027710	Acad9	1.05613	1.05251	1	1	119	175	FALSE	-0.00362065
ENSMUSG00000026003	Acadl	1.13489	1.16225	1	1	343	547	FALSE	0.02736
ENSMUSG00000062908	Acadm	1.08954	1.10776	1	1	251	439	FALSE	0.018228
ENSMUSG00000029545	Acads	1.07047	1.06797	1	1	211	339	FALSE	-0.00250327
ENSMUSG00000030861	Acadsb	1.04451	1.02614	1	1	92	179	FALSE	-0.0183644
ENSMUSG00000018574	Acadvl	1.03997	1.04472	1	1	211	254	FALSE	0.0047477
ENSMUSG00000001588	Acap1	1.13391	1.10589	1	1	341	317	FALSE	-0.0280203
ENSMUSG00000049076	Acap2	1.03442	1.06199	1	1	148	221	FALSE	0.0275637
ENSMUSG00000029033	Acap3	1.02786	1	1	1	21	18	FALSE	-0.0278554
ENSMUSG00000032047	Acat1	1.15497	1.16815	1	1	367	561	FALSE	0.0131886
ENSMUSG00000023832	Acat2	1.02041	1.01206	1	1	86	97	FALSE	-0.00834459
ENSMUSG00000062480	Acat3	1	NaN	1	NaN	1	0	FALSE	NaN
ENSMUSG00000026499	Acbd3	1.04555	1.02951	1	1	99	133	FALSE	-0.0160434
ENSMUSG00000056938	Acbd4	1.01064	1.01393	1	1	55	42	FALSE	0.003292
ENSMUSG00000026781	Acbd5	1.05792	1.05903	1	1	101	109	FALSE	0.00111583
ENSMUSG00000033701	Acbd6	1.12542	1.10342	1	1	388	441	FALSE	-0.0220063
ENSMUSG00000026644	Acbd7	NaN	NaN	NaN	NaN	0	0	FALSE	NaN
ENSMUSG00000040272	Accs	1.01852	1.03134	1	1	54	56	FALSE	0.0128188
ENSMUSG00000038000	Acd	1.04034	1.0626	1	1	203	268	FALSE	0.022255
ENSMUSG00000020681	Ace	NaN	NaN	NaN	NaN	0	0	FALSE	NaN
ENSMUSG00000038007	Acer2	1.03162	1.03	1	1	37	39	FALSE	-0.00162152
ENSMUSG00000030760	Acer3	1.0195	1.04239	1	1	120	134	FALSE	0.0228871
ENSMUSG00000023328	Ache	1	1.0468	1	1	29	25	FALSE	0.046797
ENSMUSG00000022185	Acin1	1.23685	1.32807	1	1	586	920	TRUE	0.091225
ENSMUSG00000037872	Ackr1	1	1	1	1	1	5	FALSE	0
ENSMUSG00000044534	Ackr2	NaN	NaN	NaN	NaN	0	0	FALSE	NaN
ENSMUSG00000044337	Ackr3	NaN	NaN	NaN	NaN	0	0	FALSE	NaN
ENSMUSG00000079355	Ackr4	NaN	1	NaN	1	0	2	FALSE	NaN
ENSMUSG00000020917	Acly	1.07754	1.05604	1	1	156	167	FALSE	-0.0214965
ENSMUSG00000026348	Acmsd	NaN	NaN	NaN	NaN	0	0	FALSE	NaN
ENSMUSG00000028405	Aco1	1.02543	1	1	1	46	48	FALSE	-0.0254332
ENSMUSG00000022477	Aco2	1.11618	1.09818	1	1	299	359	FALSE	-0.0179976
ENSMUSG00000072949	Acot1	1.04374	1.01791	1	1	107	98	FALSE	-0.0258285
ENSMUSG00000047565	Acot10	NaN	NaN	NaN	NaN	0	0	FALSE	NaN
ENSMUSG00000034853	Acot11	1.01539	1.01245	1	1	38	47	FALSE	-0.00294774
ENSMUSG00000021620	Acot12	NaN	NaN	NaN	NaN	0	0	FALSE	NaN
ENSMUSG00000006717	Acot13	1.05396	1.04972	1	1	192	252	FALSE	-0.00423566
ENSMUSG00000021226	Acot2	1.05045	1.02214	1	1	144	98	FALSE	-0.028307
ENSMUSG00000021228	Acot3	NaN	NaN	NaN	NaN	0	0	FALSE	NaN
ENSMUSG00000052392	Acot4	1	1	1	1	8	7	FALSE	0
ENSMUSG00000042540	Acot5	NaN	NaN	NaN	NaN	0	0	FALSE	NaN
ENSMUSG00000043487	Acot6	1	1	1	1	6	13	FALSE	0
ENSMUSG00000028937	Acot7	1.10885	1.13404	1	1	389	501	TRUE	0.0251916
ENSMUSG00000017307	Acot8	1.01738	1.0422	1	1	101	186	FALSE	0.0248272
ENSMUSG00000025287	Acot9	1.04926	1.04786	1	1	95	164	FALSE	-0.00139643
ENSMUSG00000020777	Acox1	1.07961	1.05459	1	1	169	243	FALSE	-0.0250165
ENSMUSG00000021751	Acox2	1.29248	1.11699	1.29248	1	2	5	FALSE	-0.175489
ENSMUSG00000029098	Acox3	1	1.02786	1	1	24	42	FALSE	0.0278554
ENSMUSG00000027380	Acoxl	NaN	NaN	NaN	NaN	0	0	FALSE	NaN
ENSMUSG00000044573	Acp1	1.12074	1.13591	1	1	321	484	FALSE	0.0151661
ENSMUSG00000002103	Acp2	1.01773	1.02221	1	1	66	79	FALSE	0.00448763
ENSMUSG00000001348	Acp5	1	1	1	1	5	8	FALSE	0
ENSMUSG00000028093	Acp6	1.05608	1.0629	1	1	143	195	FALSE	0.00682329
ENSMUSG00000032561	Acpp	1.05318	1	1	1	11	11	FALSE	-0.0531784
ENSMUSG00000012777	Acpt	NaN	NaN	NaN	NaN	0	0	FALSE	NaN
ENSMUSG00000022622	Acr	1	NaN	1	NaN	5	0	FALSE	NaN
ENSMUSG00000072770	Acrbp	1.14624	1	1	1	4	16	FALSE	-0.146241
ENSMUSG00000032110	Acrv1	NaN	NaN	NaN	NaN	0	0	FALSE	NaN
ENSMUSG00000032281	Acsbg1	1	1	1	1	2	4	FALSE	0
ENSMUSG00000024207	Acsbg2	NaN	NaN	NaN	NaN	0	0	FALSE	NaN
ENSMUSG00000076435	Acsf2	1.02438	1.05	1	1	137	137	FALSE	0.0256188
ENSMUSG00000015016	Acsf3	1.01462	1	1	1	40	40	FALSE	-0.0146241
ENSMUSG00000018796	Acsl1	1.01842	1.0468	1	1	127	125	FALSE	0.028373
ENSMUSG00000032883	Acsl3	1.06904	1.04383	1	1	173	223	FALSE	-0.025211
ENSMUSG00000031278	Acsl4	1	1.00873	1	1	42	67	FALSE	0.00873078
ENSMUSG00000024981	Acsl5	1.04755	1.06309	1	1	202	335	FALSE	0.015539
ENSMUSG00000020333	Acsl6	NaN	NaN	NaN	NaN	0	0	FALSE	NaN
ENSMUSG00000030935	Acsm3	NaN	NaN	NaN	NaN	0	0	FALSE	NaN
ENSMUSG00000027452	Acss1	1	1.03162	1	1	25	37	FALSE	0.0316196
ENSMUSG00000027605	Acss2	1.02811	1.03932	1	1	98	108	FALSE	0.0112106
ENSMUSG00000086529	Acss2os	NaN	NaN	NaN	NaN	0	0	FALSE	NaN
ENSMUSG00000035948	Acss3	1	1	1	1	3	2	FALSE	0
ENSMUSG00000031972	Acta1	NaN	NaN	NaN	NaN	0	0	FALSE	NaN
ENSMUSG00000035783	Acta2	NaN	NaN	NaN	NaN	0	0	FALSE	NaN
ENSMUSG00000029580	Actb	4.25357	3.85924	4.32193	3.90689	1238	1641	TRUE	-0.394328
ENSMUSG00000068614	Actc1	NaN	NaN	NaN	NaN	0	0	FALSE	NaN
ENSMUSG00000062825	Actg1	3.24851	3.15061	3.32193	3.16993	1233	1627	TRUE	-0.0978996
ENSMUSG00000059430	Actg2	NaN	NaN	NaN	NaN	0	0	FALSE	NaN
ENSMUSG00000078129	Actl10	NaN	NaN	NaN	NaN	0	0	FALSE	NaN
ENSMUSG00000027671	Actl6a	1.07684	1.1005	1	1	250	393	FALSE	0.0236597
ENSMUSG00000070980	Actl7b	NaN	1	NaN	1	0	1	FALSE	NaN
ENSMUSG00000015143	Actn1	1	1.02507	1	1	67	70	FALSE	0.0250698
ENSMUSG00000052374	Actn2	1	NaN	1	NaN	1	0	FALSE	NaN
ENSMUSG00000006457	Actn3	NaN	1	NaN	1	0	7	FALSE	NaN
ENSMUSG00000054808	Actn4	1.10767	1.10562	1	1	255	313	FALSE	-0.00204578
ENSMUSG00000021076	Actr10	1.06626	1.08034	1	1	266	419	FALSE	0.0140858
ENSMUSG00000025228	Actr1a	1.04335	1.04727	1	1	202	198	FALSE	0.00392061
ENSMUSG00000037351	Actr1b	1.04772	1.04058	1	1	189	179	FALSE	-0.00713778
ENSMUSG00000020152	Actr2	1.06896	1.12046	1	1	275	417	FALSE	0.0515042
ENSMUSG00000026341	Actr3	1.19413	1.24175	1	1	563	771	TRUE	0.0476149
ENSMUSG00000056367	Actr3b	1	1	1	1	15	16	FALSE	0
ENSMUSG00000037761	Actr5	1	1.039	1	1	15	15	FALSE	0.0389975
ENSMUSG00000019948	Actr6	1.02877	1.06075	1	1	61	132	FALSE	0.0319855
ENSMUSG00000015971	Actr8	1.03183	1.04767	1	1	147	175	FALSE	0.0158309
ENSMUSG00000037737	Actrt3	NaN	1	NaN	1	0	2	FALSE	NaN
ENSMUSG00000026836	Acvr1	1	1	1	1	16	21	FALSE	0
ENSMUSG00000000532	Acvr1b	1.03079	1.0234	1	1	38	50	FALSE	-0.007389
ENSMUSG00000026834	Acvr1c	NaN	1	NaN	1	0	1	FALSE	NaN
ENSMUSG00000052155	Acvr2a	1	1	1	1	30	27	FALSE	0
ENSMUSG00000061393	Acvr2b	1	1	1	1	5	6	FALSE	0
ENSMUSG00000000530	Acvrl1	NaN	1	NaN	1	0	1	FALSE	NaN
ENSMUSG00000023262	Acy1	1.00824	1.01687	1	1	71	104	FALSE	0.00863501
ENSMUSG00000024866	Acy3	1	1.018	1	1	51	65	FALSE	0.0179988
ENSMUSG00000008822	Acyp1	1.12529	1.10386	1	1	386	496	TRUE	-0.0214348
ENSMUSG00000060923	Acyp2	1.02659	1.02041	1	1	66	86	FALSE	-0.00618354
ENSMUSG00000017697	Ada	1.03079	1.0077	1	1	57	76	FALSE	-0.0230906
ENSMUSG00000027719	Adad1	NaN	NaN	NaN	NaN	0	0	FALSE	NaN
ENSMUSG00000027259	Adal	1	1	1	1	36	55	FALSE	0
ENSMUSG00000054693	Adam10	1.0592	1.05994	1	1	182	283	FALSE	0.000742948
ENSMUSG00000020926	Adam11	1	1.05318	1	1	10	11	FALSE	0.0531784
ENSMUSG00000028041	Adam15	1	1.018	1	1	78	65	FALSE	0.0179988
ENSMUSG00000052593	Adam17	1.00929	1.03624	1	1	63	113	FALSE	0.0269515
ENSMUSG00000011256	Adam19	NaN	NaN	NaN	NaN	0	0	FALSE	NaN
ENSMUSG00000072647	Adam1a	NaN	NaN	NaN	NaN	0	0	FALSE	NaN
ENSMUSG00000062438	Adam1b	NaN	NaN	NaN	NaN	0	0	FALSE	NaN
ENSMUSG00000022039	Adam2	NaN	1	NaN	1	0	1	FALSE	NaN
ENSMUSG00000008438	Adam21	NaN	NaN	NaN	NaN	0	0	FALSE	NaN
ENSMUSG00000040537	Adam22	1.00873	1.039	1	1	67	60	FALSE	0.0302667
ENSMUSG00000014725	Adam28	NaN	NaN	NaN	NaN	0	0	FALSE	NaN
ENSMUSG00000031553	Adam3	1	1	1	1	9	2	FALSE	0
ENSMUSG00000043468	Adam30	1	1	1	1	3	2	FALSE	0
ENSMUSG00000037437	Adam32	1	1	1	1	1	1	FALSE	0
ENSMUSG00000027318	Adam33	NaN	NaN	NaN	NaN	0	0	FALSE	NaN
ENSMUSG00000072972	Adam4	NaN	NaN	NaN	NaN	0	0	FALSE	NaN
ENSMUSG00000031554	Adam5	1	1	1	1	9	12	FALSE	0
ENSMUSG00000022056	Adam7	NaN	NaN	NaN	NaN	0	0	FALSE	NaN
ENSMUSG00000025473	Adam8	1	NaN	1	NaN	2	0	FALSE	NaN
ENSMUSG00000031555	Adam9	1.02089	1.01462	1	1	28	40	FALSE	-0.00626746
ENSMUSG00000022893	Adamts1	1.09749	1	1	1	6	2	FALSE	-0.0974938
ENSMUSG00000024299	Adamts10	1.05547	1.01671	1	1	116	140	FALSE	-0.0387574
ENSMUSG00000047497	Adamts12	1	1	1	1	9	7	FALSE	0
ENSMUSG00000014852	Adamts13	NaN	NaN	NaN	NaN	0	0	FALSE	NaN
ENSMUSG00000059901	Adamts14	1	1	1	1	2	1	FALSE	0
ENSMUSG00000058145	Adamts17	1	1	1	1	2	3	FALSE	0
ENSMUSG00000022449	Adamts20	1	NaN	1	NaN	1	0	FALSE	NaN
ENSMUSG00000043635	Adamts3	1	1	1	1	16	10	FALSE	0
ENSMUSG00000022894	Adamts5	NaN	NaN	NaN	NaN	0	0	FALSE	NaN
ENSMUSG00000046169	Adamts6	1	1	1	1	16	12	FALSE	0
ENSMUSG00000032363	Adamts7	NaN	NaN	NaN	NaN	0	0	FALSE	NaN
ENSMUSG00000030022	Adamts9	NaN	1	NaN	1	0	1	FALSE	NaN
ENSMUSG00000066113	Adamtsl1	NaN	NaN	NaN	NaN	0	0	FALSE	NaN
ENSMUSG00000036040	Adamtsl2	1	1	1	1	3	1	FALSE	0
ENSMUSG00000070469	Adamtsl3	NaN	NaN	NaN	NaN	0	0	FALSE	NaN
ENSMUSG00000015850	Adamtsl4	1	1	1	1	7	5	FALSE	0
ENSMUSG00000043822	Adamtsl5	1.03191	1.01329	1	1	55	44	FALSE	-0.0186124
ENSMUSG00000056413	Adap1	1	1.02786	1	1	15	21	FALSE	0.0278554
ENSMUSG00000020709	Adap2	1	1	1	1	1	2	FALSE	0
ENSMUSG00000086507	Adap2os	NaN	NaN	NaN	NaN	0	0	FALSE	NaN
ENSMUSG00000027951	Adar	1.06008	1.08032	1	1	114	156	FALSE	0.0202318
ENSMUSG00000020262	Adarb1	1.0172	1.01625	1	1	34	36	FALSE	-0.000955821
ENSMUSG00000031949	Adat1	1	1.02786	1	1	32	42	FALSE	0.0278554
ENSMUSG00000019808	Adat2	1.0225	1.00722	1	1	52	81	FALSE	-0.0152768
ENSMUSG00000035370	Adat3	1	1	1	1	17	13	FALSE	0
ENSMUSG00000021044	Adck1	1.0077	1.01219	1	1	76	96	FALSE	0.00448984
ENSMUSG00000046947	Adck2	1.02378	1.02901	1	1	123	121	FALSE	0.00522744
ENSMUSG00000026489	Adck3	1.14882	1.07334	1	1	309	255	FALSE	-0.0754876
ENSMUSG00000003762	Adck4	1	1	1	1	53	82	FALSE	0
ENSMUSG00000022550	Adck5	1.01773	1.00518	1	1	66	113	FALSE	-0.0125495
ENSMUSG00000026567	Adcy10	NaN	NaN	NaN	NaN	0	0	FALSE	NaN
ENSMUSG00000020654	Adcy3	1	1	1	1	9	6	FALSE	0
ENSMUSG00000022220	Adcy4	1	NaN	1	NaN	6	0	FALSE	NaN
ENSMUSG00000022840	Adcy5	NaN	NaN	NaN	NaN	0	0	FALSE	NaN
ENSMUSG00000022994	Adcy6	1.03656	1.02925	1	1	16	40	FALSE	-0.00731203
ENSMUSG00000031659	Adcy7	1.03311	1.03276	1	1	106	125	FALSE	-0.000353185
ENSMUSG00000005580	Adcy9	1	1	1	1	24	35	FALSE	0
ENSMUSG00000024256	Adcyap1	NaN	NaN	NaN	NaN	0	0	FALSE	NaN
ENSMUSG00000029106	Add1	1.0872	1.09744	1	1	293	311	FALSE	0.0102419
ENSMUSG00000030000	Add2	1	1	1	1	1	2	FALSE	0
ENSMUSG00000025026	Add3	1.03311	1.04168	1	1	106	144	FALSE	0.00856689
ENSMUSG00000050994	Adgb	NaN	NaN	NaN	NaN	0	0	FALSE	NaN
ENSMUSG00000031486	Adgra2	1	1	1	1	2	1	FALSE	0
ENSMUSG00000029090	Adgra3	1	1	1	1	20	30	FALSE	0
ENSMUSG00000034730	Adgrb1	NaN	NaN	NaN	NaN	0	0	FALSE	NaN
ENSMUSG00000028782	Adgrb2	1	NaN	1	NaN	1	0	FALSE	NaN
ENSMUSG00000044017	Adgrd1	1.01625	1.01625	1	1	36	36	FALSE	0
ENSMUSG00000004730	Adgre1	NaN	NaN	NaN	NaN	0	0	FALSE	NaN
ENSMUSG00000032915	Adgre4	1	1	1	1	5	3	FALSE	0
ENSMUSG00000002885	Adgre5	1.0507	1.03656	1	1	150	112	FALSE	-0.0141366
ENSMUSG00000041293	Adgrf1	NaN	NaN	NaN	NaN	0	0	FALSE	NaN
ENSMUSG00000067642	Adgrf3	1	1	1	1	2	3	FALSE	0
ENSMUSG00000056492	Adgrf5	NaN	1	NaN	1	0	1	FALSE	NaN
ENSMUSG00000031785	Adgrg1	2.1714	1.62	2.32193	1.58496	1180	1321	TRUE	-0.5514
ENSMUSG00000031298	Adgrg2	1	1	1	1	10	14	FALSE	0
ENSMUSG00000060470	Adgrg3	1	1.03774	1	1	15	31	FALSE	0.0377395
ENSMUSG00000061577	Adgrg5	NaN	NaN	NaN	NaN	0	0	FALSE	NaN
ENSMUSG00000039116	Adgrg6	NaN	NaN	NaN	NaN	0	0	FALSE	NaN
ENSMUSG00000022755	Adgrg7	1	1.03611	1	1	53	81	FALSE	0.0361088
ENSMUSG00000013033	Adgrl1	1.04178	1.02925	1	1	14	20	FALSE	-0.0125349
ENSMUSG00000028184	Adgrl2	1.02171	1.02053	1	1	73	114	FALSE	-0.00118682
ENSMUSG00000039167	Adgrl4	1.22428	1.25309	1	1	547	629	TRUE	0.0288101
ENSMUSG00000069170	Adgrv1	1	NaN	1	NaN	1	0	FALSE	NaN
ENSMUSG00000074207	Adh1	1	1	1	1	1	1	FALSE	0
ENSMUSG00000028138	Adh5	1.13019	1.18507	1	1	436	670	TRUE	0.0548809
ENSMUSG00000025911	Adhfe1	1.14624	1	1	1	4	4	FALSE	-0.146241
ENSMUSG00000020629	Adi1	1.08354	1.10613	1	1	234	354	FALSE	0.0225879
ENSMUSG00000022878	Adipoq	NaN	NaN	NaN	NaN	0	0	FALSE	NaN
ENSMUSG00000026457	Adipor1	1.22268	1.11459	1	1	577	524	TRUE	-0.108096
ENSMUSG00000030168	Adipor2	1.11596	1.10636	1	1	331	380	FALSE	-0.00959504
ENSMUSG00000039197	Adk	1.0526	1.06244	1	1	127	194	FALSE	0.00984872
ENSMUSG00000030790	Adm	NaN	NaN	NaN	NaN	0	0	FALSE	NaN
ENSMUSG00000054136	Adm2	1	1	1	1	1	2	FALSE	0
ENSMUSG00000051149	Adnp	1	1	1	1	1	2	FALSE	0
ENSMUSG00000053950	Adnp2	1	1.01539	1	1	19	38	FALSE	0.0153938
ENSMUSG00000057134	Ado	1	1	1	1	17	31	FALSE	0
ENSMUSG00000042429	Adora1	NaN	NaN	NaN	NaN	0	0	FALSE	NaN
ENSMUSG00000020178	Adora2a	1.02071	1.01513	1	1	113	116	FALSE	-0.0055783
ENSMUSG00000018500	Adora2b	1	1	1	1	5	10	FALSE	0
ENSMUSG00000000562	Adora3	NaN	NaN	NaN	NaN	0	0	FALSE	NaN
ENSMUSG00000025236	Adpgk	1.02581	1.02309	1	1	68	76	FALSE	-0.00271654
ENSMUSG00000002844	Adprh	1.06243	1.0808	1	1	253	397	FALSE	0.0183747
ENSMUSG00000042558	Adprhl2	1.03815	1.0388	1	1	138	196	FALSE	0.000648805
ENSMUSG00000020910	Adprm	1.0195	1.02378	1	1	90	123	FALSE	0.00428021
ENSMUSG00000050541	Adra1b	NaN	1	NaN	1	0	1	FALSE	NaN
ENSMUSG00000033717	Adra2a	NaN	NaN	NaN	NaN	0	0	FALSE	NaN
ENSMUSG00000058620	Adra2b	NaN	1	NaN	1	0	1	FALSE	NaN
ENSMUSG00000035283	Adrb1	NaN	1	NaN	1	0	1	FALSE	NaN
ENSMUSG00000045730	Adrb2	1.05538	1.12999	1	1	92	125	FALSE	0.0746094
ENSMUSG00000031489	Adrb3	NaN	1	NaN	1	0	1	FALSE	NaN
ENSMUSG00000024858	Adrbk1	1.06811	1.05131	1	1	146	171	FALSE	-0.0167996
ENSMUSG00000042249	Adrbk2	1.04618	1.00688	1	1	76	85	FALSE	-0.0392993
ENSMUSG00000039041	Adrm1	1.04403	1.08227	1	1	186	200	FALSE	0.0382413
ENSMUSG00000022407	Adsl	1.10968	1.12026	1	1	293	418	FALSE	0.0105747
ENSMUSG00000015961	Adss	1.13607	1.14864	1	1	408	478	FALSE	0.0125725
ENSMUSG00000011148	Adssl1	1.04273	1.02221	1	1	174	158	FALSE	-0.0205137
ENSMUSG00000020473	Aebp1	1	1.03774	1	1	22	31	FALSE	0.0377395
ENSMUSG00000030232	Aebp2	1.02742	1.02017	1	1	64	87	FALSE	-0.007249
ENSMUSG00000030609	Aen	1.05538	1.09896	1	1	92	172	FALSE	0.0435828
ENSMUSG00000054452	Aes	1.08673	1.12278	1	1	364	448	FALSE	0.0360554
ENSMUSG00000044811	AF251705	NaN	1	NaN	1	0	3	FALSE	NaN
ENSMUSG00000029094	Afap1	1	1	1	1	5	11	FALSE	0
ENSMUSG00000033032	Afap1l1	1.08975	1.07787	1	1	308	324	FALSE	-0.011886
ENSMUSG00000025083	Afap1l2	NaN	NaN	NaN	NaN	0	0	FALSE	NaN
ENSMUSG00000029313	Aff1	1.03836	1.03356	1	1	122	122	FALSE	-0.00479477
ENSMUSG00000031189	Aff2	NaN	NaN	NaN	NaN	0	0	FALSE	NaN
ENSMUSG00000037138	Aff3	1.05032	1.04451	1	1	78	92	FALSE	-0.00581009
ENSMUSG00000049470	Aff4	1.1184	1.06913	1	1	299	226	FALSE	-0.0492621
ENSMUSG00000031967	Afg3l1	1.03857	1.03685	1	1	182	147	FALSE	-0.00172089
ENSMUSG00000024527	Afg3l2	1.04838	1.04178	1	1	133	126	FALSE	-0.00659732
ENSMUSG00000029369	Afm	NaN	NaN	NaN	NaN	0	0	FALSE	NaN
ENSMUSG00000017718	Afmid	1	1	1	1	22	32	FALSE	0
ENSMUSG00000054932	Afp	1.0234	1.04717	1	1	50	62	FALSE	0.0237759
ENSMUSG00000049659	Aftph	1.07641	1.04875	1	1	222	252	FALSE	-0.0276671
ENSMUSG00000031521	Aga	1.03697	1.05708	1	1	122	202	FALSE	0.0201105
ENSMUSG00000055013	Agap1	1.0172	1	1	1	34	56	FALSE	-0.0172048
ENSMUSG00000025422	Agap2	1	1.013	1	1	49	45	FALSE	0.0129992
ENSMUSG00000023353	Agap3	1	1.01828	1	1	25	32	FALSE	0.0182801
ENSMUSG00000025754	Agbl1	1	1	1	1	5	1	FALSE	0
ENSMUSG00000040812	Agbl2	NaN	NaN	NaN	NaN	0	0	FALSE	NaN
ENSMUSG00000038836	Agbl3	1.02017	1	1	1	29	30	FALSE	-0.0201711
ENSMUSG00000061298	Agbl4	NaN	NaN	NaN	NaN	0	0	FALSE	NaN
ENSMUSG00000029165	Agbl5	1.01245	1.00929	1	1	47	63	FALSE	-0.00316089
ENSMUSG00000015452	Ager	1	1	1	1	5	3	FALSE	0
ENSMUSG00000026159	Agfg1	1	1	1	1	35	38	FALSE	0
ENSMUSG00000029722	Agfg2	1.0351	1.00836	1	1	50	70	FALSE	-0.0267411
ENSMUSG00000021681	Aggf1	1.06006	1.045	1	1	153	234	FALSE	-0.0150648
ENSMUSG00000029916	Agk	1.01286	1.04034	1	1	91	116	FALSE	0.0274859
ENSMUSG00000033400	Agl	1	1.0375	1	1	51	78	FALSE	0.0374976
ENSMUSG00000040706	Agmat	NaN	NaN	NaN	NaN	0	0	FALSE	NaN
ENSMUSG00000050103	Agmo	1	1	1	1	21	15	FALSE	0
ENSMUSG00000041530	Ago1	1.01444	1.02119	1	1	81	138	FALSE	0.00675077
ENSMUSG00000036698	Ago2	1.03631	1.07061	1	1	145	194	FALSE	0.0343067
ENSMUSG00000028842	Ago3	1.03631	1.018	1	1	145	130	FALSE	-0.0183092
ENSMUSG00000042500	Ago4	1	1.0195	1	1	16	30	FALSE	0.0194988
ENSMUSG00000034254	Agpat1	1.05003	1.01581	1	1	172	185	FALSE	-0.0342164
ENSMUSG00000026922	Agpat2	1.04137	1.04987	1	1	109	196	FALSE	0.0084955
ENSMUSG00000001211	Agpat3	1.02294	1.02294	1	1	51	51	FALSE	0
ENSMUSG00000023827	Agpat4	1.04335	1.0693	1	1	158	177	FALSE	0.025949
ENSMUSG00000031467	Agpat5	1.06078	1.03384	1	1	77	121	FALSE	-0.0269345
ENSMUSG00000029314	Agpat9	1	1	1	1	1	2	FALSE	0
ENSMUSG00000042410	Agps	1.01887	1.01329	1	1	31	44	FALSE	-0.00557516
ENSMUSG00000041936	Agrn	1	1	1	1	4	7	FALSE	0
ENSMUSG00000005705	Agrp	1	NaN	1	NaN	3	0	FALSE	NaN
ENSMUSG00000021557	Agtpbp1	1.02619	1	1	1	67	66	FALSE	-0.0261924
ENSMUSG00000049115	Agtr1a	1	1	1	1	1	6	FALSE	0
ENSMUSG00000029007	Agtrap	1.05419	1.12357	1	1	242	262	FALSE	0.0693804
ENSMUSG00000026491	Ahctf1	1.05608	1.07524	1	1	143	233	FALSE	0.0191594
ENSMUSG00000027597	Ahcy	1.0234	1	1	1	25	42	FALSE	-0.0233985
ENSMUSG00000027893	Ahcyl1	1.02085	1.04255	1	1	76	106	FALSE	0.0216903
ENSMUSG00000029772	Ahcyl2	1.04034	1.0195	1	1	29	30	FALSE	-0.0208435
ENSMUSG00000037692	Ahdc1	1.02581	1.06156	1	1	68	80	FALSE	0.035753
ENSMUSG00000019986	Ahi1	1.03307	1.02581	1	1	101	136	FALSE	-0.00726065
ENSMUSG00000069833	Ahnak	1.11133	1.04649	1	1	119	97	FALSE	-0.0648383
ENSMUSG00000072812	Ahnak2	NaN	1	NaN	1	0	4	FALSE	NaN
ENSMUSG00000019256	Ahr	1	1.0325	1	1	32	36	FALSE	0.0324979
ENSMUSG00000021575	Ahrr	1	1	1	1	2	1	FALSE	0
ENSMUSG00000021037	Ahsa1	1.14301	1.25883	1	1	425	740	TRUE	0.115825
ENSMUSG00000020288	Ahsa2	1.04657	1.08186	1	1	154	358	FALSE	0.0352901
ENSMUSG00000022868	Ahsg	NaN	NaN	NaN	NaN	0	0	FALSE	NaN
ENSMUSG00000035875	AI182371	NaN	NaN	NaN	NaN	0	0	FALSE	NaN
ENSMUSG00000050812	AI314180	1.05455	1.05048	1	1	147	240	FALSE	-0.00407856
ENSMUSG00000038522	AI317395	NaN	NaN	NaN	NaN	0	0	FALSE	NaN
ENSMUSG00000062753	AI413582	1.06366	1.06122	1	1	206	303	FALSE	-0.00244418
ENSMUSG00000086712	AI427809	NaN	NaN	NaN	NaN	0	0	FALSE	NaN
ENSMUSG00000074384	AI429214	1	1	1	1	6	13	FALSE	0
ENSMUSG00000046312	AI464131	NaN	NaN	NaN	NaN	0	0	FALSE	NaN
ENSMUSG00000045165	AI467606	1.04149	1.10361	1	1	141	381	FALSE	0.0621273
ENSMUSG00000090086	AI480526	1.02089	1.02089	1	1	28	28	FALSE	0
ENSMUSG00000038598	AI481877	NaN	NaN	NaN	NaN	0	0	FALSE	NaN
ENSMUSG00000056145	AI504432	1	1	1	1	13	23	FALSE	0
ENSMUSG00000073731	AI507597	NaN	NaN	NaN	NaN	0	0	FALSE	NaN
ENSMUSG00000010290	AI597479	1.01329	1.03656	1	1	44	32	FALSE	0.0232656
ENSMUSG00000074873	AI606181	1	1	1	1	7	9	FALSE	0
ENSMUSG00000073490	AI607873	NaN	1.33333	NaN	1	0	3	FALSE	NaN
ENSMUSG00000034382	AI661453	1	1	1	1	23	15	FALSE	0
ENSMUSG00000087107	AI662270	1.17222	1.22068	1	1	433	664	TRUE	0.04846
ENSMUSG00000047423	AI837181	1	1.02089	1	1	40	56	FALSE	0.0208915
ENSMUSG00000085180	AI838599	NaN	1	NaN	1	0	1	FALSE	NaN
ENSMUSG00000107355	AI839979	NaN	NaN	NaN	NaN	0	0	FALSE	NaN
ENSMUSG00000024970	AI846148	1	1	1	1	21	16	FALSE	0
ENSMUSG00000084826	AI847159	1	NaN	1	NaN	2	0	FALSE	NaN
ENSMUSG00000053297	AI854703	1.01219	1	1	1	48	42	FALSE	-0.0121867
ENSMUSG00000056383	AI987944	1.0074	1.03011	1	1	79	136	FALSE	0.0227038
ENSMUSG00000042901	Aida	1.02896	1.02683	1	1	101	109	FALSE	-0.0021254
ENSMUSG00000024397	Aif1	1	1	1	1	1	13	FALSE	0
ENSMUSG00000001864	Aif1l	1	1	1	1	3	5	FALSE	0
ENSMUSG00000036932	Aifm1	1.03286	1.02659	1	1	89	154	FALSE	-0.00627386
ENSMUSG00000020085	Aifm2	1	1	1	1	27	40	FALSE	0
ENSMUSG00000022763	Aifm3	1	NaN	1	NaN	2	0	FALSE	NaN
ENSMUSG00000019806	Aig1	1.05765	1.05852	1	1	200	237	FALSE	0.000873101
ENSMUSG00000019866	Aim1	1	1.03704	1	1	30	27	FALSE	0.037037
ENSMUSG00000012123	Aim1l	1	1	1	1	8	6	FALSE	0
ENSMUSG00000037860	Aim2	1.05484	1.06074	1	1	160	242	FALSE	0.00590047
ENSMUSG00000028029	Aimp1	1.16183	1.18769	1	1	495	668	TRUE	0.0258634
ENSMUSG00000029610	Aimp2	1.02786	1.06207	1	1	126	273	FALSE	0.0342179
ENSMUSG00000024847	Aip	1.09195	1.12082	1	1	347	514	FALSE	0.0288676
ENSMUSG00000040554	Aipl1	1	1	1	1	7	10	FALSE	0
ENSMUSG00000000731	Aire	1	1	1	1	4	3	FALSE	0
ENSMUSG00000078247	Airn	1.04034	1	1	1	29	26	FALSE	-0.0403422
ENSMUSG00000022178	Ajuba	1	1	1	1	12	1	FALSE	0
ENSMUSG00000091931	AK010878	1.02114	1.00907	1	1	83	129	FALSE	-0.012074
ENSMUSG00000026817	Ak1	1.05808	1.02562	1	1	115	137	FALSE	-0.0324656
ENSMUSG00000078139	AK157302	1	1	1	1	36	53	FALSE	0
ENSMUSG00000028792	Ak2	1.22892	1.27957	1	1	503	722	TRUE	0.0506522
ENSMUSG00000024782	Ak3	1.04537	1.03845	1	1	173	213	FALSE	-0.00692532
ENSMUSG00000028527	Ak4	1.01539	1.0325	1	1	38	54	FALSE	0.0171042
ENSMUSG00000039058	Ak5	1	1	1	1	2	4	FALSE	0
ENSMUSG00000078941	Ak6	1.02395	1.0539	1	1	171	181	FALSE	0.0299576
ENSMUSG00000041323	Ak7	NaN	1	NaN	1	0	1	FALSE	NaN
ENSMUSG00000026807	Ak8	1	1	1	1	4	3	FALSE	0
ENSMUSG00000091415	Ak9	NaN	NaN	NaN	NaN	0	0	FALSE	NaN
ENSMUSG00000018428	Akap1	1.04034	1	1	1	29	33	FALSE	-0.0403422
ENSMUSG00000047804	Akap10	1.01147	1	1	1	51	70	FALSE	-0.0114699
ENSMUSG00000022016	Akap11	1.0214	1.02127	1	1	82	110	FALSE	-0.000129703
ENSMUSG00000038587	Akap12	1	NaN	1	NaN	1	0	FALSE	NaN
ENSMUSG00000066406	Akap13	1.34607	1.30728	1	1	683	859	TRUE	-0.038795
ENSMUSG00000036551	Akap14	NaN	NaN	NaN	NaN	0	0	FALSE	NaN
ENSMUSG00000059708	Akap17b	1.045	1	1	1	26	34	FALSE	-0.0449971
ENSMUSG00000038729	Akap2	1	NaN	1	NaN	1	0	FALSE	NaN
ENSMUSG00000021057	Akap5	1	1	1	1	1	5	FALSE	0
ENSMUSG00000061603	Akap6	NaN	NaN	NaN	NaN	0	0	FALSE	NaN
ENSMUSG00000039166	Akap7	1	1.01625	1	1	53	72	FALSE	0.016249
ENSMUSG00000024045	Akap8	1.09186	1.13884	1	1	289	388	FALSE	0.0469779
ENSMUSG00000002625	Akap8l	1.13109	1.12241	1	1	360	456	FALSE	-0.00867785
ENSMUSG00000040407	Akap9	1.13034	1.13208	1	1	335	448	FALSE	0.00173758
ENSMUSG00000031023	Akip1	1.05026	1.0411	1	1	113	191	FALSE	-0.00916532
ENSMUSG00000023075	Akirin1	1.04403	1.03107	1	1	129	164	FALSE	-0.0129632
ENSMUSG00000028291	Akirin2	1	1.01104	1	1	44	53	FALSE	0.011037
ENSMUSG00000039158	Akna	1	1	1	1	26	44	FALSE	0
ENSMUSG00000049565	Aknad1	NaN	NaN	NaN	NaN	0	0	FALSE	NaN
ENSMUSG00000036500	Akp3	NaN	NaN	NaN	NaN	0	0	FALSE	NaN
ENSMUSG00000028692	Akr1a1	1.23096	1.28054	1	1	615	834	TRUE	0.0495783
ENSMUSG00000061758	Akr1b10	1.04208	1.05653	1	1	139	235	FALSE	0.0144449
ENSMUSG00000001642	Akr1b3	1.15904	1.19673	1	1	470	714	TRUE	0.0376974
ENSMUSG00000052131	Akr1b7	1	NaN	1	NaN	2	0	FALSE	NaN
ENSMUSG00000029762	Akr1b8	1	NaN	1	NaN	1	0	FALSE	NaN
ENSMUSG00000021211	Akr1c12	1	1.09749	1	1	5	6	FALSE	0.0974938
ENSMUSG00000021213	Akr1c13	1.02925	1.05536	1	1	100	166	FALSE	0.0261102
ENSMUSG00000033715	Akr1c14	1	1	1	1	3	2	FALSE	0
ENSMUSG00000071551	Akr1c19	1.03656	1.06158	1	1	16	19	FALSE	0.0250148
ENSMUSG00000045410	Akr1e1	1.03698	1.06238	1	1	174	245	FALSE	0.0254042
ENSMUSG00000028743	Akr7a5	1.06515	1.07003	1	1	146	284	FALSE	0.00488413
ENSMUSG00000001729	Akt1	1.0353	1.04828	1	1	116	154	FALSE	0.0129771
ENSMUSG00000011096	Akt1s1	1.07684	1.06917	1	1	249	302	FALSE	-0.00767476
ENSMUSG00000004056	Akt2	1.0962	1.05771	1	1	244	223	FALSE	-0.0384943
ENSMUSG00000019699	Akt3	1.01857	1.04906	1	1	63	80	FALSE	0.0304899
ENSMUSG00000031667	Aktip	1.01147	1.00518	1	1	51	113	FALSE	-0.00629319
ENSMUSG00000028393	Alad	1.05455	1.08376	1	1	147	278	FALSE	0.0292073
ENSMUSG00000032786	Alas1	1.00722	1.01759	1	1	81	133	FALSE	0.0103711
ENSMUSG00000025270	Alas2	NaN	NaN	NaN	NaN	0	0	FALSE	NaN
ENSMUSG00000022636	Alcam	1.1048	1.0949	1	1	168	206	FALSE	-0.009901
ENSMUSG00000007833	Aldh16a1	1.0471	1.02267	1	1	133	129	FALSE	-0.0244298
ENSMUSG00000025007	Aldh18a1	1.05915	1.03581	1	1	89	98	FALSE	-0.0233395
ENSMUSG00000053279	Aldh1a1	1.04373	1.05531	1	1	63	160	FALSE	0.0115818
ENSMUSG00000013584	Aldh1a2	NaN	NaN	NaN	NaN	0	0	FALSE	NaN
ENSMUSG00000015134	Aldh1a3	NaN	1	NaN	1	0	2	FALSE	NaN
ENSMUSG00000024747	Aldh1a7	NaN	1	NaN	1	0	3	FALSE	NaN
ENSMUSG00000035561	Aldh1b1	1	1.0225	1	1	34	26	FALSE	0.0224986
ENSMUSG00000030088	Aldh1l1	1.03179	1.00812	1	1	92	72	FALSE	-0.023667
ENSMUSG00000020256	Aldh1l2	NaN	NaN	NaN	NaN	0	0	FALSE	NaN
ENSMUSG00000029455	Aldh2	1.62283	1.59721	1.58496	1.58496	1005	1309	TRUE	-0.0256162
ENSMUSG00000019102	Aldh3a1	1	1	1	1	3	5	FALSE	0
ENSMUSG00000010025	Aldh3a2	1.02877	1.02194	1	1	61	80	FALSE	-0.00683255
ENSMUSG00000024885	Aldh3b1	1	1	1	1	1	2	FALSE	0
ENSMUSG00000075296	Aldh3b2	NaN	NaN	NaN	NaN	0	0	FALSE	NaN
ENSMUSG00000028737	Aldh4a1	1	1	1	1	17	11	FALSE	0
ENSMUSG00000035936	Aldh5a1	1	1.03656	1	1	17	16	FALSE	0.0365602
ENSMUSG00000021238	Aldh6a1	1.0283	1.02738	1	1	62	122	FALSE	-0.000928817
ENSMUSG00000053644	Aldh7a1	1.065	1.066	1	1	180	201	FALSE	0.00100561
ENSMUSG00000037542	Aldh8a1	NaN	NaN	NaN	NaN	0	0	FALSE	NaN
ENSMUSG00000026687	Aldh9a1	1.04797	1.07691	1	1	249	316	FALSE	0.0289413
ENSMUSG00000030695	Aldoa	1.67878	1.75011	1.58496	1.58496	1037	1395	TRUE	0.0713327
ENSMUSG00000063129	Aldoart2	NaN	NaN	NaN	NaN	0	0	FALSE	NaN
ENSMUSG00000028307	Aldob	NaN	NaN	NaN	NaN	0	0	FALSE	NaN
ENSMUSG00000017390	Aldoc	1.03568	1.03959	1	1	110	173	FALSE	0.00391309
ENSMUSG00000039427	Alg1	1.02221	1.01026	1	1	79	114	FALSE	-0.0119513
ENSMUSG00000075470	Alg10b	1.0172	1	1	1	34	42	FALSE	-0.0172048
ENSMUSG00000063362	Alg11	1.02543	1.01125	1	1	23	52	FALSE	-0.0141839
ENSMUSG00000035845	Alg12	1	1	1	1	33	37	FALSE	0
ENSMUSG00000041718	Alg13	1.009	1.01696	1	1	65	69	FALSE	0.00795601
ENSMUSG00000039887	Alg14	1.018	1.04333	1	1	65	108	FALSE	0.0253317
ENSMUSG00000039740	Alg2	1.04203	1.06449	1	1	145	163	FALSE	0.0224545
ENSMUSG00000033809	Alg3	1.01194	1.03131	1	1	49	88	FALSE	0.0193675
ENSMUSG00000036632	Alg5	1.01132	1.05307	1	1	155	192	FALSE	0.0417483
ENSMUSG00000073792	Alg6	1	1.03446	1	1	27	46	FALSE	0.0344557
ENSMUSG00000035704	Alg8	1.01083	1.06195	1	1	54	120	FALSE	0.0511223
ENSMUSG00000032059	Alg9	1	1.02437	1	1	45	48	FALSE	0.0243734
ENSMUSG00000079036	Alkbh1	1.05438	1.05351	1	1	212	237	FALSE	-0.000875895
ENSMUSG00000044339	Alkbh2	1	1	1	1	40	54	FALSE	0
ENSMUSG00000040174	Alkbh3	1.04561	1.03545	1	1	163	165	FALSE	-0.0101587
ENSMUSG00000039754	Alkbh4	1.02017	1.0172	1	1	29	68	FALSE	-0.00296634
ENSMUSG00000042650	Alkbh5	1.07583	1.036	1	1	167	130	FALSE	-0.0398311
ENSMUSG00000042831	Alkbh6	1.07002	1.05675	1	1	204	268	FALSE	-0.0132706
ENSMUSG00000002661	Alkbh7	1.03112	1.04041	1	1	94	184	FALSE	0.00929034
ENSMUSG00000025899	Alkbh8	1	1.00959	1	1	45	61	FALSE	0.00958955
ENSMUSG00000063810	Alms1	1	1.01427	1	1	19	41	FALSE	0.0142674
ENSMUSG00000000320	Alox12	1	1	1	1	7	15	FALSE	0
ENSMUSG00000018907	Alox12e	NaN	NaN	NaN	NaN	0	0	FALSE	NaN
ENSMUSG00000018924	Alox15	1	1	1	1	5	3	FALSE	0
ENSMUSG00000025701	Alox5	NaN	1	NaN	1	0	2	FALSE	NaN
ENSMUSG00000060063	Alox5ap	1.49907	1.56958	1.58496	1.58496	940	1317	TRUE	0.0705076
ENSMUSG00000020891	Alox8	NaN	NaN	NaN	NaN	0	0	FALSE	NaN
ENSMUSG00000020892	Aloxe3	1	NaN	1	NaN	1	0	FALSE	NaN
ENSMUSG00000028028	Alpk1	1	1.02089	1	1	30	28	FALSE	0.0208915
ENSMUSG00000032845	Alpk2	NaN	NaN	NaN	NaN	0	0	FALSE	NaN
ENSMUSG00000038763	Alpk3	1	1	1	1	15	15	FALSE	0
ENSMUSG00000028766	Alpl	1	1	1	1	1	1	FALSE	0
ENSMUSG00000026024	Als2	1.01147	1	1	1	51	47	FALSE	-0.0114699
ENSMUSG00000044037	Als2cl	1	1	1	1	15	15	FALSE	0
ENSMUSG00000047528	Als2cr12	NaN	NaN	NaN	NaN	0	0	FALSE	NaN
ENSMUSG00000014603	Alx3	NaN	NaN	NaN	NaN	0	0	FALSE	NaN
ENSMUSG00000040310	Alx4	1	NaN	1	NaN	1	0	FALSE	NaN
ENSMUSG00000025134	Alyref	1.03581	1.00713	1	1	49	82	FALSE	-0.0286803
ENSMUSG00000060244	Alyref2	1	1.0234	1	1	26	75	FALSE	0.0233985
ENSMUSG00000022244	Amacr	1	1.00914	1	1	49	64	FALSE	0.00914004
ENSMUSG00000028356	Ambp	NaN	NaN	NaN	NaN	0	0	FALSE	NaN
ENSMUSG00000040506	Ambra1	1.02207	1.02127	1	1	53	55	FALSE	-0.000802693
ENSMUSG00000075232	Amd1	1.04104	1.07736	1	1	120	190	FALSE	0.0363244
ENSMUSG00000063953	Amd2	1	1	1	1	7	13	FALSE	0
ENSMUSG00000015890	Amdhd1	1	1	1	1	4	4	FALSE	0
ENSMUSG00000036820	Amdhd2	1.00914	1.02629	1	1	64	89	FALSE	0.0171504
ENSMUSG00000031354	Amelx	1	NaN	1	NaN	1	0	FALSE	NaN
ENSMUSG00000050332	Amer1	1.02221	1.01227	1	1	79	143	FALSE	-0.00994183
ENSMUSG00000021986	Amer2	1	NaN	1	NaN	4	0	FALSE	NaN
ENSMUSG00000031751	Amfr	1.02114	1.01026	1	1	83	57	FALSE	-0.0108807
ENSMUSG00000035262	Amh	NaN	1	NaN	1	0	1	FALSE	NaN
ENSMUSG00000023047	Amhr2	NaN	NaN	NaN	NaN	0	0	FALSE	NaN
ENSMUSG00000048534	Amica1	NaN	NaN	NaN	NaN	0	0	FALSE	NaN
ENSMUSG00000050947	Amigo1	1.045	1	1	1	13	10	FALSE	-0.0449971
ENSMUSG00000048218	Amigo2	1.02207	1.01194	1	1	53	49	FALSE	-0.010136
ENSMUSG00000032593	Amigo3	1	1.07312	1	1	6	8	FALSE	0.0731203
ENSMUSG00000042225	Ammecr1	1	1.0325	1	1	13	36	FALSE	0.0324979
ENSMUSG00000041915	Ammecr1l	1.06408	1.04068	1	1	159	154	FALSE	-0.0234051
ENSMUSG00000021278	Amn	NaN	NaN	NaN	NaN	0	0	FALSE	NaN
ENSMUSG00000068250	Amn1	1.027	1.0363	1	1	65	92	FALSE	0.00930445
ENSMUSG00000041688	Amot	1	1	1	1	21	32	FALSE	0
ENSMUSG00000013076	Amotl1	NaN	NaN	NaN	NaN	0	0	FALSE	NaN
ENSMUSG00000032531	Amotl2	1.04662	1.02017	1	1	34	29	FALSE	-0.0264454
ENSMUSG00000070385	Ampd1	NaN	NaN	NaN	NaN	0	0	FALSE	NaN
ENSMUSG00000027889	Ampd2	1.06647	1.06079	1	1	226	239	FALSE	-0.00567323
ENSMUSG00000005686	Ampd3	1.045	1.02167	1	1	26	27	FALSE	-0.0233318
ENSMUSG00000032607	Amt	1	1	1	1	1	3	FALSE	0
ENSMUSG00000074264	Amy1	1	NaN	1	NaN	1	0	FALSE	NaN
ENSMUSG00000050022	Amz1	1	1	1	1	4	14	FALSE	0
ENSMUSG00000020610	Amz2	1.06356	1.0752	1	1	209	270	FALSE	0.0116383
ENSMUSG00000014355	Anapc1	1.05387	1.04734	1	1	124	173	FALSE	-0.00653054
ENSMUSG00000036977	Anapc10	1.0328	1.01481	1	1	107	158	FALSE	-0.0179925
ENSMUSG00000025135	Anapc11	1.14379	1.2018	1	1	429	717	TRUE	0.0580077
ENSMUSG00000035048	Anapc13	1.09296	1.11463	1	1	326	375	FALSE	0.0216656
ENSMUSG00000030649	Anapc15	1.06882	1.03214	1	1	51	91	FALSE	-0.0366783
ENSMUSG00000074780	Anapc15-ps	NaN	NaN	NaN	NaN	0	0	FALSE	NaN
ENSMUSG00000020107	Anapc16	1.08502	1.06942	1	1	275	380	FALSE	-0.0155977
ENSMUSG00000026965	Anapc2	1.04406	1.01867	1	1	182	188	FALSE	-0.0253944
ENSMUSG00000029176	Anapc4	1.04019	1.03115	1	1	131	169	FALSE	-0.00903641
ENSMUSG00000029472	Anapc5	1.18471	1.22689	1	1	493	670	TRUE	0.0421789
ENSMUSG00000029466	Anapc7	1.04707	1.06165	1	1	174	187	FALSE	0.0145882
ENSMUSG00000072115	Ang	1	1.045	1	1	14	26	FALSE	0.0449971
ENSMUSG00000021257	Angel1	1.0468	1	1	1	25	24	FALSE	-0.046797
ENSMUSG00000026634	Angel2	1.05502	1.045	1	1	202	247	FALSE	-0.0100241
ENSMUSG00000022309	Angpt1	1.55942	1.6257	1.58496	1.58496	926	1222	TRUE	0.0662727
ENSMUSG00000031465	Angpt2	1	1	1	1	4	7	FALSE	0
ENSMUSG00000033544	Angptl1	NaN	NaN	NaN	NaN	0	0	FALSE	NaN
ENSMUSG00000004105	Angptl2	1	1	1	1	9	7	FALSE	0
ENSMUSG00000028553	Angptl3	1.04178	1.039	1	1	14	15	FALSE	-0.00278554
ENSMUSG00000002289	Angptl4	1	1	1	1	7	19	FALSE	0
ENSMUSG00000038742	Angptl6	1	1	1	1	26	25	FALSE	0
ENSMUSG00000028989	Angptl7	NaN	1	NaN	1	0	1	FALSE	NaN
ENSMUSG00000047822	Angptl8	NaN	NaN	NaN	NaN	0	0	FALSE	NaN
ENSMUSG00000022265	Ank	1	1	1	1	24	36	FALSE	0
ENSMUSG00000031543	Ank1	1	1	1	1	3	2	FALSE	0
ENSMUSG00000032826	Ank2	1	1	1	1	3	3	FALSE	0
ENSMUSG00000069601	Ank3	1	1	1	1	6	4	FALSE	0
ENSMUSG00000047117	Ankdd1b	1	1	1	1	3	2	FALSE	0
ENSMUSG00000074771	Ankef1	1	1	1	1	2	2	FALSE	0
ENSMUSG00000020790	Ankfy1	1.01064	1.01625	1	1	55	108	FALSE	0.00561328
ENSMUSG00000024483	Ankhd1	1.0545	1.04336	1	1	161	208	FALSE	-0.0111364
ENSMUSG00000040351	Ankib1	1.02167	1.01147	1	1	54	51	FALSE	-0.0101954
ENSMUSG00000032257	Ankk1	NaN	NaN	NaN	NaN	0	0	FALSE	NaN
ENSMUSG00000046295	Ankle1	NaN	1.10636	NaN	1	0	11	FALSE	NaN
ENSMUSG00000029501	Ankle2	1.03181	1.02525	1	1	105	139	FALSE	-0.00655792
ENSMUSG00000034212	Ankmy1	NaN	1	NaN	1	0	1	FALSE	NaN
ENSMUSG00000036188	Ankmy2	1.02733	1.0401	1	1	107	152	FALSE	0.0127623
ENSMUSG00000021661	Ankra2	1.01983	1.04125	1	1	118	156	FALSE	0.0214181
ENSMUSG00000031508	Ankrd10	1.10985	1.15285	1	1	364	497	FALSE	0.0430051
ENSMUSG00000035569	Ankrd11	1.0885	1.11014	1	1	200	313	FALSE	0.0216485
ENSMUSG00000034647	Ankrd12	1.12332	1.11884	1	1	241	343	FALSE	-0.00447863
ENSMUSG00000041870	Ankrd13a	1.10536	1.09182	1	1	252	402	FALSE	-0.0135435
ENSMUSG00000037907	Ankrd13b	1.039	1	1	1	15	11	FALSE	-0.0389975
ENSMUSG00000039988	Ankrd13c	1.0325	1	1	1	36	38	FALSE	-0.0324979
ENSMUSG00000005986	Ankrd13d	1.03545	1.00731	1	1	66	80	FALSE	-0.0281402
ENSMUSG00000047909	Ankrd16	1	1.0068	1	1	59	86	FALSE	0.00680189
ENSMUSG00000055204	Ankrd17	1.07052	1.07505	1	1	213	266	FALSE	0.00453034
ENSMUSG00000024774	Ankrd22	NaN	NaN	NaN	NaN	0	0	FALSE	NaN
ENSMUSG00000067653	Ankrd23	1	1	1	1	1	2	FALSE	0
ENSMUSG00000054708	Ankrd24	1.01064	1.00591	1	1	55	99	FALSE	-0.00472697
ENSMUSG00000007827	Ankrd26	1.0363	1.05967	1	1	92	154	FALSE	0.0233692
ENSMUSG00000034867	Ankrd27	1.0077	1.0141	1	1	76	83	FALSE	0.00639861
ENSMUSG00000014496	Ankrd28	1	1.00943	1	1	28	62	FALSE	0.00943488
ENSMUSG00000057766	Ankrd29	1	1	1	1	2	6	FALSE	0
ENSMUSG00000109561	Ankrd31	NaN	NaN	NaN	NaN	0	0	FALSE	NaN
ENSMUSG00000022237	Ankrd33b	1.09553	1.03815	1	1	160	92	FALSE	-0.0573766
ENSMUSG00000049097	Ankrd34a	NaN	NaN	NaN	NaN	0	0	FALSE	NaN
ENSMUSG00000045034	Ankrd34b	NaN	NaN	NaN	NaN	0	0	FALSE	NaN
ENSMUSG00000038354	Ankrd35	1	1	1	1	5	11	FALSE	0
ENSMUSG00000020481	Ankrd36	NaN	NaN	NaN	NaN	0	0	FALSE	NaN
ENSMUSG00000050914	Ankrd37	1	1	1	1	10	28	FALSE	0
ENSMUSG00000079610	Ankrd39	1.02629	1.02417	1	1	89	121	FALSE	-0.00211845
ENSMUSG00000020864	Ankrd40	1	1.01147	1	1	25	51	FALSE	0.0114699
ENSMUSG00000041343	Ankrd42	1	1.05318	1	1	9	11	FALSE	0.0531784
ENSMUSG00000052331	Ankrd44	1.031	1.0156	1	1	70	75	FALSE	-0.0153999
ENSMUSG00000048307	Ankrd46	1.02909	1.05444	1	1	181	244	FALSE	0.025357
ENSMUSG00000031931	Ankrd49	1.04729	1.03221	1	1	83	140	FALSE	-0.0150742
ENSMUSG00000044864	Ankrd50	1	1	1	1	20	18	FALSE	0
ENSMUSG00000014498	Ankrd52	1	1	1	1	29	17	FALSE	0
ENSMUSG00000014747	Ankrd53	1	NaN	1	NaN	1	0	FALSE	NaN
ENSMUSG00000033055	Ankrd54	1.04665	1.02507	1	1	163	140	FALSE	-0.0215836
ENSMUSG00000049985	Ankrd55	NaN	NaN	NaN	NaN	0	0	FALSE	NaN
ENSMUSG00000040183	Ankrd6	1	1	1	1	5	6	FALSE	0
ENSMUSG00000027517	Ankrd60	NaN	1	NaN	1	0	1	FALSE	NaN
ENSMUSG00000029607	Ankrd61	NaN	NaN	NaN	NaN	0	0	FALSE	NaN
ENSMUSG00000078137	Ankrd63	1	1	1	1	8	10	FALSE	0
ENSMUSG00000078487	Ankrd65	NaN	NaN	NaN	NaN	0	0	FALSE	NaN
ENSMUSG00000096140	Ankrd66	1	NaN	1	NaN	1	0	FALSE	NaN
ENSMUSG00000029517	Ankrd7	NaN	NaN	NaN	NaN	0	0	FALSE	NaN
ENSMUSG00000037904	Ankrd9	1	1	1	1	30	42	FALSE	0
ENSMUSG00000024219	Anks1	1.10904	1.06038	1	1	271	220	FALSE	-0.0486597
ENSMUSG00000058589	Anks1b	NaN	1	NaN	1	0	1	FALSE	NaN
ENSMUSG00000022515	Anks3	1.00568	1	1	1	103	97	FALSE	-0.00567925
ENSMUSG00000066191	Anks6	1	1	1	1	3	1	FALSE	0
ENSMUSG00000074591	Ankub1	NaN	NaN	NaN	NaN	0	0	FALSE	NaN
ENSMUSG00000026199	Ankzf1	1.01603	1.03443	1	1	73	97	FALSE	0.0184051
ENSMUSG00000036777	Anln	1.14624	1.06882	1	1	4	17	FALSE	-0.0774215
ENSMUSG00000031075	Ano1	NaN	NaN	NaN	NaN	0	0	FALSE	NaN
ENSMUSG00000037949	Ano10	1	1	1	1	28	34	FALSE	0
ENSMUSG00000038115	Ano2	NaN	NaN	NaN	NaN	0	0	FALSE	NaN
ENSMUSG00000074968	Ano3	NaN	NaN	NaN	NaN	0	0	FALSE	NaN
ENSMUSG00000035189	Ano4	NaN	NaN	NaN	NaN	0	0	FALSE	NaN
ENSMUSG00000064210	Ano6	1.00616	1.01887	1	1	95	124	FALSE	0.0127123
ENSMUSG00000034107	Ano7	1	1	1	1	12	9	FALSE	0
ENSMUSG00000034863	Ano8	1	1	1	1	4	1	FALSE	0
ENSMUSG00000054662	Ano9	NaN	NaN	NaN	NaN	0	0	FALSE	NaN
ENSMUSG00000032249	Anp32a	1.30841	1.47646	1	1.58496	755	1170	TRUE	0.168054
ENSMUSG00000028333	Anp32b	1.3794	1.44961	1	1	772	986	TRUE	0.0702085
ENSMUSG00000015749	Anp32e	1.14841	1.23132	1	1	385	639	TRUE	0.0829107
ENSMUSG00000039062	Anpep	1	1	1	1	25	22	FALSE	0
ENSMUSG00000033420	Antxr1	1	NaN	1	NaN	1	0	FALSE	NaN
ENSMUSG00000029338	Antxr2	1.0136	1.01245	1	1	43	47	FALSE	-0.00115777
ENSMUSG00000024659	Anxa1	1.0918	1.14574	1	1	222	405	FALSE	0.0539457
ENSMUSG00000021866	Anxa11	1.10264	1.10391	1	1	323	385	FALSE	0.00126609
ENSMUSG00000098609	Anxa11os	NaN	NaN	NaN	NaN	0	0	FALSE	NaN
ENSMUSG00000032231	Anxa2	1.02363	1.07907	1	1	99	168	FALSE	0.0554378
ENSMUSG00000029484	Anxa3	1	1	1	1	6	16	FALSE	0
ENSMUSG00000029994	Anxa4	1.08293	1.10118	1	1	271	425	FALSE	0.0182548
ENSMUSG00000027712	Anxa5	1.30032	1.36755	1	1	738	1013	TRUE	0.0672273
ENSMUSG00000018340	Anxa6	1.07548	1.07704	1	1	210	193	FALSE	0.0015602
ENSMUSG00000021814	Anxa7	1.0993	1.10502	1	1	248	412	FALSE	0.00572149
ENSMUSG00000015702	Anxa9	1	1	1	1	7	13	FALSE	0
ENSMUSG00000021322	Aoah	1	1	1	1	8	8	FALSE	0
ENSMUSG00000029811	Aoc1	NaN	NaN	NaN	NaN	0	0	FALSE	NaN
ENSMUSG00000078651	Aoc2	1	1	1	1	1	2	FALSE	0
ENSMUSG00000019326	Aoc3	1	NaN	1	NaN	1	0	FALSE	NaN
ENSMUSG00000079554	Aox2	1	1	1	1	1	1	FALSE	0
ENSMUSG00000064294	Aox3	NaN	NaN	NaN	NaN	0	0	FALSE	NaN
ENSMUSG00000038242	Aox4	1	1	1	1	1	3	FALSE	0
ENSMUSG00000074238	Ap1ar	1	1.03026	1	1	40	58	FALSE	0.0302567
ENSMUSG00000009090	Ap1b1	1.03933	1.00991	1	1	119	118	FALSE	-0.0294106
ENSMUSG00000031731	Ap1g1	1	1.03066	1	1	94	128	FALSE	0.0306626
ENSMUSG00000040701	Ap1g2	1	1	1	1	62	67	FALSE	0
ENSMUSG00000003033	Ap1m1	1.0983	1.10364	1	1	344	463	FALSE	0.00534312
ENSMUSG00000003309	Ap1m2	1	1	1	1	3	5	FALSE	0
ENSMUSG00000004849	Ap1s1	1.10991	1.09927	1	1	291	464	FALSE	-0.0106395
ENSMUSG00000031367	Ap1s2	1	1.02167	1	1	12	27	FALSE	0.0216653
ENSMUSG00000054702	Ap1s3	1.02437	1	1	1	48	59	FALSE	-0.0243734
ENSMUSG00000060279	Ap2a1	1.01918	1.01994	1	1	122	88	FALSE	0.000762805
ENSMUSG00000002957	Ap2a2	1.0336	1.03015	1	1	82	97	FALSE	-0.00344348
ENSMUSG00000035152	Ap2b1	1.06217	1.07416	1	1	153	214	FALSE	0.011989
ENSMUSG00000022841	Ap2m1	1.29572	1.28252	1	1	682	884	TRUE	-0.0132082
ENSMUSG00000008036	Ap2s1	1.12054	1.1793	1	1	392	682	TRUE	0.0587645
ENSMUSG00000021686	Ap3b1	1.14431	1.12264	1	1	332	471	FALSE	-0.0216767
ENSMUSG00000020198	Ap3d1	1.02378	1.04424	1	1	123	151	FALSE	0.0204575
ENSMUSG00000021824	Ap3m1	1.06825	1.0195	1	1	60	120	FALSE	-0.0487469
ENSMUSG00000031539	Ap3m2	1.03441	1.0234	1	1	17	50	FALSE	-0.0110111
ENSMUSG00000024480	Ap3s1	1.00836	1.01513	1	1	70	116	FALSE	0.00677173
ENSMUSG00000063801	Ap3s2	1.03391	1.05714	1	1	138	215	FALSE	0.023225
ENSMUSG00000032952	Ap4b1	1	1	1	1	15	8	FALSE	0
ENSMUSG00000001998	Ap4e1	1.02089	1.0136	1	1	28	43	FALSE	-0.00728774
ENSMUSG00000019518	Ap4m1	1.01791	1.03047	1	1	98	96	FALSE	0.0125598
ENSMUSG00000020955	Ap4s1	1.03965	1.05981	1	1	158	236	FALSE	0.0201565
ENSMUSG00000049562	Ap5b1	1	1	1	1	14	12	FALSE	0
ENSMUSG00000036291	Ap5m1	1.02114	1.00447	1	1	83	131	FALSE	-0.0166779
ENSMUSG00000068264	Ap5s1	1	1.02721	1	1	54	86	FALSE	0.0272076
ENSMUSG00000039623	Ap5z1	1	1	1	1	35	32	FALSE	0
ENSMUSG00000019979	Apaf1	1	1	1	1	29	38	FALSE	0
ENSMUSG00000024897	Apba1	1	1	1	1	3	5	FALSE	0
ENSMUSG00000030519	Apba2	NaN	NaN	NaN	NaN	0	0	FALSE	NaN
ENSMUSG00000004931	Apba3	1	1.01625	1	1	67	72	FALSE	0.016249
ENSMUSG00000037032	Apbb1	1.02167	1.03492	1	1	81	67	FALSE	0.0132579
ENSMUSG00000026786	Apbb1ip	1.14022	1.16077	1	1	441	606	TRUE	0.0205467
ENSMUSG00000029207	Apbb2	1	1	1	1	10	26	FALSE	0
ENSMUSG00000005871	Apc	1.01671	1.03412	1	1	70	120	FALSE	0.0174096
ENSMUSG00000020135	Apc2	1	1	1	1	2	3	FALSE	0
ENSMUSG00000071847	Apcdd1	NaN	NaN	NaN	NaN	0	0	FALSE	NaN
ENSMUSG00000032590	Apeh	1.05982	1.04761	1	1	159	193	FALSE	-0.0122063
ENSMUSG00000035960	Apex1	1.127	1.20779	1	1	330	538	FALSE	0.0807928
ENSMUSG00000025269	Apex2	1.02167	1.02543	1	1	27	69	FALSE	0.00376787
ENSMUSG00000015750	Aph1a	1.07754	1.09879	1	1	348	378	FALSE	0.021252
ENSMUSG00000032375	Aph1b	1	1	1	1	21	40	FALSE	0
ENSMUSG00000053040	Aph1c	1.02041	1.02543	1	1	86	69	FALSE	0.00502748
ENSMUSG00000027193	Api5	1.08237	1.05588	1	1	219	284	FALSE	-0.0264929
ENSMUSG00000010911	Apip	1.0454	1.06114	1	1	138	179	FALSE	0.0157456
ENSMUSG00000073705	Apitd1	1	1.09812	1	1	16	80	FALSE	0.0981203
ENSMUSG00000030051	Aplf	1	1.04254	1	1	19	55	FALSE	0.0425427
ENSMUSG00000037010	Apln	1	1.065	1	1	8	9	FALSE	0.0649958
ENSMUSG00000044338	Aplnr	NaN	1	NaN	1	0	1	FALSE	NaN
ENSMUSG00000006651	Aplp1	NaN	1	NaN	1	0	1	FALSE	NaN
ENSMUSG00000031996	Aplp2	1.1488	1.13504	1	1	394	435	FALSE	-0.0137578
ENSMUSG00000033096	Apmap	1.00591	1.02378	1	1	99	123	FALSE	0.0178703
ENSMUSG00000032083	Apoa1	1.14624	1.11699	1	1	16	10	FALSE	-0.0292481
ENSMUSG00000028070	Apoa1bp	1.11588	1.13227	1	1	312	547	FALSE	0.0163843
ENSMUSG00000005681	Apoa2	1	1	1	1	2	2	FALSE	0
ENSMUSG00000020609	Apob	NaN	1	NaN	1	0	1	FALSE	NaN
ENSMUSG00000040613	Apobec1	1.00562	1.045	1	1	104	117	FALSE	0.0393725
ENSMUSG00000040694	Apobec2	NaN	NaN	NaN	NaN	0	0	FALSE	NaN
ENSMUSG00000009585	Apobec3	1.20657	1.22483	1	1	530	679	TRUE	0.0182604
ENSMUSG00000042759	Apobr	1.06158	1.01393	1	1	19	42	FALSE	-0.0476473
ENSMUSG00000040564	Apoc1	1.19499	1	1	1	3	5	FALSE	-0.194988
ENSMUSG00000022548	Apod	NaN	NaN	NaN	NaN	0	0	FALSE	NaN
ENSMUSG00000002985	Apoe	1.73447	1.7071	1.58496	1.58496	923	1156	TRUE	-0.0273703
ENSMUSG00000047631	Apof	1	NaN	1	NaN	1	0	FALSE	NaN
ENSMUSG00000000049	Apoh	1	NaN	1	NaN	1	0	FALSE	NaN
ENSMUSG00000050014	Apol10b	NaN	1	NaN	1	0	2	FALSE	NaN
ENSMUSG00000091650	Apol11a	NaN	NaN	NaN	NaN	0	0	FALSE	NaN
ENSMUSG00000091694	Apol11b	NaN	NaN	NaN	NaN	0	0	FALSE	NaN
ENSMUSG00000033576	Apol6	NaN	NaN	NaN	NaN	0	0	FALSE	NaN
ENSMUSG00000068252	Apol7b	1	1	1	1	1	2	FALSE	0
ENSMUSG00000044309	Apol7c	NaN	1	NaN	1	0	2	FALSE	NaN
ENSMUSG00000073652	Apol7d	1	NaN	1	NaN	1	0	FALSE	NaN
ENSMUSG00000071716	Apol7e	1	1	1	1	25	25	FALSE	0
ENSMUSG00000056656	Apol8	1	1	1	1	3	3	FALSE	0
ENSMUSG00000057346	Apol9a	NaN	1	NaN	1	0	3	FALSE	NaN
ENSMUSG00000068246	Apol9b	NaN	1	NaN	1	0	4	FALSE	NaN
ENSMUSG00000090698	Apold1	1	NaN	1	NaN	2	0	FALSE	NaN
ENSMUSG00000024391	Apom	NaN	NaN	NaN	NaN	0	0	FALSE	NaN
ENSMUSG00000051716	Apon	NaN	NaN	NaN	NaN	0	0	FALSE	NaN
ENSMUSG00000079508	Apoo	1	1	1	1	15	25	FALSE	0
ENSMUSG00000025525	Apool	1.0225	1.01382	1	1	78	127	FALSE	-0.00868055
ENSMUSG00000049233	Apoo-ps	1	1	1	1	5	8	FALSE	0
ENSMUSG00000037787	Apopt1	1.0466	1.06158	1	1	147	171	FALSE	0.0149789
ENSMUSG00000022892	App	1.04628	1.05548	1	1	148	134	FALSE	0.00920075
ENSMUSG00000018481	Appbp2	1.09517	1.04532	1	1	207	254	FALSE	-0.0498528
ENSMUSG00000085628	Appbp2os	1	1	1	1	13	14	FALSE	0
ENSMUSG00000040760	Appl1	1.06255	1.06279	1	1	219	302	FALSE	0.000240759
ENSMUSG00000020263	Appl2	1.02228	1.04802	1	1	105	134	FALSE	0.025735
ENSMUSG00000006589	Aprt	1.23521	1.35346	1	1	589	906	TRUE	0.11825
ENSMUSG00000028411	Aptx	1.00665	1.0225	1	1	88	104	FALSE	0.0158513
ENSMUSG00000004655	Aqp1	1.04875	1.0775	1	1	24	28	FALSE	0.0287504
ENSMUSG00000042797	Aqp11	1.01147	1.02619	1	1	51	67	FALSE	0.0147225
ENSMUSG00000028435	Aqp3	NaN	NaN	NaN	NaN	0	0	FALSE	NaN
ENSMUSG00000044217	Aqp5	NaN	NaN	NaN	NaN	0	0	FALSE	NaN
ENSMUSG00000028427	Aqp7	NaN	1	NaN	1	0	1	FALSE	NaN
ENSMUSG00000032204	Aqp9	1.0468	1.03343	1	1	25	35	FALSE	-0.0133706
ENSMUSG00000040383	Aqr	1.01847	1.06044	1	1	95	123	FALSE	0.0419713
ENSMUSG00000046532	Ar	1	1	1	1	3	3	FALSE	0
ENSMUSG00000001127	Araf	1.05241	1.04521	1	1	220	255	FALSE	-0.00719298
ENSMUSG00000032812	Arap1	1.05312	1.06922	1	1	124	181	FALSE	0.0161051
ENSMUSG00000037999	Arap2	1	1.0325	1	1	10	18	FALSE	0.0324979
ENSMUSG00000024451	Arap3	1	1.045	1	1	11	26	FALSE	0.0449971
ENSMUSG00000022602	Arc	1.46617	1.11421	1	1	17	19	FALSE	-0.351959
ENSMUSG00000032096	Arcn1	1.0554	1.07522	1	1	187	291	FALSE	0.0198211
ENSMUSG00000029378	Areg	1.36147	1.96896	1	1.58496	5	3	FALSE	0.607493
ENSMUSG00000042350	Arel1	1	1	1	1	32	38	FALSE	0
ENSMUSG00000048076	Arf1	1.37925	1.40634	1	1	872	1198	TRUE	0.0270937
ENSMUSG00000062421	Arf2	1.03656	1.0314	1	1	64	125	FALSE	-0.00516166
ENSMUSG00000051853	Arf3	1.03203	1.03734	1	1	86	141	FALSE	0.00530446
ENSMUSG00000021877	Arf4	1.46577	1.35292	1.58496	1	892	946	TRUE	-0.112857
ENSMUSG00000090861	Arf4os	1	1	1	1	1	2	FALSE	0
ENSMUSG00000020440	Arf5	1.17901	1.1698	1	1	561	614	TRUE	-0.00920629
ENSMUSG00000044147	Arf6	1.0283	1.02943	1	1	124	159	FALSE	0.00112744
ENSMUSG00000027575	Arfgap1	1.04975	1.04421	1	1	220	172	FALSE	-0.00553482
ENSMUSG00000027255	Arfgap2	1.09544	1.06972	1	1	259	308	FALSE	-0.0257196
ENSMUSG00000054277	Arfgap3	1.01828	1	1	1	64	79	FALSE	-0.0182801
ENSMUSG00000067851	Arfgef1	1.03134	1.02642	1	1	112	155	FALSE	-0.00491962
ENSMUSG00000074582	Arfgef2	1.01444	1	1	1	81	34	FALSE	-0.0144435
ENSMUSG00000019852	Arfgef3	1	NaN	1	NaN	1	0	FALSE	NaN
ENSMUSG00000074513	Arfip1	1.03324	1	1	1	88	87	FALSE	-0.0332365
ENSMUSG00000030881	Arfip2	1.03047	1.01245	1	1	96	141	FALSE	-0.0180208
ENSMUSG00000038671	Arfrp1	1.06869	1.10262	1	1	242	349	FALSE	0.0339278
ENSMUSG00000019987	Arg1	NaN	NaN	NaN	NaN	0	0	FALSE	NaN
ENSMUSG00000021125	Arg2	NaN	NaN	NaN	NaN	0	0	FALSE	NaN
ENSMUSG00000040459	Arglu1	1.05183	1.06275	1	1	166	246	FALSE	0.0109144
ENSMUSG00000027247	Arhgap1	1.08945	1.07354	1	1	212	252	FALSE	-0.0159169
ENSMUSG00000037148	Arhgap10	1	1	1	1	29	37	FALSE	0
ENSMUSG00000041219	Arhgap11a	1	1.04953	1	1	10	32	FALSE	0.0495301
ENSMUSG00000041225	Arhgap12	1.06051	1.01083	1	1	116	108	FALSE	-0.0496807
ENSMUSG00000049744	Arhgap15	1.03557	1.08078	1	1	209	274	FALSE	0.0452082
ENSMUSG00000085089	Arhgap15os	NaN	NaN	NaN	NaN	0	0	FALSE	NaN
ENSMUSG00000030766	Arhgap17	1.0639	1.05504	1	1	171	217	FALSE	-0.00885417
ENSMUSG00000039031	Arhgap18	1.05709	1.05789	1	1	155	192	FALSE	0.000792559
ENSMUSG00000025154	Arhgap19	1	1.065	1	1	6	9	FALSE	0.0649958
ENSMUSG00000053199	Arhgap20	NaN	NaN	NaN	NaN	0	0	FALSE	NaN
ENSMUSG00000036591	Arhgap21	1.02742	1.04602	1	1	64	98	FALSE	0.018598
ENSMUSG00000063506	Arhgap22	NaN	1	NaN	1	0	1	FALSE	NaN
ENSMUSG00000049807	Arhgap23	1	1.00959	1	1	48	61	FALSE	0.00958955
ENSMUSG00000057315	Arhgap24	NaN	NaN	NaN	NaN	0	0	FALSE	NaN
ENSMUSG00000030047	Arhgap25	1.03056	1.03853	1	1	134	167	FALSE	0.00797272
ENSMUSG00000036452	Arhgap26	1.018	1	1	1	65	48	FALSE	-0.0179988
ENSMUSG00000034255	Arhgap27	1.00886	1.0225	1	1	66	52	FALSE	0.0136355
ENSMUSG00000085733	Arhgap27os1	1	1	1	1	2	2	FALSE	0
ENSMUSG00000085360	Arhgap27os2	1	1	1	1	8	16	FALSE	0
ENSMUSG00000085887	Arhgap27os3	1	1	1	1	5	9	FALSE	0
ENSMUSG00000024043	Arhgap28	1.04521	1.04432	1	1	48	66	FALSE	-0.00089143
ENSMUSG00000039831	Arhgap29	1.02877	1.01603	1	1	61	73	FALSE	-0.0127423
ENSMUSG00000048865	Arhgap30	1.06796	1.07093	1	1	118	199	FALSE	0.00296378
ENSMUSG00000022799	Arhgap31	1.06748	1.03296	1	1	177	142	FALSE	-0.0345266
ENSMUSG00000041444	Arhgap32	1.01245	1.015	1	1	47	78	FALSE	0.00255303
ENSMUSG00000036882	Arhgap33	1.04178	1	1	1	14	9	FALSE	-0.041783
ENSMUSG00000058230	Arhgap35	1.02659	1	1	1	22	14	FALSE	-0.0265892
ENSMUSG00000033697	Arhgap39	1.039	1	1	1	30	29	FALSE	-0.0389975
ENSMUSG00000031389	Arhgap4	1.07718	1.04482	1	1	144	192	FALSE	-0.0323674
ENSMUSG00000050730	Arhgap42	1	1	1	1	2	3	FALSE	0
ENSMUSG00000033389	Arhgap44	NaN	1	NaN	1	0	1	FALSE	NaN
ENSMUSG00000035133	Arhgap5	1.01376	1.04899	1	1	85	104	FALSE	0.035224
ENSMUSG00000031355	Arhgap6	1.06221	1.06314	1	1	192	205	FALSE	0.00093301
ENSMUSG00000078954	Arhgap8	1	1.05	1	1	15	20	FALSE	0.05
ENSMUSG00000040345	Arhgap9	1.04062	1.00636	1	1	144	92	FALSE	-0.0342641
ENSMUSG00000025132	Arhgdia	1.25545	1.2687	1	1	648	799	TRUE	0.0132553
ENSMUSG00000030220	Arhgdib	1.58589	1.69231	1.58496	1.58496	948	1300	TRUE	0.106417
ENSMUSG00000073433	Arhgdig	1	1	1	1	1	2	FALSE	0
ENSMUSG00000040940	Arhgef1	1.09826	1.06068	1	1	289	190	FALSE	-0.037584
ENSMUSG00000071176	Arhgef10	1	1	1	1	42	39	FALSE	0
ENSMUSG00000040964	Arhgef10l	1	1	1	1	3	1	FALSE	0
ENSMUSG00000041977	Arhgef11	1	1	1	1	20	26	FALSE	0
ENSMUSG00000059495	Arhgef12	1.04875	1.00731	1	1	60	80	FALSE	-0.0414348
ENSMUSG00000052921	Arhgef15	1	1	1	1	5	4	FALSE	0
ENSMUSG00000029032	Arhgef16	1	1.04875	1	1	2	12	FALSE	0.0487469
ENSMUSG00000032875	Arhgef17	1	1	1	1	13	18	FALSE	0
ENSMUSG00000004568	Arhgef18	1.01329	1	1	1	44	55	FALSE	-0.0132946
ENSMUSG00000028919	Arhgef19	NaN	NaN	NaN	NaN	0	0	FALSE	NaN
ENSMUSG00000028059	Arhgef2	1.10443	1.10704	1	1	335	376	FALSE	0.00261464
ENSMUSG00000019467	Arhgef25	1.05571	1.01828	1	1	21	32	FALSE	-0.0374306
ENSMUSG00000036885	Arhgef26	1	1.04875	1	1	10	12	FALSE	0.0487469
ENSMUSG00000021662	Arhgef28	1.01219	1.02659	1	1	48	44	FALSE	0.0144025
ENSMUSG00000021895	Arhgef3	1.015	1	1	1	39	55	FALSE	-0.014999
ENSMUSG00000054901	Arhgef33	1	NaN	1	NaN	1	0	FALSE	NaN
ENSMUSG00000045094	Arhgef37	NaN	NaN	NaN	NaN	0	0	FALSE	NaN
ENSMUSG00000051517	Arhgef39	1	1.16439	1	1	3	38	FALSE	0.164388
ENSMUSG00000037509	Arhgef4	1.0325	1	1	1	18	18	FALSE	-0.0324979
ENSMUSG00000004562	Arhgef40	1.01918	1.01671	1	1	61	70	FALSE	-0.00246588
ENSMUSG00000033542	Arhgef5	1.01923	1.02925	1	1	52	80	FALSE	0.0100174
ENSMUSG00000031133	Arhgef6	1.07561	1.12683	1	1	284	398	FALSE	0.051219
ENSMUSG00000031511	Arhgef7	1.02363	1.03047	1	1	99	96	FALSE	0.00683195
ENSMUSG00000025656	Arhgef9	1.02543	1	1	1	46	40	FALSE	-0.0254332
ENSMUSG00000007880	Arid1a	1.08935	1.10286	1	1	257	366	FALSE	0.0135066
ENSMUSG00000069729	Arid1b	1.08745	1.05953	1	1	257	265	FALSE	-0.0279139
ENSMUSG00000033237	Arid2	1.02925	1.04178	1	1	120	182	FALSE	0.0125349
ENSMUSG00000019564	Arid3a	1.03444	1.0117	1	1	63	50	FALSE	-0.022744
ENSMUSG00000004661	Arid3b	1.01462	1.01272	1	1	40	46	FALSE	-0.00190749
ENSMUSG00000066224	Arid3c	NaN	NaN	NaN	NaN	0	0	FALSE	NaN
ENSMUSG00000048118	Arid4a	1.10966	1.10433	1	1	329	365	FALSE	-0.00533189
ENSMUSG00000039219	Arid4b	1.13095	1.11288	1	1	380	500	TRUE	-0.0180677
ENSMUSG00000037447	Arid5a	1.09664	1.02113	1	1	140	75	FALSE	-0.0755052
ENSMUSG00000019947	Arid5b	1.07158	1.01755	1	1	126	100	FALSE	-0.0540349
ENSMUSG00000025234	Arih1	1.03039	1.0172	1	1	77	102	FALSE	-0.0131829
ENSMUSG00000064145	Arih2	1.10225	1.03097	1	1	258	170	FALSE	-0.0712817
ENSMUSG00000060904	Arl1	1.10774	1.10574	1	1	341	494	FALSE	-0.00200612
ENSMUSG00000025870	Arl10	1.01258	1.02521	1	1	93	116	FALSE	0.0126341
ENSMUSG00000043157	Arl11	1	1	1	1	9	20	FALSE	0
ENSMUSG00000052549	Arl13a	NaN	NaN	NaN	NaN	0	0	FALSE	NaN
ENSMUSG00000022911	Arl13b	1.045	1.0351	1	1	104	150	FALSE	-0.00989937
ENSMUSG00000027122	Arl14ep	1.00812	1.03079	1	1	72	95	FALSE	0.022663
ENSMUSG00000073568	Arl14epl	NaN	NaN	NaN	NaN	0	0	FALSE	NaN
ENSMUSG00000042348	Arl15	1.03286	1.03857	1	1	89	91	FALSE	0.00570589
ENSMUSG00000057594	Arl16	1.02581	1.02285	1	1	68	128	FALSE	-0.00295707
ENSMUSG00000024944	Arl2	1.04052	1.06705	1	1	177	253	FALSE	0.0265338
ENSMUSG00000031776	Arl2bp	1.02551	1.01902	1	1	108	123	FALSE	-0.00648505
ENSMUSG00000025035	Arl3	1.06022	1.058	1	1	204	298	FALSE	-0.00221601
ENSMUSG00000047446	Arl4a	1.06488	1.08379	1	1	251	327	FALSE	0.0189101
ENSMUSG00000086315	Arl4aos	NaN	NaN	NaN	NaN	0	0	FALSE	NaN
ENSMUSG00000049866	Arl4c	1.01539	1.015	1	1	76	39	FALSE	-0.000394712
ENSMUSG00000034936	Arl4d	1.09749	1	1	1	6	15	FALSE	-0.0974938
ENSMUSG00000036093	Arl5a	1.02437	1	1	1	24	59	FALSE	-0.0243734
ENSMUSG00000017418	Arl5b	1.0478	1.04472	1	1	180	127	FALSE	-0.0030808
ENSMUSG00000038352	Arl5c	1	1	1	1	16	9	FALSE	0
ENSMUSG00000022722	Arl6	1.01519	1.01759	1	1	77	133	FALSE	0.00239903
ENSMUSG00000030654	Arl6ip1	1.34667	1.53031	1	1.58496	805	1258	TRUE	0.183633
ENSMUSG00000029404	Arl6ip4	1.06421	1.10612	1	1	298	457	FALSE	0.0419117
ENSMUSG00000035199	Arl6ip5	1.16997	1.22324	1	1	525	790	TRUE	0.0532681
ENSMUSG00000026960	Arl6ip6	1.0431	1.05566	1	1	95	159	FALSE	0.0125555
ENSMUSG00000026426	Arl8a	1	1	1	1	39	37	FALSE	0
ENSMUSG00000030105	Arl8b	1.09464	1.10277	1	1	323	381	FALSE	0.00812998
ENSMUSG00000063820	Arl9	NaN	NaN	NaN	NaN	0	0	FALSE	NaN
ENSMUSG00000027599	Armc1	1.0242	1.04865	1	1	138	237	FALSE	0.0244451
ENSMUSG00000038525	Armc10	1.08631	1.10048	1	1	331	403	FALSE	0.0141741
ENSMUSG00000071324	Armc2	1	1	1	1	9	9	FALSE	0
ENSMUSG00000037683	Armc3	1.06373	1.02805	1	1	114	146	FALSE	-0.035679
ENSMUSG00000042178	Armc5	1.02412	1.03205	1	1	97	73	FALSE	0.00793057
ENSMUSG00000002343	Armc6	1	1	1	1	39	56	FALSE	0
ENSMUSG00000057219	Armc7	1	1.0136	1	1	67	86	FALSE	0.0136038
ENSMUSG00000032468	Armc8	1.00873	1.03689	1	1	67	111	FALSE	0.0281587
ENSMUSG00000062590	Armc9	1	1	1	1	12	3	FALSE	0
ENSMUSG00000033460	Armcx1	1.03273	1.04131	1	1	143	190	FALSE	0.00858864
ENSMUSG00000033436	Armcx2	1.01918	1.04395	1	1	122	76	FALSE	0.0247663
ENSMUSG00000049047	Armcx3	1.02974	1.04723	1	1	118	161	FALSE	0.0174891
ENSMUSG00000049804	Armcx4	1	1.039	1	1	9	15	FALSE	0.0389975
ENSMUSG00000072969	Armcx5	1	1	1	1	17	22	FALSE	0
ENSMUSG00000050394	Armcx6	1.02764	1.02991	1	1	127	176	FALSE	0.00227683
ENSMUSG00000061759	Armt1	1.01272	1.00672	1	1	46	87	FALSE	-0.00599287
ENSMUSG00000015522	Arnt	1.0074	1.02187	1	1	79	107	FALSE	0.0144632
ENSMUSG00000055116	Arntl	1.01147	1.04513	1	1	51	74	FALSE	0.0336633
ENSMUSG00000040187	Arntl2	1	NaN	1	NaN	2	0	FALSE	NaN
ENSMUSG00000029621	Arpc1a	1.13634	1.16971	1	1	444	624	TRUE	0.0333673
ENSMUSG00000029622	Arpc1b	1.64643	1.61721	1.58496	1.58496	1001	1288	TRUE	-0.029219
ENSMUSG00000006304	Arpc2	1.67513	1.6694	1.58496	1.58496	1038	1370	TRUE	-0.00573654
ENSMUSG00000029465	Arpc3	1.57962	1.60456	1.58496	1.58496	1009	1303	TRUE	0.0249459
ENSMUSG00000079426	Arpc4	1.35763	1.39227	1	1	764	1029	TRUE	0.0346322
ENSMUSG00000008475	Arpc5	1.24313	1.25535	1	1	649	878	TRUE	0.0122179
ENSMUSG00000026755	Arpc5l	1.06238	1.11848	1	1	229	433	FALSE	0.0561082
ENSMUSG00000039043	Arpin	1.07312	1	1	1	16	30	FALSE	-0.0731203
ENSMUSG00000007656	Arpp19	1.10143	1.16428	1	1	405	555	TRUE	0.0628493
ENSMUSG00000032503	Arpp21	NaN	NaN	NaN	NaN	0	0	FALSE	NaN
ENSMUSG00000018909	Arrb1	1.02089	1.03214	1	1	84	91	FALSE	0.0112493
ENSMUSG00000060216	Arrb2	1.03608	1.0649	1	1	125	148	FALSE	0.0288172
ENSMUSG00000026972	Arrdc1	1.05787	1.07901	1	1	254	300	FALSE	0.0211373
ENSMUSG00000002910	Arrdc2	1	1	1	1	28	28	FALSE	0
ENSMUSG00000074794	Arrdc3	1.04513	1.10422	1	1	74	88	FALSE	0.0590891
ENSMUSG00000042659	Arrdc4	1.0333	1.04034	1	1	153	145	FALSE	0.0070433
ENSMUSG00000022620	Arsa	1.01857	1.00836	1	1	63	70	FALSE	-0.0102136
ENSMUSG00000042082	Arsb	1	1.01539	1	1	38	38	FALSE	0.0153938
ENSMUSG00000020604	Arsg	1	1	1	1	3	1	FALSE	0
ENSMUSG00000036412	Arsi	1	NaN	1	NaN	2	0	FALSE	NaN
ENSMUSG00000046561	Arsj	NaN	NaN	NaN	NaN	0	0	FALSE	NaN
ENSMUSG00000021592	Arsk	1.04786	1.0283	1	1	110	124	FALSE	-0.0195559
ENSMUSG00000030996	Art1	1	1	1	1	4	6	FALSE	0
ENSMUSG00000030651	Art2b	1	1	1	1	8	6	FALSE	0
ENSMUSG00000034842	Art3	1	1	1	1	5	5	FALSE	0
ENSMUSG00000030217	Art4	1.10388	1.08886	1	1	220	275	FALSE	-0.0150118
ENSMUSG00000070424	Art5	1	1	1	1	16	14	FALSE	0
ENSMUSG00000028539	Artn	NaN	1	NaN	1	0	1	FALSE	NaN
ENSMUSG00000031982	Arv1	1.03343	1.02089	1	1	35	28	FALSE	-0.0125349
ENSMUSG00000000325	Arvcf	1.03441	1	1	1	17	12	FALSE	-0.0344096
ENSMUSG00000035277	Arx	NaN	NaN	NaN	NaN	0	0	FALSE	NaN
ENSMUSG00000048355	Arxes1	NaN	NaN	NaN	NaN	0	0	FALSE	NaN
ENSMUSG00000048040	Arxes2	1	1	1	1	6	3	FALSE	0
ENSMUSG00000003559	As3mt	1.08866	1.09913	1	1	229	391	FALSE	0.0104623
ENSMUSG00000031591	Asah1	1.09946	1.08101	1	1	277	365	FALSE	-0.0184509
ENSMUSG00000024887	Asah2	1	1	1	1	18	14	FALSE	0
ENSMUSG00000022377	Asap1	1.05387	1.03848	1	1	186	152	FALSE	-0.0153842
ENSMUSG00000052632	Asap2	1.01462	1	1	1	40	23	FALSE	-0.0146241
ENSMUSG00000036995	Asap3	1	1	1	1	2	4	FALSE	0
ENSMUSG00000026311	Asb1	1	1	1	1	9	17	FALSE	0
ENSMUSG00000038204	Asb10	NaN	1	NaN	1	0	2	FALSE	NaN
ENSMUSG00000031382	Asb11	NaN	NaN	NaN	NaN	0	0	FALSE	NaN
ENSMUSG00000033781	Asb13	1.01104	1.04369	1	1	106	130	FALSE	0.032653
ENSMUSG00000021898	Asb14	NaN	NaN	NaN	NaN	0	0	FALSE	NaN
ENSMUSG00000034768	Asb16	1	1	1	1	7	7	FALSE	0
ENSMUSG00000038997	Asb17	NaN	NaN	NaN	NaN	0	0	FALSE	NaN
ENSMUSG00000086438	Asb17os	NaN	1.58496	NaN	1.58496	0	1	FALSE	NaN
ENSMUSG00000021200	Asb2	NaN	NaN	NaN	NaN	0	0	FALSE	NaN
ENSMUSG00000020305	Asb3	1.04351	1.03734	1	1	121	141	FALSE	-0.00617158
ENSMUSG00000042607	Asb4	1	1	1	1	5	17	FALSE	0
ENSMUSG00000039483	Asb6	1.00991	1.01393	1	1	59	84	FALSE	0.00401306
ENSMUSG00000030509	Asb7	1.00959	1.02309	1	1	61	76	FALSE	0.0135011
ENSMUSG00000048175	Asb8	1.01194	1.0355	1	1	98	160	FALSE	0.0235601
ENSMUSG00000044475	Ascc1	1.06968	1.0687	1	1	205	270	FALSE	-0.000979548
ENSMUSG00000020412	Ascc2	1.01696	1.04178	1	1	69	70	FALSE	0.0248276
ENSMUSG00000038774	Ascc3	1.06952	1.0585	1	1	250	210	FALSE	-0.0110196
ENSMUSG00000020052	Ascl1	1	NaN	1	NaN	1	0	FALSE	NaN
ENSMUSG00000009248	Ascl2	1	1	1	1	7	4	FALSE	0
ENSMUSG00000085111	Ascl4	1	NaN	1	NaN	1	0	FALSE	NaN
ENSMUSG00000097918	Ascl5	1	NaN	1	NaN	1	0	FALSE	NaN
ENSMUSG00000019857	Asf1a	1.04565	1.04146	1	1	179	264	FALSE	-0.00419522
ENSMUSG00000005470	Asf1b	1.10333	1.22287	1	1	21	58	FALSE	0.11954
ENSMUSG00000020884	Asgr1	NaN	1	NaN	1	0	2	FALSE	NaN
ENSMUSG00000040963	Asgr2	NaN	NaN	NaN	NaN	0	0	FALSE	NaN
ENSMUSG00000028053	Ash1l	1.12349	1.13743	1	1	294	399	FALSE	0.0139412
ENSMUSG00000031575	Ash2l	1.0328	1.01519	1	1	107	154	FALSE	-0.0176078
ENSMUSG00000023017	Asic1	NaN	NaN	NaN	NaN	0	0	FALSE	NaN
ENSMUSG00000038276	Asic3	NaN	NaN	NaN	NaN	0	0	FALSE	NaN
ENSMUSG00000033007	Asic4	NaN	NaN	NaN	NaN	0	0	FALSE	NaN
ENSMUSG00000025533	Asl	1.05298	1.02707	1	1	104	145	FALSE	-0.0259109
ENSMUSG00000093806	Asmt	NaN	NaN	NaN	NaN	0	0	FALSE	NaN
ENSMUSG00000052456	Asna1	1.03611	1.06825	1	1	162	235	FALSE	0.0321427
ENSMUSG00000029752	Asns	1.03492	1.02516	1	1	67	93	FALSE	-0.00976346
ENSMUSG00000026095	Asnsd1	1	1	1	1	29	29	FALSE	0
ENSMUSG00000020774	Aspa	1	1.03441	1	1	9	17	FALSE	0.0344096
ENSMUSG00000037686	Aspg	NaN	NaN	NaN	NaN	0	0	FALSE	NaN
ENSMUSG00000028207	Asph	1.063	1.03329	1	1	118	123	FALSE	-0.0297144
ENSMUSG00000029348	Asphd2	1	NaN	1	NaN	1	0	FALSE	NaN
ENSMUSG00000033952	Aspm	1.14624	1.28205	1	1	4	18	FALSE	0.135805
ENSMUSG00000021388	Aspn	NaN	NaN	NaN	NaN	0	0	FALSE	NaN
ENSMUSG00000033508	Asprv1	NaN	1	NaN	1	0	3	FALSE	NaN
ENSMUSG00000025142	Aspscr1	1.03112	1.03774	1	1	188	155	FALSE	0.00662449
ENSMUSG00000024654	Asrgl1	1.06126	1.05419	1	1	150	242	FALSE	-0.0070719
ENSMUSG00000076441	Ass1	1.03324	1.05087	1	1	88	69	FALSE	0.0176298
ENSMUSG00000032567	Aste1	1.04432	1	1	1	66	67	FALSE	-0.0443153
ENSMUSG00000050468	Astl	1	1	1	1	1	1	FALSE	0
ENSMUSG00000028373	Astn2	NaN	NaN	NaN	NaN	0	0	FALSE	NaN
ENSMUSG00000040250	Asun	1.02896	1.05108	1	1	101	157	FALSE	0.0221214
ENSMUSG00000042548	Asxl1	1.02742	1.02437	1	1	64	72	FALSE	-0.00304668
ENSMUSG00000037486	Asxl2	1.06209	1.06002	1	1	148	199	FALSE	-0.00206913
ENSMUSG00000045215	Asxl3	1	NaN	1	NaN	1	0	FALSE	NaN
ENSMUSG00000010796	Asz1	1	NaN	1	NaN	1	0	FALSE	NaN
ENSMUSG00000013662	Atad1	1.02378	1.03197	1	1	123	183	FALSE	0.0081862
ENSMUSG00000022360	Atad2	1.0709	1.13453	1	1	66	171	FALSE	0.0636269
ENSMUSG00000052812	Atad2b	1.02925	1.01245	1	1	40	47	FALSE	-0.0168021
ENSMUSG00000029036	Atad3a	1.07836	1.0466	1	1	177	181	FALSE	-0.031757
ENSMUSG00000054514	Atad3aos	1	1	1	1	12	17	FALSE	0
ENSMUSG00000017550	Atad5	1.03311	1.04513	1	1	53	74	FALSE	0.012022
ENSMUSG00000024426	Atat1	1.02065	1.01526	1	1	85	115	FALSE	-0.00538584
ENSMUSG00000085779	Atcayos	1	NaN	1	NaN	7	0	FALSE	NaN
ENSMUSG00000030850	Ate1	1.05822	1.05721	1	1	152	219	FALSE	-0.00100969
ENSMUSG00000023027	Atf1	1.08256	1.08534	1	1	261	314	FALSE	0.00277362
ENSMUSG00000027104	Atf2	1.03	1.04177	1	1	156	178	FALSE	0.0117693
ENSMUSG00000026628	Atf3	1.93872	1.42255	1.58496	1	297	127	FALSE	-0.516173
ENSMUSG00000042406	Atf4	1.29874	1.2834	1	1	635	793	TRUE	-0.0153337
ENSMUSG00000038539	Atf5	1.02925	1.01539	1	1	60	38	FALSE	-0.0138544
ENSMUSG00000026663	Atf6	1.0325	1.00824	1	1	54	71	FALSE	-0.024259
ENSMUSG00000015461	Atf6b	1.01475	1.01595	1	1	119	110	FALSE	0.00120657
ENSMUSG00000099083	Atf7	1.01272	1.03015	1	1	92	97	FALSE	0.0174361
ENSMUSG00000030213	Atf7ip	1.09124	1.12804	1	1	249	363	FALSE	0.0368
ENSMUSG00000039200	Atf7ip2	NaN	NaN	NaN	NaN	0	0	FALSE	NaN
ENSMUSG00000021619	Atg10	1.00573	1.03276	1	1	102	125	FALSE	0.027023
ENSMUSG00000037204	Atg101	1.1414	1.11972	1	1	292	380	FALSE	-0.0216811
ENSMUSG00000032905	Atg12	1.05023	1.03966	1	1	148	177	FALSE	-0.0105752
ENSMUSG00000027244	Atg13	1.04374	1.02041	1	1	107	86	FALSE	-0.0233298
ENSMUSG00000037526	Atg14	1.02844	1.03383	1	1	144	116	FALSE	0.00539891
ENSMUSG00000026289	Atg16l1	1.04277	1.01595	1	1	109	110	FALSE	-0.0268151
ENSMUSG00000047767	Atg16l2	1.04387	1.01315	1	1	80	89	FALSE	-0.030727
ENSMUSG00000024773	Atg2a	1.05692	1.04272	1	1	179	178	FALSE	-0.0142025
ENSMUSG00000041341	Atg2b	1.04601	1.02516	1	1	89	93	FALSE	-0.0208486
ENSMUSG00000022663	Atg3	1.05619	1.07743	1	1	223	300	FALSE	0.0212433
ENSMUSG00000079418	Atg4a	1	1.0117	1	1	31	50	FALSE	0.0116993
ENSMUSG00000087119	Atg4a-ps	1	1	1	1	1	1	FALSE	0
ENSMUSG00000026280	Atg4b	1.0149	1.05737	1	1	157	176	FALSE	0.0424622
ENSMUSG00000028550	Atg4c	1.01667	1.02041	1	1	60	86	FALSE	0.003739
ENSMUSG00000002820	Atg4d	1.02221	1.0156	1	1	79	75	FALSE	-0.00661477
ENSMUSG00000038160	Atg5	1.05774	1.04892	1	1	233	275	FALSE	-0.00881894
ENSMUSG00000030314	Atg7	1.03836	1.0479	1	1	122	143	FALSE	0.00954128
ENSMUSG00000033124	Atg9a	1.04803	1.01887	1	1	33	31	FALSE	-0.0291594
ENSMUSG00000038295	Atg9b	1	1	1	1	6	5	FALSE	0
ENSMUSG00000062031	Athl1	1.04875	1.01696	1	1	84	69	FALSE	-0.0317914
ENSMUSG00000026192	Atic	1.13439	1.20176	1	1	363	536	FALSE	0.0673758
ENSMUSG00000021066	Atl1	1	1	1	1	6	4	FALSE	0
ENSMUSG00000059811	Atl2	1.00636	1.03545	1	1	92	66	FALSE	0.029094
ENSMUSG00000024759	Atl3	1.00657	1.05629	1	1	89	178	FALSE	0.049717
ENSMUSG00000034218	Atm	1.03482	1.03319	1	1	84	141	FALSE	-0.00162983
ENSMUSG00000047388	Atmin	1.02543	1	1	1	23	42	FALSE	-0.0254332
ENSMUSG00000004263	Atn1	1	1	1	1	22	36	FALSE	0
ENSMUSG00000107478	Atn1	1	NaN	1	NaN	1	0	FALSE	NaN
ENSMUSG00000073043	Atoh1	NaN	NaN	NaN	NaN	0	0	FALSE	NaN
ENSMUSG00000036816	Atoh7	NaN	NaN	NaN	NaN	0	0	FALSE	NaN
ENSMUSG00000037621	Atoh8	NaN	1	NaN	1	0	1	FALSE	NaN
ENSMUSG00000018585	Atox1	1.16473	1.25654	1	1	485	815	TRUE	0.0918095
ENSMUSG00000025324	Atp10a	1.02089	1.026	1	1	56	45	FALSE	0.00510682
[truncated: 16,623 more rows]

## Sheet: Figs_1DF_8DE
Group	E-cluster 0	E-cluster 1	E-cluster 2	E-cluster 3	E-cluster 4	E-cluster 5	E-cluster 6	E-cluster 7	E-cluster 8	E-cluster 9	E-cluster 10	E-cluster 11	E-cluster 12	E-cluster 13	E-cluster 14	E-cluster 15	E-cluster 16	E-cluster 17	E-cluster 18	E-cluster 19	E-cluster 20	Total			E-cluster 0	E-cluster 1	E-cluster 2	E-cluster 3	E-cluster 4	E-cluster 5	E-cluster 6	Total
HSC_Prof_Unpert	534	439	273	100	15	19	83	0	0	0	25	70	1	27	1	0	0	56	0	0	0	1643
HSC_Prof_Pert	229	381	367	56	2	3	57	1	0	0	9	38	5	15	2	71	0	1	0	0	0	1237		Pert NR	531	920	876	445	177	162	194	3305
HSC_Def_Unpert	577	348	324	71	13	14	86	0	1	0	15	89	3	22	4	0	0	36	0	0	0	1603
HSC_Deff_Pert	477	587	604	118	6	15	134	2	0	0	28	84	7	24	7	92	0	0	1	0	0	2186		Pert %	16.0666	27.8366	26.5053	13.4644	5.35552	4.90166	5.86989	100
MPP1_Prof_Unpert	330	223	171	159	99	71	65	0	0	0	23	19	0	14	9	0	0	0	0	0	0	1183
MPP1_Prof_Pert	270	482	448	252	62	72	86	0	0	0	31	28	1	33	11	30	0	1	0	0	0	1807
MPP1_Def_Unpert	645	431	393	329	174	120	150	0	0	0	34	45	0	32	20	0	0	1	0	0	0	2374
MPP1_Deff_Pert	315	439	474	333	148	104	126	0	0	0	37	56	5	18	35	31	0	0	1	0	0	2122
MPP2_Prof_Unpert	130	140	45	171	260	189	100	0	0	0	16	15	104	3	8	0	0	0	7	7	0	1195
MPP2_Prof_Pert	32	57	61	137	113	87	51	0	0	0	12	10	11	6	2	0	0	0	0	5	0	584
MPP2_Def_Unpert	225	340	129	454	477	444	208	2	0	0	75	24	203	36	17	0	0	0	21	19	0	2674
MPP2_Deff_Pert	27	57	62	146	217	134	50	0	0	0	20	11	16	14	5	0	0	0	1	3	0	763
POOL_Transplanted_Prof_filtered_II	1092	596	478	1041	916	940	675	10	0	0	40	49	21	42	158	0	0	1	0	3	0	6062
POOL_Transplanted_Def_filtered_II	302	145	72	181	91	119	79	1	0	1	14	18	68	14	20	0	0	0	2	5	0	1132
Total	5583	5192	4311	4000	2991	2819	2146	1273	1211	728	691	601	536	391	323	243	140	125	66	63	44	33477

## Sheet: Figs_1E_4AB_6BCD_SF3AB
cell cycle_G1/S	cell cycle_G2/M	HSC	Cell cycle composit	Non-proliferating	IEG	to_Erythropoiesis	to_Thrombocytes	to_Tcell	to Bcells	to_Myelopoiesis	to_Baso/Mast	to_Granulopoiesis	miR-221/222 predicted targets
MCM5	ANLN	Abcg2	MCM5	Alcam	B2m	Add2	MCM5	Bst2	Atp1b3	ctsg	cd244	Bst1	Aadacl3
PCNA	ANP32E	Anxa5	PCNA	Cd74	Dusp1	Aqp1	PCNA	Ccnd3	Bank1	ctsh	dgat1	Ccl6	Adam22
TYMS	AURKA	Bex4	TYMS	Cxcr4	Egr1	Atp1b2	TYMS	Cox6a2	Bfsp2	ctss	egr1	CD177	Add3
FEN1	AURKB	Capg	FEN1	Dkk1	Fos	Atpif1	FEN1	Ctsb	Bst1	cybb	fcer1	CD24a	Adipor1
MCM2	BIRC5	Cbx6	MCM2	Dmtf1	Fosb	Blvrb	MCM2	Ctsg	Cd19	cyth4	gsn	CD68	Ajap1
MCM4	BUB1	Cdkn1c	MCM4	Esam	H2-D1	Car1	MCM4	Ctsh	Cd24a	fcer1g	ifitm1	Cebpe	Ank2
RRM1	CBX5	Cenbt	RRM1	Fzr1	H2-K1	Col5a1	RRM1	Ctss	Cd79a	grn	igsf6	Cenbpa	Ankhd1
UNG	CCNB2	Cers4	UNG	Kit	Hes1	Ermap	UNG	Cybb	Cd79b	itgb7		Cenbpb	Ap3b2
GINS2	CDC20	Clec1a	GINS2	Mpl	Ier2	Gata1	GINS2	Cyth4	Cecr2	lgals1		Clec5a	Arhgap32
MCM6	CDC25C	Clip3	MCM6	Pbx1	Ifitm1	Kel	MCM6	Fcer1g	Chchd10	psap		Csfr3	Arhgef7
CDCA7	CDCA2	Col4a2	CDCA7	Procr	Ifitm3	Klf1	CDCA7	Grn	Col27a1			Dgat1	Asph
DTL	CDCA3	Cpne8	DTL	Slamf1	Jun		DTL	Gsn	Colq			Dgat2	Atad2b
PRIM1	CDCA8	Cracr2b	PRIM1	Smad7	Junb		PRIM1	Irf8	Cracr2b			Dok3	Atp1b1
UHRF1	CDK1	Csad	UHRF1	Stat5a	Klf6		UHRF1	Itgb7	Crip1			Elane	Bcl11b
MLF1IP	CENPA	Csgalnact1	MLF1IP	Tal1	Ltb		MLF1IP	Klrd1	Dlg2			Fcer1	Bysl
HELLS	CENPE	Fosb	HELLS	Tek	Nr4a1		HELLS	Kmo	Dok3			Fcnb	C8a
RFC2	CENPF	Gimap5	RFC2	Tgfbr2	Pdzk1ip1		RFC2	Lgals1	Dyrk4			Fgr	Car2
RPA2	CKAP2	Glul	RPA2	Timp3	Rpl5		RPA2	Mpeg1	Ebf1			G0S2	Cdh2
NASP	CKAP2L	Gng11	NASP	Txnip	Txnip		NASP	Nucb2	Emp1			Igsf6	Chd7
RAD51AP1	CKAP5	Gstm1	RAD51AP1		Ubc		RAD51AP1	Pld4	Fcrl1			IL13ra	Chfr
GMNN	CKS1B	Hes1	GMNN		Zfp36		GMNN	Ppfia4	Gfra1			IL13ra	Chsy1
WDR76	CKS2	Hlf	WDR76				WDR76	Psap	Gfra2			IL15	Clvs2
SLBP	CTCF	Hmgn3	SLBP				SLBP	Rnase6	Grap			IL18rap	Cmtm4
CCNE2	DLGAP5	Hoxb5	CCNE2				CCNE2	Runx2	Igll1			IL1f9	Coa5
UBR7	ECT2	Jam2	UBR7				UBR7	S100a6	Kcng1			IL1r2	Cpne8
POLD3	FAM64A	Jam3	POLD3				POLD3	Selplg	Maf			IL1rn	Crk
MSH2	G2E3	Kcnk5	MSH2				MSH2	Siglech	Mmp11			IL6ra	Ctcf
ATAD2	GAS2L3	Krt18	ATAD2				ATAD2	Slpi	Myl10			Itgb7	Cttn
RAD51	GTSE1	Maged1	RAD51				RAD51	Smim5	Myl4			Ltf	Dcun1d1
RRM2	HJURP	Mdfi	RRM2				RRM2	Spib	Mzb1			Ly6g	Dhx36
CDC45	HJURP	Mllt3	CDC45				CDC45	Tfrc	Pax5			Mmp8	Dnal1
CDC6	HMGB2	Mmrn1	CDC6				CDC6		Pde2a			Ms4a3	E2f2
EXO1	HMMR	Nceh1	EXO1				EXO1		Pik3r6			Prss34	Eif3j2
TIPIN	HN1	Neurl3	TIPIN				TIPIN		Rgcc			St6gal1	Emx2
DSCC1	KIF11	Nfix	DSCC1				DSCC1		Spn			Trem3	Esr1
BLM	KIF20B	Pdzk1ip1	BLM				BLM		St3gal6			Zzchc6	Ets2
CASP8AP2	KIF23	Rbp1	CASP8AP2				CASP8AP2		Trem1				Fadd
USP1	KIF2C	S100a1	USP1				USP1		Vpreb1				Fam120a
CLSPN	LBR	S100a6	CLSPN				CLSPN		Vpreb2				Fam53b
POLA1	MKI67	Slc50a1	POLA1				POLA1		Vpreb3				Fat2
CHAF1B	NCAPD2	Smarca2	CHAF1B				CHAF1B		Xrcc6				Fgf14
BRIP1	NDC80	Smpdl3a	BRIP1				BRIP1						Fry
E2F8	NEK2	Tbxas1	E2F8				E2F8						Gab1
	NUF2	Tnfrsf1b	ANLN										Galnt18
	NUSAP1	Uba7	ANP32E										Gpbp1
	PSRC1	Ubl7	AURKA										Grm1
	RANGAP1		AURKB										Gucy1a2
	SMC4		BIRC5										Hmbox1
	TACC3		BUB1										Ina
	TMPO		CBX5										Kpna2
	TOP2A		CCNB2										Lclat1
	TPX2		CDC20										Lhfpl2
	TTK		CDC25C										Lhx8
	TUBB4B		CDCA2										Map3k13
	UBE2C		CDCA3										Mapk10
			CDCA8										Mapk6
			CDK1										Mia3
			CENPA										Myo10
			CENPE										Nufip2
			CENPF										Osbpl7
			CKAP2										Oxa1l
			CKAP2L										Pafah1b1
			CKAP5										Pak1
			CKS1B										Pdik1l
			CKS2										Piezo2
			CTCF										Ppargc1a
			DLGAP5										Ppp1r15b
			ECT2										Ppp2r2a
			FAM64A										Prrg3
			G2E3										Ptbp3
			GAS2L3										Rnps1
			GTSE1										Rsbn1l
			HJURP										Runx2
			HJURP										Sec62
			HMGB2										Shprh
			HMMR										Slc30a6
			HN1										Slc4a4
			KIF11										Slc6a1
			KIF20B										Slco1a4
			KIF23										Slitrk5
			KIF2C										Snap29
			LBR										Sncb
			MKI67										St8sia1
			NCAPD2										Stox2
			NDC80										Tcf7l2
			NEK2										Timp3
			NUF2										Tiparp
			NUSAP1										Tnrc6c
			PSRC1										Ube2g1
			RANGAP1										Usp7
			SMC4										Vash1
			TACC3										Wdpcp
			TMPO										Wdr37
			TOP2A										Wnk3
			TPX2										Zfand5
			TTK										Zmym2
			TUBB4B										Adcy1
			UBE2C										Agtr1a
													Ankrd29
													Atad2
													Bmpr1a
													Clec1a
													Cnr1
													Crhbp
													Crisp4
													Cwf19l2
													Gm13088
													Gm5591
													Gnb3
													Gpr155
													Gpr180
													Hnrnpa0
													Hs6st2
													Itih5
													Klc1
													Klrb1f
													Lpar3
													Magi1
													Map7d2
													Pdcd10
													Pi15
													Ppp1r1c
													Prnd
													Prr14l
													Ptprz1
													Rad51c
													Rala
													Ralgapa2
													Rbm11
													Rcbtb2
													Rev3l
													Rfx6
													Rgs6
													Rnf13
													Rrm2b
													Sowahc
													Spata31
													Sybu
													Tbl1xr1
													Tbx22
													Tet2
													Timm21
													Tmem236
													Trp53inp1
													Tsc22d3
													Upf3b
													Zcchc4
													Zfp420
													Zfp946
													Agfg1
													Ammecr1
													Ankrd52
													Atf7
													Axin2
													Bmp2k
													Ccdc64
													Cd2ap
													E130309F12Rik
													Ets1
													Fam208a
													H3f3a
													Hipk3
													Hnrnpa3
													Ikzf4
													Kcnh7
													Lmx1a
													Map3k10
													Mesdc1
													Nap1l5
													Nfatc3
													Phf2
													Prune
													Ptchd4
													Rab1
													Rgs8
													Rims3
													Slc1a2
													Slc25a37
													Slc2a12
													Spata6
													Spred2
													Tcf4
													Vkorc1l1
													Zadh2
													Zeb2
													Zfp652
													2510009E07Rik
													Adam11
													Agps
													AI593442
													Angptl2
													Ankib1
													Arf4
													Arid1a
													Arnt
													Atpaf1
													Atxn1
													Bbc3
													Bcl2l11
													Bend4
													Bmf
													Braf
													Brwd3
													Btg2
													Cacnb4
													Camk1d
													Casz1
													Cbfb
													Cd4
													Cdk19
													Cdkn1b
													Cdkn1c
													Cdv3
													Chd2
													Crebzf
													Dcaf12
													Ddit4
													Dennd1b
													Dmrt3
													Dpp8
													Eif3j1
													Eif4e3
													Eif5a2
													Eml6
													Erbb4
													Etv3
													Fam214a
													Fbxo28
													Fermt2
													Fmr1
													Fndc3a
													Fnip2
													Fos
													Foxn2
													Gabra1
													Gbx2
													Gnai2
													Gnai3
													Gpm6a
													Gtf2a1
													Hectd2
													Hipk1
													Hoxc10
													Igf2bp2
													Igsf3
													Irf2
													Irx5
													Itgb3
													Kif16b
													Kit
													Lifr
													Lrfn2
													Lrrtm2
													Mark1
													Megf9
													Mex3a
													Midn
													Mier3
													Mllt6
													Msl2
													Mylip
													Nfyb
													Nipal4
													Nkiras1
													Nlk
													Nrk
													Ntf3
													Paip1
													Paip2
													Pcdha10
													Pdzrn4
													Pkdcc
													Plcl2
													Plekha2
													Pogz
													Ppp3r1
													Ptbp2
													Ralgapa1
													Rbm24
													Rc3h2
													Rfk
													Rfx3
													Rfx7
													Sbk1
													Sema6d
													Smarca5
													Spats2l
													Sptssa
													Sun2
													Tcf12
													Tet1
													Tle3
													Tlk1
													Tmcc1
													Tox
													Trabd2b
													Trps1
													Ube2j1
													Uri1
													Usp27x
													Vapb
													Vezf1
													Wdr47
													Ywhag
													Zbed5
													Zfp113
													Zfp36l2
													Zfp385a
													Zfpm2
													Zim1

## Sheet: Figs_1CDE_3BD_8D_SF3A
Barcode	Coordinates_UMAP_1	Coordinates_UMAP_2	E-cluster	sample	Hashtag/genotype	Cell cycle score	IER score	Non-proliferating score	Fos	Jun	G1s	G2m
HSC_35.AAACCTGAGAGAGCTC	1.56781	-0.629044	3	Unperturbed_HSC	Deficient	17.9999	22.3202	4.62352	2.7347	1.3561	0.239583	0.183206
HSC_35.AAACCTGAGCTATGCT	0.907037	0.936684	1	Unperturbed_HSC	Deficient	14.4376	33.4967	14.9349	1.20951	2.54625	0.28125	0.236641
HSC_35.AAACCTGAGGTTCCTA	10.3607	0.902436	9	Unperturbed_HSC	NA	NA	NA	NA	0.527483	0.527483	1.92708	3.07634
HSC_35.AAACCTGAGTACACCT	-4.68029	4.26709	2	Unperturbed_HSC	Proficient	12.765	46.4204	30.5325	0.886548	2.62761	0.21875	0.549618
HSC_35.AAACCTGCAAGCCGCT	-2.9774	4.61187	2	Unperturbed_HSC	Proficient	14.4157	45.6733	20.2694	1.29793	3.3655	0.260417	0.335878
HSC_35.AAACCTGCAATGGAGC	-0.184982	5.61091	0	Unperturbed_HSC	Proficient	14.044	34.6863	12.4153	3.1573	1.82357	0.302083	0.221374
HSC_35.AAACCTGCATTGCGGC	-2.66886	6.06224	2	Unperturbed_HSC	Deficient	8.98205	52.0713	22.097	3.97442	3.69298	0.104167	0.122137
HSC_35.AAACCTGGTAAAGTCA	-2.61328	5.67312	2	Unperturbed_HSC	Deficient	4.03461	52.7809	20.5079	4.55012	3.77426	0.0729167	0.267176
HSC_35.AAACCTGGTATGGTTC	1.35047	5.26551	0	Unperturbed_HSC	Proficient	3.61639	24.8198	5.42459	0	0	0.0104167	0.160305
HSC_35.AAACCTGGTCGAATCT	-0.760595	3.80432	1	Unperturbed_HSC	Proficient	7.6668	42.1226	21.0163	2.11233	4.3478	0.0729167	0.10687
HSC_35.AAACCTGGTGTATGGG	1.62994	-1.51533	3	Unperturbed_HSC	Deficient	22.6357	29.8273	19.3142	0	2.72842	0.25	0.312977
HSC_35.AAACCTGTCGCGATCG	9.75049	1.65496	9	Unperturbed_HSC	NA	NA	NA	NA	0	0	2.09375	3.05344
HSC_35.AAACCTGTCTTATCTG	-1.76907	8.52534	11	Unperturbed_HSC	Proficient	NA	NA	NA	0	1.48932	0.1875	0.183206
HSC_35.AAACGGGAGGCAATTA	2.95883	0.465211	6	Unperturbed_HSC	Deficient	7.93093	41.1849	18.7275	2.78835	1.47929	0.25	0.229008
HSC_35.AAACGGGAGGGTTTCT	-3.10838	4.90255	2	Unperturbed_HSC	Deficient	8.43482	50.8061	18.4143	4.64264	3.17172	0.0520833	0.114504
HSC_35.AAACGGGAGTCGTACT	-2.15959	9.16888	11	Unperturbed_HSC	Deficient	NA	NA	NA	3.80622	2.86178	0.0625	0.0916031
HSC_35.AAACGGGGTCTTCAAG	2.24507	-4.49106	3	Unperturbed_HSC	Deficient	42.0156	16.1526	4.33673	1.26522	1.26522	0.302083	0.29771
HSC_35.AAACGGGGTGATAAGT	-0.193433	5.4826	0	Unperturbed_HSC	Proficient	4.0555	36.7902	13.0901	2.72933	3.04697	0.145833	0.0992366
HSC_35.AAACGGGGTGCACCAC	-0.216535	3.34556	1	Unperturbed_HSC	Proficient	4.6233	11.8279	6.7443	0	0	0.114583	0.122137
HSC_35.AAACGGGGTGGTTTCA	-2.36665	4.90335	0	Unperturbed_HSC	Proficient	5.00373	41.8226	14.6532	3.11375	2.26199	0.104167	0.10687
HSC_35.AAACGGGTCAGCTCTC	9.30439	1.21547	9	Unperturbed_HSC	NA	NA	NA	NA	0	0.317644	1.90625	1.94656
HSC_35.AAAGATGAGTCCCACG	0.378229	3.89112	1	Unperturbed_HSC	Deficient	6.78982	35.5429	12.6087	0	0	0.135417	0.167939
HSC_35.AAAGATGCAAAGTGCG	0.661589	3.00657	1	Unperturbed_HSC	Proficient	15.1988	35.9401	14.1983	1.70501	1.17888	0.177083	0.320611
HSC_35.AAAGATGCACGGCGTT	-1.73041	0.893051	1	Unperturbed_HSC	NA	21.0887	39.9944	10.5601	3.26703	2.92656	0.21875	0.351145
HSC_35.AAAGATGCATCGGTTA	1.56988	-3.86756	3	Unperturbed_HSC	Proficient	30.9044	44.0335	19.9304	2.70973	3.16931	0.239583	0.335878
HSC_35.AAAGATGGTGAAGGCT	-3.26697	4.98327	2	Unperturbed_HSC	Proficient	12.9166	48.3971	19.7185	2.20293	3.97659	0.197917	0.114504
HSC_35.AAAGATGGTGCATCTA	-0.221561	7.00191	0	Unperturbed_HSC	Proficient	8.6591	33.9453	14.6578	1.44318	0	0.0833333	0.152672
HSC_35.AAAGATGGTTACCGAT	0.144995	5.09963	0	Unperturbed_HSC	Proficient	11.5538	32.2377	12.0342	2.09308	0	0.125	0.145038
HSC_35.AAAGATGTCTCAAACG	0.386393	2.73313	1	Unperturbed_HSC	Proficient	10.6869	34.4215	12.9307	0	1.01927	0.114583	0.236641
HSC_35.AAAGCAAAGGCAGGTT	-2.64868	4.94589	2	Unperturbed_HSC	Deficient	8.9151	40.108	20.1496	1.48165	4.13041	0.135417	0.0992366
HSC_35.AAAGCAAAGGCCATAG	-2.50583	3.85171	2	Unperturbed_HSC	Proficient	17.1787	49.8492	16.9584	3.4653	3.69974	0.197917	0.160305
HSC_35.AAAGCAAAGGCTATCT	0.441844	2.67084	1	Unperturbed_HSC	Proficient	10.3587	24.2425	7.99254	0	1.47981	0.166667	0.175573
HSC_35.AAAGCAACACCGTTGG	-0.762423	6.58021	0	Unperturbed_HSC	Proficient	11.6999	46.5917	16.4169	3.58131	3.14511	0.145833	0.366412
HSC_35.AAAGCAACACTATCTT	1.66822	0.0781277	1	Unperturbed_HSC	Proficient	13.79	37.4576	16.9208	2.74418	1.91997	0.364583	0.549618
HSC_35.AAAGCAAGTGCAGTAG	-0.135476	5.31056	0	Unperturbed_HSC	Proficient	17.1482	37.5224	14.3688	3.93244	2.98375	0.104167	0.221374
HSC_35.AAAGCAAGTTACCAGT	-2.88693	4.60466	2	Unperturbed_HSC	Deficient	8.31694	50.3262	19.1776	2.62695	0	0.09375	0.114504
HSC_35.AAAGCAATCAGCGATT	1.58105	0.515573	1	Unperturbed_HSC	Deficient	9.96801	28.4616	13.6976	1.19711	2.07086	0.166667	0.267176
HSC_35.AAAGCAATCGGAAACG	-1.58599	5.53693	0	Unperturbed_HSC	Proficient	5.65168	41.6773	22.3878	1.56759	2.5165	0.0416667	0.152672
HSC_35.AAAGTAGAGCAGATCG	0.0384162	4.10953	1	Unperturbed_HSC	Proficient	10.741	32.9506	18.8945	0	1.93299	0.145833	0.183206
HSC_35.AAAGTAGCAAGCTGAG	-1.80606	4.74974	0	Unperturbed_HSC	Deficient	3.12024	50.8663	17.6721	2.77494	3.30746	0.0833333	0.152672
HSC_35.AAAGTAGCAGACAAGC	-4.1533	4.64858	2	Unperturbed_HSC	Deficient	10.2814	50.5011	23.0883	1.93325	3.59653	0.177083	0.145038
HSC_35.AAAGTAGCAGGGCATA	9.4841	0.0942938	9	Unperturbed_HSC	NA	NA	NA	NA	0	0	1.58333	1.70992
HSC_35.AAAGTAGGTAGATTAG	-1.0888	4.97854	0	Unperturbed_HSC	Deficient	5.59826	37.4179	17.0597	1.96106	2.58126	0.0833333	0.137405
HSC_35.AAAGTAGGTGCGATAG	-0.122778	7.32935	0	Unperturbed_HSC	Deficient	14.5214	36.8744	19.3005	1.69605	2.29301	0.145833	0.29771
HSC_35.AAAGTAGGTGCTGTAT	-0.0825039	6.96727	0	Unperturbed_HSC	Proficient	5.50177	23.3386	9.17489	0	0	0.125	0.114504
HSC_35.AAAGTAGTCGGCTACG	-5.56933	0.34437	8	Unperturbed_HSC	NA	NA	NA	NA	0	0	0.0208333	0.0458015
HSC_35.AAAGTAGTCTATCGCC	0.70442	5.86341	0	Unperturbed_HSC	Deficient	9.60728	22.1685	8.68175	0	0	0.09375	0.0229008
HSC_35.AAATGCCAGAATTGTG	1.56755	5.01895	0	Unperturbed_HSC	Deficient	15.0842	18.2391	9.49701	0	0	0.125	0.267176
HSC_35.AAATGCCAGCCACCTG	-1.38509	7.99851	11	Unperturbed_HSC	Deficient	NA	NA	NA	1.92295	4.81756	0.09375	0.137405
HSC_35.AAATGCCAGGCAATTA	-0.772073	7.16307	0	Unperturbed_HSC	Deficient	7.08358	38.8137	16.6919	1.70704	1.1806	0.229167	0.145038
HSC_35.AAATGCCAGGCTAGCA	2.37118	1.96848	6	Unperturbed_HSC	Deficient	6.47352	31.1366	15.3596	1.18911	1.71709	0.125	0.21374
HSC_35.AAATGCCAGTCCCACG	-3.48874	5.63812	2	Unperturbed_HSC	Deficient	7.3484	48.1217	17.877	2.40184	3.633	0.125	0.0687023
HSC_35.AAATGCCCAAAGGTGC	1.76371	-0.214276	1	Unperturbed_HSC	Proficient	17.5568	36.1106	10.6763	1.04533	1.04533	0.208333	0.236641
HSC_35.AAATGCCCACATCCAA	-4.08191	4.77258	2	Unperturbed_HSC	Deficient	5.94176	48.2694	25.5727	3.67159	3.7744	0.0729167	0.198473
HSC_35.AAATGCCGTGAGTGAC	0.0102399	3.06954	1	Unperturbed_HSC	Proficient	6.75958	26.3066	6.03702	0	1.6899	0.0833333	0.137405
HSC_35.AAATGCCGTTATCCGA	-1.74845	8.69171	11	Unperturbed_HSC	Proficient	NA	NA	NA	0	0	0.208333	0.129771
HSC_35.AAATGCCTCACATACG	2.1209	0.502066	14	Unperturbed_HSC	NA	NA	NA	NA	0.779745	1.21249	0.489583	0.435115
HSC_35.AAATGCCTCACCAGGC	-0.679652	3.45255	1	Unperturbed_HSC	Proficient	9.82279	31.4603	15.2222	0	0	0.197917	0.305344
HSC_35.AAATGCCTCACTCCTG	-0.499251	7.17268	0	Unperturbed_HSC	Deficient	11.7134	34.5458	14.5817	0	0	0.15625	0.19084
HSC_35.AAATGCCTCCTGCAGG	-0.128955	7.25101	0	Unperturbed_HSC	Proficient	9.85948	27.7658	9.05899	0	0	0.104167	0.236641
HSC_35.AACACGTCAAAGGCGT	1.04127	4.51423	0	Unperturbed_HSC	Deficient	4.54024	12.0879	4.54024	0	0	0.0416667	0.0763359
HSC_35.AACACGTGTCACACGC	-2.36728	3.57145	2	Unperturbed_HSC	Deficient	13.4928	37.4775	12.8002	1.13253	3.54547	0.166667	0.274809
HSC_35.AACACGTGTGTCGCTG	-1.7211	5.27082	0	Unperturbed_HSC	Proficient	11.5591	47.71	19.0561	1.57362	3.00174	0.114583	0.167939
HSC_35.AACACGTGTGTGGTTT	-5.59831	4.29265	17	Unperturbed_HSC	Proficient	NA	NA	NA	3.04452	1.90424	0.197917	0.175573
HSC_35.AACACGTGTTGGTAAA	0.0857662	3.49866	1	Unperturbed_HSC	Proficient	6.95051	28.1972	9.93292	0	1.73763	0.09375	0.145038
HSC_35.AACCATGAGCGTAATA	-1.6981	5.66271	0	Unperturbed_HSC	Proficient	11.3201	45.2876	25.0299	3.90127	3.05371	0.125	0.221374
HSC_35.AACCATGCACGGTAGA	-1.89129	3.51434	10	Unperturbed_HSC	Deficient	NA	NA	NA	3.08304	1.12573	0.25	0.374046
HSC_35.AACCATGGTACATCCA	-1.00498	6.26774	0	Unperturbed_HSC	Deficient	6.54533	41.3886	19.4133	2.96961	1.96871	0.0625	0.21374
HSC_35.AACCATGGTAGTGAAT	-4.12127	0.799912	10	Unperturbed_HSC	Deficient	NA	NA	NA	0	3.24457	0.0729167	0.0992366
HSC_35.AACCATGGTCCATCCT	-1.7785	3.09961	2	Unperturbed_HSC	Proficient	12.7524	43.532	14.4895	2.42788	1.63587	0.25	0.175573
HSC_35.AACCATGTCAACCAAC	1.7391	-0.439697	1	Unperturbed_HSC	Deficient	19.6385	22.6308	10.2189	0	0	0.3125	0.221374
HSC_35.AACCATGTCTCGATGA	-0.885947	8.13498	11	Unperturbed_HSC	Proficient	NA	NA	NA	0	0	0.135417	0.198473
HSC_35.AACCGCGCAATGAAAC	-3.95533	5.46472	2	Unperturbed_HSC	Proficient	7.00193	50.751	20.2952	2.35278	2.99721	0.104167	0.145038
HSC_35.AACCGCGCAGTGGGAT	-4.14826	5.2817	2	Unperturbed_HSC	Proficient	17.0566	51.5388	22.5498	3.90356	3.33178	0.1875	0.335878
HSC_35.AACCGCGCATAGAAAC	-0.244259	6.48392	0	Unperturbed_HSC	Proficient	10.8528	24.9871	15.1678	0	0	0.0729167	0.160305
HSC_35.AACCGCGCATCGATGT	-6.53171	4.07538	17	Unperturbed_HSC	Proficient	NA	NA	NA	1.51427	1.51427	0.104167	0.129771
HSC_35.AACCGCGCATGACGGA	2.13821	-2.91234	3	Unperturbed_HSC	Deficient	26.4906	34.723	15.2255	1.07965	2.68139	0.3125	0.335878
HSC_35.AACCGCGTCCGTTGTC	1.25614	-0.811455	1	Unperturbed_HSC	Proficient	9.28683	35.8707	17.169	0	1.32669	0.135417	0.137405
HSC_35.AACCGCGTCGGCGCAT	3.80568	-1.35837	6	Unperturbed_HSC	Deficient	18.5164	30.5305	16.7344	1.56639	1.56639	0.229167	0.160305
HSC_35.AACGTTGAGAAACCAT	-4.35795	4.64481	2	Unperturbed_HSC	Proficient	7.73057	54.0627	19.966	3.27814	2.83051	0.114583	0.259542
HSC_35.AACGTTGAGAAGGTTT	-0.765473	4.87789	0	Unperturbed_HSC	Deficient	7.1958	31.7372	16.6227	1.32893	1.32893	0.177083	0.229008
HSC_35.AACGTTGAGATATGGT	4.65264	-1.49091	6	Unperturbed_HSC	Proficient	27.9837	11.9636	4.967	0	0	0.375	0.274809
HSC_35.AACGTTGAGGTGTTAA	-2.70784	6.79862	0	Unperturbed_HSC	Deficient	13.4433	44.8388	18.4599	1.1861	2.68414	0.135417	0.29771
HSC_35.AACGTTGGTTAGTGGG	-1.0973	7.27624	0	Unperturbed_HSC	Proficient	6.5671	43.2525	16.371	2.85147	1.86218	0.125	0.221374
HSC_35.AACGTTGGTTCCGTCT	2.12936	-0.138642	1	Unperturbed_HSC	Proficient	13.9012	30.2023	9.4451	0	3.00469	0.15625	0.152672
HSC_35.AACGTTGTCAACGAAA	0.831841	2.38459	1	Unperturbed_HSC	Proficient	5.84492	23.7848	12.2597	1.46123	0	0.09375	0.10687
HSC_35.AACGTTGTCCTTTCGG	1.08856	1.90822	1	Unperturbed_HSC	Deficient	12.3075	27.0445	11.8375	0	0	0.104167	0.129771
HSC_35.AACGTTGTCGTCCAGG	0.783838	6.62048	0	Unperturbed_HSC	Deficient	8.42522	24.4182	9.26531	0	0	0.0625	0.122137
HSC_35.AACGTTGTCTTAGAGC	0.46112	6.89022	0	Unperturbed_HSC	Deficient	10.5729	21.6513	10.2148	0	2.08656	0.0520833	0.122137
HSC_35.AACTCAGAGAGTCTGG	1.05838	1.30665	1	Unperturbed_HSC	Deficient	7.85148	28.5128	8.44724	0	3.31986	0.166667	0.183206
HSC_35.AACTCAGCACCGAATT	0.592954	3.23036	1	Unperturbed_HSC	Proficient	10.0984	22.3159	7.92776	0	0	0.15625	0.129771
HSC_35.AACTCAGCACCTATCC	0.0462373	7.01013	0	Unperturbed_HSC	Deficient	9.08356	34.6917	19.888	2.07503	2.79254	0.229167	0.282443
HSC_35.AACTCAGCACCTTGTC	-0.652741	6.1786	0	Unperturbed_HSC	Proficient	6.26315	40.1587	19.2396	1.56579	2.51441	0.114583	0.129771
HSC_35.AACTCAGCAGATCCAT	3.91765	0.361091	6	Unperturbed_HSC	Deficient	10.2915	20.1197	7.32724	0	2.64612	0.25	0.122137
HSC_35.AACTCAGCAGCTGTTA	-2.17417	9.09565	11	Unperturbed_HSC	Proficient	NA	NA	NA	1.97966	2.60124	0.166667	0.145038
HSC_35.AACTCAGCATGTTCCC	-3.40805	4.89348	2	Unperturbed_HSC	Deficient	5.34425	51.6234	21.4173	1.78142	3.57144	0.0625	0.152672
HSC_35.AACTCAGGTCCATGAT	9.61186	1.80518	9	Unperturbed_HSC	NA	NA	NA	NA	0	1.11621	1.20833	1.0916
HSC_35.AACTCAGTCAGGCAAG	-2.0679	5.02222	0	Unperturbed_HSC	Deficient	5.98293	43.2869	16.1525	2.43254	2.43254	0.0833333	0.290076
HSC_35.AACTCAGTCAGTACGT	9.48511	1.48175	9	Unperturbed_HSC	NA	NA	NA	NA	0.985989	0	2.02083	1.70992
HSC_35.AACTCAGTCTCTTGAT	-1.31797	5.27422	0	Unperturbed_HSC	Proficient	10.6361	39.5781	23.402	2.40957	1.26195	0.15625	0.183206
HSC_35.AACTCCCAGACATAAC	0.165686	4.3049	1	Unperturbed_HSC	Deficient	11.0644	27.8615	12.9759	0	0.993932	0.28125	0.374046
HSC_35.AACTCCCAGGCCGAAT	4.25135	-0.409861	6	Unperturbed_HSC	Proficient	16.1642	24.7144	12.7895	0	1.60603	0.40625	0.267176
HSC_35.AACTCCCCAATCACAC	4.39757	-1.36526	6	Unperturbed_HSC	Proficient	28.3702	22.1767	6.27305	0	1.69617	0.552083	0.221374
HSC_35.AACTCCCCACTAGTAC	-0.736549	6.70629	0	Unperturbed_HSC	Proficient	7.16995	43.5531	14.3827	4.21747	3.40956	0.125	0.0916031
HSC_35.AACTCCCCAGTAAGAT	9.27893	1.05373	9	Unperturbed_HSC	NA	NA	NA	NA	0	0.77457	1.30208	1.22901
HSC_35.AACTCCCGTGAGCGAT	9.4393	0.493821	9	Unperturbed_HSC	NA	NA	NA	NA	0	0.561368	1.04167	1.28244
HSC_35.AACTCCCGTGCAACGA	9.51091	0.22207	9	Unperturbed_HSC	NA	NA	NA	NA	0	0	1.67708	1.67939
HSC_35.AACTCCCGTTCAGCGC	-4.05835	5.91582	2	Unperturbed_HSC	Proficient	6.00996	42.0657	17.7025	1.36341	3.30269	0.0625	0.122137
HSC_35.AACTCCCTCATAAAGG	0.759788	-2.02665	3	Unperturbed_HSC	NA	21.6485	36.8142	16.0989	2.96941	1.11625	0.333333	0.419847
HSC_35.AACTCCCTCCGTCATC	-0.640669	6.95521	0	Unperturbed_HSC	Deficient	14.2564	37.8479	18.3503	2.21739	2.47747	0.177083	0.221374
HSC_35.AACTCCCTCTAACTTC	-0.7597	2.33893	1	Unperturbed_HSC	Deficient	13.2069	33.9837	16.8447	2.37437	1.77021	0.364583	0.801527
HSC_35.AACTCTTAGCCGGTAA	0.506524	2.36879	1	Unperturbed_HSC	Proficient	13.1892	27.3715	12.1276	0	2.32263	0.239583	0.183206
HSC_35.AACTCTTAGCTGGAAC	-1.62816	7.09771	0	Unperturbed_HSC	Deficient	10.3089	48.0563	21.2325	3.91402	3.24063	0.145833	0.152672
HSC_35.AACTCTTAGGACACCA	-2.98178	6.50669	2	Unperturbed_HSC	Deficient	4.72816	45.0445	23.1369	4.61246	3.00465	0.0520833	0.145038
HSC_35.AACTCTTAGGACAGAA	-1.83575	4.17674	10	Unperturbed_HSC	Proficient	NA	NA	NA	2.7606	2.12879	0.0520833	0.152672
HSC_35.AACTCTTAGTGAACAT	-4.31398	5.64838	2	Unperturbed_HSC	Deficient	11.5538	50.391	20.9468	2.73519	3.89268	0.15625	0.305344
HSC_35.AACTCTTCACTTGGAT	-0.957202	7.1613	0	Unperturbed_HSC	Proficient	7.57821	49.4804	15.8186	3.66464	2.61599	0.166667	0.274809
HSC_35.AACTCTTCAGCGTTCG	-1.14977	5.92395	0	Unperturbed_HSC	Deficient	13.3112	35.139	18.0679	3.31715	1.29696	0.145833	0.129771
HSC_35.AACTCTTCATGCATGT	-1.48076	8.53633	11	Unperturbed_HSC	Proficient	NA	NA	NA	2.9957	1.9924	0.208333	0.10687
HSC_35.AACTCTTGTAGATTAG	2.21034	0.968109	14	Unperturbed_HSC	Proficient	NA	NA	NA	0	0.945869	0.260417	0.267176
HSC_35.AACTCTTTCTTTAGTC	-2.11419	8.70448	11	Unperturbed_HSC	Proficient	NA	NA	NA	2.59922	2.9796	0.0833333	0.129771
HSC_35.AACTGGTAGGCCCGTT	-3.73727	5.01176	2	Unperturbed_HSC	Proficient	9.32898	52.7239	17.0992	2.2674	2.2674	0.104167	0.183206
HSC_35.AACTGGTAGTGACTCT	10.0713	1.12903	9	Unperturbed_HSC	NA	NA	NA	NA	0	0.304174	1.54167	2.81679
HSC_35.AACTGGTCACGGATAG	2.2525	1.78432	1	Unperturbed_HSC	Proficient	9.28218	28.8557	9.8905	0	1.55098	0.114583	0.167939
HSC_35.AACTGGTCACTGTGTA	0.666206	6.61287	0	Unperturbed_HSC	Deficient	7.73436	19.7886	10.8289	0	1.3645	0.135417	0.206107
HSC_35.AACTGGTCAGACGCTC	0.826649	0.585784	1	Unperturbed_HSC	Proficient	15.4558	38.6713	14.9389	3.03176	2.90509	0.15625	0.175573
HSC_35.AACTGGTCAGCTCGAC	-6.09769	4.22943	17	Unperturbed_HSC	Proficient	NA	NA	NA	0	2.30349	0.145833	0.221374
HSC_35.AACTGGTCATGTAGTC	2.75892	-3.70618	3	Unperturbed_HSC	Proficient	36.1133	16.2416	10.0643	0	0	0.46875	0.343511
HSC_35.AACTGGTGTGATAAAC	-4.16654	0.853221	10	Unperturbed_HSC	Proficient	NA	NA	NA	0	2.2471	0.0625	0.0610687
HSC_35.AACTGGTGTTCCGGCA	-3.57781	4.53344	2	Unperturbed_HSC	Deficient	7.08442	46.8474	19.2779	3.16039	3.37501	0.177083	0.183206
HSC_35.AACTGGTTCGTCTGCT	1.31841	0.918467	1	Unperturbed_HSC	Deficient	7.60338	42.6641	13.9501	2.32874	1.97083	0.104167	0.137405
HSC_35.AACTGGTTCTGTCAAG	-2.74319	0.355296	10	Unperturbed_HSC	Deficient	NA	NA	NA	1.61393	2.20222	0.15625	0.152672
HSC_35.AACTGGTTCTTGCCGT	-0.430939	5.12809	0	Unperturbed_HSC	Proficient	6.36453	31.849	13.6928	0	0	0.0833333	0.290076
HSC_35.AACTTTCAGATATGGT	-3.24701	4.96907	2	Unperturbed_HSC	Deficient	2.98023	47.8613	20.0835	1.49012	3.46381	0.125	0.40458
HSC_35.AACTTTCAGCCACGCT	9.29364	-0.241746	9	Unperturbed_HSC	NA	NA	NA	NA	0	0.764402	1.26042	1.73282
HSC_35.AACTTTCAGGTGCTTT	4.72033	-0.648844	6	Unperturbed_HSC	Deficient	12.4558	24.7897	13.809	0	2.45084	0.322917	0.290076
HSC_35.AACTTTCAGTGCCATT	-2.56601	5.73802	2	Unperturbed_HSC	Deficient	9.06652	46.825	16.7272	3.50586	3.16197	0.0625	0.229008
HSC_35.AACTTTCCACCTCGTT	9.35267	0.00831663	9	Unperturbed_HSC	NA	NA	NA	NA	0.478217	0.800382	1.55208	1.49618
HSC_35.AACTTTCCAGGGCATA	4.02822	-0.932078	6	Unperturbed_HSC	Deficient	29.4804	19.2847	4.5953	0	0.91906	0.4375	0.282443
HSC_35.AACTTTCGTGGTGTAG	1.13407	4.89036	0	Unperturbed_HSC	Proficient	3.65178	21.7362	6.08686	0	0	0.0625	0.0687023
HSC_35.AACTTTCGTTAAAGTG	0.177124	6.31566	1	Unperturbed_HSC	NA	15.0766	33.4833	13.4574	0.919603	0.919603	0.260417	0.358779
HSC_35.AACTTTCGTTGAGTTC	-0.414588	3.57577	1	Unperturbed_HSC	Proficient	11.6642	29.1617	11.9347	1.58278	2.16756	0.0833333	0.19084
HSC_35.AACTTTCTCACGCATA	-4.04552	4.84417	2	Unperturbed_HSC	Proficient	4.47589	48.2818	18.6771	1.85737	3.23203	0.21875	0.221374
HSC_35.AACTTTCTCCCGGATG	-1.60696	4.43163	0	Unperturbed_HSC	Proficient	10.6336	44.0568	16.1697	3.44371	3.88402	0.0729167	0.160305
HSC_35.AACTTTCTCGTCCAGG	-0.652837	4.99373	0	Unperturbed_HSC	Deficient	6.95282	34.5222	17.6218	3.02344	1.59176	0.104167	0.175573
HSC_35.AAGACCTAGAAACGCC	1.20247	4.33122	0	Unperturbed_HSC	Proficient	9.94613	34.0687	12.9668	3.31323	2.08687	0.270833	0.343511
HSC_35.AAGACCTAGCCCAATT	-1.07458	-0.787047	1	Unperturbed_HSC	Proficient	9.44691	44.9677	15.9239	4.34861	2.84491	0.135417	0.129771
HSC_35.AAGACCTAGTCTCGGC	-1.96301	2.82161	1	Unperturbed_HSC	NA	9.4174	39.7021	16.6129	2.82538	3.68354	0.291667	0.290076
HSC_35.AAGACCTCACGGTTTA	-0.827841	7.14406	0	Unperturbed_HSC	Proficient	10.6175	33.549	12.0269	0	1.1331	0.25	0.267176
HSC_35.AAGACCTCAGGTTTCA	2.52315	-1.63068	3	Unperturbed_HSC	Proficient	18.5173	33.3127	16.4604	2.48287	2.25514	0.510417	0.374046
HSC_35.AAGACCTGTCTGATCA	-1.24901	7.19349	0	Unperturbed_HSC	Proficient	9.54164	48.6238	20.823	3.84966	2.87463	0.260417	0.175573
HSC_35.AAGACCTTCAACTCTT	0.261611	3.93725	1	Unperturbed_HSC	Deficient	3.51757	26.5168	11.3503	0	0	0.0625	0.0763359
HSC_35.AAGACCTTCTGCGACG	9.3534	0.57483	9	Unperturbed_HSC	NA	NA	NA	NA	0	0	2.02083	2.45802
HSC_35.AAGCCGCAGAATTGTG	-0.755238	7.63231	0	Unperturbed_HSC	NA	10.9142	31.7567	14.7056	0	2.12035	0.239583	0.198473
HSC_35.AAGCCGCAGGCCCGTT	-2.77461	4.88093	2	Unperturbed_HSC	NA	2.50644	54.0625	16.6202	0	3.82962	0.03125	0.0458015
HSC_35.AAGCCGCAGGTGTTAA	0.397443	2.17945	1	Unperturbed_HSC	Deficient	10.0684	24.8971	5.67223	1.89074	1.89074	0.125	0.122137
HSC_35.AAGCCGCAGTGTACTC	-1.21426	8.25307	11	Unperturbed_HSC	Proficient	NA	NA	NA	1.3728	1.93047	0.09375	0.122137
HSC_35.AAGCCGCAGTGTTTGC	-5.30334	0.581603	8	Unperturbed_HSC	NA	NA	NA	NA	0	0	0	0.0229008
HSC_35.AAGCCGCCACCCATGG	0.390493	5.6902	0	Unperturbed_HSC	Proficient	8.68393	36.3941	11.959	1.35481	2.26469	0.145833	0.122137
HSC_35.AAGCCGCCAGCCAATT	2.14844	-2.7013	3	Unperturbed_HSC	Proficient	28.409	21.0921	8.06063	1.81591	0	0.302083	0.221374
HSC_35.AAGCCGCTCAACACTG	-0.677403	4.31745	0	Unperturbed_HSC	Proficient	13.4875	37.7016	12.5219	1.68594	2.28188	0.09375	0.221374
HSC_35.AAGCCGCTCCTAGAAC	9.25038	1.40211	9	Unperturbed_HSC	NA	NA	NA	NA	0	0.38613	1.70833	1.34351
HSC_35.AAGCCGCTCTGCGGCA	0.00352994	6.00769	0	Unperturbed_HSC	Deficient	5.12335	37.8858	19.6821	0	3.72931	0.145833	0.129771
HSC_35.AAGGAGCAGGCTAGGT	0.675507	5.26472	0	Unperturbed_HSC	Deficient	6.40199	26.9771	9.53023	3.74272	1.37214	0.166667	0.160305
HSC_35.AAGGAGCCAACTGCGC	-1.86989	5.3136	0	Unperturbed_HSC	Proficient	6.48554	39.2014	20.4232	1.62138	2.57872	0.125	0.21374
HSC_35.AAGGAGCCAATAACGA	-0.0811056	7.57497	0	Unperturbed_HSC	Deficient	12.1462	33.4692	18.3942	2.02709	1.68541	0.208333	0.129771
HSC_35.AAGGAGCGTGCTGTAT	-3.67605	5.2919	2	Unperturbed_HSC	NA	5.15867	49.0231	20.0351	2.65027	3.48367	0.104167	0.251908
HSC_35.AAGGAGCTCACATGCA	-2.23657	4.77597	0	Unperturbed_HSC	Deficient	11.3451	42.1301	17.4268	1.34887	1.90302	0.104167	0.206107
HSC_35.AAGGAGCTCAGCTTAG	-3.56437	3.87676	2	Unperturbed_HSC	Proficient	4.7871	45.4697	14.7214	2.79982	3.63916	0.125	0.152672
HSC_35.AAGGAGCTCTTATCTG	-3.177	5.53723	2	Unperturbed_HSC	Proficient	11.2285	52.1193	18.096	1.87142	4.20425	0.0520833	0.122137
HSC_35.AAGGCAGAGGCATGGT	-3.17399	5.18928	0	Unperturbed_HSC	NA	12.3613	46.0179	18.7912	2.55353	2.05063	0.229167	0.29771
HSC_35.AAGGCAGAGTAGCCGA	-0.651119	5.91203	0	Unperturbed_HSC	Deficient	4.47755	33.2838	16.9204	0	3.22438	0.0520833	0.0839695
HSC_35.AAGGCAGGTAACGTTC	-0.0581034	2.98863	1	Unperturbed_HSC	Proficient	8.6997	35.3259	12.6161	1.9128	1.35738	0.09375	0.221374
HSC_35.AAGGCAGGTAGAAGGA	9.43753	0.869733	9	Unperturbed_HSC	NA	NA	NA	NA	0	0.404037	1.6875	1.60305
HSC_35.AAGGCAGGTAGAGTGC	-2.82348	0.515013	10	Unperturbed_HSC	Proficient	NA	NA	NA	2.18593	2.82125	0.1875	0.145038
HSC_35.AAGGCAGTCTCTGCTG	0.065688	1.91977	1	Unperturbed_HSC	Deficient	8.59952	34.1839	11.7438	0	2.12781	0.135417	0.175573
HSC_35.AAGGTTCAGATGGGTC	-3.12942	6.1746	2	Unperturbed_HSC	NA	4.91288	48.5984	23.9241	2.52408	3.60748	0.25	0.274809
HSC_35.AAGGTTCCACTGTTAG	-1.43212	3.56337	0	Unperturbed_HSC	Deficient	12.8409	36.3306	13.5388	0	1.66478	0.125	0.145038
HSC_35.AAGGTTCCATTGGCGC	-1.62471	5.76627	0	Unperturbed_HSC	Proficient	3.37835	46.6751	22.0829	0	2.65641	0.0833333	0.0916031
HSC_35.AAGGTTCTCAGTTAGC	10.3156	0.695169	9	Unperturbed_HSC	NA	NA	NA	NA	0.647104	0.264925	2.125	3.80153
HSC_35.AAGGTTCTCGGTCTAA	-2.08466	4.70653	0	Unperturbed_HSC	Proficient	6.78706	40.6436	19.9758	1.77447	1.77447	0.135417	0.183206
HSC_35.AAGTCTGCAATCACAC	-1.45666	4.07496	0	Unperturbed_HSC	Proficient	5.66508	40.253	11.7132	2.88063	0	0.104167	0.114504
HSC_35.AAGTCTGCACCACGTG	-3.51596	6.08307	2	Unperturbed_HSC	Proficient	14.6494	42.4071	20.7624	3.56877	2.525	0.135417	0.129771
HSC_35.AAGTCTGCACGTCTCT	-0.266393	3.7832	1	Unperturbed_HSC	Deficient	8.32078	37.5212	15.9486	2.35077	1.99185	0.09375	0.19084
HSC_35.AAGTCTGTCAACCATG	-2.7538	4.94384	2	Unperturbed_HSC	Deficient	4.06022	49.1211	17.2025	2.97356	3.51103	0.0520833	0.0916031
HSC_35.AAGTCTGTCTTGAGAC	0.847333	5.12998	0	Unperturbed_HSC	Deficient	7.29143	18.4825	8.46148	0	0	0.114583	0.122137
HSC_35.AATCCAGCAAGAGTCG	-0.996113	8.32584	11	Unperturbed_HSC	Deficient	NA	NA	NA	0	0	0.1875	0.175573
HSC_35.AATCCAGCACTATCTT	0.506043	2.08016	1	Unperturbed_HSC	Proficient	8.78231	25.6939	6.57966	0	1.37082	0.197917	0.259542
HSC_35.AATCCAGCAGTCAGAG	1.76418	2.47101	1	Unperturbed_HSC	Proficient	9.37329	28.2952	14.9965	2.66352	1.46711	0.145833	0.19084
HSC_35.AATCCAGGTATATCCG	9.60433	0.534632	9	Unperturbed_HSC	NA	NA	NA	NA	0	0	1.66667	2.07634
HSC_35.AATCCAGGTTATCCGA	1.02897	5.68391	0	Unperturbed_HSC	Proficient	11.2086	18.772	12.0809	0	0	0.114583	0.206107
HSC_35.AATCCAGTCTTGTACT	-6.82171	3.91874	17	Unperturbed_HSC	NA	NA	NA	NA	2.54601	2.12197	0.25	0.374046
HSC_35.AATCGGTCACAGGAGT	-0.742927	6.84424	0	Unperturbed_HSC	Proficient	12.4196	37.7143	11.8763	0	1.55245	0.0520833	0.0687023
HSC_35.AATCGGTGTAAGGGCT	-0.231805	4.51242	0	Unperturbed_HSC	Proficient	10.7286	40.1417	16.8851	2.44656	1.99185	0.229167	0.145038
HSC_35.AATCGGTGTACGAAAT	-0.45501	6.79655	0	Unperturbed_HSC	Deficient	10.0801	34.3579	15.2785	0	3.57746	0.197917	0.206107
HSC_35.AATCGGTGTTAGAACA	-0.638027	6.25235	0	Unperturbed_HSC	Deficient	5.66809	36.3629	11.9832	0	2.06252	0.135417	0.206107
HSC_35.AATCGGTTCCTGCCAT	-1.65498	3.70635	1	Unperturbed_HSC	Deficient	6.58511	35.0744	20.1316	1.50248	2.91583	0.125	0.129771
HSC_35.AATCGGTTCGGTGTTA	-1.08147	3.73612	0	Unperturbed_HSC	Proficient	5.45731	33.7139	19.7623	0	1.62269	0.0833333	0.129771
HSC_35.ACACCAAAGATCCCAT	9.63046	1.79345	9	Unperturbed_HSC	NA	NA	NA	NA	0	0	1.13542	1.63359
HSC_35.ACACCAAAGCGTGTCC	10.4026	1.13978	9	Unperturbed_HSC	NA	NA	NA	NA	1.02439	0	1.15625	2.25954
HSC_35.ACACCAACAAAGAATC	4.00376	0.515842	6	Unperturbed_HSC	Proficient	16.9952	19.1538	8.60223	0	2.04485	0.28125	0.351145
HSC_35.ACACCAAGTACACCGC	1.99549	4.7667	0	Unperturbed_HSC	Deficient	11.6901	20.9353	11.6452	2.03157	0.843808	0.322917	0.343511
HSC_35.ACACCAAGTCCTAGCG	-1.41143	6.78969	0	Unperturbed_HSC	Deficient	1.62925	41.0576	18.4985	3.63496	3.91602	0.0625	0.129771
HSC_35.ACACCAATCCGTAGGC	-3.59002	3.7809	2	Unperturbed_HSC	Proficient	16.0434	37.7441	19.1105	0.944427	2.18117	0.28125	0.419847
HSC_35.ACACCAATCCTTGCCA	-2.92483	5.08927	2	Unperturbed_HSC	Proficient	3.34985	49.1586	18.9966	3.69002	2.26973	0.0729167	0.152672
HSC_35.ACACCAATCGCGATCG	10.1832	1.38027	9	Unperturbed_HSC	NA	NA	NA	NA	0	0	1.27083	1.8626
HSC_35.ACACCCTAGACCACGA	0.729144	4.36337	1	Unperturbed_HSC	Proficient	6.8102	22.7454	5.53786	0	2.14183	0.166667	0.221374
HSC_35.ACACCCTAGAGACGAA	1.8832	-1.17264	3	Unperturbed_HSC	Proficient	17.5715	27.247	13.1603	0	1.63571	0.3125	0.244275
HSC_35.ACACCCTCAGGACGTA	-2.61357	5.41526	2	Unperturbed_HSC	Proficient	7.07365	39.9863	18.1438	3.21811	3.61014	0.0208333	0.129771
HSC_35.ACACCCTCATTGGTAC	-0.717548	7.28559	11	Unperturbed_HSC	Proficient	NA	NA	NA	2.57816	0	0.0520833	0.129771
HSC_35.ACACCCTTCAATACCG	9.31706	-0.171259	9	Unperturbed_HSC	NA	NA	NA	NA	0	0.775781	2.02083	2.31298
HSC_35.ACACCCTTCCACGACG	-6.5298	4.05958	17	Unperturbed_HSC	Proficient	NA	NA	NA	1.62356	2.67899	0.520833	0.419847
HSC_35.ACACCGGAGATGGGTC	2.03816	-2.3266	3	Unperturbed_HSC	NA	23.9256	28.8937	11.9632	1.46659	0	0.489583	0.396947
HSC_35.ACACCGGAGGGTGTTG	9.38004	1.6472	9	Unperturbed_HSC	NA	NA	NA	NA	0	0.76071	1.33333	1.15267
HSC_35.ACACCGGGTAGTAGTA	9.34322	-0.0498857	9	Unperturbed_HSC	NA	NA	NA	NA	0	0	1.22917	1.15267
HSC_35.ACACCGGGTGCGCTTG	-3.84661	3.2715	2	Unperturbed_HSC	Deficient	21.8963	44.8252	18.732	4.07515	2.00536	0.135417	0.274809
HSC_35.ACACCGGTCAGGATCT	-0.39104	2.63898	1	Unperturbed_HSC	Proficient	16.9324	40.0539	18.3774	1.83491	1.83491	0.572917	0.320611
HSC_35.ACACCGGTCTCCCTGA	9.92265	1.71422	9	Unperturbed_HSC	NA	NA	NA	NA	0	0	0.96875	2.18321
HSC_35.ACACTGAAGAAACGCC	2.08545	2.3303	1	Unperturbed_HSC	Deficient	14.3244	32.3594	8.51938	2.24886	1.89481	0.302083	0.236641
HSC_35.ACACTGAAGCCAACAG	9.42647	0.0911775	9	Unperturbed_HSC	NA	NA	NA	NA	0	0.639036	1.75	1.87786
HSC_35.ACACTGAAGCGGCTTC	-2.7763	3.40171	2	Unperturbed_HSC	Deficient	13.0684	30.5525	14.39	0	1.32954	0.166667	0.152672
HSC_35.ACACTGAAGGGTCGAT	-0.353424	5.84455	0	Unperturbed_HSC	Deficient	10.5514	46.0991	14.5487	3.40071	2.29441	0.208333	0.21374
HSC_35.ACACTGACACAACGCC	-1.73355	4.93128	0	Unperturbed_HSC	Deficient	8.24709	44.6671	14.4116	3.08609	2.70321	0.0104167	0.129771
HSC_35.ACACTGAGTACAGTGG	-0.614856	7.67708	11	Unperturbed_HSC	Deficient	NA	NA	NA	1.51344	0	0.0833333	0.145038
HSC_35.ACACTGAGTAGCTCCG	-1.46186	5.19942	0	Unperturbed_HSC	Proficient	12.7323	43.4354	19.5434	2.98019	3.2551	0.114583	0.236641
HSC_35.ACACTGATCACCTTAT	1.32575	3.96024	1	Unperturbed_HSC	NA	18.0107	29.9523	7.8175	1.49359	2.26515	0.375	0.442748
HSC_35.ACACTGATCTGGAGCC	0.695869	6.04923	0	Unperturbed_HSC	Deficient	5.6608	23.7514	7.93192	0	0	0.0520833	0.152672
HSC_35.ACAGCCGAGGTTCCTA	9.7196	1.02357	9	Unperturbed_HSC	NA	NA	NA	NA	0.607617	0.607617	1.78125	2.15267
HSC_35.ACAGCCGCACGCCAGT	10.1585	1.30048	9	Unperturbed_HSC	NA	NA	NA	NA	0	0	1.73958	3.32061
HSC_35.ACAGCCGTCAAACGGG	9.52114	1.65559	9	Unperturbed_HSC	NA	NA	NA	NA	0	0.63482	1.83333	1.54198
HSC_35.ACAGCCGTCAGGCCCA	-0.824295	7.24257	0	Unperturbed_HSC	Deficient	12.083	43.5261	18.9445	0	2.60567	0.25	0.450382
HSC_35.ACAGCCGTCGGAAATA	-4.43034	4.58266	2	Unperturbed_HSC	Proficient	14.6258	52.2099	18.8875	1.28021	3.81012	0.135417	0.312977
HSC_35.ACAGCCGTCTGGGCCA	0.482226	6.9724	0	Unperturbed_HSC	Deficient	6.85155	22.4093	16.0955	0	0	0.104167	0.19084
HSC_35.ACAGCCGTCTGTTTGT	-7.42438	3.61023	12	Unperturbed_HSC	Deficient	NA	NA	NA	2.69631	1.72425	0.0208333	0.0916031
HSC_35.ACAGCTAAGACCGGAT	0.487739	2.74182	1	Unperturbed_HSC	Deficient	5.1541	28.8631	13.1088	1.28852	2.18406	0.166667	0.0839695
HSC_35.ACAGCTAAGAGTACAT	-0.936123	5.63848	0	Unperturbed_HSC	Deficient	12.7269	38.4087	17.334	4.32932	1.51871	0.09375	0.145038
HSC_35.ACAGCTAAGGATATAC	-4.92788	4.5747	2	Unperturbed_HSC	Deficient	17.2212	44.3331	22.6256	2.44233	2.87918	0.166667	0.458015
HSC_35.ACAGCTAAGTGGGCTA	1.43108	2.5991	1	Unperturbed_HSC	Deficient	9.72831	17.3279	11.2747	0	0	0.104167	0.10687
HSC_35.ACAGCTATCGCCGTGA	-0.984613	3.4926	1	Unperturbed_HSC	Deficient	6.8549	33.9872	10.5743	0	2.95482	0.0729167	0.0763359
HSC_35.ACAGCTATCTGACCTC	1.5485	4.60692	0	Unperturbed_HSC	Proficient	10.2913	19.57	6.2578	0	0	0.104167	0.198473
HSC_35.ACATACGAGTGAACAT	0.967463	5.57358	0	Unperturbed_HSC	Proficient	8.46846	25.5384	7.21029	0	0	0.145833	0.160305
HSC_35.ACATACGCATCACGAT	0.996413	5.51473	0	Unperturbed_HSC	Proficient	5.48184	16.5254	7.15871	0	0	0.114583	0.244275
HSC_35.ACATACGCATGCAACT	0.82408	5.12493	0	Unperturbed_HSC	Proficient	17.689	28.5279	12.1662	0	0	0.166667	0.167939
HSC_35.ACATACGGTATGAAAC	-4.23882	4.28347	2	Unperturbed_HSC	Proficient	14.2841	49.5792	22.1411	2.71198	2.56884	0.166667	0.427481
HSC_35.ACATACGGTCATCCCT	9.97321	1.54405	9	Unperturbed_HSC	NA	NA	NA	NA	0	0	2.1875	3.22137
HSC_35.ACATACGGTCCCTACT	-1.14212	3.04572	1	Unperturbed_HSC	Deficient	4.2427	38.1419	15.5004	1.41423	2.80739	0.104167	0.114504
HSC_35.ACATACGGTTAAAGTG	0.392059	1.78628	1	Unperturbed_HSC	Proficient	9.38548	31.7361	16.0995	0	0	0.114583	0.244275
HSC_35.ACATACGTCATCGCTC	-1.40804	7.73617	11	Unperturbed_HSC	Deficient	NA	NA	NA	2.68215	0	0.125	0.137405
HSC_35.ACATACGTCATCTGCC	-1.65509	6.18255	0	Unperturbed_HSC	Deficient	9.07402	45.5311	23.1589	4.16932	2.45204	0.177083	0.206107
HSC_35.ACATACGTCCCTCTTT	1.01227	4.8867	0	Unperturbed_HSC	Proficient	4.02383	21.9761	10.8743	0	0	0.0833333	0.10687
HSC_35.ACATACGTCCTCCTAG	0.290947	7.0247	0	Unperturbed_HSC	Deficient	8.54814	19.4679	9.6781	0	0	0.104167	0.183206
HSC_35.ACATACGTCGGACAAG	-1.43323	6.90198	0	Unperturbed_HSC	Deficient	10.6251	36.5732	18.4932	2.44973	1.95284	0.1875	0.419847
HSC_35.ACATCAGAGCCCTAAT	0.785354	2.56462	1	Unperturbed_HSC	Deficient	11.9575	21.9818	8.69049	0	1.91108	0.114583	0.19084
HSC_35.ACATCAGCATCGTCGG	-2.79433	5.13844	2	Unperturbed_HSC	Proficient	8.98928	52.5719	20.6945	2.91435	2.91435	0.104167	0.129771
HSC_35.ACATCAGCATTAGGCT	-1.34275	4.35171	1	Unperturbed_HSC	Deficient	11.2058	35.7153	18.1062	1.25743	0	0.135417	0.229008
HSC_35.ACATCAGGTAAACACA	1.39964	4.75752	1	Unperturbed_HSC	Deficient	7.76386	35.0681	19.9908	2.48298	2.68929	0.125	0.259542
HSC_35.ACATCAGGTCGAATCT	3.11389	-1.51938	6	Unperturbed_HSC	Proficient	22.9585	25.0784	6.75563	1.70982	1.70982	0.34375	0.221374
HSC_35.ACATCAGGTCGCCATG	9.21706	-0.232147	9	Unperturbed_HSC	NA	NA	NA	NA	0	0.503365	1.28125	1.58015
HSC_35.ACATCAGGTTTGTGTG	-4.41793	1.16514	10	Unperturbed_HSC	Deficient	NA	NA	NA	0	0	0.03125	0.0534351
HSC_35.ACATGGTAGATGCCTT	2.26494	-3.55982	3	Unperturbed_HSC	Deficient	39.839	28.4352	13.8017	1.97795	1.97795	0.5	0.320611
HSC_35.ACATGGTCATAGGATA	-4.01602	3.62272	2	Unperturbed_HSC	Deficient	13.4417	40.4927	21.6157	1.15363	3.21352	0.145833	0.412214
HSC_35.ACATGGTGTACTCAAC	3.39251	-3.22368	3	Unperturbed_HSC	Deficient	34.7102	31.559	11.605	1.26304	2.86134	0.541667	0.534351
HSC_35.ACATGGTGTGTATGGG	1.78136	-2.56834	3	Unperturbed_HSC	Deficient	21.8648	38.167	15.5073	2.562	3.04148	0.354167	0.21374
HSC_35.ACATGGTGTTAAAGAC	-0.941648	7.70125	11	Unperturbed_HSC	Proficient	NA	NA	NA	3.35893	3.23036	0.0729167	0.282443
HSC_35.ACATGGTGTTACGTCA	-0.48003	5.38606	0	Unperturbed_HSC	Proficient	12.8812	35.1134	15.671	0	0	0.0416667	0.0916031
HSC_35.ACCAGTAAGGAATCGC	-1.56663	7.88321	11	Unperturbed_HSC	Deficient	NA	NA	NA	3.2328	1.30985	0.177083	0.290076
HSC_35.ACCAGTAAGGCTAGGT	-0.932669	6.2505	0	Unperturbed_HSC	Deficient	6.75382	44.4413	17.4548	1.54341	2.96541	0.09375	0.122137
HSC_35.ACCAGTACAAGACACG	-0.970214	7.88142	0	Unperturbed_HSC	Proficient	6.45725	29.7742	10.9478	0	0	0.0833333	0.160305
HSC_35.ACCAGTACACAGACTT	2.29859	-8.9749	5	Unperturbed_HSC	Proficient	70.4134	18.9826	7.40258	0	1.85541	0.583333	1.35878
HSC_35.ACCAGTACACTGTTAG	-1.15626	8.22018	11	Unperturbed_HSC	Deficient	NA	NA	NA	2.00927	2.00927	0.270833	0.450382
HSC_35.ACCAGTAGTAAGGGAA	-4.67021	4.19856	2	Unperturbed_HSC	Proficient	13.7186	44.548	21.6564	2.72027	3.56806	0.3125	0.587786
HSC_35.ACCAGTAGTAGCGCTC	0.43427	-10.3137	4	Unperturbed_HSC	Proficient	62.5441	30.2487	8.97306	1.90716	2.26186	0.291667	1.18321
HSC_35.ACCAGTAGTAGTACCT	1.46082	-3.36877	3	Unperturbed_HSC	Deficient	34.455	23.8657	12.8858	0	0.905069	0.6875	0.618321
HSC_35.ACCAGTAGTCACCTAA	0.269225	-8.68088	5	Unperturbed_HSC	Deficient	66.2028	40.5218	19.2352	3.21765	3.30931	0.489583	1.20611
HSC_35.ACCAGTATCGCCTGAG	9.7175	0.95058	9	Unperturbed_HSC	NA	NA	NA	NA	0	0.857952	1.6875	1.68702
HSC_35.ACCCACTAGAGACGAA	1.08577	3.77449	0	Unperturbed_HSC	Deficient	8.30665	35.7416	12.886	1.20737	1.73859	0.197917	0.267176
HSC_35.ACCCACTAGCTAGTCT	-4.22921	4.75671	2	Unperturbed_HSC	Proficient	6.85756	50.7804	19.3691	3.5844	3.88713	0.135417	0.175573
HSC_35.ACCCACTAGGGCATGT	9.23701	0.877282	9	Unperturbed_HSC	NA	NA	NA	NA	0	0.354076	1.94792	1.54198
HSC_35.ACCCACTAGTACGATA	1.89612	-1.06951	3	Unperturbed_HSC	Proficient	25.6983	20.6636	10.2816	0	2.12667	0.4375	0.435115
HSC_35.ACCCACTCAATCACAC	-1.34575	8.43658	11	Unperturbed_HSC	Proficient	NA	NA	NA	3.20569	3.05828	0.114583	0.167939
HSC_35.ACCCACTCAGCCAGAA	9.92648	1.13224	9	Unperturbed_HSC	NA	NA	NA	NA	0.328976	0	1.66667	2.61069
HSC_35.ACCCACTCATACGCCG	-0.244999	5.27564	0	Unperturbed_HSC	Proficient	7.03476	38.5867	17.6292	2.19972	1.61168	0.1875	0.137405
HSC_35.ACCCACTGTACAGTGG	-5.53774	0.253276	7	Unperturbed_HSC	NA	NA	NA	NA	2.73093	0	0.0625	0.0763359
HSC_35.ACCCACTGTGTGACCC	-6.91134	3.90096	17	Unperturbed_HSC	NA	NA	NA	NA	1.81793	2.69175	0.270833	0.396947
HSC_35.ACCCACTGTTGAGTTC	-1.64186	3.83078	0	Unperturbed_HSC	Deficient	5.23231	37.2204	11.8918	3.72535	0	0.125	0.145038
HSC_35.ACCGTAAAGAACAACT	-1.26015	7.09276	0	Unperturbed_HSC	Deficient	10.2976	48.0187	19.9957	3.21443	3.11353	0.197917	0.274809
HSC_35.ACCGTAAAGCGCCTTG	-1.84089	6.84032	0	Unperturbed_HSC	Proficient	5.36512	46.5896	20.4634	2.41072	2.04915	0.0625	0.114504
HSC_35.ACCGTAACAAGGGTCA	-3.47405	5.23649	2	Unperturbed_HSC	Deficient	3.1256	44.4909	24.3556	0	3.5539	0.114583	0.137405
HSC_35.ACCGTAACAATGGACG	1.63554	1.54945	1	Unperturbed_HSC	Proficient	7.9577	29.5716	13.2291	0	0	0.104167	0.145038
HSC_35.ACCGTAACAGACTCGC	1.3337	4.28	0	Unperturbed_HSC	Proficient	11.1205	17.9593	3.76274	0	0	0.135417	0.0763359
HSC_35.ACCGTAACAGATGGGT	0.379671	6.81973	0	Unperturbed_HSC	Proficient	12.0896	30.3116	14.0605	0	1.15676	0.114583	0.236641
HSC_35.ACCGTAAGTAGCCTAT	-1.17405	4.64176	0	Unperturbed_HSC	Proficient	6.40536	39.6607	13.8584	0	3.42468	0.09375	0.122137
HSC_35.ACCGTAAGTGCGAAAC	0.634638	2.8137	1	Unperturbed_HSC	Deficient	7.55457	21.4754	13.9526	0	1.6483	0.0833333	0.0916031
HSC_35.ACCGTAAGTGCTTCTC	0.652501	4.34198	1	Unperturbed_HSC	Deficient	6.81298	30.4365	12.2622	3.5862	1.79405	0.114583	0.21374
HSC_35.ACCGTAATCACAATGC	-2.7031	6.711	2	Unperturbed_HSC	Proficient	10.9784	48.6393	22.2653	2.02633	3.13349	0.15625	0.40458
HSC_35.ACCGTAATCGCATGAT	0.475966	6.09581	0	Unperturbed_HSC	Proficient	12.5311	32.2875	14.4068	3.94457	1.65273	0.145833	0.19084
HSC_35.ACCTTTAAGACAGGCT	1.79444	-3.21797	3	Unperturbed_HSC	NA	27.7706	37.217	16.4372	1.16534	2.48783	0.666667	0.618321
HSC_35.ACCTTTAAGGCACATG	10.1232	1.47871	9	Unperturbed_HSC	NA	NA	NA	NA	0	0	1.33333	1.33588
HSC_35.ACCTTTAAGTACCGGA	9.27305	0.0780796	9	Unperturbed_HSC	NA	NA	NA	NA	0	0.364822	2.29167	2.21374
HSC_35.ACCTTTACAAGCCATT	1.26103	4.78681	0	Unperturbed_HSC	Proficient	4.45999	17.7029	6.51982	0	0	0.09375	0.267176
HSC_35.ACCTTTACAATCAGAA	-4.04997	5.71869	2	Unperturbed_HSC	Proficient	10.03	55.4286	29.4033	2.41504	4.72821	0.09375	0.48855
HSC_35.ACCTTTACAGTCGTGC	-1.83334	4.19708	10	Unperturbed_HSC	Deficient	NA	NA	NA	1.13125	3.41422	0.197917	0.259542
HSC_35.ACCTTTAGTACAAGTA	9.91647	1.50868	9	Unperturbed_HSC	NA	NA	NA	NA	0	0	1.10417	1.29008
HSC_35.ACCTTTAGTTATCCGA	2.10777	-6.92121	5	Unperturbed_HSC	NA	69.1867	33.3111	15.9224	2.86688	2.11078	0.833333	1.21374
HSC_35.ACCTTTAGTTATGTGC	-5.18959	0.882124	8	Unperturbed_HSC	NA	NA	NA	NA	0	0	0	0
HSC_35.ACCTTTATCCACTCCA	-4.46402	-0.648701	1	Unperturbed_HSC	Proficient	7.7409	29.2017	15.0772	2.00203	2.00203	0.25	0.435115
HSC_35.ACGAGCCAGTGTCTCA	9.27359	0.520464	9	Unperturbed_HSC	NA	NA	NA	NA	0	0.681456	1.625	1.9542
HSC_35.ACGAGCCCAAACGTGG	-0.219014	4.93063	0	Unperturbed_HSC	Deficient	5.4921	42.9094	17.5736	1.63388	3.7433	0.0729167	0.114504
HSC_35.ACGAGCCCAATGACCT	10.3848	1.17897	9	Unperturbed_HSC	NA	NA	NA	NA	0	0	1.4375	2.01527
HSC_35.ACGAGCCCAGATGGGT	0.888513	5.81375	0	Unperturbed_HSC	Proficient	6.59186	20.6412	8.8318	0	1.64796	0.135417	0.114504
HSC_35.ACGAGCCGTCACTTCC	0.274034	7.09358	0	Unperturbed_HSC	Deficient	10.7122	29.8724	7.24779	0	3.15796	0.145833	0.114504
HSC_35.ACGAGCCGTCCATCCT	1.37013	2.38701	1	Unperturbed_HSC	Proficient	5.91827	29.9629	15.8059	0	2.24836	0.135417	0.167939
HSC_35.ACGAGCCTCACTCTTA	1.39249	4.17956	0	Unperturbed_HSC	Proficient	17.2143	22.8786	10.3434	0	0	0.145833	0.0839695
HSC_35.ACGAGCCTCATCTGTT	-2.89061	2.99515	1	Unperturbed_HSC	NA	14.1678	43.8799	21.3054	2.66574	2.51125	0.395833	0.374046
HSC_35.ACGAGCCTCTGTTTGT	-0.03299	3.97888	0	Unperturbed_HSC	Proficient	6.19458	40.2362	17.2941	3.51373	0	0.0625	0.10687
HSC_35.ACGAGGAAGGCTACGA	-1.95997	4.05845	0	Unperturbed_HSC	Proficient	17.0206	42.9914	10.0184	3.21811	3.21811	0.104167	0.183206
HSC_35.ACGAGGAAGGGAACGG	9.39886	1.46731	9	Unperturbed_HSC	NA	NA	NA	NA	0	0.689072	1.41667	1.24427
HSC_35.ACGAGGACATGTAGTC	-0.156935	3.1486	1	Unperturbed_HSC	Proficient	3.44396	35.9833	15.3256	0	3.17713	0.114583	0.10687
HSC_35.ACGAGGAGTCTAGAGG	-1.03767	8.09639	11	Unperturbed_HSC	Deficient	NA	NA	NA	0	0	0.0625	0.145038
HSC_35.ACGAGGAGTTTCGCTC	9.42712	0.926302	9	Unperturbed_HSC	NA	NA	NA	NA	1.39663	0.475184	1.08333	1.05344
HSC_35.ACGAGGAGTTTGACAC	-0.199761	6.78084	0	Unperturbed_HSC	Proficient	11.8431	31.6949	14.9705	0	0	0.0729167	0.206107
HSC_35.ACGAGGATCAAGAAGT	0.408023	7.33262	0	Unperturbed_HSC	Proficient	15.4141	28.8288	8.33969	2.2759	1.01063	0.3125	0.244275
HSC_35.ACGAGGATCGCGTAGC	0.530037	6.84881	0	Unperturbed_HSC	Deficient	16.5137	17.6515	7.60166	0	0	0.145833	0.145038
HSC_35.ACGAGGATCGTTACAG	-0.0274846	6.05753	0	Unperturbed_HSC	Deficient	8.79311	30.7466	12.8123	3.31453	1.93022	0.177083	0.206107
HSC_35.ACGAGGATCTGTACGA	0.199484	5.88948	0	Unperturbed_HSC	Proficient	5.25605	32.2174	19.5229	0	1.55805	0.145833	0.10687
HSC_35.ACGATACAGATGGCGT	-0.925985	4.33799	0	Unperturbed_HSC	Proficient	7.9348	37.1062	11.2291	0	2.98613	0.0416667	0.0839695
HSC_35.ACGATACAGCAAATCA	-1.80726	4.6432	0	Unperturbed_HSC	Deficient	4.95511	49.0074	15.7064	4.22616	2.24408	0.114583	0.19084
HSC_35.ACGATACAGGCTACGA	-0.267412	6.28139	0	Unperturbed_HSC	Deficient	8.05124	36.6439	21.1973	0.701501	2.78819	0.385417	0.610687
HSC_35.ACGATACAGTCGATAA	-1.47141	3.57013	1	Unperturbed_HSC	Deficient	9.43027	35.4698	11.9075	0	1.90108	0.1875	0.282443
HSC_35.ACGATACAGTTCGATC	-0.844099	4.81797	0	Unperturbed_HSC	Proficient	13.153	38.5113	17.7587	2.16346	3.18236	0.166667	0.442748
HSC_35.ACGATACCACGAAACG	-1.10587	6.19511	0	Unperturbed_HSC	Deficient	8.54489	40.4618	18.0985	4.13303	2.23732	0.15625	0.450382
HSC_35.ACGATACCATTAGGCT	-2.15416	3.77767	1	Unperturbed_HSC	Deficient	13.557	42.5026	23.9743	0	1.94113	0.09375	0.305344
HSC_35.ACGATACGTAGATTAG	-3.65504	5.32213	2	Unperturbed_HSC	Deficient	6.37451	49.8784	11.7291	2.54668	4.32426	0.0729167	0.175573
HSC_35.ACGATACGTGTTGAGG	0.60104	3.10486	1	Unperturbed_HSC	Proficient	9.0608	31.1407	8.71588	0	1.51013	0.135417	0.152672
HSC_35.ACGATACTCATGCAAC	9.42389	-0.0142609	9	Unperturbed_HSC	NA	NA	NA	NA	0	0	1.98958	2.06107
HSC_35.ACGATGTAGTAGTGCG	10.0923	1.40847	9	Unperturbed_HSC	NA	NA	NA	NA	0.395044	0.897453	1.52083	1.52672
HSC_35.ACGATGTAGTGGTAAT	-4.43532	3.90039	2	Unperturbed_HSC	Deficient	14.4648	50.5917	22.817	3.18847	3.1052	0.28125	0.343511
HSC_35.ACGATGTCAAGGTTTC	0.261883	7.17677	0	Unperturbed_HSC	Proficient	11.8172	24.4507	14.2122	0	0	0.145833	0.21374
HSC_35.ACGATGTCAGCTGTGC	0.00448307	7.50824	0	Unperturbed_HSC	Deficient	10.2146	34.3685	21.2159	0	1.9924	0.135417	0.198473
HSC_35.ACGATGTGTCTCACCT	-6.9664	3.88134	17	Unperturbed_HSC	Deficient	NA	NA	NA	2.80432	3.38255	0.114583	0.167939
HSC_35.ACGATGTTCAACACCA	-4.57418	5.69999	2	Unperturbed_HSC	Proficient	5.4184	39.1663	21.3498	0	2.90424	0.177083	0.282443
HSC_35.ACGATGTTCACATACG	0.214508	4.53872	0	Unperturbed_HSC	Deficient	8.4489	38.1109	16.0193	3.12878	1.86586	0.09375	0.206107
HSC_35.ACGATGTTCCGGGTGT	10.4169	1.1884	9	Unperturbed_HSC	NA	NA	NA	NA	0	0.338693	1.125	2.50382
HSC_35.ACGATGTTCTGACCTC	-1.83462	4.57524	0	Unperturbed_HSC	Proficient	6.43695	44.8916	19.1713	0	2.3982	0.0833333	0.122137
HSC_35.ACGCAGCGTAAACCTC	3.51216	-0.562612	6	Unperturbed_HSC	Deficient	17.4689	26.5094	14.5037	1.02691	2.46425	0.270833	0.236641
HSC_35.ACGCAGCGTAGGACAC	-1.30784	4.90428	0	Unperturbed_HSC	Proficient	10.6924	45.4186	18.6546	2.48273	3.0059	0.1875	0.0839695
HSC_35.ACGCAGCTCTGCGGCA	0.20689	5.92663	0	Unperturbed_HSC	Proficient	11.484	31.2742	13.9887	0	1.55745	0.166667	0.19084
HSC_35.ACGCCAGCAAGTACCT	-6.46833	4.04142	17	Unperturbed_HSC	Proficient	NA	NA	NA	0	2.03139	0.104167	0.167939
HSC_35.ACGCCAGCACAGGTTT	1.95654	-3.44716	3	Unperturbed_HSC	NA	28.3194	29.8376	14.5654	1.83314	2.18383	0.354167	0.343511
HSC_35.ACGCCAGGTCTTGCGG	-0.510484	3.34956	1	Unperturbed_HSC	Proficient	14.7023	38.2522	17.6536	1.56879	2.15196	0.145833	0.145038
HSC_35.ACGCCAGTCTCTAAGG	9.91177	0.47913	9	Unperturbed_HSC	NA	NA	NA	NA	0.270292	0.270292	1.76042	3.18321
HSC_35.ACGCCAGTCTGGAGCC	-4.09404	5.53836	2	Unperturbed_HSC	Proficient	9.81892	43.9143	18.666	0	3.29613	0.0833333	0.221374
HSC_35.ACGCCGAAGAAGGTTT	2.66344	-1.18634	3	Unperturbed_HSC	Deficient	19.6763	27.5806	11.4218	1.51635	2.09323	0.385417	0.274809
HSC_35.ACGCCGAAGATAGGAG	-3.20916	6.02158	2	Unperturbed_HSC	Deficient	17.1572	46.9314	23.2557	1.35396	3.04971	0.15625	0.320611
HSC_35.ACGCCGAAGCGTGTCC	2.23657	-0.732526	3	Unperturbed_HSC	Deficient	10.9094	25.5874	12.42	2.3979	0	0.177083	0.160305
HSC_35.ACGCCGAAGTTGCAGG	-1.17928	8.37517	11	Unperturbed_HSC	Deficient	NA	NA	NA	0	0	0.0833333	0.129771
HSC_35.ACGCCGACACTGCCAG	-1.33827	-0.269106	13	Unperturbed_HSC	Proficient	NA	NA	NA	2.58248	0	0.114583	0.145038
HSC_35.ACGCCGATCTGGCGAC	0.768653	3.56136	1	Unperturbed_HSC	Proficient	8.37584	24.3738	10.5797	2.46359	0	0.145833	0.251908
HSC_35.ACGGAGAAGTCCCACG	-3.95571	4.62167	2	Unperturbed_HSC	Deficient	3.24277	51.9338	21.3915	3.82124	2.57872	0.0520833	0.152672
HSC_35.ACGGAGACAGACAAAT	-2.07728	5.08372	0	Unperturbed_HSC	Proficient	6.52748	52.3624	19.4232	3.07191	3.34795	0.0833333	0.129771
HSC_35.ACGGAGAGTCGCTTTC	9.13596	1.23848	9	Unperturbed_HSC	NA	NA	NA	NA	0	0.468292	1.30208	1.25191
HSC_35.ACGGCCAAGCTGTTCA	-2.08573	9.02272	11	Unperturbed_HSC	Deficient	NA	NA	NA	2.89316	1.34592	0.145833	0.251908
HSC_35.ACGGCCAAGTACGATA	1.47417	0.196086	1	Unperturbed_HSC	Proficient	12.4359	21.6849	6.92573	1.16141	1.16141	0.125	0.351145
HSC_35.ACGGCCACACGGTGTC	-0.4185	5.51789	0	Unperturbed_HSC	Proficient	4.21742	46.382	19.7696	3.11581	1.96818	0.135417	0.129771
HSC_35.ACGGCCACAGGGATTG	1.549	3.00243	1	Unperturbed_HSC	Deficient	8.66653	27.0029	9.27386	0	2.15409	0.114583	0.229008
HSC_35.ACGGCCAGTCTCTCGT	-4.18842	5.67875	2	Unperturbed_HSC	Proficient	16.2154	38.1147	20.3274	1.26122	2.1505	0.21875	0.167939
HSC_35.ACGGCCAGTTTGCATG	-2.88639	4.97932	2	Unperturbed_HSC	Deficient	9.27962	47.8703	16.8262	3.29095	2.96926	0.177083	0.0992366
HSC_35.ACGGCCATCCAAACAC	9.46331	1.69116	9	Unperturbed_HSC	NA	NA	NA	NA	0.397991	0.902796	1.73958	1.29771
HSC_35.ACGGCCATCTCTTATG	-3.14001	3.4685	1	Unperturbed_HSC	Proficient	7.87842	35.5718	21.1287	0	2.51293	0.333333	0.312977
HSC_35.ACGGGCTAGAATGTTG	0.385574	4.2637	1	Unperturbed_HSC	Deficient	5.48241	36.3665	18.7787	2.28372	0	0.0520833	0.175573
HSC_35.ACGGGCTAGCGCTTAT	-1.02459	0.871135	1	Unperturbed_HSC	Proficient	10.582	39.7498	16.0265	2.33844	3.15598	0.302083	0.267176
HSC_35.ACGGGCTAGCTAGTGG	9.91385	0.790995	9	Unperturbed_HSC	NA	NA	NA	NA	0	0.762079	1.11458	1.45038
HSC_35.ACGGGCTCAATCGAAA	9.38916	0.28591	9	Unperturbed_HSC	NA	NA	NA	NA	0	0	1.91667	1.61069
HSC_35.ACGGGCTCATGCTGGC	-1.06761	3.52702	1	Unperturbed_HSC	Proficient	10.6539	40.8449	16.9897	1.44096	1.44096	0.15625	0.10687
HSC_35.ACGGGCTGTAGCTAAA	-1.66177	3.72421	1	Unperturbed_HSC	Deficient	8.75831	35.4819	20.5095	0	3.38727	0.114583	0.137405
HSC_35.ACGGGCTTCAATCACG	0.330188	7.1638	0	Unperturbed_HSC	Proficient	8.45876	22.4566	9.87244	0	0	0.09375	0.145038
HSC_35.ACGGGCTTCACCTTAT	1.02392	2.82329	1	Unperturbed_HSC	Proficient	5.90255	24.6944	12.4609	1.47564	1.47564	0.15625	0.0687023
HSC_35.ACGGGCTTCCGAATGT	-4.05913	4.39108	2	Unperturbed_HSC	Deficient	13.6731	44.5299	24.6529	1.93654	3.14653	0.34375	0.29771
HSC_35.ACGGGCTTCGTTTGCC	-0.18737	3.64821	1	Unperturbed_HSC	Deficient	13.0782	35.3	15.0354	2.94368	1.27239	0.104167	0.236641
HSC_35.ACGGGTCAGAATAGGG	-4.51437	5.71815	2	Unperturbed_HSC	Deficient	9.61008	41.449	18.8888	0	3.7633	0.125	0.175573
HSC_35.ACGGGTCAGCAATCTC	0.705298	5.00049	0	Unperturbed_HSC	Deficient	10.3705	25.3457	5.02965	0	1.72842	0.0833333	0.0763359
HSC_35.ACGGGTCAGGACCACA	-0.776612	6.92282	0	Unperturbed_HSC	Deficient	6.8431	29.2358	13.8329	2.35249	1.42805	0.208333	0.244275
HSC_35.ACGGGTCGTAGGGTAC	-4.82231	5.17372	2	Unperturbed_HSC	Proficient	9.09681	47.5232	26.4237	3.59831	3.59831	0.125	0.206107
HSC_35.ACGGGTCGTCAGGACA	2.98742	-2.50181	3	Unperturbed_HSC	Proficient	33.6444	27.6011	10.3503	0	1.81677	0.864583	0.580153
HSC_35.ACGGGTCGTGTGACCC	-0.841136	7.88539	11	Unperturbed_HSC	Proficient	NA	NA	NA	2.24219	2.61161	0.0416667	0.122137
HSC_35.ACGGGTCGTGTTCGAT	9.22489	1.48456	9	Unperturbed_HSC	NA	NA	NA	NA	0	0	0.479167	0.465649
HSC_35.ACGGGTCTCCGCGCAA	-2.8758	5.57757	2	Unperturbed_HSC	Deficient	7.98223	49.7719	24.6072	0	3.02904	0.09375	0.183206
HSC_35.ACGGGTCTCCTAGGGC	9.33922	-0.165002	9	Unperturbed_HSC	NA	NA	NA	NA	0	0	0.739583	1.03817
HSC_35.ACGTCAAAGGCCCTTG	-0.115414	3.3102	1	Unperturbed_HSC	Proficient	5.38028	26.4823	3.58686	0	1.79343	0.0520833	0.122137
HSC_35.ACGTCAACATCACCCT	4.23128	-0.160219	6	Unperturbed_HSC	Proficient	14.7839	16.6792	9.09086	0	0	0.197917	0.19084
HSC_35.ACGTCAAGTCGGCACT	1.96988	0.84701	1	Unperturbed_HSC	Proficient	13.5025	24.0946	16.1573	0	0.883705	0.34375	0.282443
HSC_35.ACGTCAAGTGTGACGA	-3.28498	0.497446	10	Unperturbed_HSC	NA	NA	NA	NA	2.28643	2.80152	0.114583	0.251908
HSC_35.ACGTCAATCAGTCAGT	1.0261	5.70067	0	Unperturbed_HSC	Proficient	7.49958	18.3532	8.97606	0	0	0.114583	0.175573
HSC_35.ACGTCAATCGCTTGTC	-1.33552	7.59133	10	Unperturbed_HSC	NA	NA	NA	NA	2.84077	0	0.0520833	0.0839695
HSC_35.ACGTCAATCTGCTTGC	2.95755	0.22724	6	Unperturbed_HSC	NA	14.8594	25.7458	13.07	0	2.06956	0.270833	0.396947
HSC_35.ACTATCTAGGTGATTA	-3.62953	4.6489	2	Unperturbed_HSC	Proficient	8.02691	46.9261	25.1862	3.82253	3.96271	0.166667	0.236641
HSC_35.ACTATCTAGTAATCCC	-1.26811	-0.791245	13	Unperturbed_HSC	Proficient	NA	NA	NA	1.40546	1.40546	0.28125	0.351145
HSC_35.ACTATCTAGTGTGGCA	2.19996	-3.50325	3	Unperturbed_HSC	NA	30.8921	36.7564	19.2225	1.62351	3.15229	0.635417	0.473282
HSC_35.ACTATCTAGTTGTAGA	10.4185	1.17865	9	Unperturbed_HSC	NA	NA	NA	NA	0	0	1.375	2.48092
HSC_35.ACTATCTCAATAAGCA	-6.72958	3.9676	17	Unperturbed_HSC	Proficient	NA	NA	NA	0	1.95245	0.104167	0.236641
HSC_35.ACTATCTCAATCTACG	-4.82031	5.26711	2	Unperturbed_HSC	Proficient	3.95234	46.5014	20.3312	2.5975	1.97617	0.0520833	0.122137
HSC_35.ACTATCTCATAGTAAG	-2.85665	4.23464	2	Unperturbed_HSC	Deficient	13.221	37.2918	19.0415	0	3.15888	0.166667	0.320611
HSC_35.ACTATCTGTCAATACC	2.6658	0.768275	1	Unperturbed_HSC	Proficient	11.8364	30.3149	18.5375	1.1899	0	0.1875	0.351145
HSC_35.ACTATCTGTCCATGAT	0.951829	-3.92046	3	Unperturbed_HSC	Deficient	54.3341	44.3317	21.2068	2.81503	3.69472	0.71875	0.847328
HSC_35.ACTATCTGTTACAGAA	9.60864	1.40341	9	Unperturbed_HSC	NA	NA	NA	NA	0	0.362774	2.04167	1.9542
HSC_35.ACTATCTTCAGTCCCT	-4.60344	4.39751	2	Unperturbed_HSC	Deficient	6.78155	43.9446	17.66	1.35631	3.05272	0.09375	0.21374
HSC_35.ACTATCTTCATGCTCC	1.11635	5.30085	0	Unperturbed_HSC	Deficient	9.25591	20.5121	11.5874	0	1.7311	0.135417	0.167939
HSC_35.ACTATCTTCGCACTCT	-3.2691	4.46301	2	Unperturbed_HSC	Proficient	9.18289	41.6518	15.6915	2.36201	1.43606	0.09375	0.160305
HSC_35.ACTGAACAGAGGTAGA	-6.81719	3.94751	17	Unperturbed_HSC	Proficient	NA	NA	NA	0	3.35901	0.0729167	0.335878
HSC_35.ACTGAACAGTTAGGTA	-1.69019	7.19198	0	Unperturbed_HSC	Deficient	8.75711	49.6905	25.4902	3.0541	2.57423	0.114583	0.534351
HSC_35.ACTGAACCACGCCAGT	-3.05203	6.45894	2	Unperturbed_HSC	Proficient	10.7484	48.1091	22.8281	3.22099	3.49864	0.177083	0.312977
HSC_35.ACTGAACCACGTTGGC	-0.809141	4.63067	0	Unperturbed_HSC	Proficient	7.33146	36.1069	15.5011	0	0	0.104167	0.167939
HSC_35.ACTGAACCATACGCTA	-2.36719	4.74972	0	Unperturbed_HSC	Proficient	7.7893	38.3584	18.5897	3.97942	3.01244	0.09375	0.221374
HSC_35.ACTGAACTCACTCTTA	-3.63052	6.373	2	Unperturbed_HSC	Proficient	19.2661	45.2695	19.9157	0	2.6686	0.197917	0.320611
HSC_35.ACTGAACTCCGTTGCT	2.64267	0.197362	6	Unperturbed_HSC	Deficient	18.3364	23.1816	3.87325	0	1.97261	0.302083	0.183206
HSC_35.ACTGAACTCTCAAACG	10.1726	1.63514	9	Unperturbed_HSC	NA	NA	NA	NA	0	0	1.26042	1.56489
HSC_35.ACTGAGTAGAAACCAT	4.11141	-0.534278	6	Unperturbed_HSC	Deficient	20.1908	18.4286	10.5098	0.898977	0	0.46875	0.381679
HSC_35.ACTGAGTAGCCTCGTG	1.29254	-0.698401	3	Unperturbed_HSC	NA	17.0803	38.6799	15.3857	1.7105	2.14627	0.416667	0.259542
HSC_35.ACTGAGTCATACTACG	1.04426	1.51364	1	Unperturbed_HSC	Deficient	3.54837	34.3228	20.8981	2.30796	2.51101	0.09375	0.122137
HSC_35.ACTGAGTCATCCGCGA	0.254979	3.93874	1	Unperturbed_HSC	Proficient	14.5603	33.8255	13.3312	1.64374	2.98494	0.25	0.244275
HSC_35.ACTGAGTTCCAGTAGT	9.47946	0.490906	9	Unperturbed_HSC	NA	NA	NA	NA	0.32349	0	1.82292	2.24427
HSC_35.ACTGAGTTCCATGAGT	-1.23521	5.77916	0	Unperturbed_HSC	Proficient	3.12679	40.4153	15.5949	0	3.55464	0.135417	0.145038
HSC_35.ACTGAGTTCCCTAACC	1.4893	0.467704	1	Unperturbed_HSC	Deficient	8.88607	32.2237	16.0483	2.62425	1.81119	0.177083	0.29771
HSC_35.ACTGAGTTCTGAAAGA	-1.14827	8.05783	11	Unperturbed_HSC	Proficient	NA	NA	NA	3.05731	1.47668	0.114583	0.167939
HSC_35.ACTGATGAGATGTGTA	2.62959	-3.47276	3	Unperturbed_HSC	Proficient	33.7024	15.0836	8.05809	0	0.946544	0.604167	0.259542
HSC_35.ACTGATGAGCCACGCT	0.0968147	4.53375	1	Unperturbed_HSC	Deficient	2.79454	31.0444	11.571	1.39727	0	0.135417	0.129771
HSC_35.ACTGATGAGCGCCTCA	-0.700053	3.95277	1	Unperturbed_HSC	Deficient	7.49212	38.9175	17.8102	0	2.91089	0.166667	0.122137
HSC_35.ACTGATGAGGCTATCT	-0.0222347	3.97402	1	Unperturbed_HSC	Deficient	7.61298	33.1439	21.7122	0	0	0.208333	0.259542
HSC_35.ACTGATGAGTGCCATT	-0.0607391	4.13704	1	Unperturbed_HSC	Deficient	9.79135	31.0039	16.2005	1.53536	0	0.0729167	0.0916031
HSC_35.ACTGATGGTAACGTTC	-0.42257	7.31744	0	Unperturbed_HSC	Proficient	14.1883	31.5555	13.3291	1.36515	1.92171	0.291667	0.335878
HSC_35.ACTGATGGTAGCGTAG	1.31157	5.53199	0	Unperturbed_HSC	Deficient	8.28071	23.8147	13.9161	0	0	0.197917	0.328244
HSC_35.ACTGATGGTGACTCAT	-4.46141	4.67898	2	Unperturbed_HSC	Proficient	4.68995	45.5411	21.9182	2.29168	3.20724	0.208333	0.183206
HSC_35.ACTGATGGTTCGAATC	0.951031	4.70442	0	Unperturbed_HSC	Proficient	4.01681	21.3255	10.4864	0	0	0.0625	0.0916031
HSC_35.ACTGATGTCAACACGT	-0.737953	6.33151	0	Unperturbed_HSC	Proficient	16.1734	34.0472	15.1664	0	1.8492	0.125	0.206107
HSC_35.ACTGATGTCAAGAAGT	-0.239056	3.14882	1	Unperturbed_HSC	Proficient	6.70031	31.1566	17.7896	3.15931	0	0.166667	0.259542
HSC_35.ACTGATGTCCTGCTTG	-0.107548	4.95284	0	Unperturbed_HSC	Proficient	13.111	30.2794	10.3832	0	2.22988	0.09375	0.137405
HSC_35.ACTGCTCAGTAACCCT	-0.690425	3.46608	1	Unperturbed_HSC	NA	12.6621	28.4832	11.9938	1.73212	1.97456	0.260417	0.419847
HSC_35.ACTGCTCCAGACAAGC	-4.16989	5.32887	2	Unperturbed_HSC	Proficient	7.41932	57.4218	24.3809	4.71226	4.02806	0.145833	0.473282
HSC_35.ACTGCTCCATGTTCCC	-2.69903	6.38303	0	Unperturbed_HSC	Proficient	5.22309	54.9206	22.1276	4.8425	2.4931	0.114583	0.0687023
HSC_35.ACTGCTCGTAAGGGAA	-4.34745	-0.438942	1	Unperturbed_HSC	Proficient	5.17244	35.8128	19.6354	0	2.65469	0.25	0.419847
HSC_35.ACTGCTCGTATCGCAT	-0.166578	4.71277	0	Unperturbed_HSC	Deficient	6.86205	43.4215	11.3647	3.66489	3.17099	0.104167	0.21374
HSC_35.ACTGCTCGTCTGATCA	1.55948	3.87706	0	Unperturbed_HSC	Proficient	4.62419	20.537	10.6658	0	0	0.145833	0.183206
HSC_35.ACTGCTCTCAAGAAGT	-0.436161	7.11702	0	Unperturbed_HSC	Deficient	5.46384	39.0179	20.35	2.89029	1.76759	0.208333	0.374046
HSC_35.ACTGCTCTCATGTAGC	-4.21907	0.960621	10	Unperturbed_HSC	NA	NA	NA	NA	0	2.65764	0.0104167	0.0229008
HSC_35.ACTGCTCTCTGTCTAT	0.846052	-3.26731	3	Unperturbed_HSC	Deficient	29.3503	47.0486	22.0673	3.62733	2.75014	0.291667	0.267176
HSC_35.ACTGTCCAGAGACGAA	-3.39745	4.91286	2	Unperturbed_HSC	Deficient	14.0676	43.1719	20.1728	1.76558	3.79784	0.145833	0.366412
HSC_35.ACTGTCCCAAGCCCAC	-0.0234818	3.28499	1	Unperturbed_HSC	Deficient	10.8274	34.9296	10.1919	2.18768	2.18768	0.114583	0.137405
HSC_35.ACTGTCCCAGCTGCTG	-0.256785	4.46418	0	Unperturbed_HSC	Proficient	8.82438	27.1163	8.33759	0	0	0.0625	0.152672
HSC_35.ACTGTCCGTCACTTCC	0.284023	3.84387	1	Unperturbed_HSC	Deficient	5.85409	35.7157	16.6401	3.04104	2.0337	0.166667	0.10687
HSC_35.ACTGTCCGTTATCGGT	-1.70191	8.19442	11	Unperturbed_HSC	Deficient	NA	NA	NA	0	0	0.104167	0.0763359
HSC_35.ACTGTCCGTTGCGTTA	10.2147	1.31406	9	Unperturbed_HSC	NA	NA	NA	NA	0	0.323722	1.6875	2.32824
HSC_35.ACTGTCCTCAACTCTT	-3.08534	6.2897	2	Unperturbed_HSC	Proficient	8.30896	51.7961	17.8236	1.83957	2.82621	0.104167	0.358779
HSC_35.ACTGTCCTCTCACATT	1.96331	1.95364	1	Unperturbed_HSC	Proficient	14.0493	30.6747	15.7807	1.3495	1.3495	0.21875	0.19084
HSC_35.ACTTACTAGAACAACT	-0.309708	7.45353	0	Unperturbed_HSC	Proficient	6.15869	22.0549	9.96579	0	0	0.177083	0.40458
HSC_35.ACTTACTCAGCCTTTC	-1.68525	8.61085	11	Unperturbed_HSC	Deficient	NA	NA	NA	2.97624	3.3395	0.3125	0.419847
HSC_35.ACTTACTCAGCTGTTA	-1.14589	2.84859	1	Unperturbed_HSC	Proficient	10.9162	24.1603	10.3535	1.81937	3.28989	0.104167	0.0992366
HSC_35.ACTTACTGTACTCGCG	9.68325	1.10266	9	Unperturbed_HSC	NA	NA	NA	NA	0	0	1.14583	1.30534
HSC_35.ACTTACTGTAGCTGCC	10.2047	1.2215	9	Unperturbed_HSC	NA	NA	NA	NA	0	0	1.80208	3.16794
HSC_35.ACTTACTTCGGTCTAA	-4.07324	1.34935	10	Unperturbed_HSC	Proficient	NA	NA	NA	2.24182	3.94085	0.0208333	0.0534351
HSC_35.ACTTGTTAGCCAGTTT	1.95588	-2.75677	3	Unperturbed_HSC	Deficient	36.1766	17.0235	6.38939	0	0	0.4375	0.381679
HSC_35.ACTTGTTAGGCTAGGT	-3.67046	5.38832	2	Unperturbed_HSC	Deficient	12.4613	50.871	20.5371	2.43936	3.87319	0.15625	0.274809
HSC_35.ACTTGTTAGTCAAGGC	9.75383	0.400331	9	Unperturbed_HSC	NA	NA	NA	NA	0.323205	0.926714	1.94792	2.22901
HSC_35.ACTTGTTAGTGGAGAA	4.34089	-0.394974	6	Unperturbed_HSC	Deficient	21.6527	29.3294	15.0522	2.2284	1.12208	0.229167	0.366412
HSC_35.ACTTGTTAGTTATCGC	10.2123	1.35056	9	Unperturbed_HSC	NA	NA	NA	NA	0	0	1.25	2.00763
HSC_35.ACTTGTTCACAACGTT	-5.61998	4.49537	17	Unperturbed_HSC	Proficient	NA	NA	NA	0	3.85678	0.125	0.129771
HSC_35.ACTTGTTCATAAAGGT	-0.6377	7.29405	0	Unperturbed_HSC	Proficient	8.93346	40.53	14.5959	3.52596	1.2634	0.197917	0.236641
HSC_35.ACTTGTTGTTCATGGT	-0.192741	7.16506	11	Unperturbed_HSC	Deficient	NA	NA	NA	0	1.3781	0.114583	0.183206
HSC_35.ACTTGTTTCTGGAGCC	-0.0803497	6.04265	0	Unperturbed_HSC	Proficient	12.6473	31.8372	21.0535	1.11076	1.9615	0.135417	0.236641
HSC_35.ACTTTCAAGCGATATA	9.35707	1.05	9	Unperturbed_HSC	NA	NA	NA	NA	0	0	2.17708	1.54962
HSC_35.ACTTTCACAATGTTGC	-6.98016	3.90667	17	Unperturbed_HSC	NA	NA	NA	NA	2.34149	2.50765	0.291667	0.343511
HSC_35.ACTTTCACACAAGACG	0.177617	2.57597	1	Unperturbed_HSC	Proficient	13.6136	33.5487	14.246	0	2.13797	0.104167	0.145038
HSC_35.ACTTTCAGTCTCCATC	0.154905	6.56304	0	Unperturbed_HSC	Deficient	9.78558	37.8095	20.6596	3.97186	1.8691	0.208333	0.259542
HSC_35.ACTTTCATCGTCCGTT	10.3547	1.0135	9	Unperturbed_HSC	NA	NA	NA	NA	0.299529	0.299529	1.59375	3.09924
HSC_35.AGAATAGCAAAGAATC	-6.15473	4.22035	17	Unperturbed_HSC	Proficient	NA	NA	NA	1.50684	4.16238	0.09375	0.19084
HSC_35.AGAATAGCAAGTAGTA	-1.02117	7.86771	11	Unperturbed_HSC	Deficient	NA	NA	NA	3.29813	2.95717	0.1875	0.419847
HSC_35.AGAATAGCAATGGAGC	-1.03633	7.9892	11	Unperturbed_HSC	Deficient	NA	NA	NA	0	1.87585	0.166667	0.183206
HSC_35.AGAATAGCACTAAGTC	-0.937833	6.70375	0	Unperturbed_HSC	Proficient	9.5058	37.8134	16.6232	2.86932	2.33714	0.354167	0.412214
HSC_35.AGAATAGGTGAGGGAG	1.53767	4.76399	0	Unperturbed_HSC	Proficient	8.79852	18.1565	4.67814	0	0	0.09375	0.152672
HSC_35.AGAATAGGTTACCAGT	-1.7994	8.56787	11	Unperturbed_HSC	Proficient	NA	NA	NA	3.84237	1.90278	0.0625	0.19084
HSC_35.AGAATAGTCACCACCT	-1.56513	6.35101	0	Unperturbed_HSC	Proficient	10.7236	43.5639	20.5437	3.61822	3.79606	0.09375	0.137405
HSC_35.AGAATAGTCATGCATG	-1.04044	6.70347	0	Unperturbed_HSC	Deficient	11.2661	51.0786	22.358	3.61092	2.56495	0.135417	0.236641
HSC_35.AGAATAGTCCTATTCA	1.11904	-2.24673	3	Unperturbed_HSC	Deficient	29.0898	26.9815	16.0999	1.27965	0	0.5625	0.748092
HSC_35.AGAATAGTCTACTCAT	0.630976	2.89812	1	Unperturbed_HSC	Deficient	8.47269	28.8722	14.1742	2.59663	3.25181	0.229167	0.19084
HSC_35.AGACGTTAGAGGACGG	9.80164	1.17063	9	Unperturbed_HSC	NA	NA	NA	NA	0	0.81945	1.5	2.51908
HSC_35.AGACGTTAGAGGGCTT	2.8939	0.240309	6	Unperturbed_HSC	Deficient	11.0448	34.6335	16.2528	0.918516	1.94909	0.21875	0.51145
HSC_35.AGACGTTCAAAGCAAT	-3.14011	4.97466	2	Unperturbed_HSC	Deficient	20.999	39.4916	21.1901	0	3.04919	0.1875	0.282443
HSC_35.AGACGTTCAACTGCGC	4.42581	-0.279778	6	Unperturbed_HSC	Deficient	12.7934	30.5807	11.8421	1.85192	1.30454	0.385417	0.473282
HSC_35.AGACGTTCAATGTTGC	0.811604	5.7283	0	Unperturbed_HSC	Deficient	12.3104	23.6223	10.392	0	1.5388	0.0833333	0.122137
HSC_35.AGACGTTCATCACCCT	1.94319	-7.39692	5	Unperturbed_HSC	Proficient	67.7194	27.5044	12.4605	1.22029	1.22029	0.9375	1.51908
HSC_35.AGACGTTGTCTCTCTG	3.68569	0.380759	6	Unperturbed_HSC	Proficient	12.3113	14.2973	6.99828	0	0	0.1875	0.145038
HSC_35.AGAGCGAAGAGACTAT	-1.33748	4.78571	0	Unperturbed_HSC	Deficient	1.70189	39.6596	20.0991	3.15366	2.6709	0.09375	0.0916031
HSC_35.AGAGCGAAGAGGTTGC	2.18854	-0.573075	6	Unperturbed_HSC	Proficient	15.086	29.7595	12.9546	0	1.21282	0.260417	0.129771
HSC_35.AGAGCGACAGGTGGAT	9.20814	1.51554	9	Unperturbed_HSC	NA	NA	NA	NA	0	0	1.32292	0.916031
HSC_35.AGAGCGACATCTCCCA	1.84435	-9.67417	4	Unperturbed_HSC	Proficient	61.7052	25.4388	10.0614	0.947897	2.82154	0.322917	0.969466
HSC_35.AGAGCGAGTAGCTCCG	1.86903	1.50425	1	Unperturbed_HSC	NA	11.2593	35.7129	14.204	0	3.49305	0.166667	0.152672
HSC_35.AGAGCGAGTGTCTGAT	10.2128	1.16194	9	Unperturbed_HSC	NA	NA	NA	NA	0	0	0.5625	0.885496
HSC_35.AGAGCGATCACAAACC	-0.167965	4.82209	0	Unperturbed_HSC	NA	11.3398	32.8701	12.704	1.98831	1.42349	0.239583	0.465649
HSC_35.AGAGTGGCAGTTCATG	4.91024	-0.578635	6	Unperturbed_HSC	Proficient	26.9413	14.1109	8.1944	0	0	0.291667	0.267176
HSC_35.AGAGTGGGTAGCGCTC	-4.17837	5.01738	2	Unperturbed_HSC	NA	13.4366	41.0846	21.106	2.5604	2.5604	0.34375	0.412214
HSC_35.AGAGTGGGTAGCGTGA	-2.32211	4.17582	2	Unperturbed_HSC	Deficient	8.65386	34.932	14.6706	2.92097	2.92097	0.166667	0.183206
HSC_35.AGAGTGGGTGTTTGTG	-2.93874	4.7173	2	Unperturbed_HSC	Deficient	17.9829	41.7227	21.6468	3.05241	3.05241	0.177083	0.244275
HSC_35.AGAGTGGTCATCGCTC	0.0388093	5.02337	0	Unperturbed_HSC	Deficient	11.2787	41.488	19.1889	3.29832	3.41199	0.104167	0.152672
HSC_35.AGAGTGGTCCGTCAAA	-4.78916	5.06492	2	Unperturbed_HSC	Proficient	6.80024	45.3907	20.4019	0	2.66881	0.15625	0.282443
HSC_35.AGAGTGGTCTAGCACA	-3.71925	5.71785	2	Unperturbed_HSC	Deficient	4.82258	53.4598	14.9731	3.99437	3.65371	0.104167	0.21374
HSC_35.AGATCTGAGACTTGAA	2.05021	2.85873	1	Unperturbed_HSC	Proficient	12.8673	19.0333	5.66792	0	0	0.3125	0.221374
HSC_35.AGATCTGCAAGAAAGG	9.30004	0.851866	9	Unperturbed_HSC	NA	NA	NA	NA	0	0.440448	1.58333	1.67939
HSC_35.AGATCTGCAATCGAAA	0.453698	5.00564	0	Unperturbed_HSC	Deficient	10.9893	23.6115	16.0473	1.48799	0	0.135417	0.129771
HSC_35.AGATCTGCACTCTGTC	-4.62692	-1.18109	6	Unperturbed_HSC	NA	16.57	10.3824	4.36346	0	2.8168	0.166667	0.198473
HSC_35.AGATCTGCAGCTGGCT	-0.733434	5.33496	0	Unperturbed_HSC	Deficient	5.09908	33.8579	14.3815	2.6684	1.69969	0.0729167	0.137405
HSC_35.AGATCTGGTCCATCCT	-3.5797	4.91878	2	Unperturbed_HSC	Deficient	7.40698	49.1534	19.5699	4.13737	3.41284	0.125	0.10687
HSC_35.AGATCTGGTCGGGTCT	0.996367	4.10014	1	Unperturbed_HSC	Proficient	7.78594	29.4923	10.6733	3.01639	0	0.125	0.114504
HSC_35.AGATCTGGTTTAAGCC	-1.66716	7.51798	11	Unperturbed_HSC	Proficient	NA	NA	NA	3.64258	3.25012	0.104167	0.10687
HSC_35.AGATCTGGTTTAGGAA	-0.879441	7.30914	0	Unperturbed_HSC	Proficient	5.52884	36.5464	24.8947	0	1.44566	0.0833333	0.137405
HSC_35.AGATTGCAGTCACGCC	9.47864	1.73193	9	Unperturbed_HSC	NA	NA	NA	NA	0	0	1.19792	1.00763
HSC_35.AGATTGCAGTGTTTGC	1.59245	3.60693	1	Unperturbed_HSC	Proficient	3.33303	17.5224	7.25999	0	0	0.09375	0.129771
HSC_35.AGATTGCCAATCTGCA	10.3428	0.869961	9	Unperturbed_HSC	NA	NA	NA	NA	0	0.521753	1.33333	2.96183
HSC_35.AGATTGCCACAGGCCT	0.643597	1.94038	1	Unperturbed_HSC	Proficient	11.8231	32.405	12.2726	0	1.81699	0.1875	0.29771
HSC_35.AGATTGCGTCTCCATC	9.54526	0.856545	9	Unperturbed_HSC	NA	NA	NA	NA	0	0	1.27083	1.22137
HSC_35.AGATTGCGTGAGCGAT	1.47208	2.19703	1	Unperturbed_HSC	Proficient	7.58306	29.9529	14.425	0	1.96633	0.104167	0.175573
HSC_35.AGATTGCTCCACTGGG	-1.95562	5.1537	0	Unperturbed_HSC	Proficient	13.6694	49.1565	17.5328	1.41636	2.81003	0.09375	0.122137
HSC_35.AGATTGCTCTATGTGG	-4.1217	5.30616	2	Unperturbed_HSC	Proficient	12.0454	53.6538	20.5121	3.94665	2.45844	0.21875	0.274809
HSC_35.AGCAGCCAGCCACGCT	-1.98142	5.58844	0	Unperturbed_HSC	Deficient	10.8185	48.8931	26.3925	3.21237	2.99924	0.125	0.129771
HSC_35.AGCAGCCAGGACATTA	-5.27785	0.969432	8	Unperturbed_HSC	Deficient	NA	NA	NA	0	0	0.0208333	0.0687023
HSC_35.AGCAGCCCATCACGAT	1.15393	4.99276	0	Unperturbed_HSC	Deficient	6.22041	22.8103	7.00433	0	2.38683	0.114583	0.145038
HSC_35.AGCAGCCGTACAGTGG	1.17667	1.7319	1	Unperturbed_HSC	Deficient	10.9624	37.589	16.4065	0	1.72406	0.114583	0.282443
HSC_35.AGCAGCCGTTGCTCCT	-1.15914	6.67059	0	Unperturbed_HSC	Proficient	9.63867	41.6378	20.8267	1.46775	1.79329	0.177083	0.290076
HSC_35.AGCAGCCTCACAGTAC	-1.38138	-0.251165	13	Unperturbed_HSC	Deficient	NA	NA	NA	2.49944	0	0.177083	0.320611
HSC_35.AGCAGCCTCCAGATCA	2.76212	-2.58679	3	Unperturbed_HSC	Proficient	24.5608	26.2056	12.65	1.87922	1.54733	0.354167	0.282443
HSC_35.AGCAGCCTCCCTAACC	9.44102	1.46909	9	Unperturbed_HSC	NA	NA	NA	NA	0	0.385061	1.60417	1.52672
HSC_35.AGCAGCCTCCTTAATC	-1.32094	6.85616	0	Unperturbed_HSC	Proficient	6.49729	41.9759	11.5862	2.8507	2.21375	0.125	0.137405
HSC_35.AGCATACAGCCTCGTG	1.31491	0.409114	1	Unperturbed_HSC	Proficient	21.8375	24.7177	7.08534	0	2.24811	0.197917	0.19084
HSC_35.AGCATACAGGGCTTCC	-1.68986	7.79054	11	Unperturbed_HSC	Proficient	NA	NA	NA	0	0	0.1875	0.160305
HSC_35.AGCATACCAATAACGA	-4.06249	5.52071	2	Unperturbed_HSC	Deficient	13.7098	44.355	16.2692	3.92315	3.0093	0.177083	0.328244
HSC_35.AGCATACCATACAGCT	1.0526	-3.03656	3	Unperturbed_HSC	NA	28.034	45.3377	17.9949	3.81134	3.05932	0.5625	0.671756
HSC_35.AGCATACCATCCTAGA	1.04806	5.85034	0	Unperturbed_HSC	Proficient	8.3483	30.9275	15.6514	2.524	1.19261	0.145833	0.167939
HSC_35.AGCATACCATTGTGCA	-0.426657	4.20583	1	Unperturbed_HSC	Proficient	11.5239	36.1799	17.2561	0	2.23807	0.114583	0.152672
HSC_35.AGCATACGTCGCGGTT	-2.72671	6.61768	0	Unperturbed_HSC	Proficient	18.3304	45.47	19.2503	2.96335	2.96335	0.260417	0.305344
HSC_35.AGCATACGTTATCGGT	-0.999532	3.92811	0	Unperturbed_HSC	Deficient	6.55684	46.9065	17.1222	4.27066	3.84293	0.0520833	0.152672
HSC_35.AGCATACGTTGAGGTG	1.9181	-2.98087	3	Unperturbed_HSC	Deficient	33.6484	15.7037	6.3281	0	0	0.354167	0.312977
HSC_35.AGCATACTCAATCTCT	-2.93972	2.71363	1	Unperturbed_HSC	Deficient	12.2928	32.4849	22.7011	2.94177	2.67152	0.197917	0.473282
HSC_35.AGCATACTCATGTAGC	-1.87634	8.93313	11	Unperturbed_HSC	Deficient	NA	NA	NA	1.3273	0	0.197917	0.229008
HSC_35.AGCATACTCCCAAGAT	0.18382	5.1606	1	Unperturbed_HSC	NA	7.71167	33.6675	17.9576	1.59865	1.83446	0.260417	0.450382
HSC_35.AGCATACTCCTTGGTC	-6.95161	3.91075	17	Unperturbed_HSC	Proficient	NA	NA	NA	1.35524	2.40441	0.28125	0.435115
HSC_35.AGCCTAAAGATCTGAA	1.01585	5.02858	0	Unperturbed_HSC	Proficient	12.4622	25.6653	13.408	0	2.05923	0.177083	0.152672
HSC_35.AGCCTAAAGCGGCTTC	3.13506	-4.62299	5	Unperturbed_HSC	Deficient	57.2445	11.6696	4.37686	0	0	0.697917	0.549618
HSC_35.AGCCTAAAGGAACTGC	-3.62978	4.88316	2	Unperturbed_HSC	Deficient	11.2131	51.2368	23.4016	2.65027	4.41375	0.197917	0.259542
HSC_35.AGCCTAAAGTTCGATC	9.29148	0.578215	9	Unperturbed_HSC	NA	NA	NA	NA	0	0	1.91667	2.0229
HSC_35.AGCCTAAGTACGACCC	-1.39982	8.31589	11	Unperturbed_HSC	Deficient	NA	NA	NA	0	0	0.145833	0.206107
HSC_35.AGCCTAAGTCATACTG	-3.87799	3.57205	2	Unperturbed_HSC	Deficient	20.4324	35.5806	20.1782	1.19727	1.91363	0.395833	0.801527
HSC_35.AGCCTAAGTGGCAAAC	0.609832	-2.63651	3	Unperturbed_HSC	Proficient	22.4313	40.5013	18.0589	2.43052	1.9767	0.239583	0.526718
HSC_35.AGCCTAATCACAATGC	-6.98286	3.85591	17	Unperturbed_HSC	Deficient	NA	NA	NA	2.68797	2.68797	0.270833	0.427481
HSC_35.AGCCTAATCGCAAACT	9.48491	0.538139	9	Unperturbed_HSC	NA	NA	NA	NA	0	0	1.91667	1.9771
HSC_35.AGCGGTCAGCCGCCTA	-3.81544	4.10278	2	Unperturbed_HSC	Deficient	10.7022	44.871	22.4514	3.15634	3.54751	0.145833	0.206107
HSC_35.AGCGGTCAGCTACCGC	9.32516	0.481868	9	Unperturbed_HSC	NA	NA	NA	NA	0.685853	0.685853	1.63542	1.61069
HSC_35.AGCGGTCAGTGTGGCA	-2.40928	6.27744	0	Unperturbed_HSC	Proficient	4.02958	49.9617	18.781	0	3.03586	0.125	0.305344
HSC_35.AGCGGTCGTCCGTTAA	1.56134	1.91126	1	Unperturbed_HSC	Deficient	12.5261	21.4939	7.8679	1.39179	0	0.197917	0.167939
HSC_35.AGCGGTCGTCGTTGTA	4.03526	0.032719	6	Unperturbed_HSC	Deficient	13.9009	12.7364	6.90376	0	0	0.177083	0.152672
HSC_35.AGCGGTCTCAATCACG	-1.45414	-0.0888001	13	Unperturbed_HSC	Proficient	NA	NA	NA	0	4.0841	0.09375	0.160305
HSC_35.AGCGGTCTCACTTCAT	10.4285	0.931922	9	Unperturbed_HSC	NA	NA	NA	NA	0	0	1.38542	2.9542
HSC_35.AGCGGTCTCAGTCAGT	-1.16084	6.16466	0	Unperturbed_HSC	Deficient	6.51	41.3175	16.8525	3.21417	4.33152	0.104167	0.244275
HSC_35.AGCGGTCTCGGAATCT	-0.919381	4.44065	0	Unperturbed_HSC	Proficient	11.7236	40.2591	23.7866	1.32771	1.87867	0.125	0.198473
HSC_35.AGCGTATAGGTAGCCA	0.673968	5.80292	0	Unperturbed_HSC	Deficient	11.2943	23.3147	16.5794	0	1.5308	0.145833	0.305344
HSC_35.AGCGTATAGTCGAGTG	9.51251	0.739723	9	Unperturbed_HSC	NA	NA	NA	NA	0.634466	0	1.94792	1.62595
HSC_35.AGCGTATCAACTGGCC	0.52591	6.62425	0	Unperturbed_HSC	Deficient	5.33788	22.2643	11.6942	0	0	0.145833	0.129771
HSC_35.AGCGTATCAAGTTCTG	9.57433	0.0813194	9	Unperturbed_HSC	NA	NA	NA	NA	0	0	2.27083	3.89313
HSC_35.AGCGTATCAGCCAATT	-5.74075	0.369874	10	Unperturbed_HSC	NA	NA	NA	NA	0	1.90716	0.1875	0.221374
HSC_35.AGCGTATCATGCATGT	0.285217	3.15647	1	Unperturbed_HSC	Proficient	16.0939	28.1977	9.33423	0	3.46688	0.208333	0.19084
HSC_35.AGCGTATCATTGTGCA	-1.30408	5.85735	0	Unperturbed_HSC	Deficient	10.3494	38.628	22.3986	2.85339	2.58475	0.125	0.198473
HSC_35.AGCGTATGTAATTGGA	-1.30625	4.04228	1	Unperturbed_HSC	Deficient	7.78594	42.1376	19.3962	2.01123	2.84382	0.166667	0.236641
HSC_35.AGCGTATGTCTAGAGG	2.49473	1.64944	1	Unperturbed_HSC	Deficient	13.268	19.3662	4.70963	0	0	0.177083	0.122137
HSC_35.AGCGTATTCATGCAAC	-0.600455	7.29999	0	Unperturbed_HSC	Proficient	13.0724	39.0839	17.9285	2.18488	1.08937	0.197917	0.381679
HSC_35.AGCGTATTCTACCAGA	-1.00604	5.37876	0	Unperturbed_HSC	Deficient	14.3059	37.5508	18.8349	1.28662	2.18173	0.197917	0.290076
HSC_35.AGCGTATTCTGATTCT	-4.72599	5.18201	2	Unperturbed_HSC	Deficient	8.05348	51.4731	21.8433	2.9451	1.94651	0.177083	0.229008
HSC_35.AGCTCCTAGATACACA	9.61824	1.41222	9	Unperturbed_HSC	NA	NA	NA	NA	0	0.925141	1.70833	1.80153
HSC_35.AGCTCCTAGGAATTAC	-4.71405	4.7171	2	Unperturbed_HSC	Proficient	17.0109	35.2937	14.6433	0	3.22234	0.15625	0.19084
HSC_35.AGCTCCTAGGTTACCT	9.9577	1.49616	9	Unperturbed_HSC	NA	NA	NA	NA	0	0	1.69792	2.39695
HSC_35.AGCTCCTAGTGCGATG	-4.3867	3.94032	2	Unperturbed_HSC	Proficient	11.5031	40.8483	18.4493	0	3.4812	0.375	0.389313
HSC_35.AGCTCCTCACGGTTTA	-1.76572	6.74247	0	Unperturbed_HSC	Proficient	10.4662	49.1299	26.5911	3.65834	2.46803	0.0833333	0.312977
HSC_35.AGCTCCTCACTGCCAG	10.3337	1.28147	9	Unperturbed_HSC	NA	NA	NA	NA	1.06233	0	0.635417	1.62595
HSC_35.AGCTCCTCAGTCCTTC	-5.67295	0.497556	8	Unperturbed_HSC	NA	NA	NA	NA	2.2284	2.2284	0.0416667	0.0610687
HSC_35.AGCTCCTGTCGAATCT	-6.05566	4.24659	17	Unperturbed_HSC	Proficient	NA	NA	NA	3.32189	1.98587	0.239583	0.427481
HSC_35.AGCTCCTGTGTGCCTG	-0.214946	6.94869	0	Unperturbed_HSC	Deficient	12.9949	37.3633	19.0553	3.61419	0	0.145833	0.259542
HSC_35.AGCTCCTTCACCACCT	-3.9896	5.93513	2	Unperturbed_HSC	Deficient	9.10132	52.6742	18.7735	3.00583	4.02907	0.125	0.312977
HSC_35.AGCTCCTTCACGGTTA	-1.53644	8.09322	11	Unperturbed_HSC	NA	NA	NA	NA	2.71104	0	0.0416667	0.167939
HSC_35.AGCTCCTTCATTTGGG	9.46191	0.911492	9	Unperturbed_HSC	NA	NA	NA	NA	0	0.463387	1.69792	1.45802
HSC_35.AGCTCCTTCCCAAGTA	-0.948026	8.02729	11	Unperturbed_HSC	Proficient	NA	NA	NA	0	0	0.114583	0.19084
HSC_35.AGCTCCTTCTTGCCGT	0.777836	3.30415	1	Unperturbed_HSC	Proficient	12.8222	23.6052	10.8654	2.34849	1.98967	0.15625	0.244275
HSC_35.AGCTCCTTCTTGTCAT	-0.00287351	-6.51096	5	Unperturbed_HSC	NA	70.4091	7.6376	2.45958	0	0	1.13542	1.34351
HSC_35.AGCTCTCGTAGCGTGA	-0.132807	2.0797	1	Unperturbed_HSC	Deficient	12.3598	26.3336	13.7564	0	1.81012	0.166667	0.389313
HSC_35.AGCTCTCGTGAAATCA	-1.93734	4.55482	0	Unperturbed_HSC	Deficient	6.61439	42.143	17.6568	1.50958	3.24548	0.0833333	0.236641
HSC_35.AGCTCTCGTTAAGGGC	-3.75438	5.70621	2	Unperturbed_HSC	Deficient	8.06323	48.8345	20.5486	4.83229	3.61482	0.0729167	0.328244
HSC_35.AGCTCTCTCAGCGACC	-2.09471	6.61324	0	Unperturbed_HSC	Proficient	6.62837	40.7709	23.4494	1.87632	4.46253	0.15625	0.320611
HSC_35.AGCTCTCTCCAATGGT	-6.87898	3.87541	17	Unperturbed_HSC	Proficient	NA	NA	NA	2.9796	1.41423	0.229167	0.274809
HSC_35.AGCTTGAAGTCTTGCA	-1.81076	5.08168	0	Unperturbed_HSC	Deficient	5.5728	55.0799	24.3918	4.78735	4.64206	0.0416667	0.129771
HSC_35.AGCTTGAAGTGAAGAG	-1.59923	8.71772	11	Unperturbed_HSC	Deficient	NA	NA	NA	1.9478	2.56698	0.114583	0.137405
HSC_35.AGCTTGAAGTGTTAGA	1.23278	5.31728	0	Unperturbed_HSC	Deficient	9.12922	18.4012	8.23519	0	0	0.15625	0.152672
HSC_35.AGCTTGACAACTTGAC	-4.39586	4.41397	2	Unperturbed_HSC	NA	8.44463	50.3028	20.0871	2.89426	3.18955	0.208333	0.625954
HSC_35.AGCTTGACACTTCGAA	-0.226106	6.7957	0	Unperturbed_HSC	Deficient	7.0105	32.3106	15.7532	3.45434	0	0.0833333	0.10687
HSC_35.AGCTTGACAGCGTTCG	1.78986	2.40781	1	Unperturbed_HSC	NA	10.5177	31.2842	15.804	0	1.17438	0.15625	0.244275
HSC_35.AGCTTGACATCGTCGG	9.93909	1.16841	9	Unperturbed_HSC	NA	NA	NA	NA	0.704099	0.704099	1.32292	2.12977
HSC_35.AGCTTGAGTAAAGGAG	4.49005	-0.486311	6	Unperturbed_HSC	Proficient	24.9697	20.2383	8.24676	0	0.919876	0.40625	0.40458
HSC_35.AGCTTGATCACTTACT	1.32841	5.55896	0	Unperturbed_HSC	Proficient	16.5943	19.3375	11.5114	0	1.71261	0.3125	0.335878
HSC_35.AGCTTGATCCGAACGC	-0.0199575	7.14175	0	Unperturbed_HSC	Proficient	10.0663	36.7337	15.6462	1.91427	1.35867	0.09375	0.145038
HSC_35.AGCTTGATCTGTTTGT	9.401	0.607327	9	Unperturbed_HSC	NA	NA	NA	NA	0	0.675881	1.5625	1.67939
HSC_35.AGGCCACAGATAGCAT	1.0968	4.87264	0	Unperturbed_HSC	Proficient	6.52529	31.2557	11.5942	2.06132	0	0.104167	0.251908
HSC_35.AGGCCACCAAAGGCGT	-3.44727	4.41951	2	Unperturbed_HSC	Deficient	9.77041	45.8758	18.8561	2.11073	3.61822	0.135417	0.114504
HSC_35.AGGCCACCAAGCCATT	-0.315737	4.79323	0	Unperturbed_HSC	Proficient	7.57354	29.5992	10.0996	0	2.96465	0.166667	0.10687
HSC_35.AGGCCACCAAGTCTGT	3.48498	-0.732318	6	Unperturbed_HSC	Deficient	14.0972	28.4571	12.8213	0.966678	0.966678	0.166667	0.251908
HSC_35.AGGCCACCACAGACTT	-1.67098	8.45688	11	Unperturbed_HSC	Deficient	NA	NA	NA	0	0	0.125	0.259542
HSC_35.AGGCCACCACCAGGCT	-3.6708	5.81536	2	Unperturbed_HSC	Deficient	6.692	49.1847	26.8905	2.50567	3.46393	0.0520833	0.29771
HSC_35.AGGCCACGTTTGTTGG	2.79449	-3.16899	3	Unperturbed_HSC	Deficient	34.6858	23.592	10.6335	1.38129	0.689814	0.697917	0.503817
HSC_35.AGGCCACTCACCATAG	-1.59083	2.95645	1	Unperturbed_HSC	Deficient	9.41115	34.3901	14.1194	1.34445	0	0.15625	0.175573
HSC_35.AGGCCACTCCAGTAGT	1.77868	-1.85465	3	Unperturbed_HSC	Deficient	19.2725	40.3236	16.8938	3.57657	2.58512	0.270833	0.366412
HSC_35.AGGCCACTCTGCGACG	9.71183	1.75109	9	Unperturbed_HSC	NA	NA	NA	NA	0	1.26195	0.979167	1.16794
HSC_35.AGGCCGTAGAGCAATT	-1.11148	6.5543	0	Unperturbed_HSC	Deficient	10.6277	44.5652	10.0775	3.75467	2.83593	0.15625	0.259542
HSC_35.AGGCCGTCACTTAACG	0.719327	3.68934	1	Unperturbed_HSC	Proficient	7.60938	32.5142	15.7118	3.55604	0	0.114583	0.122137
HSC_35.AGGCCGTCATGAACCT	1.52823	0.348651	1	Unperturbed_HSC	Deficient	9.54852	40.783	17.5479	2.84306	1.3069	0.166667	0.167939
HSC_35.AGGCCGTGTTAAGACA	-2.84121	0.2514	10	Unperturbed_HSC	NA	NA	NA	NA	1.11833	2.97234	0.260417	0.229008
HSC_35.AGGCCGTTCTGCGTAA	-0.590867	6.36512	0	Unperturbed_HSC	Deficient	8.99703	45.2515	23.3772	3.5778	3.5778	0.0520833	0.122137
HSC_35.AGGGAGTAGCAGACTG	-4.48011	5.28291	2	Unperturbed_HSC	Deficient	9.68003	47.7615	24.6197	3.2917	3.82246	0.1875	0.282443
HSC_35.AGGGAGTCACGAGGTA	1.16551	2.0984	1	Unperturbed_HSC	Proficient	11.2595	27.2042	8.42869	1.40744	0	0.114583	0.259542
HSC_35.AGGGAGTCAGCCTTGG	-6.00083	4.33403	17	Unperturbed_HSC	Proficient	NA	NA	NA	2.85826	0	0.166667	0.206107
HSC_35.AGGGAGTCATTAGCCA	2.66178	-0.247897	1	Unperturbed_HSC	Proficient	13.4221	22.7579	12.2053	0	0	0.25	0.183206
HSC_35.AGGGAGTTCGTCACGG	-2.52143	4.85623	2	Unperturbed_HSC	Deficient	10.3936	44.1601	22.7399	0	3.29155	0.145833	0.160305
HSC_35.AGGGAGTTCTATCCTA	-1.60003	4.66576	0	Unperturbed_HSC	Deficient	6.55684	39.9583	15.4553	0	3.40312	0.09375	0.19084
HSC_35.AGGGATGAGACTAGAT	-0.41062	6.98202	0	Unperturbed_HSC	Deficient	9.26699	32.6466	14.3378	2.72638	1.3495	0.177083	0.198473
HSC_35.AGGGATGAGATGAGAG	-4.35431	5.06892	2	Unperturbed_HSC	Deficient	6.81854	48.3693	20.2801	2.40177	3.58766	0.1875	0.198473
HSC_35.AGGGATGAGCTAAGAT	9.36543	0.778736	9	Unperturbed_HSC	NA	NA	NA	NA	0	1.31412	0.729167	0.587786
HSC_35.AGGGATGAGCTACCTA	-4.21847	5.62649	2	Unperturbed_HSC	Deficient	12.0899	54.9893	26.1312	4.11168	3.77018	0.114583	0.259542
HSC_35.AGGGATGAGTCCCACG	0.893417	0.761914	1	Unperturbed_HSC	Deficient	9.24067	35.6614	16.4554	1.19534	1.72444	0.09375	0.19084
HSC_35.AGGGATGCAATGAATG	1.80804	-2.21811	3	Unperturbed_HSC	Proficient	29.571	17.6931	5.55363	1.17161	0	0.34375	0.374046
HSC_35.AGGGATGCAGCTGGCT	0.526733	5.25609	0	Unperturbed_HSC	Deficient	4.06905	22.161	9.27154	0	0	0.114583	0.0687023
HSC_35.AGGGATGCAGGGTACA	-1.5257	3.16618	0	Unperturbed_HSC	Deficient	8.79222	40.5607	19.5145	3.75098	0	0.09375	0.10687
HSC_35.AGGGATGCATCACAAC	-0.701751	5.61016	0	Unperturbed_HSC	Proficient	6.78419	39.5161	10.4547	0	2.29301	0.166667	0.152672
HSC_35.AGGGATGGTCAACATC	-0.971952	7.37741	11	Unperturbed_HSC	Deficient	NA	NA	NA	1.45642	4.29582	0.125	0.312977
HSC_35.AGGGATGGTCACAAGG	0.391856	6.59382	0	Unperturbed_HSC	Deficient	3.72713	22.1972	13.3867	0	0	0.0416667	0.0916031
HSC_35.AGGGATGTCAGCGACC	-1.9967	8.95463	11	Unperturbed_HSC	Deficient	NA	NA	NA	4.28505	2.59922	0.104167	0.229008
HSC_35.AGGGATGTCATCGGAT	-2.64741	4.76675	0	Unperturbed_HSC	Deficient	7.80358	49.098	24.1734	2.14294	2.50852	0.145833	0.183206
HSC_35.AGGGATGTCCTCATTA	-6.69838	4.01145	17	Unperturbed_HSC	Proficient	NA	NA	NA	0	3.22417	0.197917	0.21374
HSC_35.AGGGATGTCGCACTCT	0.695921	5.38348	0	Unperturbed_HSC	Proficient	5.52747	20.8265	9.9626	0	0	0.0729167	0.0916031
HSC_35.AGGGATGTCTCGTATT	9.66021	1.25166	9	Unperturbed_HSC	NA	NA	NA	NA	0	0.783117	1.45833	1.25954
HSC_35.AGGGATGTCTGCGACG	-2.17314	4.99533	0	Unperturbed_HSC	Proficient	6.46477	42.8223	12.6766	2.20473	4.05134	0.114583	0.0839695
HSC_35.AGGGTGAAGAGGGCTT	-3.41541	6.75272	2	Unperturbed_HSC	Proficient	13.9704	45.2038	22.7618	0	3.16147	0.197917	0.183206
HSC_35.AGGGTGAAGCTCCTCT	0.840863	3.28986	1	Unperturbed_HSC	Deficient	4.43552	23.2331	9.73555	2.41226	0	0.09375	0.167939
HSC_35.AGGGTGACAGTGACAG	0.246173	6.89568	0	Unperturbed_HSC	Proficient	9.92557	37.1844	11.467	3.56528	0	0.229167	0.335878
HSC_35.AGGGTGACATTCGACA	0.82076	5.45085	0	Unperturbed_HSC	Deficient	5.07923	22.8211	7.15566	0	0	0.09375	0.251908
HSC_35.AGGGTGAGTCTGCCAG	4.3015	0.14006	6	Unperturbed_HSC	Deficient	9.71502	25.4893	4.06019	1.89578	2.71762	0.114583	0.10687
HSC_35.AGGGTGAGTGTAACGG	-1.03235	7.38872	0	Unperturbed_HSC	Deficient	10.6371	36.3485	18.4274	1.72671	2.6991	0.21875	0.183206
HSC_35.AGGGTGAGTTTACTCT	1.0467	5.39193	0	Unperturbed_HSC	Deficient	5.72295	23.2463	8.24663	0	0	0.135417	0.122137
HSC_35.AGGGTGATCCTAGTGA	2.10985	-3.04501	3	Unperturbed_HSC	Proficient	24.0617	25.0232	11.2837	0.99126	0	0.4375	0.351145
HSC_35.AGGGTGATCCTTTCGG	-4.3594	1.17834	10	Unperturbed_HSC	NA	NA	NA	NA	4.32397	0	0.0104167	0.0839695
HSC_35.AGGTCATCAAGGCTCC	9.69903	1.16525	9	Unperturbed_HSC	NA	NA	NA	NA	0	0.707552	0.697917	0.541985
HSC_35.AGGTCATCAGATCTGT	0.625736	3.94154	1	Unperturbed_HSC	Deficient	7.8669	28.3951	9.15786	2.38975	0	0.21875	0.145038
HSC_35.AGGTCATGTGCCTTGG	-6.7365	4.00171	17	Unperturbed_HSC	Deficient	NA	NA	NA	4.06893	3.03618	0.15625	0.236641
HSC_35.AGGTCATGTTACAGAA	0.00253251	3.51585	1	Unperturbed_HSC	Proficient	12.1638	28.5002	16.2189	0	1.93959	0.177083	0.152672
HSC_35.AGGTCATGTTCGTGAT	9.6819	1.80412	9	Unperturbed_HSC	NA	NA	NA	NA	0	0	1.98958	2.36641
HSC_35.AGGTCATTCCACGTGG	-2.88031	0.315275	10	Unperturbed_HSC	NA	NA	NA	NA	0	2.90655	0.0729167	0.145038
HSC_35.AGGTCATTCCCAGGTG	0.989418	4.12205	1	Unperturbed_HSC	Deficient	9.85839	27.9656	12.6947	0	2.12683	0.125	0.198473
HSC_35.AGGTCATTCGGATGTT	2.57969	1.10571	1	Unperturbed_HSC	Deficient	18.0578	29.1603	15.7846	0	2.30065	0.229167	0.198473
HSC_35.AGGTCATTCGGTTAAC	1.30077	4.57164	0	Unperturbed_HSC	Proficient	1.95557	20.1055	7.14084	0	0	0.0520833	0.0763359
HSC_35.AGGTCATTCTGGTATG	-1.43173	5.94032	0	Unperturbed_HSC	Deficient	12.4573	39.0222	14.2862	3.31539	3.50943	0.135417	0.251908
HSC_35.AGGTCATTCTTGCAAG	9.93193	1.6762	9	Unperturbed_HSC	NA	NA	NA	NA	0.283567	0.283567	1.83333	2.98473
HSC_35.AGGTCATTCTTGTCAT	-0.726811	6.88733	0	Unperturbed_HSC	Deficient	9.1043	45.9044	17.8549	4.73989	2.81858	0.0729167	0.312977
HSC_35.AGGTCCGAGAGTCGGT	-0.463533	5.47353	0	Unperturbed_HSC	Proficient	7.5422	43.2798	20.2066	3.47422	0	0.145833	0.251908
HSC_35.AGGTCCGAGCTTCGCG	9.23493	0.847908	9	Unperturbed_HSC	NA	NA	NA	NA	0	0	1.90625	1.45038
HSC_35.AGGTCCGCACGGTAGA	-2.35162	4.26865	0	Unperturbed_HSC	NA	9.34975	44.801	20.6206	2.86791	2.86791	0.145833	0.251908
HSC_35.AGGTCCGCACTAGTAC	-3.43608	5.95673	2	Unperturbed_HSC	Deficient	9.79135	41.7099	17.4797	0	1.5966	0.270833	0.229008
HSC_35.AGGTCCGCATACGCTA	-2.70412	4.05824	0	Unperturbed_HSC	Proficient	8.53003	36.4774	10.5339	2.09495	3.3844	0.166667	0.145038
HSC_35.AGGTCCGGTCATATGC	9.8572	0.508826	9	Unperturbed_HSC	NA	NA	NA	NA	0	1.6077	1.125	1.56489
HSC_35.AGGTCCGTCCTGCCAT	2.64595	-0.954015	6	Unperturbed_HSC	Deficient	14.6835	20.2064	6.0644	1.06798	1.90635	0.34375	0.19084
HSC_35.AGTAGTCAGTGTTAGA	0.737468	5.62181	0	Unperturbed_HSC	Proficient	6.59556	18.4058	10.5603	0	0	0.114583	0.175573
HSC_35.AGTAGTCCAAAGTGCG	0.788882	5.18127	0	Unperturbed_HSC	Deficient	14.7891	35.4247	12.9255	2.45115	1.29484	0.15625	0.145038
HSC_35.AGTAGTCCAATAGCGG	1.29534	3.06799	1	Unperturbed_HSC	Deficient	5.66353	33.3172	20.9937	1.41588	1.97966	0.104167	0.160305
HSC_35.AGTAGTCCAATGGATA	2.00812	3.34616	0	Unperturbed_HSC	Proficient	14.122	18.982	8.82815	0	0	0.21875	0.206107
HSC_35.AGTAGTCGTTGTACAC	9.19089	1.53419	9	Unperturbed_HSC	NA	NA	NA	NA	0	0	1.3125	1.09924
HSC_35.AGTCTTTAGTAGGTGC	1.45502	4.61559	0	Unperturbed_HSC	Proficient	8.01534	17.7726	8.222	0	0	0.09375	0.381679
HSC_35.AGTCTTTCAACTGCTA	-3.55461	4.75415	2	Unperturbed_HSC	Deficient	8.2759	39.1049	17.6788	0	3.65188	0.166667	0.282443
HSC_35.AGTCTTTCATTGAGCT	-0.117287	6.87853	0	Unperturbed_HSC	Proficient	13.57	29.764	11.6047	0	0	0.0833333	0.137405
HSC_35.AGTCTTTGTCCAGTAT	0.702422	5.70419	0	Unperturbed_HSC	Proficient	11.0363	27.2613	8.76034	0	1.73917	0.104167	0.183206
HSC_35.AGTCTTTGTGATAAGT	-4.29332	4.19789	2	Unperturbed_HSC	Deficient	18.4361	39.8473	21.9494	1.26577	2.78963	0.354167	0.335878
HSC_35.AGTCTTTTCGCAAACT	0.948874	5.76895	0	Unperturbed_HSC	Deficient	6.38578	21.143	10.7513	0	0	0.135417	0.145038
HSC_35.AGTGAGGAGAGTAATC	1.58353	-0.0679732	1	Unperturbed_HSC	Deficient	14.5998	31.2805	14.0825	1.7495	1.21665	0.177083	0.198473
HSC_35.AGTGAGGAGATATGGT	-3.83585	4.71014	2	Unperturbed_HSC	Proficient	9.09616	49.1502	23.3062	1.92046	3.73215	0.104167	0.29771
HSC_35.AGTGAGGAGGAGTACC	0.788066	2.54726	1	Unperturbed_HSC	Deficient	6.02957	35.8495	15.6468	2.44624	3.09511	0.135417	0.282443
HSC_35.AGTGAGGAGGGAGTAA	1.42636	0.214036	1	Unperturbed_HSC	Deficient	8.74815	35.4163	20.3119	1.66097	0	0.21875	0.175573
HSC_35.AGTGAGGCATGGATGG	1.04988	3.03349	1	Unperturbed_HSC	Proficient	8.38379	28.1473	7.84024	2.17433	0	0.177083	0.244275
HSC_35.AGTGAGGGTATTCGTG	-5.62428	-1.57685	8	Unperturbed_HSC	NA	NA	NA	NA	0	0	0.291667	0.465649
HSC_35.AGTGAGGGTCTAGGTT	4.72093	-0.590739	6	Unperturbed_HSC	Deficient	24.4245	18.1474	8.20518	0	0	0.25	0.183206
HSC_35.AGTGAGGGTCTGATCA	0.66886	3.27449	1	Unperturbed_HSC	Deficient	7.36909	37.2074	12.5908	2.67163	2.40673	0.145833	0.10687
HSC_35.AGTGAGGTCATAAAGG	-2.07123	4.82112	0	Unperturbed_HSC	Proficient	12.2092	51.5661	15.7324	4.57515	3.45738	0.09375	0.198473
HSC_35.AGTGAGGTCCGTTGCT	0.439917	3.20188	1	Unperturbed_HSC	Deficient	17.2212	35.8686	12.359	2.35106	2.35106	0.208333	0.244275
HSC_35.AGTGGGAAGAGTCGGT	0.51605	2.81949	1	Unperturbed_HSC	Deficient	16.2227	32.523	10.2097	2.44592	2.08286	0.09375	0.244275
HSC_35.AGTGGGAAGATGTAAC	10.0022	1.26475	9	Unperturbed_HSC	NA	NA	NA	NA	0	0.592736	1.36458	2.68702
HSC_35.AGTGGGAAGCGTCAAG	9.5023	1.42463	9	Unperturbed_HSC	NA	NA	NA	NA	0.867691	0	1.15625	1.0916
HSC_35.AGTGGGAAGGCTAGCA	-1.28752	7.94344	11	Unperturbed_HSC	Deficient	NA	NA	NA	0	0	0.114583	0.183206
HSC_35.AGTGGGAAGTACGATA	-3.74033	3.39001	2	Unperturbed_HSC	Deficient	15.7261	44.946	20.7498	1.13769	3.66745	0.208333	0.274809
HSC_35.AGTGGGAGTATGGTTC	-0.914418	8.12157	11	Unperturbed_HSC	Proficient	NA	NA	NA	1.3067	0	0.135417	0.320611
HSC_35.AGTGGGAGTCATCGGC	0.178602	4.35677	0	Unperturbed_HSC	Proficient	8.82239	36.3411	17.3759	1.53923	1.53923	0.21875	0.320611
HSC_35.AGTGGGAGTGTAAGTA	-3.24092	5.24912	2	Unperturbed_HSC	Deficient	4.48526	41.0716	16.3601	1.8608	3.79394	0.125	0.282443
HSC_35.AGTGGGATCAACCATG	2.62329	1.69261	1	Unperturbed_HSC	Deficient	17.847	33.1539	16.1431	2.55031	1.59676	0.15625	0.312977
HSC_35.AGTGGGATCATGTGGT	0.0759993	4.53598	0	Unperturbed_HSC	Proficient	16.6659	37.4766	17.8229	2.72616	1.96255	0.21875	0.251908
HSC_35.AGTGGGATCTCAAGTG	0.00763646	7.40546	0	Unperturbed_HSC	Deficient	9.7784	37.9899	16.0651	3.24405	2.22055	0.197917	0.137405
HSC_35.AGTGGGATCTCTTGAT	10.0941	0.789821	9	Unperturbed_HSC	NA	NA	NA	NA	0.395123	0.395123	1.26042	2.0458
HSC_35.AGTGTCAAGCATGGCA	2.13812	-2.34642	3	Unperturbed_HSC	Deficient	35.8076	25.727	10.3175	1.8366	2.71252	0.46875	0.290076
HSC_35.AGTGTCAGTCGAGATG	9.93656	1.54558	9	Unperturbed_HSC	NA	NA	NA	NA	0	0	0.927083	0.938931
HSC_35.AGTGTCATCATAACCG	-0.903496	7.10697	0	Unperturbed_HSC	Proficient	8.15951	42.8505	20.6527	3.37261	0	0.104167	0.167939
HSC_35.AGTGTCATCCATGCTC	9.29113	0.860347	9	Unperturbed_HSC	NA	NA	NA	NA	0	0	1.84375	1.35878
HSC_35.AGTGTCATCCTGTAGA	-2.4289	4.59037	1	Unperturbed_HSC	Deficient	8.06484	38.4853	19.6056	3.50078	3.04872	0.0833333	0.10687
HSC_35.AGTGTCATCGAATCCA	-3.32092	4.71813	2	Unperturbed_HSC	Deficient	13.4014	40.6577	13.9501	0	3.12339	0.15625	0.160305
HSC_35.AGTTGGTAGCCCGAAA	1.34966	2.20301	1	Unperturbed_HSC	Proficient	9.31084	27.3187	12.3648	0	0	0.0520833	0.206107
HSC_35.AGTTGGTAGCTCCCAG	-1.80857	4.17869	0	Unperturbed_HSC	Proficient	2.21958	35.7899	9.5303	3.243	2.21958	0.0625	0.0839695
HSC_35.AGTTGGTAGTCCGTAT	-2.8108	4.92687	2	Unperturbed_HSC	Proficient	9.40716	35.8166	12.4154	0	3.22226	0.166667	0.160305
HSC_35.AGTTGGTAGTGCCAGA	2.1923	1.04104	1	Unperturbed_HSC	Deficient	9.27013	25.8388	11.3264	0	2.13348	0.177083	0.137405
HSC_35.AGTTGGTCAGGGAGAG	0.00858584	4.46712	1	Unperturbed_HSC	Proficient	17.2633	26.2044	15.506	0	1.71372	0.09375	0.183206
HSC_35.AGTTGGTCATGCCACG	9.09347	1.26687	9	Unperturbed_HSC	NA	NA	NA	NA	0	0.501458	1.36458	1.03053
HSC_35.AGTTGGTGTCTTCAAG	10.1312	1.44377	9	Unperturbed_HSC	NA	NA	NA	NA	0.657081	0.872852	1.26042	2.31298
HSC_35.AGTTGGTTCAAAGTAG	-4.63552	4.78555	2	Unperturbed_HSC	Proficient	8.30205	47.0464	25.4843	2.76931	3.60752	0.166667	0.312977
HSC_35.AGTTGGTTCAAGCCTA	-3.39406	5.72791	2	Unperturbed_HSC	Deficient	7.83524	43.628	21.3349	1.29465	2.4509	0.239583	0.282443
HSC_35.AGTTGGTTCCACGTTC	9.2766	-0.154232	9	Unperturbed_HSC	NA	NA	NA	NA	0	0	2.25	2.03053
HSC_35.AGTTGGTTCCTTTACA	-1.19475	0.38703	1	Unperturbed_HSC	Proficient	7.50191	38.2879	16.0205	3.09372	3.4367	0.135417	0.152672
HSC_35.AGTTGGTTCGGCGGTT	-2.74812	4.87686	2	Unperturbed_HSC	Proficient	8.25399	45.654	21.3292	1.93375	3.87791	0.166667	0.129771
HSC_35.ATAACGCAGATGCCAG	0.0162635	6.95176	0	Unperturbed_HSC	Proficient	8.10993	37.7873	14.091	3.67977	2.71137	0.09375	0.152672
HSC_35.ATAACGCAGGCAATTA	-3.16867	3.79726	2	Unperturbed_HSC	Deficient	12.4373	40.4751	20.0153	3.24592	2.76072	0.1875	0.183206
HSC_35.ATAACGCAGGTTCCTA	-2.78158	5.51532	2	Unperturbed_HSC	Proficient	5.79756	47.7021	20.2528	0	4.80106	0.0833333	0.137405
HSC_35.ATAACGCCAAGGTGTG	-1.65398	8.78677	11	Unperturbed_HSC	Deficient	NA	NA	NA	3.08982	3.41321	0.104167	0.274809
HSC_35.ATAACGCGTTACGTCA	-3.89978	5.19002	2	Unperturbed_HSC	Proficient	12.5653	42.3324	20.6953	1.99487	3.48909	0.135417	0.175573
HSC_35.ATAACGCGTTATCACG	10.389	1.09024	9	Unperturbed_HSC	NA	NA	NA	NA	0	0.826717	1.61458	3
HSC_35.ATAACGCTCATAGCAC	-0.795216	-11.3789	4	Unperturbed_HSC	NA	42.8925	39.1746	17.0487	1.99701	2.41477	0.40625	1.12214
HSC_35.ATAAGAGAGGGTCGAT	-1.35108	2.94194	0	Unperturbed_HSC	NA	9.78623	24.3559	4.89312	0	2.44656	0.114583	0.0687023
HSC_35.ATAAGAGCAGCGTTCG	-2.15285	6.2556	0	Unperturbed_HSC	Proficient	5.7002	41.7822	15.6697	2.08204	3.28627	0.125	0.21374
HSC_35.ATAAGAGCATCTATGG	-1.88075	8.79099	11	Unperturbed_HSC	Deficient	NA	NA	NA	0	0	0.09375	0.183206
HSC_35.ATAAGAGCATGAAGTA	9.99128	1.62268	9	Unperturbed_HSC	NA	NA	NA	NA	1.3841	0.55836	1.77083	2.77099
HSC_35.ATAAGAGGTGCTCTTC	2.20945	-3.21267	3	Unperturbed_HSC	Proficient	22.2777	26.7954	13.1301	0	1.63871	0.385417	0.267176
HSC_35.ATAAGAGTCACTATTC	1.51022	-3.24512	3	Unperturbed_HSC	NA	30.2594	32.2476	13.4913	1.58114	2.16574	0.385417	0.694656
HSC_35.ATAAGAGTCAGAAATG	-2.25708	5.94807	0	Unperturbed_HSC	Deficient	8.72695	43.3456	25.4039	0	2.3472	0.0729167	0.10687
HSC_35.ATAAGAGTCAGTTAGC	-2.81473	5.52654	2	Unperturbed_HSC	Proficient	11.138	41.1098	13.3392	2.95195	3.33985	0.104167	0.10687
HSC_35.ATAAGAGTCATGTAGC	2.36111	1.16221	1	Unperturbed_HSC	Proficient	8.35349	19.2038	4.73721	0	0	0.09375	0.0916031
HSC_35.ATAGACCAGGGTGTTG	1.00746	-8.93829	4	Unperturbed_HSC	Proficient	55.0398	25.1854	8.92671	0.901404	1.92457	0.489583	1.03053
HSC_35.ATAGACCCAGACAAAT	1.45794	2.94446	1	Unperturbed_HSC	Deficient	14.4476	18.6721	2.56016	0	0	0.135417	0.198473
HSC_35.ATAGACCCATTCTTAC	-1.24157	4.564	0	Unperturbed_HSC	Proficient	11.058	38.5284	5.95758	3.46036	1.57971	0.0520833	0.229008
HSC_35.ATAGACCGTTTGGCGC	-3.79746	4.97463	2	Unperturbed_HSC	Proficient	17.0309	43.1604	16.8528	2.95958	3.1723	0.145833	0.10687
HSC_35.ATAGACCTCTTGGGTA	0.712521	-0.939816	1	Unperturbed_HSC	NA	11.8275	27.3487	14.131	0.874478	1.64729	0.427083	0.526718
HSC_35.ATCACGAAGAGTCTGG	2.03508	-9.3815	4	Unperturbed_HSC	Deficient	64.9156	20.6867	7.19127	0.662292	1.05726	0.65625	1.76336
HSC_35.ATCACGAAGTGCTGCC	-1.58761	4.30497	0	Unperturbed_HSC	Proficient	17.0346	41.2809	12.6726	0	2.97547	0.09375	0.122137
HSC_35.ATCACGACAAGCCGTC	1.26011	5.38758	0	Unperturbed_HSC	Deficient	17.1248	22.6985	13.5464	2.38825	0	0.28125	0.335878
HSC_35.ATCACGACACCAGATT	-2.62301	6.50987	2	Unperturbed_HSC	Proficient	13.3841	50.0119	22.152	3.49166	3.55429	0.15625	0.320611
HSC_35.ATCACGACAGCTTCGG	-0.211996	2.47472	1	Unperturbed_HSC	Deficient	10.202	39.9796	14.8587	1.93603	2.93352	0.125	0.167939
HSC_35.ATCACGACATGATCCA	3.39511	-0.223291	6	Unperturbed_HSC	Proficient	16.3311	26.7211	12.1518	0	1.05879	0.25	0.389313
HSC_35.ATCACGATCAGCTGGC	0.427358	4.24618	1	Unperturbed_HSC	Proficient	8.38206	29.9129	9.57522	2.38795	2.38795	0.125	0.10687
HSC_35.ATCACGATCGTTGACA	10.2704	1.16609	9	Unperturbed_HSC	NA	NA	NA	NA	0	0	1.52083	2.53435
HSC_35.ATCACGATCTTAGCCC	-6.57726	4.04103	17	Unperturbed_HSC	Proficient	NA	NA	NA	2.31945	1.96198	0.239583	0.381679
HSC_35.ATCATCTAGAGTGACC	0.623933	3.04825	1	Unperturbed_HSC	Proficient	7.0527	27.6307	5.89302	0	0	0.0625	0.122137
HSC_35.ATCATCTCAAAGGTGC	1.31705	2.0614	1	Unperturbed_HSC	Proficient	6.24782	28.4771	13.7145	1.3355	2.87984	0.09375	0.267176
HSC_35.ATCATCTCAACTGCGC	1.45949	3.35308	1	Unperturbed_HSC	Deficient	9.87416	22.6416	9.14035	0	0	0.208333	0.137405
HSC_35.ATCATCTCAGGGAGAG	1.34402	0.519176	1	Unperturbed_HSC	Proficient	12.5957	31.8382	13.3513	1.91255	1.07276	0.239583	0.381679
HSC_35.ATCATCTCAGGTTTCA	-3.93193	3.63309	1	Unperturbed_HSC	Proficient	18.2563	35.6712	13.3875	0	1.83115	0.1875	0.229008
HSC_35.ATCATCTCATATACCG	-3.11215	5.59078	2	Unperturbed_HSC	Proficient	9.45084	40.4337	23.4607	1.57514	2.15904	0.125	0.198473
HSC_35.ATCATCTCATTATCTC	9.79958	1.66143	9	Unperturbed_HSC	NA	NA	NA	NA	0	0	1.42708	1.48092
HSC_35.ATCATCTCATTCCTCG	-7.17938	3.78889	17	Unperturbed_HSC	Deficient	NA	NA	NA	1.83779	0	0.208333	0.251908
HSC_35.ATCATCTGTCTGATCA	1.75423	-2.85876	3	Unperturbed_HSC	NA	29.6462	24.5218	13.705	0	1.76101	1.0625	0.694656
HSC_35.ATCATGGAGCTGCGAA	-0.193449	7.24478	11	Unperturbed_HSC	Proficient	NA	NA	NA	0	0	0.09375	0.145038
HSC_35.ATCATGGAGGATGTAT	1.66105	3.93909	1	Unperturbed_HSC	Proficient	5.00029	18.7307	8.24656	0	0	0.114583	0.160305
HSC_35.ATCATGGAGTAAGTAC	-3.38296	3.91592	2	Unperturbed_HSC	Deficient	6.47201	46.7286	27.3086	1.87773	3.92883	0.21875	0.129771
HSC_35.ATCATGGCAAGGCTCC	9.41969	1.38554	9	Unperturbed_HSC	NA	NA	NA	NA	0	0	1.21875	1.07634
HSC_35.ATCATGGCACGTCTCT	-2.32839	4.59929	0	Unperturbed_HSC	Deficient	11.2571	42.8585	14.2371	3.36575	2.56347	0.09375	0.114504
HSC_35.ATCATGGGTGCCTGTG	-4.77556	0.680997	8	Unperturbed_HSC	NA	NA	NA	NA	0	0	0	0
HSC_35.ATCATGGGTGGCCCTA	1.31749	3.84378	1	Unperturbed_HSC	Proficient	7.8474	15.0587	1.96185	0	0	0.09375	0.0763359
HSC_35.ATCATGGTCCACGTTC	-2.16033	4.89518	2	Unperturbed_HSC	NA	5.87811	41.381	20.9354	2.53729	3.25634	0.25	0.351145
HSC_35.ATCATGGTCTCATTCA	9.42453	0.0352747	9	Unperturbed_HSC	NA	NA	NA	NA	0	0.373448	1.89583	1.90076
HSC_35.ATCATGGTCTCCAGGG	2.08017	-6.77348	5	Unperturbed_HSC	Deficient	60.9439	16.9699	6.61429	0.818079	1.26195	0.895833	0.801527
HSC_35.ATCATGGTCTGCCCTA	-1.1397	7.69861	11	Unperturbed_HSC	Deficient	NA	NA	NA	4.22378	3.66443	0.114583	0.259542
HSC_35.ATCCACCAGAAACCGC	0.772929	1.96571	1	Unperturbed_HSC	Proficient	13.0151	34.1549	15.103	0	1.30887	0.177083	0.198473
HSC_35.ATCCACCAGAAACGAG	10.3255	1.20873	9	Unperturbed_HSC	NA	NA	NA	NA	0	0	1.64583	3.59542
HSC_35.ATCCACCCACATGACT	0.277106	5.46091	0	Unperturbed_HSC	Proficient	9.71405	34.3765	13.9253	0	2.56671	0.125	0.19084
HSC_35.ATCCACCCACGCTTTC	0.346613	2.83595	1	Unperturbed_HSC	Deficient	7.76212	31.9452	17.2369	3.76906	0	0.260417	0.175573
HSC_35.ATCCACCCAGGGCATA	3.67128	-0.961475	6	Unperturbed_HSC	Proficient	16.0741	26.6175	11.3103	2.68676	2.87497	0.354167	0.442748
HSC_35.ATCCACCCATTCTCAT	9.23158	0.802537	9	Unperturbed_HSC	NA	NA	NA	NA	0	0	1.46875	1.62595
HSC_35.ATCCACCTCAGTGCAT	0.407809	5.844	1	Unperturbed_HSC	Deficient	10.1459	29.8831	14.2196	1.59331	1.59331	0.09375	0.122137
HSC_35.ATCCACCTCCCTAATT	2.05856	1.75062	1	Unperturbed_HSC	Deficient	14.3206	23.1358	11.4956	1.64223	1.64223	0.125	0.244275
HSC_35.ATCCGAAAGATCGGGT	-4.26289	5.56577	2	Unperturbed_HSC	Proficient	7.0641	49.472	21.7881	0	4.47746	0.09375	0.267176
HSC_35.ATCCGAAAGCCACTAT	-0.665054	2.81588	1	Unperturbed_HSC	NA	10.8892	36.9568	13.469	2.96946	2.96946	0.25	0.320611
HSC_35.ATCCGAAAGGAATCGC	-3.33393	4.28817	2	Unperturbed_HSC	Deficient	7.03835	51.2363	17.3145	3.9791	3.78895	0.166667	0.244275
HSC_35.ATCCGAACAAGCGATG	-1.35795	3.49466	1	Unperturbed_HSC	Proficient	14.0681	35.6916	15.5331	2.69631	2.69631	0.177083	0.267176
HSC_35.ATCCGAACAATAACGA	-4.42209	4.42326	2	Unperturbed_HSC	Deficient	14.4051	43.4956	23.8988	2.34549	3.20259	0.135417	0.381679
HSC_35.ATCCGAACAGATCTGT	-1.65997	5.87394	0	Unperturbed_HSC	Deficient	7.88635	49.3199	19.4051	4.04918	2.26895	0.0416667	0.183206
HSC_35.ATCCGAACAGCTGCTG	10.279	1.26294	9	Unperturbed_HSC	NA	NA	NA	NA	0	0	1.3125	2.21374
HSC_35.ATCCGAACAGTATAAG	-2.20878	8.25963	11	Unperturbed_HSC	Deficient	NA	NA	NA	4.27909	3.35616	0.0833333	0.320611
HSC_35.ATCCGAAGTAGCTTGT	-3.1977	6.31673	2	Unperturbed_HSC	Proficient	8.26778	56.3366	20.1643	1.83182	4.66254	0.125	0.328244
HSC_35.ATCCGAAGTATAGTAG	9.60398	1.53701	9	Unperturbed_HSC	NA	NA	NA	NA	0	0.400869	1.69792	1.64885
HSC_35.ATCCGAAGTCACCTAA	1.98676	-3.19439	3	Unperturbed_HSC	Deficient	36.4223	17.758	10.8895	0.991367	0.991367	0.541667	0.412214
HSC_35.ATCCGAAGTGACTACT	0.479491	4.44901	1	Unperturbed_HSC	Deficient	13.4585	35.3568	13.6548	3.34743	1.593	0.1875	0.343511
HSC_35.ATCCGAATCAGCTCTC	9.61311	1.04068	9	Unperturbed_HSC	NA	NA	NA	NA	0	0.947994	1.41667	1.18321
HSC_35.ATCCGAATCATAACCG	2.91717	-1.03068	6	Unperturbed_HSC	Proficient	17.473	20.7712	9.70776	0	0.971244	0.302083	0.381679
HSC_35.ATCCGAATCTTACCTA	0.375954	2.88316	1	Unperturbed_HSC	Proficient	13.5619	39.5341	17.6849	3.74585	1.87375	0.15625	0.267176
HSC_35.ATCGAGTAGATCCGAG	0.288796	3.62705	1	Unperturbed_HSC	Proficient	11.3266	27.1032	10.475	2.61013	2.14716	0.15625	0.206107
HSC_35.ATCGAGTAGTACACCT	1.13859	4.01039	1	Unperturbed_HSC	Proficient	12.4539	26.1643	13.8109	1.32264	0	0.197917	0.198473
HSC_35.ATCGAGTCAATAACGA	-0.370058	7.08011	0	Unperturbed_HSC	Deficient	5.44587	38.4289	13.2995	3.18699	1.36147	0.09375	0.167939
HSC_35.ATCGAGTCAGACAGGT	4.1064	0.0128661	6	Unperturbed_HSC	Deficient	14.2836	10.9201	8.22488	0	0	0.197917	0.137405
HSC_35.ATCGAGTCATGCCCGA	-3.69375	5.27992	2	Unperturbed_HSC	Proficient	8.09195	47.6666	24.6111	3.47738	1.90278	0.09375	0.175573
HSC_35.ATCGAGTGTGAGTGAC	1.04321	4.96229	0	Unperturbed_HSC	Proficient	13.8083	30.3808	15.8009	1.3495	1.90375	0.15625	0.206107
HSC_35.ATCGAGTGTGCGAAAC	1.86387	-0.565674	3	Unperturbed_HSC	Proficient	10.7163	13.3093	3.57209	0	0	0.270833	0.152672
HSC_35.ATCGAGTTCAACTCTT	-3.89705	4.46901	2	Unperturbed_HSC	Proficient	15.2952	57.1425	21.979	4.29323	2.30511	0.197917	0.29771
HSC_35.ATCGAGTTCTAGAGTC	2.62098	-1.25368	1	Unperturbed_HSC	Proficient	17.9802	31.2586	17.2441	0	1.07517	0.260417	0.374046
HSC_35.ATCTACTAGGCCCTCA	0.422127	6.88462	0	Unperturbed_HSC	Deficient	6.50288	22.5588	9.46906	0	0	0.0729167	0.145038
HSC_35.ATCTACTAGTAATCCC	-0.245997	6.62027	0	Unperturbed_HSC	Deficient	3.4006	39.3704	20.8359	1.98235	1.41825	0.114583	0.152672
HSC_35.ATCTACTCACATTAGC	1.04526	2.90832	1	Unperturbed_HSC	Proficient	5.36482	32.8234	10.8577	1.73975	1.73975	0.239583	0.358779
HSC_35.ATCTACTCAGTTCCCT	-1.324	6.04525	0	Unperturbed_HSC	Proficient	10.5378	42.0753	19.4403	2.34849	2.34849	0.166667	0.21374
HSC_35.ATCTACTCATGCATGT	-5.37721	4.53116	17	Unperturbed_HSC	Deficient	NA	NA	NA	1.39441	3.03071	0.364583	0.320611
HSC_35.ATCTACTCATGGGACA	-3.82133	5.40529	2	Unperturbed_HSC	Deficient	4.69288	55.5355	20.5986	4.17819	4.73951	0.114583	0.259542
HSC_35.ATCTACTTCGATGAGG	-3.23315	0.62973	10	Unperturbed_HSC	Proficient	NA	NA	NA	0	0	0.0729167	0.0916031
HSC_35.ATCTACTTCGTAGGTT	-3.78409	5.98945	2	Unperturbed_HSC	Proficient	14.5731	54.7008	17.6492	3.30457	4.3784	0.09375	0.320611
HSC_35.ATCTACTTCTGCGACG	-0.149916	4.41942	0	Unperturbed_HSC	Proficient	6.24895	38.0386	17.8894	3.35746	3.14299	0.0729167	0.114504
HSC_35.ATCTGCCAGAAACCGC	-4.66372	4.62987	2	Unperturbed_HSC	NA	14.3898	42.443	23.4125	1.48126	2.55681	0.302083	0.519084
HSC_35.ATCTGCCAGCAGCCTC	-0.146901	5.33485	0	Unperturbed_HSC	Deficient	11.9664	34.7238	12.5952	1.99022	0	0.145833	0.167939
HSC_35.ATCTGCCCACGAAGCA	1.93299	1.98634	1	Unperturbed_HSC	Proficient	14.0099	22.4375	10.9537	0	0	0.239583	0.236641
HSC_35.ATCTGCCCAGTGGGAT	-2.3979	5.67163	0	Unperturbed_HSC	Deficient	8.57338	51.2249	13.9081	3.2044	3.59624	0.0833333	0.0992366
HSC_35.ATGAGGGAGATGCGAC	9.66724	1.01352	9	Unperturbed_HSC	NA	NA	NA	NA	0	0	0.625	0.465649
HSC_35.ATGAGGGAGCAGGTCA	-2.89654	0.655511	10	Unperturbed_HSC	Proficient	NA	NA	NA	1.78864	2.39449	0.0520833	0.259542
HSC_35.ATGAGGGAGCGTCAAG	-0.757193	4.0067	0	Unperturbed_HSC	Deficient	2.11938	32.9205	14.7116	2.7506	3.41128	0.0520833	0.0992366
HSC_35.ATGAGGGAGCTACCGC	-2.0447	6.64053	0	Unperturbed_HSC	Deficient	5.11118	43.44	22.0587	2.94326	2.94326	0.0625	0.152672
HSC_35.ATGAGGGAGGATCGCA	1.59567	4.77854	0	Unperturbed_HSC	NA	10.2045	33.4226	12.3677	2.48841	1.32456	0.25	0.389313
HSC_35.ATGAGGGAGGGCTTGA	9.73817	0.782772	9	Unperturbed_HSC	NA	NA	NA	NA	0	0	0.364583	0.648855
HSC_35.ATGAGGGAGGTGTTAA	1.82767	-4.53538	3	Unperturbed_HSC	Proficient	54.5427	34.631	11.6097	1.88425	2.64072	0.625	0.427481
HSC_35.ATGAGGGAGGTTCCTA	3.02178	1.34626	6	Unperturbed_HSC	Proficient	13.8103	18.0283	8.54547	0	0	0.208333	0.145038
HSC_35.ATGAGGGAGTACTTGC	-3.26643	3.43262	2	Unperturbed_HSC	Deficient	8.42927	46.37	18.3964	1.40488	3.55035	0.114583	0.129771
HSC_35.ATGAGGGCATCCGTGG	-2.09458	4.16358	0	Unperturbed_HSC	Proficient	12.992	42.408	20.344	1.624	3.82443	0.0833333	0.145038
HSC_35.ATGAGGGGTCAAACTC	10.0625	1.28688	9	Unperturbed_HSC	NA	NA	NA	NA	0	0.351898	1.59375	2.26718
HSC_35.ATGAGGGGTCCTCCAT	0.177345	4.53999	0	Unperturbed_HSC	Proficient	5.08706	30.9715	17.2389	0	2.29261	0.0520833	0.10687
HSC_35.ATGAGGGGTGGCTCCA	0.368487	4.96951	1	Unperturbed_HSC	Deficient	15.4516	36.9366	10.8581	3.42054	2.58982	0.177083	0.137405
HSC_35.ATGAGGGGTTCCACAA	-1.05409	4.58538	0	Unperturbed_HSC	Deficient	10.4427	40.8875	13.9163	0	2.87129	0.114583	0.198473
HSC_35.ATGAGGGGTTTGGGCC	-1.61795	4.16121	0	Unperturbed_HSC	Proficient	8.9131	35.4596	13.2352	2.69932	2.69932	0.0625	0.0610687
HSC_35.ATGAGGGTCTGCCCTA	-1.00007	4.3137	0	Unperturbed_HSC	Deficient	4.9378	35.0009	13.7973	0	3.65513	0.114583	0.0916031
HSC_35.ATGCGATAGCGCCTCA	9.87167	1.58412	9	Unperturbed_HSC	NA	NA	NA	NA	0	0	1.15625	1.87023
HSC_35.ATGCGATAGTCTCCTC	0.843158	2.89298	1	Unperturbed_HSC	Proficient	6.71952	30.2764	12.9498	1.67988	1.67988	0.0416667	0.152672
HSC_35.ATGCGATCAAAGCGGT	-0.488836	2.69409	1	Unperturbed_HSC	Deficient	10.1422	40.601	12.2607	1.36929	2.75129	0.125	0.236641
HSC_35.ATGCGATCACCTCGTT	10.1078	1.12396	9	Unperturbed_HSC	NA	NA	NA	NA	0	0	2.58333	3.77099
HSC_35.ATGCGATCAGTAAGAT	-0.791496	7.01633	0	Unperturbed_HSC	Deficient	6.62456	42.4996	22.826	1.99022	3.26837	0.1875	0.129771
HSC_35.ATGCGATCATTTCAGG	10.2389	1.53287	9	Unperturbed_HSC	NA	NA	NA	NA	0.308333	0.308333	1.66667	2.9084
HSC_35.ATGCGATGTTGATTGC	-3.73289	6.13127	2	Unperturbed_HSC	Deficient	5.86348	52.4472	17.8089	2.49285	3.45041	0.104167	0.358779
HSC_35.ATGCGATTCGCCTGAG	9.21752	1.16315	9	Unperturbed_HSC	NA	NA	NA	NA	0	0.422766	1.64583	1.29008
HSC_35.ATGGGAGAGACTTTCG	0.0985377	6.05313	0	Unperturbed_HSC	Proficient	7.24072	36.2687	14.7848	4.08755	2.84932	0.0520833	0.145038
HSC_35.ATGGGAGAGTCATCCA	-0.97628	5.26964	0	Unperturbed_HSC	Proficient	2.23508	41.0194	15.6041	0	0	0.0416667	0.0916031
HSC_35.ATGGGAGAGTGCGATG	10.4786	1.09053	9	Unperturbed_HSC	NA	NA	NA	NA	0	0.672107	0.864583	2.15267
HSC_35.ATGGGAGCAACGATCT	1.8205	1.84761	1	Unperturbed_HSC	Deficient	9.74071	37.2857	10.4743	3.95438	1.45882	0.291667	0.221374
HSC_35.ATGGGAGCACTCTGTC	4.0234	-1.00901	6	Unperturbed_HSC	Proficient	24.4499	16.348	9.0835	1.95193	0	0.427083	0.19084
HSC_35.ATGGGAGCAGACGCAA	-0.452465	5.65296	0	Unperturbed_HSC	Deficient	5.32643	42.123	21.8713	2.53164	2.53164	0.0625	0.129771
HSC_35.ATGGGAGGTAAGTGGC	0.476756	6.10308	0	Unperturbed_HSC	Deficient	3.41409	17.3606	9.98786	0	0	0.104167	0.0687023
HSC_35.ATGGGAGGTAGGGACT	1.10831	4.3635	0	Unperturbed_HSC	Deficient	14.2301	34.8522	11.1385	1.9242	2.92042	0.09375	0.152672
HSC_35.ATGGGAGTCGGACAAG	-0.300796	4.55688	0	Unperturbed_HSC	Deficient	7.07968	34.6519	17.9881	0	2.96146	0.197917	0.145038
HSC_35.ATGGGAGTCTCTAAGG	10.2987	0.965289	9	Unperturbed_HSC	NA	NA	NA	NA	0	1.05451	1.16667	2.59542
HSC_35.ATGGGAGTCTTCTGGC	2.69944	0.856788	1	Unperturbed_HSC	Proficient	17.8251	19.7572	10.0925	0	0	0.177083	0.152672
HSC_35.ATGTGTGAGAGGGCTT	-4.04919	4.75698	2	Unperturbed_HSC	Proficient	5.21946	48.4467	18.3536	1.54631	3.8923	0.125	0.229008
HSC_35.ATGTGTGAGGTGTGGT	9.2253	1.17916	9	Unperturbed_HSC	NA	NA	NA	NA	0	0	1	1.25954
HSC_35.ATGTGTGCACCAGATT	9.39802	0.902004	9	Unperturbed_HSC	NA	NA	NA	NA	0	0	2.22917	2.33588
HSC_35.ATGTGTGCAGGGAGAG	-2.34811	4.59842	2	Unperturbed_HSC	Proficient	6.33268	48.9993	12.6691	1.71186	4.35885	0.0416667	0.0839695
HSC_35.ATGTGTGCATGGTTGT	9.25244	1.24183	9	Unperturbed_HSC	NA	NA	NA	NA	0.366811	0.366811	2.08333	1.75573
HSC_35.ATGTGTGGTCAACTGT	-1.32024	0.145581	13	Unperturbed_HSC	NA	NA	NA	NA	0	0	0.09375	0.145038
HSC_35.ATGTGTGGTCACCCAG	0.954812	3.27532	1	Unperturbed_HSC	Proficient	4.73914	21.4246	9.91232	0	0	0.104167	0.129771
HSC_35.ATGTGTGGTGCGAAAC	1.41638	4.61758	1	Unperturbed_HSC	Deficient	7.87472	17.3665	6.14789	0	0	0.125	0.167939
HSC_35.ATGTGTGGTTATCGGT	9.45358	1.139	9	Unperturbed_HSC	NA	NA	NA	NA	0	0	1.67708	1.60305
HSC_35.ATGTGTGTCAGAGGTG	-3.79212	0.593688	10	Unperturbed_HSC	Proficient	NA	NA	NA	2.2869	1.93097	0.1875	0.175573
HSC_35.ATGTGTGTCGGATGGA	-2.20792	5.02319	0	Unperturbed_HSC	Proficient	4.81016	46.7231	13.5576	3.70619	3.03731	0.0833333	0.0992366
HSC_35.ATGTGTGTCTGCGTAA	0.0523617	2.62893	1	Unperturbed_HSC	NA	11.6611	33.9284	17.1625	0	2.24892	0.197917	0.358779
HSC_35.ATTACTCCATCCCATC	1.65229	4.76473	0	Unperturbed_HSC	Deficient	8.48041	16.4501	3.07111	0	0	0.104167	0.160305
HSC_35.ATTACTCCATTCACTT	1.59627	1.51965	1	Unperturbed_HSC	Deficient	16.6096	27.1039	10.2872	1.37611	1.37611	0.15625	0.251908
HSC_35.ATTACTCGTATAAACG	-5.75992	4.35427	17	Unperturbed_HSC	Deficient	NA	NA	NA	0	0	0.145833	0.229008
HSC_35.ATTACTCGTCTCTTAT	-2.37606	8.43696	11	Unperturbed_HSC	Deficient	NA	NA	NA	3.71177	2.58664	0.145833	0.160305
HSC_35.ATTACTCGTGCTTCTC	1.03166	2.81801	1	Unperturbed_HSC	Deficient	10.7822	21.2919	4.37684	0	0	0.125	0.0687023
HSC_35.ATTACTCGTGTTCGAT	1.03827	2.14064	1	Unperturbed_HSC	Deficient	5.18939	25.5858	15.0289	1.84358	2.66011	0.15625	0.19084
HSC_35.ATTACTCTCACAGGCC	-2.55144	3.86777	2	Unperturbed_HSC	Deficient	12.3817	39.1458	17.1407	2.83565	2.26568	0.354167	0.312977
HSC_35.ATTACTCTCCGCAGTG	-2.08045	8.81222	11	Unperturbed_HSC	Proficient	NA	NA	NA	2.20796	2.5761	0.0520833	0.152672
HSC_35.ATTACTCTCGCAGGCT	-1.04574	6.31767	0	Unperturbed_HSC	Proficient	5.05179	46.6067	25.1097	3.08174	2.55595	0.0729167	0.221374
HSC_35.ATTACTCTCGGCGGTT	1.39949	2.55068	1	Unperturbed_HSC	Proficient	20.0691	36.2235	14.6986	2.61367	2.30608	0.21875	0.244275
HSC_35.ATTACTCTCTCTTATG	-1.85695	8.62457	11	Unperturbed_HSC	Deficient	NA	NA	NA	2.52316	0	0.0416667	0.175573
HSC_35.ATTATCCAGACTCGGA	-3.06713	4.07809	2	Unperturbed_HSC	Proficient	7.31057	38.9719	20.244	0	3.29939	0.125	0.19084
HSC_35.ATTATCCTCACCGTAA	-2.26626	5.7059	2	Unperturbed_HSC	Proficient	11.5926	49.5412	20.8891	3.17464	3.6686	0.135417	0.290076
HSC_35.ATTATCCTCGCCCTTA	-0.105948	4.42044	1	Unperturbed_HSC	Proficient	10.1663	37.9682	14.2046	2.90841	2.52986	0.177083	0.229008
HSC_35.ATTCTACAGAGACGAA	-0.0578912	4.16718	1	Unperturbed_HSC	Proficient	9.08396	29.8746	9.44993	2.45398	1.51399	0.166667	0.175573
HSC_35.ATTCTACAGCGATTCT	10.3088	1.28267	9	Unperturbed_HSC	NA	NA	NA	NA	0	0	1.58333	2.84733
HSC_35.ATTCTACAGGACTGGT	-0.628779	4.3565	0	Unperturbed_HSC	Deficient	10.7158	39.2561	15.9955	3.99174	2.45357	0.177083	0.221374
HSC_35.ATTCTACCAAAGCGGT	0.751509	1.70394	1	Unperturbed_HSC	NA	10.3289	30.6239	13.2464	0	0	0.1875	0.229008
HSC_35.ATTCTACCAACGCACC	-4.09739	5.46583	2	Unperturbed_HSC	NA	16.1709	50.9061	21.0685	2.50866	3.86633	0.25	0.450382
HSC_35.ATTCTACCAGACAAGC	-7.0149	3.87512	17	Unperturbed_HSC	NA	NA	NA	NA	1.49385	2.43034	0.28125	0.335878
HSC_35.ATTCTACCAGATAATG	-1.52345	2.5896	1	Unperturbed_HSC	NA	14.4447	34.4781	18.2996	1.04713	2.12797	0.322917	0.580153
HSC_35.ATTCTACGTTACGTCA	-1.22915	4.77448	1	Unperturbed_HSC	Deficient	11.0292	42.1125	15.7525	3.82624	1.49359	0.125	0.21374
HSC_35.ATTCTACGTTCCGGCA	1.48139	0.296475	1	Unperturbed_HSC	Proficient	13.0025	19.8106	12.5231	0	1.13496	0.270833	0.236641
HSC_35.ATTCTACTCAGCATGT	-3.84729	5.66564	2	Unperturbed_HSC	Deficient	12.2871	48.8846	23.2068	3.06274	2.68038	0.322917	0.770992
HSC_35.ATTCTACTCGTACCGG	-3.42131	3.84204	2	Unperturbed_HSC	Deficient	12.8395	39.6133	19.9307	1.24725	2.39088	0.135417	0.274809
HSC_35.ATTGGACAGCTGAAAT	2.57624	-2.20225	3	Unperturbed_HSC	Proficient	22.6932	29.824	15.5997	1.93384	1.08923	0.25	0.198473
HSC_35.ATTGGACAGGTCATCT	-6.15615	4.20373	17	Unperturbed_HSC	NA	NA	NA	NA	2.3805	3.23969	0.25	0.381679
HSC_35.ATTGGACCAATGCCAT	-0.277545	5.96159	0	Unperturbed_HSC	Proficient	3.80236	40.2891	10.2385	3.00934	2.36434	0.0520833	0.167939
HSC_35.ATTGGACGTCTTCTCG	9.43497	1.52723	9	Unperturbed_HSC	NA	NA	NA	NA	0	0	1.4375	1.19847
HSC_35.ATTGGACTCACCGTAA	-3.89296	5.17042	2	Unperturbed_HSC	NA	12.5622	42.8443	22.7726	2.50232	2.24157	0.239583	0.458015
HSC_35.ATTGGACTCCGAAGAG	-2.08445	4.4172	1	Unperturbed_HSC	Proficient	9.76647	34.359	12.9978	1.39521	2.31327	0.197917	0.160305
HSC_35.ATTGGTGCAAACGCGA	0.644215	3.26998	1	Unperturbed_HSC	Deficient	10.2454	28.9958	9.234	1.8447	0	0.166667	0.282443
HSC_35.ATTGGTGCACTGTTAG	-1.00846	7.2861	0	Unperturbed_HSC	Deficient	7.4837	39.4908	17.6197	0	2.57479	0.145833	0.198473
HSC_35.ATTGGTGCAGGTGCCT	-0.423679	4.32342	0	Unperturbed_HSC	Deficient	11.8115	31.1223	8.70716	2.49855	0	0.114583	0.10687
HSC_35.ATTGGTGCATCGATTG	2.23028	-1.4224	3	Unperturbed_HSC	Proficient	17.0472	22.4869	6.00906	2.78751	0	0.208333	0.198473
HSC_35.ATTGGTGGTCCGAAGA	-0.566077	4.8605	0	Unperturbed_HSC	Proficient	7.47084	41.4723	18.6215	3.13087	2.48047	0.0416667	0.0916031
HSC_35.ATTGGTGGTTAAGACA	-0.397458	2.26229	1	Unperturbed_HSC	NA	14.9337	27.9693	17.4538	0.778596	0.778596	0.40625	0.709924
HSC_35.ATTGGTGTCTGTTTGT	-0.70577	3.79894	0	Unperturbed_HSC	Proficient	5.46852	31.3833	18.7048	0	1.82284	0.0520833	0.0992366
HSC_35.ATTTCTGAGCATCATC	0.997703	1.24393	1	Unperturbed_HSC	Deficient	8.9184	25.5757	16.2505	2.16631	0	0.145833	0.290076
HSC_35.ATTTCTGAGTGGGTTG	-0.258499	6.66343	0	Unperturbed_HSC	Proficient	6.00451	25.8778	14.4595	2.43888	0	0.114583	0.137405
HSC_35.ATTTCTGGTAAATGAC	-3.81166	5.26558	2	Unperturbed_HSC	Deficient	13.3148	46.9814	20.2742	2.54074	2.748	0.135417	0.244275
HSC_35.ATTTCTGGTCCAACTA	3.29271	-6.04543	5	Unperturbed_HSC	Proficient	67.1862	12.2746	7.12365	0	0	0.572917	0.633588
HSC_35.ATTTCTGGTCCTAGCG	-0.826123	7.09861	0	Unperturbed_HSC	Proficient	5.5563	43.7063	21.0144	1.94909	0	0.09375	0.282443
HSC_35.ATTTCTGGTCTTCGTC	2.39694	1.9003	6	Unperturbed_HSC	Proficient	8.60007	37.715	16.5495	2.47278	3.21414	0.239583	0.0992366
HSC_35.ATTTCTGGTTCCCTTG	-3.53873	4.4019	2	Unperturbed_HSC	Proficient	2.88587	44.042	15.0096	2.01039	2.63422	0.104167	0.152672
HSC_35.ATTTCTGTCTTTCCTC	4.64745	-0.117257	6	Unperturbed_HSC	Proficient	12.2099	19.0004	6.82265	0	0	0.1875	0.175573
HSC_35.CAACCAAAGAATGTGT	-2.02924	4.70803	2	Unperturbed_HSC	Proficient	5.8287	46.7989	19.973	0	2.38706	0.135417	0.21374
HSC_35.CAACCAAAGAGTGACC	9.59664	1.17285	9	Unperturbed_HSC	NA	NA	NA	NA	0.465518	0	1.29167	1.38168
HSC_35.CAACCAAAGCCCGAAA	-4.34639	5.36581	2	Unperturbed_HSC	Deficient	16.3235	46.1834	23.2216	2.98349	3.78129	0.15625	0.290076
HSC_35.CAACCAACAAGGGTCA	3.74469	-0.480637	6	Unperturbed_HSC	Deficient	15.5027	16.54	5.24213	0	1.05916	0.208333	0.259542
HSC_35.CAACCAAGTAGCAAAT	10.1946	0.886786	9	Unperturbed_HSC	NA	NA	NA	NA	0	0.301183	1.53125	2.92366
HSC_35.CAACCAAGTTCGCTAA	-0.968817	6.92513	0	Unperturbed_HSC	Deficient	6.03522	45.4969	18.6366	4.03839	2.54425	0.15625	0.152672
HSC_35.CAACCAATCAGGTAAA	0.433052	-8.65721	4	Unperturbed_HSC	Proficient	75.8796	24.9376	13.9805	1.30259	0.63813	0.6875	2.1145
HSC_35.CAACCAATCCACTGGG	-3.85491	5.51583	2	Unperturbed_HSC	Proficient	11.6213	38.5809	15.031	0	3.32768	0.0833333	0.229008
HSC_35.CAACCAATCCCTCAGT	1.5815	4.61311	0	Unperturbed_HSC	Deficient	9.13741	21.2355	4.56871	0	1.5229	0.03125	0.145038
HSC_35.CAACCAATCGGTTAAC	0.822604	1.64749	1	Unperturbed_HSC	Proficient	9.19515	31.3993	9.83535	2.7817	1.79986	0.333333	0.358779
HSC_35.CAACCAATCTGCGGCA	-0.154168	6.2813	0	Unperturbed_HSC	Deficient	13.1115	30.5423	13.7491	0	0	0.166667	0.206107
HSC_35.CAACCTCAGAATCTCC	9.35591	0.862041	9	Unperturbed_HSC	NA	NA	NA	NA	0	0	1.67708	2.18321
HSC_35.CAACCTCTCCACGACG	4.19617	-3.12561	5	Unperturbed_HSC	Deficient	49.286	23.8662	10.3494	1.55137	1.24664	0.59375	0.534351
HSC_35.CAACCTCTCGAACTGT	0.640422	2.78792	1	Unperturbed_HSC	Proficient	10.9586	39.1323	12.4464	2.32484	2.79577	0.208333	0.183206
HSC_35.CAACCTCTCTACCTGC	1.50539	0.650614	1	Unperturbed_HSC	Deficient	14.9337	23.7594	12.0388	2.14827	0	0.260417	0.198473
HSC_35.CAACTAGAGAGGTTAT	-2.3388	4.31422	1	Unperturbed_HSC	Deficient	12.1207	35.15	19.3909	2.98303	2.98303	0.1875	0.244275
HSC_35.CAACTAGAGCTACCGC	-1.70057	6.79809	0	Unperturbed_HSC	Proficient	10.48	40.6343	16.8114	1.33923	3.27128	0.166667	0.198473
HSC_35.CAACTAGCACGCGAAA	-3.9475	5.08844	2	Unperturbed_HSC	Deficient	12.0026	53.7505	24.7086	0	3.41262	0.15625	0.267176
HSC_35.CAACTAGCAGCATACT	1.30311	-2.6181	3	Unperturbed_HSC	NA	23.9134	39.0718	17.83	2.70421	2.54925	0.479167	0.541985
HSC_35.CAACTAGGTAGCCTCG	9.43113	0.0169118	9	Unperturbed_HSC	NA	NA	NA	NA	0.327768	0.327768	1.86458	1.9542
HSC_35.CAACTAGGTAGGCTGA	0.278424	-10.4926	4	Unperturbed_HSC	Proficient	75.155	31.6147	13.1402	1.42134	1.42134	0.40625	1.68702
HSC_35.CAACTAGGTGTGAAAT	-0.950065	2.56463	1	Unperturbed_HSC	Proficient	11.2009	32.7169	20.7089	0	2.49668	0.104167	0.167939
HSC_35.CAACTAGTCAACACCA	9.61557	0.31409	9	Unperturbed_HSC	NA	NA	NA	NA	1.04036	0	1.92708	2.51145
HSC_35.CAACTAGTCGCACTCT	-6.60744	4.03877	17	Unperturbed_HSC	Proficient	NA	NA	NA	0	2.22007	0.114583	0.160305
HSC_35.CAAGAAAAGGGTCTCC	-0.346367	6.65706	0	Unperturbed_HSC	Deficient	4.80846	44.5118	14.8609	3.12736	1.97858	0.135417	0.19084
HSC_35.CAAGAAAAGTGACATA	10.4211	1.16021	9	Unperturbed_HSC	NA	NA	NA	NA	0.317858	0.752616	1.55208	3.06107
HSC_35.CAAGAAAAGTGCCAGA	-4.19502	5.73408	2	Unperturbed_HSC	Deficient	7.05197	48.574	22.2005	4.58266	3.05217	0.0729167	0.229008
HSC_35.CAAGAAACAGTATCTG	-3.96241	5.06392	2	Unperturbed_HSC	Deficient	8.72479	39.1442	18.8827	1.61152	2.94691	0.260417	0.442748
HSC_35.CAAGAAACATAACCTG	9.62603	0.945458	9	Unperturbed_HSC	NA	NA	NA	NA	0.424168	0.424168	1.20833	1.50382
HSC_35.CAAGAAACATCGATGT	-3.79668	6.01659	2	Unperturbed_HSC	Proficient	8.50396	43.4058	21.953	2.29823	2.93986	0.125	0.175573
HSC_35.CAAGAAATCAAACCAC	-1.00999	6.19399	0	Unperturbed_HSC	Proficient	15.6635	30.8078	15.5384	0	2.44463	0.0625	0.19084
HSC_35.CAAGAAATCAACACCA	-2.10799	4.45721	0	Unperturbed_HSC	Deficient	11.4798	52.2354	15.1572	4.32913	3.15545	0.145833	0.244275
HSC_35.CAAGAAATCACGAAGG	-0.920805	7.3508	11	Unperturbed_HSC	Proficient	NA	NA	NA	3.29095	2.49209	0.125	0.21374
HSC_35.CAAGAAATCATCTGTT	-1.85191	8.29293	11	Unperturbed_HSC	NA	NA	NA	NA	1.04665	1.04665	0.21875	0.465649
HSC_35.CAAGATCAGATGCGAC	-1.27245	5.11078	0	Unperturbed_HSC	Deficient	10.1154	35.3276	13.7235	0	3.78081	0.104167	0.21374
HSC_35.CAAGATCCAAACCCAT	9.45597	1.09656	9	Unperturbed_HSC	NA	NA	NA	NA	0	0.340896	2.0625	1.83969
HSC_35.CAAGATCCAGGTCTCG	2.59661	0.752312	6	Unperturbed_HSC	Proficient	12.1293	30.4994	11.4553	1.22882	2.74105	0.145833	0.122137
HSC_35.CAAGATCGTAAGAGGA	-0.387307	3.78219	1	Unperturbed_HSC	Deficient	18.3418	39.3136	20.2647	2.62348	2.62348	0.229167	0.198473
HSC_35.CAAGATCGTCAAAGAT	-0.860552	3.10711	1	Unperturbed_HSC	Proficient	11.9597	26.1035	15.1312	0	3.38523	0.125	0.236641
HSC_35.CAAGATCGTTTGACAC	0.411676	5.23923	0	Unperturbed_HSC	Proficient	10.1318	32.0859	13.4095	3.4101	1.4474	0.145833	0.0839695
HSC_35.CAAGATCTCCGAACGC	-0.432262	6.13973	0	Unperturbed_HSC	Deficient	10.6162	36.6083	13.4806	0	3.55868	0.0416667	0.129771
HSC_35.CAAGATCTCCGTAGGC	1.63141	-7.35494	5	Unperturbed_HSC	Proficient	69.7623	22.6038	7.3575	2.37459	0	0.645833	0.671756
HSC_35.CAAGATCTCCGTTGTC	0.773614	2.66775	1	Unperturbed_HSC	Proficient	12.9864	35.1893	14.5839	2.01039	1.44294	0.09375	0.175573
HSC_35.CAAGATCTCGGATGGA	1.25892	4.10029	1	Unperturbed_HSC	Deficient	10.6639	15.6084	5.33197	0	0	0.0833333	0.10687
HSC_35.CAAGGCCAGGCTAGAC	-2.7633	5.44078	2	Unperturbed_HSC	Deficient	6.8105	57.2361	18.0003	4.6026	2.67173	0.135417	0.19084
HSC_35.CAAGGCCAGTGTCTCA	1.54396	2.31203	1	Unperturbed_HSC	Deficient	9.09844	31.2698	14.191	0	2.34563	0.09375	0.0687023
HSC_35.CAAGGCCCACCAGCAC	3.58533	0.55955	6	Unperturbed_HSC	Deficient	16.31	21.3053	15.9175	0	0	0.208333	0.145038
HSC_35.CAAGGCCCAGGTGGAT	2.45768	-2.49928	3	Unperturbed_HSC	Proficient	30.5821	20.0801	4.41558	0	0	0.416667	0.290076
HSC_35.CAAGGCCGTATGAATG	0.968146	5.98972	0	Unperturbed_HSC	Proficient	8.55754	19.2418	11.0581	0	0	0.125	0.160305
HSC_35.CAAGGCCGTCTTGCGG	-1.83579	4.95738	0	Unperturbed_HSC	Deficient	10.4297	41.3379	14.2635	1.40954	2.59348	0.114583	0.152672
HSC_35.CAAGGCCTCCGGCACA	9.52449	1.61753	9	Unperturbed_HSC	NA	NA	NA	NA	0	0.406166	1.78125	1.58779
HSC_35.CAAGGCCTCTCGATGA	-0.0956831	5.12003	1	Unperturbed_HSC	Proficient	12.3512	44.9293	14.8788	3.77252	1.79155	0.208333	0.251908
HSC_35.CAAGTTGAGAAGGGTA	2.211	1.27958	1	Unperturbed_HSC	Deficient	14.969	28.7718	13.5315	1.35056	1.90497	0.166667	0.229008
HSC_35.CAAGTTGAGTATTGGA	9.64562	0.874663	9	Unperturbed_HSC	NA	NA	NA	NA	0.941746	0.941746	1.375	1.64885
HSC_35.CAAGTTGAGTGAAGAG	0.106758	2.82912	1	Unperturbed_HSC	Deficient	4.43041	28.5755	10.1349	0	0	0.114583	0.0458015
HSC_35.CAAGTTGAGTGCAAGC	-1.92626	4.94947	0	Unperturbed_HSC	Proficient	9.7237	51.3647	19.7286	3.60874	3.86484	0.104167	0.122137
HSC_35.CAAGTTGAGTGGGCTA	0.553065	3.13424	1	Unperturbed_HSC	Proficient	8.35704	27.417	6.78444	3.11787	1.67141	0.0729167	0.152672
HSC_35.CAAGTTGCACTTCTGC	-0.821303	7.28971	0	Unperturbed_HSC	Deficient	3.81606	40.9607	23.2357	0	2.42234	0.125	0.21374
HSC_35.CAAGTTGCAGCTATTG	1.72387	2.08044	1	Unperturbed_HSC	Proficient	8.67305	31.6779	12.0702	0	2.38035	0.166667	0.229008
HSC_35.CAAGTTGCATCGATGT	2.35322	-2.99749	3	Unperturbed_HSC	Proficient	24.9834	29.7874	12.0443	2.01329	1.67246	0.322917	0.229008
HSC_35.CAAGTTGGTAAGGGCT	4.3306	-2.38366	6	Unperturbed_HSC	NA	30.6644	28.8853	11.7893	0.898632	1.68059	0.5	0.564885
HSC_35.CAAGTTGGTAGAGCTG	4.24561	-0.16667	6	Unperturbed_HSC	Deficient	16.1979	11.3828	1.22934	0	0	0.15625	0.244275
HSC_35.CAAGTTGGTGTAACGG	1.09783	3.31891	1	Unperturbed_HSC	Proficient	15.2504	29.1813	10.6203	0	0	0.114583	0.259542
HSC_35.CAAGTTGGTTTAGGAA	-0.855125	5.49405	0	Unperturbed_HSC	Proficient	11.0063	36.9419	17.6599	2.06402	2.69159	0.0833333	0.198473
HSC_35.CAAGTTGTCAGTTAGC	-1.61592	7.72475	1	Unperturbed_HSC	Deficient	5.12335	31.804	11.6174	0	0	0.0520833	0.10687
HSC_35.CACAAACAGTCTCCTC	-0.622807	7.96808	11	Unperturbed_HSC	Proficient	NA	NA	NA	1.54312	2.12326	0.0416667	0.267176
HSC_35.CACAAACCAAGGACAC	-3.34615	6.2427	2	Unperturbed_HSC	Proficient	12.3751	45.0956	23.973	0	3.52246	0.145833	0.122137
HSC_35.CACAAACCAATGTTGC	-2.89782	0.374567	10	Unperturbed_HSC	Proficient	NA	NA	NA	2.59692	0	0.104167	0.175573
HSC_35.CACAAACCACAGACAG	1.72593	3.82986	0	Unperturbed_HSC	Deficient	8.34348	13.154	10.4772	0	0	0.145833	0.160305
HSC_35.CACAAACCACCATGTA	-1.71147	8.83951	11	Unperturbed_HSC	Proficient	NA	NA	NA	1.43998	1.43998	0.125	0.19084
HSC_35.CACAAACCACGAAGCA	1.65985	4.9855	0	Unperturbed_HSC	Deficient	7.0806	19.7985	8.00275	0	0	0.0833333	0.175573
HSC_35.CACAAACCATCACGAT	9.22067	1.01066	9	Unperturbed_HSC	NA	NA	NA	NA	0	1.77316	2.17708	2.22137
HSC_35.CACAAACGTAGGACAC	1.08733	2.70045	1	Unperturbed_HSC	Proficient	7.04535	37.5753	17.4681	2.59291	3.36139	0.1875	0.122137
HSC_35.CACAAACTCACTATTC	1.11346	3.88233	1	Unperturbed_HSC	Deficient	15.6546	27.6364	14.5971	2.15836	0	0.291667	0.335878
HSC_35.CACAAACTCATGTAGC	1.00946	1.27147	1	Unperturbed_HSC	Deficient	8.63401	30.6242	10.8551	0	2.30782	0.229167	0.122137
HSC_35.CACACAAAGAAGGTGA	1.05096	-3.84861	10	Unperturbed_HSC	NA	NA	NA	NA	0.734689	0	0.708333	0.610687
HSC_35.CACACAAAGACCTAGG	-1.13453	6.71006	0	Unperturbed_HSC	Deficient	14.0192	32.86	15.9713	1.05683	1.89186	0.354167	0.381679
HSC_35.CACACAAAGCTGGAAC	9.45666	0.102519	9	Unperturbed_HSC	NA	NA	NA	NA	0.406099	0.406099	1.70833	1.9313
HSC_35.CACACAAAGTGTTGAA	-3.2811	6.36513	2	Unperturbed_HSC	Deficient	11.7492	48.1646	16.918	1.46865	3.19473	0.125	0.206107
HSC_35.CACACAACAAGCCGCT	-3.18928	3.39881	10	Unperturbed_HSC	NA	NA	NA	NA	2.90969	2.5311	0.229167	0.282443
HSC_35.CACACAACACACCGAC	-1.6416	6.7863	0	Unperturbed_HSC	Deficient	4.71732	43.2531	23.4225	3.82815	1.38592	0.09375	0.145038
HSC_35.CACACAACACATGGGA	-1.39602	6.03722	0	Unperturbed_HSC	NA	10.7626	43.9744	20.3973	2.35049	3.07098	0.333333	0.328244
HSC_35.CACACAACACATTCGA	-3.16995	3.88141	2	Unperturbed_HSC	NA	12.6474	37.0439	16.9266	2.05697	1.62793	0.5	0.526718
HSC_35.CACACAAGTACGCACC	2.01644	-5.64613	1	Unperturbed_HSC	Proficient	24.379	25.8626	14.3977	0	1.35439	0.197917	0.221374
HSC_35.CACACAAGTACTTAGC	-0.821312	7.26263	0	Unperturbed_HSC	Deficient	14.5713	41.8867	15.3981	1.32466	2.69493	0.125	0.152672
HSC_35.CACACAAGTTCTGGTA	4.42993	-1.91212	6	Unperturbed_HSC	Proficient	41.6665	15.3227	8.35669	1.87781	0	0.59375	0.427481
HSC_35.CACACCTAGACTTTCG	-3.9766	4.69928	2	Unperturbed_HSC	Proficient	13.8664	47.1558	18.118	2.8319	3.21753	0.270833	0.358779
HSC_35.CACACCTAGCTGAAAT	0.632253	2.6146	1	Unperturbed_HSC	Proficient	7.15598	22.4196	9.71891	0	0	0.0833333	0.183206
HSC_35.CACACCTAGGCGACAT	9.60767	1.77603	9	Unperturbed_HSC	NA	NA	NA	NA	0	0	1.57292	1.70229
HSC_35.CACACCTCAATCGAAA	-1.18993	4.77525	1	Unperturbed_HSC	Proficient	7.33553	31.0651	9.73434	2.03775	1.46711	0.166667	0.206107
HSC_35.CACACCTGTAAGTTCC	1.53619	4.58699	1	Unperturbed_HSC	Proficient	8.92119	31.2398	13.4455	2.42038	0	0.15625	0.251908
HSC_35.CACACCTGTCTCACCT	-0.331676	6.72543	0	Unperturbed_HSC	Deficient	12.3808	33.0905	15.3215	1.96951	1.40697	0.145833	0.198473
HSC_35.CACACCTGTGCTTCTC	-1.4604	-0.420541	13	Unperturbed_HSC	Deficient	NA	NA	NA	2.10091	0	0.135417	0.183206
HSC_35.CACACCTTCATTGCCC	-4.02968	6.23912	2	Unperturbed_HSC	Proficient	8.43312	43.2797	17.3819	1.39111	1.39111	0.0520833	0.183206
HSC_35.CACACCTTCCGTAGTA	-1.03874	5.12831	0	Unperturbed_HSC	Deficient	8.74078	38.0728	17.234	0	2.53752	0.145833	0.21374
HSC_35.CACACCTTCGCATGAT	1.33708	5.86106	0	Unperturbed_HSC	Deficient	5.4632	19.4208	4.66936	0	0	0.15625	0.229008
HSC_35.CACACTCAGCCCAATT	1.55591	2.03803	1	Unperturbed_HSC	Deficient	12.4759	38.3631	14.8653	1.26595	2.15634	0.135417	0.137405
HSC_35.CACACTCAGCTAGGCA	1.59192	3.55694	1	Unperturbed_HSC	Proficient	10.0085	26.3143	9.74978	0	0	0.166667	0.160305
HSC_35.CACACTCCAAGAAGAG	9.42366	0.11914	9	Unperturbed_HSC	NA	NA	NA	NA	0	0.363521	2.21875	1.64885
HSC_35.CACACTCGTGTCGCTG	-1.16118	-0.109446	1	Unperturbed_HSC	Deficient	10.3547	31.2118	16.6529	1.85821	2.10612	0.333333	0.389313
HSC_35.CACACTCTCCGTCAAA	-2.07321	4.65054	0	Unperturbed_HSC	Deficient	9.91934	40.0929	19.8619	3.30277	3.74129	0.21875	0.19084
HSC_35.CACACTCTCCTAAGTG	1.52904	4.73706	1	Unperturbed_HSC	Deficient	10.3912	17.6563	19.5624	0	0	0.03125	0.221374
HSC_35.CACAGGCAGTGTTTGC	1.31364	-0.45916	3	Unperturbed_HSC	Proficient	24.608	32.5071	11.5231	0	0	0.270833	0.19084
HSC_35.CACAGGCCAAGGACAC	-0.930387	5.13844	0	Unperturbed_HSC	NA	17.0908	44.6285	17.6328	2.23538	2.87357	0.291667	0.358779
HSC_35.CACAGGCCAGCTGTAT	0.0266565	7.34294	0	Unperturbed_HSC	Proficient	11.8358	37.8949	15.9268	3.25526	1.71056	0.197917	0.137405
HSC_35.CACAGGCCATTCTCAT	0.612064	5.96814	0	Unperturbed_HSC	Proficient	7.32462	27.857	9.73244	0	0	0.0833333	0.0916031
HSC_35.CACAGGCGTTACCGAT	1.32962	5.53829	0	Unperturbed_HSC	Proficient	12.7625	23.8617	7.6625	0	0	0.135417	0.229008
HSC_35.CACAGGCTCAACCAAC	1.54233	-3.20902	3	Unperturbed_HSC	NA	27.2353	31.5456	15.2675	1.2086	1.50922	0.53125	0.625954
HSC_35.CACAGGCTCGGTCTAA	4.70541	-1.80973	6	Unperturbed_HSC	Deficient	42.8246	17.5066	5.80611	0	0	0.458333	0.198473
HSC_35.CACAGGCTCTGGAGCC	1.20057	4.93736	0	Unperturbed_HSC	Proficient	11.5526	14.8834	10.1783	0	0	0.135417	0.274809
HSC_35.CACAGTACAATAGCAA	-6.66672	4.00775	17	Unperturbed_HSC	Deficient	NA	NA	NA	1.3991	3.54291	0.1875	0.221374
HSC_35.CACAGTACACCCAGTG	9.39161	-0.0443451	9	Unperturbed_HSC	NA	NA	NA	NA	0	1.10258	1.35417	1.21374
HSC_35.CACAGTACATTACGAC	-1.24178	6.9763	0	Unperturbed_HSC	Deficient	8.64349	41.0325	18.38	2.69508	1.08937	0.21875	0.458015
HSC_35.CACAGTACATTGGTAC	-4.85364	4.15504	2	Unperturbed_HSC	NA	9.66129	45.7406	23.596	1.38975	2.44656	0.291667	0.496183
HSC_35.CACAGTACATTGTGCA	-3.06647	5.53628	0	Unperturbed_HSC	Deficient	10.8382	42.4479	18.7384	1.6104	2.19829	0.104167	0.114504
HSC_35.CACAGTAGTCAACATC	1.2098	4.97581	1	Unperturbed_HSC	Proficient	8.09575	23.0606	11.2828	0	0	0.15625	0.320611
HSC_35.CACAGTAGTTCTGTTT	-1.72477	5.53158	0	Unperturbed_HSC	Proficient	11.3968	33.8808	17.2449	2.23211	2.87011	0.114583	0.152672
HSC_35.CACAGTAGTTGTGGAG	0.73003	1.06387	1	Unperturbed_HSC	Deficient	9.26568	31.472	8.93322	2.12456	1.54428	0.125	0.160305
HSC_35.CACAGTATCCTTCAAT	10.2882	0.766434	9	Unperturbed_HSC	NA	NA	NA	NA	0	0.679563	1.78125	3.12977
HSC_35.CACAGTATCGTGGGAA	-1.81053	6.83104	0	Unperturbed_HSC	Proficient	7.87158	46.9951	19.9432	4.66736	2.74343	0.0729167	0.221374
HSC_35.CACATAGAGACCGGAT	-0.405035	7.12427	0	Unperturbed_HSC	Proficient	6.03645	42.2265	22.3555	2.9218	2.48359	0.21875	0.229008
HSC_35.CACATAGAGATGGCGT	-2.81043	0.707003	1	Unperturbed_HSC	NA	6.85783	30.1035	18.6104	0.912676	1.69982	0.177083	0.312977
HSC_35.CACATAGAGCTAGGCA	9.21466	1.34193	9	Unperturbed_HSC	NA	NA	NA	NA	0.458907	0	1.38542	1.14504
HSC_35.CACATAGAGTGTCCCG	1.12769	4.48343	0	Unperturbed_HSC	Proficient	11.9226	16.6074	7.06529	0	0	0.104167	0.0992366
HSC_35.CACATAGCACGTCTCT	1.02967	5.58244	0	Unperturbed_HSC	Deficient	11.7561	25.1507	11.4685	0	0	0.09375	0.145038
HSC_35.CACATAGCATCCAACA	-0.273592	6.5406	0	Unperturbed_HSC	Deficient	2.3558	44.6777	10.9472	3.78327	1.75324	0.104167	0.251908
HSC_35.CACATAGGTATAAACG	0.350172	7.20478	0	Unperturbed_HSC	Proficient	11.1427	31.4522	12.7307	0	1.38122	0.229167	0.259542
HSC_35.CACATAGGTATCGCAT	4.55764	0.0324804	6	Unperturbed_HSC	Deficient	11.7585	17.6992	9.80304	1.24672	1.24672	0.197917	0.137405
HSC_35.CACATAGGTTAAGGGC	-6.265	4.14727	17	Unperturbed_HSC	NA	NA	NA	NA	2.08739	3.45347	0.208333	0.244275
HSC_35.CACATAGTCCTTGGTC	-2.01514	3.0425	10	Unperturbed_HSC	NA	NA	NA	NA	0	2.80798	0.03125	0.0839695
HSC_35.CACATTTCAACACCCG	-3.80265	4.679	2	Unperturbed_HSC	Proficient	15.6719	39.0283	24.5151	0	3.6832	0.15625	0.145038
HSC_35.CACATTTCATCAGTCA	0.886939	5.25449	0	Unperturbed_HSC	Deficient	6.05708	22.4231	9.551	0	0	0.135417	0.335878
HSC_35.CACATTTGTATAGGGC	-2.92481	4.82912	2	Unperturbed_HSC	Deficient	0	44.8769	17.3659	3.17263	1.90472	0.125	0.114504
HSC_35.CACATTTGTTCGAATC	-0.0199544	7.2792	0	Unperturbed_HSC	Proficient	6.2953	27.6568	13.9607	1.05805	0	0.197917	0.221374
HSC_35.CACATTTTCATCTGTT	0.789387	-1.79863	3	Unperturbed_HSC	Proficient	23.6717	36.8307	16.4111	2.542	1.92462	0.291667	0.679389
HSC_35.CACATTTTCCTTTCGG	-1.93985	2.47348	0	Unperturbed_HSC	Proficient	1.75403	31.4943	10.8788	0	2.73004	0.03125	0.122137
HSC_35.CACATTTTCGAGAGCA	-3.6762	3.74263	2	Unperturbed_HSC	Proficient	14.9838	43.6513	19.358	3.03236	3.15985	0.135417	0.343511
HSC_35.CACATTTTCGTGACAT	10.2111	1.40088	9	Unperturbed_HSC	NA	NA	NA	NA	0	0	1.53125	3.07634
HSC_35.CACCACTAGAATGTTG	-2.8438	7.41739	2	Unperturbed_HSC	Deficient	12.6066	42.7961	23.0236	2.33996	2.54365	0.333333	0.290076
HSC_35.CACCACTAGCCAGAAC	-1.20956	4.73387	0	Unperturbed_HSC	Deficient	5.77879	50.2903	13.8914	3.88986	3.21696	0.0625	0.152672
HSC_35.CACCACTAGTACGTTC	-1.73225	5.02406	0	Unperturbed_HSC	Deficient	2.3893	45.515	20.1891	1.78389	2.76373	0.09375	0.0839695
HSC_35.CACCACTAGTCCCACG	10.1329	1.45847	9	Unperturbed_HSC	NA	NA	NA	NA	0.263815	0	2.19792	3.62595
HSC_35.CACCACTAGTGTACCT	-0.41439	5.90172	0	Unperturbed_HSC	Deficient	9.70588	45.6136	13.5403	2.2082	2.2082	0.104167	0.183206
HSC_35.CACCACTCACAGATTC	-3.91713	5.55228	2	Unperturbed_HSC	Deficient	8.86832	41.0562	22.7534	1.54168	2.753	0.135417	0.221374
HSC_35.CACCACTCATTATCTC	-4.51177	4.2464	2	Unperturbed_HSC	Deficient	12.9142	43.5676	25.5249	2.06462	3.35093	0.21875	0.465649
HSC_35.CACCACTGTACCGGCT	9.42956	1.52622	9	Unperturbed_HSC	NA	NA	NA	NA	0	0	1.38542	0.916031
HSC_35.CACCACTGTCCGAGTC	9.36097	1.11967	9	Unperturbed_HSC	NA	NA	NA	NA	0	1.05622	1.875	1.56489
HSC_35.CACCACTGTCGATTGT	9.74984	0.307294	9	Unperturbed_HSC	NA	NA	NA	NA	0.934106	0.572374	1.6875	2.65649
HSC_35.CACCACTGTTAAAGTG	-4.19258	4.0621	2	Unperturbed_HSC	Deficient	10.8254	50.9637	25.6254	3.23489	3.51268	0.25	0.358779
HSC_35.CACCACTGTTACGACT	10.0406	1.14315	9	Unperturbed_HSC	NA	NA	NA	NA	0	0	1.98958	2.80916
HSC_35.CACCACTGTTCTCATT	9.12593	1.12116	9	Unperturbed_HSC	NA	NA	NA	NA	0.408099	0	1.71875	1.47328
HSC_35.CACCACTTCACCTTAT	-4.3844	4.71171	2	Unperturbed_HSC	Proficient	9.3446	40.7495	23.0387	0	2.71564	0.166667	0.229008
HSC_35.CACCACTTCGAGAGCA	-4.72482	4.42438	2	Unperturbed_HSC	NA	9.88732	46.8119	19.1366	2.36784	3.96265	0.208333	0.549618
HSC_35.CACCAGGAGAAACGCC	9.31369	-0.125939	9	Unperturbed_HSC	NA	NA	NA	NA	0.379616	0.654119	1.73958	1.8855
HSC_35.CACCAGGAGCAGACTG	-1.08998	3.98957	1	Unperturbed_HSC	Proficient	8.66338	30.7349	18.8869	1.20918	0	0.1875	0.244275
HSC_35.CACCAGGAGCCCAGCT	-0.180826	6.49273	0	Unperturbed_HSC	Proficient	8.95577	32.3995	15.7932	1.48932	0	0.125	0.175573
HSC_35.CACCAGGAGCTGTCTA	0.806987	5.03925	1	Unperturbed_HSC	Proficient	8.31529	21.3419	5.83898	0	1.36907	0.09375	0.145038
HSC_35.CACCAGGAGGTGACCA	-4.33722	4.51617	2	Unperturbed_HSC	Proficient	6.22875	50.2807	28.5442	3.3228	3.94168	0.0833333	0.198473
HSC_35.CACCAGGAGTACACCT	0.911198	6.26702	0	Unperturbed_HSC	Deficient	0	20.5633	11.2854	0	0	0.0833333	0.114504
HSC_35.CACCAGGAGTCGCCGT	-2.37963	3.87123	1	Unperturbed_HSC	Deficient	14.2354	40.6152	18.9512	2.4582	1.5176	0.15625	0.137405
HSC_35.CACCAGGAGTGTGGCA	-4.49681	5.62957	2	Unperturbed_HSC	Proficient	14.8737	39.9946	24.2843	0	3.48702	0.09375	0.0687023
HSC_35.CACCAGGCAGCTGTGC	1.84118	1.73672	1	Unperturbed_HSC	Proficient	17.81	18.8865	8.85185	0	2.71542	0.21875	0.19084
HSC_35.CACCTTGAGAAACCAT	-5.10745	0.771529	8	Unperturbed_HSC	NA	NA	NA	NA	0	0	0	0.00763359
HSC_35.CACCTTGAGAGTAAGG	-3.93739	4.27854	2	Unperturbed_HSC	Proficient	14.2021	39.7308	16.0705	1.48218	2.41659	0.114583	0.244275
HSC_35.CACCTTGAGCACGCCT	9.9844	1.39954	9	Unperturbed_HSC	NA	NA	NA	NA	0	0	1.90625	3.20611
HSC_35.CACCTTGAGTTAGGTA	-4.36701	0.424265	1	Unperturbed_HSC	Proficient	15.7202	35.4996	18.2085	3.04018	0	0.229167	0.229008
HSC_35.CACCTTGCATAGTAAG	-4.7187	4.45393	2	Unperturbed_HSC	Proficient	13.3323	42.1766	18.4653	1.2789	2.63644	0.1875	0.274809
HSC_35.CACCTTGGTGTGGCTC	0.885931	5.86641	1	Unperturbed_HSC	Proficient	11.8832	23.6281	11.0681	1.41494	0	0.177083	0.290076
HSC_35.CACCTTGTCAATAAGG	-1.83313	7.04379	0	Unperturbed_HSC	Deficient	6.89494	50.2787	20.2175	2.29381	3.08174	0.15625	0.198473
HSC_35.CACCTTGTCACTTACT	9.59523	0.259753	9	Unperturbed_HSC	NA	NA	NA	NA	0	0.303458	2.38542	2.44275
HSC_35.CACTCCAAGTCCGGTC	-1.06127	7.33683	0	Unperturbed_HSC	Deficient	13.5246	34.6504	7.97584	1.37214	2.75486	0.0833333	0.221374
HSC_35.CACTCCACACAGCCCA	-4.33926	4.0271	2	Unperturbed_HSC	Proficient	19.5055	39.8924	20.9239	0	3.35195	0.270833	0.267176
HSC_35.CACTCCACAGCCAATT	-4.1316	3.14243	2	Unperturbed_HSC	Proficient	18.2983	37.5508	18.7104	0.844337	1.60529	0.489583	0.541985
HSC_35.CACTCCAGTACGCACC	-3.56237	4.84031	2	Unperturbed_HSC	Proficient	11.1061	39.5843	18.1677	1.50439	2.07979	0.104167	0.167939
HSC_35.CACTCCAGTGTTCGAT	1.3872	4.36725	0	Unperturbed_HSC	Proficient	9.05808	17.5723	9.666	0	0	0.125	0.160305
HSC_35.CACTCCATCACCACCT	-4.72828	4.5917	2	Unperturbed_HSC	Deficient	12.3874	45.4501	24.0618	1.26779	3.79325	0.239583	0.167939
HSC_35.CACTCCATCGCCAAAT	-4.27279	3.90675	2	Unperturbed_HSC	Deficient	11.1645	45.371	18.0211	2.6127	3.83922	0.197917	0.229008
HSC_35.CAGAATCAGAACTGTA	-2.16806	9.23651	11	Unperturbed_HSC	NA	NA	NA	NA	2.76982	2.35302	0.458333	0.480916
HSC_35.CAGAATCAGGCCCTCA	-3.94991	5.65248	2	Unperturbed_HSC	Proficient	7.59137	49.3306	15.1483	3.66137	2.72248	0.09375	0.19084
HSC_35.CAGAATCAGGCGATAC	0.324349	5.52201	0	Unperturbed_HSC	Proficient	3.1096	35.8777	9.7607	1.5548	2.13633	0.0625	0.19084
HSC_35.CAGAATCAGTGTACGG	-2.20853	5.90607	0	Unperturbed_HSC	Deficient	10.5068	40.8643	14.9167	2.61434	3.85891	0.104167	0.167939
HSC_35.CAGAATCCACCTATCC	0.357154	6.35546	0	Unperturbed_HSC	Proficient	3.15604	31.9568	21.3317	0	2.20341	0.125	0.152672
HSC_35.CAGAATCCACTCGACG	-4.09612	5.22676	2	Unperturbed_HSC	Proficient	16.5083	48.2371	20.7159	2.35537	3.27508	0.229167	0.419847
HSC_35.CAGAATCCAGAGCCAA	-0.873113	3.73815	1	Unperturbed_HSC	Deficient	6.7252	34.7454	15.8278	0	2.91724	0.135417	0.137405
HSC_35.CAGAATCCAGATAATG	-3.94068	5.51188	2	Unperturbed_HSC	Proficient	8.17658	44.7514	14.6321	1.36276	2.74309	0.135417	0.267176
HSC_35.CAGAATCGTAACGTTC	-3.64614	5.38091	2	Unperturbed_HSC	Deficient	10.3208	55.1477	18.1038	4.16937	3.83907	0.135417	0.129771
HSC_35.CAGAATCGTACTCAAC	9.79052	1.89613	9	Unperturbed_HSC	NA	NA	NA	NA	0	0	0.708333	0.992366
HSC_35.CAGAATCGTAGCGTAG	0.703722	5.21675	0	Unperturbed_HSC	Proficient	7.12326	30.6369	15.2707	3.24734	0	0.0520833	0.259542
HSC_35.CAGAATCGTCACCCAG	-6.00145	4.24814	17	Unperturbed_HSC	Proficient	NA	NA	NA	0	3.31536	0.09375	0.19084
HSC_35.CAGAATCGTCTACCTC	4.23851	-0.19383	6	Unperturbed_HSC	Deficient	16.4044	16.1093	5.55437	0	0	0.239583	0.129771
HSC_35.CAGAATCGTGTAACGG	-1.50836	8.70205	11	Unperturbed_HSC	Deficient	NA	NA	NA	3.11102	1.52038	0.0729167	0.19084
HSC_35.CAGAATCTCATCGGAT	-3.44254	6.48785	2	Unperturbed_HSC	Deficient	5.57712	49.3544	23.0735	3.91643	2.96825	0.177083	0.244275
HSC_35.CAGAATCTCCAGAAGG	0.424916	5.7775	0	Unperturbed_HSC	Proficient	18.0294	29.7236	18.3708	0	2.27951	0.104167	0.0610687
HSC_35.CAGAATCTCTAACTTC	0.884787	2.23763	1	Unperturbed_HSC	Deficient	3.46497	30.8523	16.2926	0	2.37665	0.114583	0.167939
HSC_35.CAGAGAGAGGCTATCT	-0.141494	7.45044	0	Unperturbed_HSC	Proficient	14.3787	34.2495	17.1331	3.25699	0	0.197917	0.175573
HSC_35.CAGAGAGCACAGGAGT	9.28594	0.642691	9	Unperturbed_HSC	NA	NA	NA	NA	0.411642	0.702399	1.45833	1.53435
HSC_35.CAGAGAGCATCCGTGG	-6.69598	4.0339	17	Unperturbed_HSC	Deficient	NA	NA	NA	1.89122	3.15742	0.15625	0.160305
HSC_35.CAGAGAGGTCTCAACA	0.237354	6.95442	0	Unperturbed_HSC	Proficient	9.26815	19.2361	11.6948	0	0	0.15625	0.152672
HSC_35.CAGAGAGTCAAAGACA	-2.01563	8.67644	11	Unperturbed_HSC	Deficient	NA	NA	NA	0	2.47797	0.0729167	0.206107
HSC_35.CAGAGAGTCGCCTGTT	-0.0555658	4.51542	0	Unperturbed_HSC	Proficient	0	36.5335	14.1786	0	2.92458	0.0729167	0.0763359
HSC_35.CAGAGAGTCTCCAACC	-3.29387	3.89006	2	Unperturbed_HSC	Proficient	4.34136	49.027	17.0755	2.41558	3.60242	0.0833333	0.137405
HSC_35.CAGAGAGTCTGAGGGA	-4.47105	5.11527	2	Unperturbed_HSC	Proficient	7.31704	49.4415	20.6469	1.45465	2.02366	0.03125	0.244275
HSC_35.CAGAGAGTCTTTACAC	-4.38797	5.20125	2	Unperturbed_HSC	Deficient	7.5165	51.2894	21.5312	3.83847	3.09009	0.104167	0.145038
HSC_35.CAGATCAAGATGTGGC	4.31908	0.198178	6	Unperturbed_HSC	Proficient	13.4069	25.4346	12.837	0	2.77177	0.09375	0.129771
HSC_35.CAGATCAAGCTACCGC	2.6697	0.498849	1	Unperturbed_HSC	Deficient	6.58704	16.0128	13.6605	0	0	0.135417	0.267176
HSC_35.CAGATCAAGGAGCGTT	2.06866	-6.62944	5	Unperturbed_HSC	NA	45.9073	29.4829	11.4745	2.19025	1.18413	0.645833	0.763359
HSC_35.CAGATCAAGGATATAC	1.16205	4.92726	0	Unperturbed_HSC	Deficient	11.9131	19.9479	9.15139	0	0	0.09375	0.229008
HSC_35.CAGATCAAGGGATACC	-1.78634	7.22697	0	Unperturbed_HSC	Deficient	11.2329	36.8382	21.9689	0	2.06122	0.1875	0.290076
HSC_35.CAGATCACAAGACGTG	-6.72182	4.03801	17	Unperturbed_HSC	NA	NA	NA	NA	3.78164	3.47973	0.197917	0.305344
HSC_35.CAGATCACACGGCCAT	3.58892	-3.60408	3	Unperturbed_HSC	Deficient	45.7911	15.6576	5.51252	0	0.81702	0.78125	0.541985
HSC_35.CAGATCACATACTACG	-4.2907	5.21393	2	Unperturbed_HSC	Proficient	5.76484	45.9296	17.9108	2.00843	3.89969	0.0729167	0.206107
HSC_35.CAGATCACATGGGAAC	-0.465631	7.01436	0	Unperturbed_HSC	Proficient	8.71887	44.9824	14.7848	3.02816	3.30367	0.135417	0.152672
HSC_35.CAGATCAGTGAACCTT	0.222509	4.74855	0	Unperturbed_HSC	Proficient	4.37456	33.4008	13.3739	3.52582	2.02766	0.166667	0.160305
HSC_35.CAGATCAGTTCCAACA	4.10211	-1.6509	6	Unperturbed_HSC	Deficient	33.943	17.203	7.5662	0	0	0.625	0.366412
HSC_35.CAGATCATCAATCACG	9.30834	-0.172662	9	Unperturbed_HSC	NA	NA	NA	NA	0	0.388316	1.76042	1.83969
HSC_35.CAGATCATCCATTCTA	-1.23308	5.24902	0	Unperturbed_HSC	Proficient	4.01707	40.2696	21.4435	2.24559	3.27101	0.125	0.152672
HSC_35.CAGATCATCCGAGCCA	10.1826	1.40694	9	Unperturbed_HSC	NA	NA	NA	NA	0.540489	1.0268	1.34375	2.38931
HSC_35.CAGATCATCCGCATAA	4.33244	-0.451934	6	Unperturbed_HSC	Deficient	8.67293	29.1359	12.137	0.963659	1.44516	0.28125	0.221374
HSC_35.CAGATCATCGGCGGTT	4.4675	-2.31382	6	Unperturbed_HSC	Deficient	46.5582	16.2888	7.15999	0	0	0.541667	0.374046
HSC_35.CAGATCATCTTTAGGG	-0.246247	3.08763	1	Unperturbed_HSC	Proficient	6.08377	30.4528	13.7363	0	1.52094	0.135417	0.198473
HSC_35.CAGCAGCAGAAGATTC	-4.32513	4.25313	2	Unperturbed_HSC	Deficient	13.0041	44.9783	16.087	3.52181	2.56062	0.145833	0.19084
HSC_35.CAGCAGCAGACTTTCG	1.12823	5.46129	0	Unperturbed_HSC	Deficient	13.938	16.4455	6.75776	0	0	0.260417	0.244275
HSC_35.CAGCAGCAGCTAGTGG	2.30683	-1.7085	3	Unperturbed_HSC	Deficient	19.9685	35.5182	15.1297	1.2244	3.11879	0.1875	0.198473
HSC_35.CAGCAGCCACCAGGCT	9.31819	1.09019	9	Unperturbed_HSC	NA	NA	NA	NA	0	0	1.52083	1.74046
HSC_35.CAGCAGCCACTGTCGG	-3.83611	5.80272	2	Unperturbed_HSC	Deficient	9.19575	42.8921	20.1985	3.22821	3.03631	0.104167	0.312977
HSC_35.CAGCAGCCAGATCTGT	2.05328	2.28326	1	Unperturbed_HSC	Deficient	8.72612	20.4267	8.72612	0	0	0.145833	0.10687
HSC_35.CAGCAGCCATGGTAGG	-0.690734	7.89569	11	Unperturbed_HSC	Deficient	NA	NA	NA	0	0	0.104167	0.10687
HSC_35.CAGCAGCTCAAACCGT	0.709862	1.60553	1	Unperturbed_HSC	Proficient	15.4452	28.983	14.752	1.77957	1.77957	0.197917	0.175573
HSC_35.CAGCAGCTCCCTTGCA	2.49953	-3.10641	3	Unperturbed_HSC	Deficient	36.7805	25.0506	14.7254	1.42757	0.949448	0.5	0.366412
HSC_35.CAGCAGCTCCTAGTGA	-2.32743	7.03973	0	Unperturbed_HSC	Proficient	5.3711	45.3543	20.3784	1.34277	2.25013	0.114583	0.160305
HSC_35.CAGCATAAGGTGCAAC	1.80751	-2.45276	3	Unperturbed_HSC	Proficient	25.3935	30.9541	15.421	1.38975	1.38975	0.239583	0.167939
HSC_35.CAGCATACAAATTGCC	-2.57563	5.27351	2	Unperturbed_HSC	Deficient	3.59464	35.3426	25.9922	3.09746	0	0.114583	0.244275
HSC_35.CAGCATACACGTCTCT	-3.47824	4.78725	2	Unperturbed_HSC	Deficient	5.49214	59.003	23.1499	4.75569	4.3767	0.09375	0.0992366
HSC_35.CAGCATACAGTGGGAT	-2.5223	6.5383	0	Unperturbed_HSC	Deficient	12.5382	43.0159	17.3735	1.77001	2.51491	0.229167	0.389313
HSC_35.CAGCATACATTGGGCC	-1.07551	4.81425	0	Unperturbed_HSC	Deficient	5.99864	36.5731	14.0053	1.99955	1.99955	0.0729167	0.129771
HSC_35.CAGCATATCTTGTACT	-2.45337	8.14399	2	Unperturbed_HSC	Proficient	11.6736	42.4359	18.8212	3.5271	3.18294	0.15625	0.267176
HSC_35.CAGCCGAAGAGGTTAT	-0.125052	-6.56192	5	Unperturbed_HSC	NA	74.5298	7.38443	1.62179	0	0	1.39583	1.57252
HSC_35.CAGCCGAAGAGTCTGG	-1.8961	5.69281	0	Unperturbed_HSC	Proficient	8.30474	44.2267	14.8891	3.08828	3.08828	0.177083	0.221374
HSC_35.CAGCCGAAGGAGTAGA	2.03172	4.1801	1	Unperturbed_HSC	Deficient	15.7918	18.9275	11.6392	0	0	0.1875	0.282443
HSC_35.CAGCCGACACATGTGT	-0.464108	5.06745	0	Unperturbed_HSC	Proficient	8.64389	40.102	19.3081	2.11788	2.89397	0.1875	0.175573
HSC_35.CAGCCGACAGCTTCGG	1.20865	5.75953	0	Unperturbed_HSC	Deficient	8.91245	23.9696	6.07368	0	0	0.104167	0.0534351
HSC_35.CAGCCGACAGGACCCT	-3.33454	5.78823	2	Unperturbed_HSC	Deficient	13.5591	49.6155	16.7822	2.29783	2.56007	0.1875	0.320611
HSC_35.CAGCCGACAGGGTTAG	-1.72843	3.63364	1	Unperturbed_HSC	NA	7.86214	38.3791	11.5482	2.06969	2.36943	0.322917	0.374046
HSC_35.CAGCCGAGTCACACGC	-5.3522	-1.57698	8	Unperturbed_HSC	NA	NA	NA	NA	0	0	0.302083	0.465649
HSC_35.CAGCCGAGTTCCATGA	-3.27627	5.20802	2	Unperturbed_HSC	Deficient	9.7907	53.9846	18.9119	3.35893	2.69997	0.0833333	0.0458015
HSC_35.CAGCCGAGTTGGGACA	-3.77508	-0.0490269	1	Unperturbed_HSC	Deficient	7.39311	10.6579	12.0298	0	0	0.177083	0.259542
HSC_35.CAGCCGATCGATGAGG	-2.54589	6.92118	0	Unperturbed_HSC	Deficient	5.31328	40.9169	19.6085	1.87937	2.4931	0.21875	0.221374
HSC_35.CAGCGACAGCCTCGTG	0.447566	3.23934	1	Unperturbed_HSC	Proficient	11.9982	25.8158	10.2143	2.0746	2.0746	0.104167	0.152672
HSC_35.CAGCGACGTCTTCAAG	1.1261	2.02766	1	Unperturbed_HSC	Proficient	12.6766	36.704	13.0529	2.25521	2.72319	0.1875	0.122137
HSC_35.CAGCGACGTTGATTCG	9.42562	0.214965	9	Unperturbed_HSC	NA	NA	NA	NA	0	0	1.60417	1.48092
HSC_35.CAGCTAAAGATATGCA	1.04055	3.75121	1	Unperturbed_HSC	NA	13.6775	29.3728	10.9298	3.33578	1.24233	0.177083	0.229008
HSC_35.CAGCTAAAGCGTGAAC	0.219793	4.66713	0	Unperturbed_HSC	Deficient	7.04696	31.2448	9.50467	0	2.45771	0.197917	0.21374
HSC_35.CAGCTAAAGGTCATCT	0.757893	5.41673	0	Unperturbed_HSC	NA	15.3469	31.6867	18.4984	1.3021	1.3021	0.322917	0.427481
HSC_35.CAGCTAAAGTAAGTAC	4.19309	-1.36232	6	Unperturbed_HSC	Deficient	22.5234	20.3054	10.2123	1.74137	0	0.4375	0.244275
HSC_35.CAGCTAAAGTGAACGC	-3.22756	5.08558	2	Unperturbed_HSC	Proficient	2.84698	39.8928	17.2634	0	3.65891	0.125	0.122137
HSC_35.CAGCTAACACTGCCAG	4.46016	-0.688157	6	Unperturbed_HSC	Deficient	8.17472	27.1347	11.178	0	0.824643	0.229167	0.312977
HSC_35.CAGCTAACATGGTCTA	-0.623814	7.77808	11	Unperturbed_HSC	Proficient	NA	NA	NA	0	0	0.145833	0.221374
HSC_35.CAGCTAAGTCCCTTGT	9.32629	1.20656	9	Unperturbed_HSC	NA	NA	NA	NA	0	0	1.58333	2.12214
HSC_35.CAGCTAAGTGCAACTT	2.12635	-3.72753	3	Unperturbed_HSC	Proficient	33.3828	21.963	10.5528	0	0	0.458333	0.351145
HSC_35.CAGCTAAGTGGCGAAT	0.723581	5.92888	0	Unperturbed_HSC	Deficient	10.3782	32.9499	7.31814	3.04807	1.90741	0.15625	0.167939
HSC_35.CAGCTAATCACAACGT	0.612509	5.49259	0	Unperturbed_HSC	Proficient	14.5289	28.0656	15.9807	2.02167	0	0.1875	0.145038
HSC_35.CAGCTAATCCAGTATG	-1.06077	3.79325	0	Unperturbed_HSC	Proficient	8.67436	29.293	7.14004	0	0	0.0520833	0.122137
HSC_35.CAGCTGGAGAGCTATA	-3.64635	3.73534	2	Unperturbed_HSC	Proficient	7.95571	42.2276	19.5549	0	4.16726	0.09375	0.167939
HSC_35.CAGCTGGAGATCCCGC	-1.43453	5.23759	0	Unperturbed_HSC	Deficient	10.4747	51.233	18.5306	3.97093	2.34763	0.0625	0.167939
HSC_35.CAGCTGGCAAGAGTCG	-1.75958	8.41662	11	Unperturbed_HSC	Deficient	NA	NA	NA	3.53217	1.54515	0.104167	0.183206
HSC_35.CAGCTGGCAGCGTTCG	-2.35439	5.14013	0	Unperturbed_HSC	Deficient	3.41482	45.4692	28.2789	3.4844	2.30552	0.0833333	0.0916031
HSC_35.CAGCTGGCAGGGCATA	0.316573	3.15639	1	Unperturbed_HSC	Deficient	12.2168	32.2209	15.9664	0	1.34445	0.125	0.251908
HSC_35.CAGCTGGCAGTCGATT	-4.86822	0.654961	8	Unperturbed_HSC	NA	NA	NA	NA	0	0	0	0
HSC_35.CAGCTGGCATTCCTCG	9.56648	1.66789	9	Unperturbed_HSC	NA	NA	NA	NA	0	1.13399	1.5	1.61832
HSC_35.CAGCTGGGTATCAGTC	-1.27715	5.59883	0	Unperturbed_HSC	Proficient	13.2619	40.9271	21.1896	2.81091	3.11282	0.291667	0.221374
HSC_35.CAGCTGGGTCTAGAGG	1.20342	0.392713	1	Unperturbed_HSC	Deficient	8.03412	33.2234	14.8958	1.58155	0	0.260417	0.305344
HSC_35.CAGCTGGGTCTAGTCA	-0.154643	6.65427	0	Unperturbed_HSC	Proficient	12.6054	39.3346	18.8976	3.16924	3.16924	0.0520833	0.122137
HSC_35.CAGCTGGGTTCTGGTA	-1.17079	0.0947559	13	Unperturbed_HSC	Deficient	NA	NA	NA	0	0	0.03125	0.0992366
HSC_35.CAGCTGGTCGCGTTTC	-4.00036	5.50728	2	Unperturbed_HSC	Proficient	5.36157	51.1538	19.1492	4.01996	2.76745	0.0833333	0.0916031
HSC_35.CAGCTGGTCGGCCGAT	0.137847	6.72345	0	Unperturbed_HSC	Deficient	6.05497	30.7498	12.9661	0	1.21099	0.15625	0.206107
HSC_35.CAGCTGGTCTTCGGTC	2.62389	-8.01378	5	Unperturbed_HSC	Proficient	58.8883	18.0023	5.4425	1.21858	1.75176	0.59375	0.916031
HSC_35.CAGGTGCAGACCACGA	0.0272255	4.45549	0	Unperturbed_HSC	Proficient	12.1851	31.5566	12.2356	2.5524	0	0.166667	0.229008
HSC_35.CAGGTGCAGGGAACGG	9.43935	0.417789	9	Unperturbed_HSC	NA	NA	NA	NA	0	0.770754	2.16667	2.09924
HSC_35.CAGGTGCCATACTCTT	-3.61838	3.13748	2	Unperturbed_HSC	Deficient	9.2656	37.1331	14.2894	0	3.24142	0.302083	0.183206
HSC_35.CAGGTGCGTTAGGGTG	-5.53908	0.344934	8	Unperturbed_HSC	NA	NA	NA	NA	0	2.88754	0.03125	0.137405
HSC_35.CAGGTGCGTTCCCTTG	4.40376	-1.71979	6	Unperturbed_HSC	Proficient	31.8727	19.204	9.66956	0	0	0.34375	0.183206
HSC_35.CAGGTGCTCGGCGCAT	-0.104628	5.38478	0	Unperturbed_HSC	Proficient	9.60133	27.8349	14.9186	0	1.60022	0.145833	0.152672
HSC_35.CAGTAACAGCAGACTG	-1.76246	8.00648	13	Unperturbed_HSC	NA	NA	NA	NA	2.1461	2.6543	0.21875	0.328244
HSC_35.CAGTAACAGCCTATGT	9.93469	0.906756	9	Unperturbed_HSC	NA	NA	NA	NA	0.357944	0	1.70833	2.52672
HSC_35.CAGTAACAGGACAGAA	-0.771259	6.39306	0	Unperturbed_HSC	Proficient	12.3731	30.1106	18.1322	0	1.96844	0.125	0.389313
HSC_35.CAGTAACAGTACGCCC	-0.231105	3.34537	1	Unperturbed_HSC	NA	8.44621	38.3862	12.6599	3.58051	2.43952	0.15625	0.19084
HSC_35.CAGTAACCAAAGGCGT	-3.76986	0.870228	10	Unperturbed_HSC	Proficient	NA	NA	NA	0	1.85806	0.0729167	0.0916031
HSC_35.CAGTAACCACAACGCC	-4.44403	0.91758	10	Unperturbed_HSC	NA	NA	NA	NA	0	0	0.0208333	0.0229008
HSC_35.CAGTAACCACACGCTG	4.62427	-0.283627	6	Unperturbed_HSC	Deficient	11.5169	21.8587	12.3974	0	1.31721	0.260417	0.473282
HSC_35.CAGTAACCATACTACG	0.902416	6.12024	0	Unperturbed_HSC	Deficient	19.2403	23.4185	11.502	0	1.51621	0.28125	0.251908
HSC_35.CAGTAACCATCCTAGA	-0.646784	3.44325	1	Unperturbed_HSC	Proficient	13.3907	32.681	14.8987	1.48534	2.68552	0.177083	0.19084
HSC_35.CAGTAACCATGGAATA	3.48758	0.0792721	6	Unperturbed_HSC	Proficient	15.2785	34.718	13.8006	1.28986	2.96661	0.177083	0.274809
HSC_35.CAGTAACTCCTAGAAC	0.115636	-11.5118	4	Unperturbed_HSC	Deficient	42.4547	16.8586	6.08222	0	1.01882	0.229167	0.603053
HSC_35.CAGTAACTCCTCATTA	-2.22657	8.51956	11	Unperturbed_HSC	Proficient	NA	NA	NA	3.65603	3.31037	0.135417	0.175573
HSC_35.CAGTAACTCGTGACAT	-3.05944	5.72096	2	Unperturbed_HSC	Proficient	14.146	41.0063	19.3738	1.32425	3.35319	0.104167	0.175573
HSC_35.CAGTAACTCTGAGTGT	-2.15968	4.2572	0	Unperturbed_HSC	Deficient	7.91544	48.545	18.2323	2.53448	2.53448	0.0625	0.152672
HSC_35.CAGTCCTAGAGCAATT	-4.64345	1.03925	10	Unperturbed_HSC	NA	NA	NA	NA	0	3.94665	0.0520833	0.152672
HSC_35.CAGTCCTAGCGTCAAG	-0.713561	3.11819	1	Unperturbed_HSC	Proficient	6.97184	35.7025	14.209	0	2.08409	0.09375	0.198473
HSC_35.CAGTCCTAGGATTCGG	-1.2157	4.42249	0	Unperturbed_HSC	Deficient	10.9199	36.9589	17.8173	1.72009	1.72009	0.0625	0.259542
HSC_35.CAGTCCTAGTACCGGA	1.8578	4.91203	1	Unperturbed_HSC	NA	20.4614	25.3725	12.2757	1.45717	2.02652	0.40625	0.442748
HSC_35.CAGTCCTAGTCGCCGT	0.793555	-2.49257	3	Unperturbed_HSC	NA	21.0515	41.9791	16.5614	1.89686	1.65798	0.375	0.580153
HSC_35.CAGTCCTCAAGTTAAG	-0.538021	2.531	1	Unperturbed_HSC	Proficient	8.08791	27.4888	8.08791	1.41082	2.33195	0.322917	0.389313
HSC_35.CAGTCCTGTATTAGCC	-1.69676	4.33466	1	Unperturbed_HSC	Proficient	3.91187	35.1551	15.4628	1.85124	0	0.145833	0.229008
HSC_35.CAGTCCTTCCAAGTAC	2.19784	-1.11187	3	Unperturbed_HSC	Proficient	20.0345	25.3094	11.174	1.52684	1.52684	0.302083	0.305344
HSC_35.CAGTCCTTCCAGATCA	-0.190504	6.25788	0	Unperturbed_HSC	NA	14.4619	34.4443	17.5698	2.59339	2.35321	0.375	0.748092
HSC_35.CATATGGAGATGTGTA	-0.96698	7.91362	11	Unperturbed_HSC	Deficient	NA	NA	NA	2.08904	1.51261	0.125	0.160305
HSC_35.CATATGGAGCCAGTAG	-2.66802	4.59686	2	Unperturbed_HSC	Proficient	11.1871	43.3713	20.9039	2.01039	3.22876	0.25	0.312977
HSC_35.CATATGGAGCTACCTA	-5.31078	0.795886	10	Unperturbed_HSC	NA	NA	NA	NA	0	0	0.0833333	0.251908
HSC_35.CATATGGCAAACGTGG	-0.913016	2.95724	1	Unperturbed_HSC	Proficient	9.69456	33.3944	18.3041	3.60282	2.09683	0.114583	0.160305
HSC_35.CATATGGCAACTGCTA	-1.5717	7.18599	0	Unperturbed_HSC	Deficient	6.15174	47.6515	21.3622	3.71855	1.53794	0.135417	0.267176
HSC_35.CATATGGCACTACAGT	-0.455393	2.69819	1	Unperturbed_HSC	Proficient	9.14859	33.1551	23.2794	0	1.43047	0.114583	0.236641
HSC_35.CATATGGGTGCGATAG	-1.27655	5.42959	0	Unperturbed_HSC	Deficient	9.63128	47.6033	25.2971	2.41211	2.41211	0.0416667	0.0992366
HSC_35.CATATGGTCACCTCGT	-0.393115	4.89614	0	Unperturbed_HSC	Deficient	4.4212	32.6962	15.9034	0	0	0.09375	0.0687023
HSC_35.CATATGGTCAGTCAGT	0.25079	4.70762	1	Unperturbed_HSC	Proficient	6.71928	32.679	13.3859	0	1.96054	0.145833	0.145038
HSC_35.CATATGGTCGCTAGCG	-1.65958	7.28483	0	Unperturbed_HSC	NA	15.2909	48.0649	20.8029	2.71575	3.24661	0.364583	0.526718
HSC_35.CATATGGTCTATCCTA	4.36791	0.243554	6	Unperturbed_HSC	Deficient	9.46586	21.3447	19.1986	0	0	0.125	0.221374
HSC_35.CATATGGTCTGGAGCC	9.82307	1.10066	9	Unperturbed_HSC	NA	NA	NA	NA	0	0.660342	1.53125	2.35878
HSC_35.CATATTCAGATGCCAG	-3.08144	4.21312	2	Unperturbed_HSC	Proficient	5.26208	28.7583	13.7867	0	3.66925	0.114583	0.229008
HSC_35.CATATTCAGGGTATCG	9.27933	0.706934	9	Unperturbed_HSC	NA	NA	NA	NA	0	0.491742	1.75	1.51908
HSC_35.CATATTCCACCCAGTG	-0.353848	6.5955	0	Unperturbed_HSC	Deficient	12.7928	32.5491	13.5592	1.27928	0	0.114583	0.137405
HSC_35.CATATTCCACTTCGAA	-1.22939	2.92163	1	Unperturbed_HSC	Proficient	11.2257	36.4864	17.9824	0	2.48399	0.0729167	0.145038
HSC_35.CATATTCCAGATCGGA	0.830844	4.09069	0	Unperturbed_HSC	Proficient	2.4931	20.4465	3.14405	0	0	0.0416667	0.0610687
HSC_35.CATATTCCATCATCCC	-0.246902	3.97087	1	Unperturbed_HSC	Proficient	12.4748	40.8833	19.6633	3.01608	2.63482	0.15625	0.129771
HSC_35.CATATTCCATTGCGGC	-1.53539	6.50386	0	Unperturbed_HSC	Deficient	7.80759	43.4278	23.9606	0	2.01601	0.0729167	0.129771
HSC_35.CATATTCGTCATTAGC	9.45768	0.337573	9	Unperturbed_HSC	NA	NA	NA	NA	0.723687	0	1.3125	1.33588
HSC_35.CATATTCGTCGAGATG	9.57225	1.08424	9	Unperturbed_HSC	NA	NA	NA	NA	0	0.373914	1.82292	1.51908
HSC_35.CATATTCTCACGGTTA	1.56011	0.187066	1	Unperturbed_HSC	Proficient	18.545	23.3944	10.9107	0	1.08312	0.364583	0.229008
HSC_35.CATATTCTCATCACCC	-6.75645	4.06344	17	Unperturbed_HSC	Proficient	NA	NA	NA	1.19022	0	0.1875	0.267176
HSC_35.CATCAAGAGCAAATCA	-0.588339	6.59816	0	Unperturbed_HSC	Proficient	10.4997	31.7657	12.0916	3.4375	3.30855	0.125	0.290076
HSC_35.CATCAAGAGGCAGGTT	1.6372	1.85381	1	Unperturbed_HSC	Deficient	9.88787	28.8951	11.9875	0	1.73853	0.177083	0.122137
HSC_35.CATCAAGCAAAGAATC	-4.84615	0.747503	8	Unperturbed_HSC	NA	NA	NA	NA	0	0	0	0
HSC_35.CATCAAGGTCCGCTGA	1.48189	2.39402	1	Unperturbed_HSC	Proficient	13.0542	29.6663	15.3957	3.85226	2.0909	0.114583	0.167939
HSC_35.CATCAAGGTTCAGCGC	-1.41946	8.43343	11	Unperturbed_HSC	Proficient	NA	NA	NA	2.48601	3.80784	0.09375	0.183206
HSC_35.CATCAAGTCACAATGC	9.49529	1.4852	9	Unperturbed_HSC	NA	NA	NA	NA	0	0	1.30208	1.22137
HSC_35.CATCAAGTCCTCAATT	1.22288	5.94368	0	Unperturbed_HSC	Deficient	7.91409	20.7247	5.8746	0	0	0.145833	0.267176
HSC_35.CATCAGAAGAAGAAGC	4.2873	-0.0479128	6	Unperturbed_HSC	Proficient	13.338	14.998	7.67677	0	0	0.177083	0.0610687
HSC_35.CATCAGAAGGACACCA	-2.06491	6.52678	0	Unperturbed_HSC	Deficient	9.96256	40.0349	17.4195	0	3.0382	0.229167	0.236641
HSC_35.CATCAGACACATTAGC	9.28077	1.12631	9	Unperturbed_HSC	NA	NA	NA	NA	0.327638	0.327638	2.34375	1.9084
HSC_35.CATCAGACAGGGTACA	-3.4694	1.54504	1	Unperturbed_HSC	Deficient	8.77349	38.9057	14.1047	1.46225	2.39306	0.166667	0.152672
HSC_35.CATCAGAGTACCATCA	-1.38683	3.91861	1	Unperturbed_HSC	Deficient	13.4955	38.923	18.9988	1.4995	2.70256	0.09375	0.244275
HSC_35.CATCAGAGTCTTGATG	0.907107	6.38131	0	Unperturbed_HSC	Deficient	5.86264	21.6327	17.8751	0	0	0.125	0.129771
HSC_35.CATCAGAGTTACTGAC	-0.435978	7.43138	0	Unperturbed_HSC	Proficient	15.1968	36.8486	18.1964	1.65512	0	0.21875	0.175573
HSC_35.CATCAGATCACGATGT	1.19054	5.22526	0	Unperturbed_HSC	Deficient	4.57883	32.6751	19.4654	2.10438	0	0.0833333	0.137405
HSC_35.CATCAGATCCACGTTC	9.61431	1.50314	9	Unperturbed_HSC	NA	NA	NA	NA	0	0.418902	1.44792	1.48092
HSC_35.CATCAGATCCAGAGGA	1.47062	-3.66268	3	Unperturbed_HSC	Proficient	47.1056	40.4345	15.5079	3.40243	2.93092	0.53125	0.48855
HSC_35.CATCAGATCTGAGGGA	-3.79436	3.28079	2	Unperturbed_HSC	Proficient	14.5768	40.338	17.5628	2.1528	1.9031	0.229167	0.259542
HSC_35.CATCAGATCTGGGCCA	9.70018	0.376979	9	Unperturbed_HSC	NA	NA	NA	NA	0.546682	0.546682	1.97917	2.80916
HSC_35.CATCCACAGGGCACTA	0.562815	1.0356	1	Unperturbed_HSC	Proficient	11.6249	31.6821	17.5835	0	0	0.229167	0.389313
HSC_35.CATCCACAGTGAACGC	1.05491	5.81818	0	Unperturbed_HSC	Proficient	17.6019	29.0303	12.1742	1.84763	0	0.135417	0.229008
HSC_35.CATCCACCAGGATCGA	4.43849	-0.476778	6	Unperturbed_HSC	Proficient	16.5375	23.7241	6.76859	1.1341	1.65187	0.21875	0.274809
HSC_35.CATCCACCATGCCACG	-2.63331	5.67666	0	Unperturbed_HSC	Proficient	11.2818	43.8644	16.3231	2.56754	2.83585	0.135417	0.145038
HSC_35.CATCCACGTCGCGGTT	0.997869	2.93244	1	Unperturbed_HSC	Deficient	9.95544	34.1994	12.5605	0	2.6222	0.104167	0.167939
HSC_35.CATCCACGTGCGGTAA	1.86607	-0.33125	1	Unperturbed_HSC	Proficient	10.5889	38.3083	15.7933	2.94155	1.70226	0.21875	0.259542
HSC_35.CATCCACTCCGTTGCT	1.75667	3.23078	1	Unperturbed_HSC	Deficient	16.6571	22.2146	9.84491	0	0	0.270833	0.19084
HSC_35.CATCCACTCGCGGATC	9.42496	1.24431	9	Unperturbed_HSC	NA	NA	NA	NA	0	0	1.75	1.64885
HSC_35.CATCCACTCTGCCAGG	-1.62763	5.83875	1	Unperturbed_HSC	Proficient	11.7666	41.5065	16.9851	3.64362	2.91094	0.166667	0.366412
HSC_35.CATCGAAAGCTAGTCT	-1.99986	5.50156	0	Unperturbed_HSC	Proficient	2.7687	45.7155	21.0654	3.08856	3.68635	0.0833333	0.114504
HSC_35.CATCGAAAGCTATGCT	0.316777	5.32552	0	Unperturbed_HSC	Proficient	6.43078	26.975	15.0735	0	0	0.09375	0.122137
HSC_35.CATCGAAAGGGCACTA	-0.292904	7.52469	0	Unperturbed_HSC	Deficient	11.2329	41.9466	18.4873	3.17186	2.31656	0.15625	0.160305
HSC_35.CATCGAAAGTACACCT	1.2997	2.67999	1	Unperturbed_HSC	Deficient	4.77714	29.1971	10.4312	3.34667	1.59238	0.15625	0.0916031
HSC_35.CATCGAACACAACGTT	-3.82529	5.15321	2	Unperturbed_HSC	Proficient	3.05086	55.1172	18.6419	2.94368	2.73362	0.09375	0.10687
HSC_35.CATCGAACAGCTGTGC	0.689072	2.40278	1	Unperturbed_HSC	Proficient	7.89435	18.4191	5.8592	0	1.4648	0.114583	0.236641
HSC_35.CATCGAAGTACGCTGC	-1.08104	7.29759	11	Unperturbed_HSC	Deficient	NA	NA	NA	4.09575	3.24331	0.0729167	0.114504
HSC_35.CATCGAATCACAAACC	-3.95726	0.897592	10	Unperturbed_HSC	Proficient	NA	NA	NA	0	0	0.135417	0.0687023
HSC_35.CATCGAATCCTCGCAT	0.416624	4.56029	1	Unperturbed_HSC	Deficient	8.38361	33.975	10.8867	1.39727	1.39727	0.125	0.122137
HSC_35.CATCGAATCGTCCAGG	-6.89892	3.87187	17	Unperturbed_HSC	Proficient	NA	NA	NA	0	3.32354	0.104167	0.152672
HSC_35.CATCGGGAGCCACGCT	1.15356	5.15222	0	Unperturbed_HSC	Deficient	5.03478	22.0474	6.96626	0	1.93148	0.0833333	0.152672
HSC_35.CATCGGGAGGTTACCT	0.898051	-8.49771	4	Unperturbed_HSC	Deficient	86.1413	15.6619	4.93192	0	0.986384	0.46875	1.31298
HSC_35.CATCGGGAGTACGACG	-0.938532	4.61612	1	Unperturbed_HSC	Deficient	11.6588	40.9583	15.1667	0	3.21377	0.114583	0.244275
HSC_35.CATCGGGAGTACGTTC	9.34176	1.00331	9	Unperturbed_HSC	NA	NA	NA	NA	0	0	1.25	1.35878
HSC_35.CATCGGGCAAACCTAC	-0.930418	6.37656	0	Unperturbed_HSC	Deficient	9.66564	41.6148	20.3369	3.25194	4.05661	0.114583	0.29771
HSC_35.CATCGGGGTATATGGA	-4.0773	5.73849	2	Unperturbed_HSC	Deficient	8.24734	45.7668	19.2314	2.39427	3.04072	0.166667	0.145038
HSC_35.CATCGGGGTCAAAGCG	-0.0674436	-6.90705	5	Unperturbed_HSC	NA	67.3199	13.2138	2.97824	1.71387	0.647147	0.6875	1.1145
HSC_35.CATCGGGGTCGCTTCT	0.427539	3.03379	1	Unperturbed_HSC	Proficient	10.0618	38.467	12.7565	2.01235	3.01762	0.09375	0.0992366
HSC_35.CATCGGGGTTAAGACA	-0.851338	3.00518	1	Unperturbed_HSC	Deficient	11.5198	32.4481	15.0337	2.63063	2.83926	0.15625	0.236641
HSC_35.CATCGGGTCTGGCGAC	-0.763736	7.92345	11	Unperturbed_HSC	Deficient	NA	NA	NA	3.65179	0	0.145833	0.206107
HSC_35.CATGACAAGTACGTTC	0.922103	2.68913	1	Unperturbed_HSC	Proficient	8.01724	30.0029	12.2063	2.90953	1.24655	0.177083	0.198473
HSC_35.CATGACAAGTCGAGTG	3.58896	-1.39601	6	Unperturbed_HSC	Deficient	19.8333	22.7187	8.05613	0	1.58278	0.15625	0.206107
HSC_35.CATGACACAACAACCT	9.52175	1.63866	9	Unperturbed_HSC	NA	NA	NA	NA	0	0	1.46875	1.20611
HSC_35.CATGACAGTCAAACTC	1.67526	-2.197	3	Unperturbed_HSC	Proficient	32.5782	31.8865	16.9537	1.18911	2.06082	0.322917	0.290076
HSC_35.CATGCCTAGAGAACAG	-1.36152	7.2328	0	Unperturbed_HSC	Proficient	9.24218	41.2615	24.8309	1.0916	2.82329	0.1875	0.519084
HSC_35.CATGCCTAGCAAATCA	9.72777	0.254692	9	Unperturbed_HSC	NA	NA	NA	NA	0.310398	0.310398	2.53125	2.61832
HSC_35.CATGCCTAGTCAATAG	0.519038	-9.23583	4	Unperturbed_HSC	Proficient	88.2422	19.5282	10.7306	1.63214	0.707396	0.760417	2.19847
HSC_35.CATGCCTCACGGCTAC	0.147795	5.41436	0	Unperturbed_HSC	Deficient	2.03514	30.0286	11.8088	2.03514	3.04262	0.0520833	0.175573
HSC_35.CATGCCTGTGCAACGA	9.28179	-0.194536	9	Unperturbed_HSC	NA	NA	NA	NA	0	0.717006	2.52083	2.51145
HSC_35.CATGCCTGTGCATCTA	-1.91504	8.61376	11	Unperturbed_HSC	Deficient	NA	NA	NA	2.70999	1.88884	0.125	0.610687
HSC_35.CATGCCTTCCACGCAG	-1.06696	7.15341	0	Unperturbed_HSC	Deficient	9.72382	42.2759	17.9481	3.88169	2.26566	0.135417	0.435115
HSC_35.CATGCCTTCCGCGTTT	9.5783	-0.0713748	9	Unperturbed_HSC	NA	NA	NA	NA	0	0	1.72917	2.16031
HSC_35.CATGCCTTCGAGAACG	-1.2347	7.16878	0	Unperturbed_HSC	Deficient	18.7343	52.485	16.946	4.29038	3.54378	0.1875	0.328244
HSC_35.CATGCCTTCTGCGTAA	1.754	-9.97818	4	Unperturbed_HSC	Deficient	74.052	17.5754	9.04018	1.55205	0.806649	0.395833	1.77099
HSC_35.CATGGCGAGCTGCAAG	0.317211	0.933973	1	Unperturbed_HSC	Proficient	12.3608	35.1398	18.7928	0	1.91773	0.1875	0.305344
HSC_35.CATGGCGGTATTACCG	1.13371	4.85112	0	Unperturbed_HSC	Deficient	7.64434	31.7239	14.6589	1.27406	1.27406	0.15625	0.167939
HSC_35.CATGGCGGTCCTCTTG	4.5198	-1.21043	6	Unperturbed_HSC	Deficient	35.4808	22.224	11.6687	1.36071	0	0.625	0.244275
HSC_35.CATGGCGGTCGCATCG	2.82504	-4.00539	3	Unperturbed_HSC	Proficient	39.7538	14.3733	9.04327	0	0	0.427083	0.396947
HSC_35.CATGGCGGTTCCACTC	-1.47293	4.65472	1	Unperturbed_HSC	Deficient	9.23969	32.7486	14.6112	2.11971	1.53995	0.09375	0.160305
HSC_35.CATGGCGTCCTATGTT	0.572366	5.4258	0	Unperturbed_HSC	Deficient	9.00458	36.0846	16.2193	3.10761	0	0.0833333	0.221374
HSC_35.CATTATCAGAAGGGTA	-6.15294	4.18844	17	Unperturbed_HSC	Proficient	NA	NA	NA	1.97724	2.59865	0.114583	0.160305
HSC_35.CATTATCAGCTCTCGG	2.0908	-3.36856	3	Unperturbed_HSC	Proficient	33.2407	19.157	4.90271	0	1.46865	0.40625	0.312977
HSC_35.CATTATCAGGATGCGT	0.588891	4.58106	1	Unperturbed_HSC	Deficient	14.613	24.4529	12.7852	0	0	0.114583	0.244275
HSC_35.CATTATCAGTGCGTGA	0.188128	4.75047	1	Unperturbed_HSC	Proficient	9.91946	36.5546	12.5315	1.41707	2.81091	0.15625	0.137405
HSC_35.CATTATCCAAGGCTCC	10.2586	1.40083	9	Unperturbed_HSC	NA	NA	NA	NA	0	0	1.69792	3.12977
HSC_35.CATTATCGTACACCGC	-0.871071	3.5375	1	Unperturbed_HSC	Deficient	9.50615	43.5313	14.5397	4.24326	0	0.09375	0.206107
HSC_35.CATTATCGTCATGCCG	-3.43903	6.21706	2	Unperturbed_HSC	Deficient	10.1818	37.3	16.5248	1.17997	2.3043	0.177083	0.221374
HSC_35.CATTATCGTTCCATGA	-0.736032	7.70814	11	Unperturbed_HSC	Deficient	NA	NA	NA	0	3.24734	0.0520833	0.137405
HSC_35.CATTATCTCAAACAAG	-0.455711	4.3144	1	Unperturbed_HSC	Proficient	7.95255	33.9355	13.0562	2.54308	1.59051	0.104167	0.114504
HSC_35.CATTATCTCAACCATG	0.197964	6.38547	0	Unperturbed_HSC	Proficient	21.4331	32.9864	14.4312	3.70515	2.02938	0.166667	0.366412
HSC_35.CATTCGCAGAAACGAG	-0.298352	5.6326	0	Unperturbed_HSC	Proficient	3.99847	42.8167	18.7194	3.61879	2.49872	0.15625	0.206107
HSC_35.CATTCGCAGCTAGCCC	-2.74757	3.05698	2	Unperturbed_HSC	Deficient	15.7844	39.1371	17.6822	1.77356	1.96216	0.40625	0.374046
HSC_35.CATTCGCAGTCGTTTG	-0.740283	7.34497	0	Unperturbed_HSC	NA	6.31064	40.5145	15.0445	1.26213	1.80268	0.15625	0.236641
HSC_35.CATTCGCAGTTTCCTT	-0.162096	6.65259	0	Unperturbed_HSC	Proficient	5.13335	35.1235	14.0539	2.95181	0	0.0729167	0.0916031
HSC_35.CATTCGCCAAACGCGA	2.0215	0.707983	1	Unperturbed_HSC	Proficient	12.7784	22.776	13.1807	0	1.17284	0.208333	0.305344
HSC_35.CATTCGCCAGGTGGAT	-1.63398	4.49674	0	Unperturbed_HSC	Proficient	7.11583	38.5641	16.6372	3.02988	2.75818	0.104167	0.137405
HSC_35.CATTCGCTCACGATGT	2.09385	-3.65812	3	Unperturbed_HSC	Deficient	39.3532	21.3223	8.52136	1.02841	0	0.40625	0.389313
HSC_35.CATTCGCTCCAGGGCT	0.147642	4.48766	1	Unperturbed_HSC	Proficient	10.3873	26.494	5.05108	0	1.37877	0.1875	0.145038
HSC_35.CATTCGCTCCGTAGGC	-3.00552	6.55033	2	Unperturbed_HSC	NA	10.5296	41.6007	19.3731	2.13247	2.63994	0.541667	0.625954
HSC_35.CATTCGCTCGGTTAAC	9.30553	0.766212	9	Unperturbed_HSC	NA	NA	NA	NA	0	0.609277	2.20833	2.0458
HSC_35.CATTCGCTCTAACTGG	1.14011	5.55518	0	Unperturbed_HSC	Proficient	9.9437	19.0507	7.81371	0	0	0.1875	0.160305
HSC_35.CCAATCCAGAGCCTAG	0.627913	2.05349	1	Unperturbed_HSC	NA	12.626	27.9502	10.7251	0	1.93925	0.25	0.312977
HSC_35.CCAATCCAGCGTTGCC	-3.82636	5.21326	2	Unperturbed_HSC	Proficient	0	47.2464	20.7868	2.68013	3.3384	0.0833333	0.137405
HSC_35.CCAATCCAGTCTTGCA	0.846417	2.1106	1	Unperturbed_HSC	Deficient	13.4739	34.5156	12.2703	1.34739	2.25572	0.166667	0.290076
HSC_35.CCAATCCCACTTCTGC	1.30877	-0.0540112	1	Unperturbed_HSC	Deficient	13.8175	34.7456	12.9105	1.31322	0	0.229167	0.137405
HSC_35.CCAATCCCAGCTTCGG	3.67456	-0.475922	6	Unperturbed_HSC	Proficient	11.815	21.6446	6.38227	0.90665	0	0.208333	0.282443
HSC_35.CCAATCCGTACCATCA	2.03371	4.4185	1	Unperturbed_HSC	Proficient	13.2625	18.391	8.53149	1.62716	0	0.322917	0.328244
HSC_35.CCAATCCGTATAGTAG	-3.59072	6.03774	2	Unperturbed_HSC	Deficient	9.32629	43.398	20.5338	1.96686	2.16162	0.25	0.320611
HSC_35.CCAATCCGTATGCTTG	-4.67484	4.32666	2	Unperturbed_HSC	Deficient	16.4609	46.9957	18.2645	2.29355	4.19479	0.145833	0.145038
HSC_35.CCAATCCGTCAATGTC	10.3471	1.3111	9	Unperturbed_HSC	NA	NA	NA	NA	0	0.375405	1.07292	2
HSC_35.CCAATCCTCACCTTAT	1.31187	4.8657	0	Unperturbed_HSC	Proficient	8.13637	20.3038	7.73599	0	0	0.104167	0.10687
HSC_35.CCAATCCTCCTTCAAT	-4.41613	4.35431	2	Unperturbed_HSC	Proficient	8.13807	43.1933	19.4217	3.37754	2.71795	0.166667	0.267176
HSC_35.CCAATCCTCTCCGGTT	3.33689	-0.251709	6	Unperturbed_HSC	Deficient	10.2835	20.0025	7.55826	1.51857	0	0.260417	0.251908
HSC_35.CCAATCCTCTTAACCT	-1.30098	7.83422	11	Unperturbed_HSC	Proficient	NA	NA	NA	0	3.02995	0.135417	0.343511
HSC_35.CCACCTAAGACGCTTT	-4.76129	4.26653	2	Unperturbed_HSC	Proficient	18.0272	40.1306	18.9293	0	2.08904	0.239583	0.305344
HSC_35.CCACCTAAGGCCCTTG	9.35616	0.825204	9	Unperturbed_HSC	NA	NA	NA	NA	0	0	1.55208	1.79389
HSC_35.CCACCTACAGACGCAA	1.08339	4.23682	1	Unperturbed_HSC	Deficient	13.9468	19.9175	5.74382	0	0	0.125	0.160305
HSC_35.CCACCTACATTAGGCT	4.68701	-0.0271132	6	Unperturbed_HSC	Proficient	13.8779	34.7741	18.3558	0	0.878819	0.239583	0.473282
HSC_35.CCACCTAGTTCACCTC	-3.09893	4.28103	2	Unperturbed_HSC	Proficient	2.13896	39.4137	19.1229	0	3.43278	0.0416667	0.0687023
HSC_35.CCACCTATCAAGATCC	-4.12178	-0.25964	1	Unperturbed_HSC	Deficient	7.13612	21.5646	5.53604	1.0505	1.0505	0.208333	0.389313
HSC_35.CCACCTATCCTCAACC	1.43862	4.6447	0	Unperturbed_HSC	Deficient	10.7581	19.9092	7.70091	0	1.19534	0.1875	0.198473
HSC_35.CCACCTATCGGCGCAT	1.22071	-0.0570935	1	Unperturbed_HSC	Proficient	16.0498	16.739	7.34652	0	0	0.177083	0.312977
HSC_35.CCACGGACAAAGAATC	-2.2285	5.82776	2	Unperturbed_HSC	Deficient	5.83578	46.4807	18.8026	2.65364	3.85481	0.135417	0.137405
HSC_35.CCACGGACAACTGCTA	-1.15461	5.36766	1	Unperturbed_HSC	Proficient	15.3	34.8645	17.1994	2.13448	2.66826	0.25	0.450382
HSC_35.CCACGGACAATCCGAT	-4.82008	0.631221	8	Unperturbed_HSC	NA	NA	NA	NA	0	0	0	0.00763359
HSC_35.CCACGGACAGCGTAAG	9.76682	0.364056	9	Unperturbed_HSC	NA	NA	NA	NA	0	0	1.45833	2.16031
HSC_35.CCACGGACATAAGACA	0.258476	6.6016	0	Unperturbed_HSC	Deficient	10.2905	27.922	11.2558	1.26559	2.41419	0.145833	0.282443
HSC_35.CCACGGACATTAGGCT	-1.89203	8.38278	11	Unperturbed_HSC	NA	NA	NA	NA	2.52898	3.7231	0.34375	0.381679
HSC_35.CCACGGAGTCGAACAG	-5.42904	-0.819242	8	Unperturbed_HSC	NA	NA	NA	NA	0	3.5418	0.1875	0.618321
HSC_35.CCACGGAGTTAAGAAC	-0.358752	3.9927	1	Unperturbed_HSC	Proficient	5.50969	36.8732	13.9074	2.26624	2.26624	0.208333	0.282443
HSC_35.CCACGGAGTTCCACGG	-0.494308	3.86049	1	Unperturbed_HSC	Deficient	9.55646	37.6635	13.2064	0	3.04262	0.09375	0.0916031
HSC_35.CCACGGATCATTGCCC	-3.57251	4.48858	2	Unperturbed_HSC	Deficient	7.49365	42.4078	15.2917	2.69545	2.32318	0.104167	0.137405
HSC_35.CCACGGATCCACGTGG	-3.71352	5.34502	2	Unperturbed_HSC	Proficient	8.02169	46.3767	19.4603	0	2.19156	0.114583	0.122137
HSC_35.CCACGGATCGCTGATA	-4.33225	5.5813	2	Unperturbed_HSC	Deficient	5.60657	43.3332	17.321	1.55333	3.54225	0.15625	0.389313
HSC_35.CCACTACAGTATTGGA	1.02947	-0.384118	1	Unperturbed_HSC	NA	20.3087	30.5764	12.2982	2.03318	1.60603	0.59375	0.526718
HSC_35.CCACTACCAAACCCAT	9.46094	0.538419	9	Unperturbed_HSC	NA	NA	NA	NA	0	0.384222	2.125	2.05344
HSC_35.CCACTACGTAAACCTC	-1.17353	7.00621	0	Unperturbed_HSC	Deficient	8.96879	43.0033	19.6879	3.84801	0	0.145833	0.160305
HSC_35.CCACTACGTAACGACG	9.59153	0.118397	9	Unperturbed_HSC	NA	NA	NA	NA	2.38136	1.23979	0.645833	1.21374
HSC_35.CCACTACGTAGCTGCC	-0.913193	4.95783	0	Unperturbed_HSC	Deficient	15.9493	38.9392	11.5259	0	2.82125	0.104167	0.351145
HSC_35.CCACTACGTCGACTAT	-2.64824	6.2174	2	Unperturbed_HSC	Proficient	6.06841	47.175	24.5869	3.22504	2.83926	0.125	0.145038
HSC_35.CCAGCGAAGTGGGATC	0.928057	2.94975	1	Unperturbed_HSC	Proficient	7.67629	25.6196	6.01474	1.73339	1.73339	0.125	0.229008
HSC_35.CCAGCGACAGGGAGAG	-3.16147	5.38111	2	Unperturbed_HSC	Proficient	10.6032	38.3712	18.9231	3.5561	2.14727	0.104167	0.160305
HSC_35.CCAGCGAGTACAGTTC	-4.05231	4.52525	2	Unperturbed_HSC	Proficient	15.1103	41.9614	21.3154	1.54428	4.40746	0.09375	0.206107
HSC_35.CCAGCGAGTAGCTCCG	9.63859	0.951699	9	Unperturbed_HSC	NA	NA	NA	NA	0	0.783494	1.9375	2.36641
HSC_35.CCAGCGAGTAGCTTGT	-1.11056	5.47417	0	Unperturbed_HSC	Proficient	11.3451	43.9804	17.2488	2.20977	3.05795	0.0729167	0.160305
HSC_35.CCAGCGAGTCAGAAGC	9.46014	1.21471	9	Unperturbed_HSC	NA	NA	NA	NA	0	1.21765	0.854167	2.07634
HSC_35.CCAGCGAGTCCGCTGA	2.89535	-1.52675	3	Unperturbed_HSC	Deficient	22.6286	23.0056	9.81933	2.31553	2.31553	0.270833	0.145038
HSC_35.CCAGCGATCCGGCACA	-2.43716	6.75649	0	Unperturbed_HSC	NA	15.6231	41.0582	19.3544	1.84695	2.83447	0.364583	0.40458
HSC_35.CCAGCGATCGCTGATA	0.677191	6.0302	0	Unperturbed_HSC	Deficient	5.29554	30.2541	11.0674	0	0	0.0833333	0.0839695
HSC_35.CCAGCGATCGTCTGAA	0.333211	7.18793	0	Unperturbed_HSC	Proficient	4.57171	22.7774	9.96494	0	0	0.114583	0.198473
HSC_35.CCATGTCAGGTCGGAT	-0.965808	4.58394	1	Unperturbed_HSC	Deficient	10.5521	23.8225	10.5521	0	0	0.104167	0.137405
HSC_35.CCATGTCAGTGTACTC	-1.07746	6.39938	0	Unperturbed_HSC	Proficient	8.59756	43.3673	19.3134	1.60212	3.0358	0.09375	0.19084
HSC_35.CCATGTCCAACTGCTA	1.46523	5.04424	0	Unperturbed_HSC	Deficient	11.4356	23.6635	9.00588	0	1.95401	0.125	0.152672
HSC_35.CCATGTCCAATAACGA	-3.98257	5.72659	2	Unperturbed_HSC	Deficient	12.557	45.5932	24.2153	3.07855	3.14021	0.25	0.442748
HSC_35.CCATGTCCACGTTGGC	1.28883	5.07057	0	Unperturbed_HSC	Proficient	5.38252	24.0825	14.8088	2.8205	0	0.09375	0.145038
HSC_35.CCATGTCCAGACAAAT	-0.172799	6.35962	0	Unperturbed_HSC	Deficient	9.56918	32.2716	13.0041	3.43496	1.79259	0.0625	0.145038
HSC_35.CCATGTCCATACAGCT	-1.30984	-0.59821	13	Unperturbed_HSC	Proficient	NA	NA	NA	0	1.51538	0.197917	0.229008
HSC_35.CCATGTCGTCCAACTA	-1.72766	3.62039	1	Unperturbed_HSC	Proficient	10.8684	34.8052	14.5451	0	2.59623	0.197917	0.267176
HSC_35.CCATGTCGTCTAGCCG	-2.87897	4.63879	2	Unperturbed_HSC	Deficient	12.2576	36.415	11.0768	3.6511	2.89332	0.135417	0.221374
HSC_35.CCATGTCGTTTGTGTG	10.0296	1.14323	9	Unperturbed_HSC	NA	NA	NA	NA	0	0	1.3125	2.06107
HSC_35.CCATGTCTCCCTCAGT	1.22478	5.61502	0	Unperturbed_HSC	Deficient	4.57039	35.2089	15.6731	3.11478	0	0.125	0.114504
HSC_35.CCATGTCTCTTGTACT	-4.212	3.80437	2	Unperturbed_HSC	Proficient	11.0435	48.5045	16.6282	3.69553	4.03651	0.135417	0.206107
HSC_35.CCATTCGAGAATTGTG	-0.957713	7.73018	11	Unperturbed_HSC	Proficient	NA	NA	NA	1.82896	3.3009	0.0625	0.122137
HSC_35.CCATTCGAGTGAACAT	-0.123521	6.63273	0	Unperturbed_HSC	Deficient	6.56885	28.8102	13.0041	1.41188	0	0.0625	0.152672
HSC_35.CCATTCGAGTTGAGTA	1.52138	1.99153	1	Unperturbed_HSC	Deficient	12.1087	30.6377	11.9104	3.67302	0	0.125	0.19084
HSC_35.CCATTCGCAGTCAGCC	-0.619129	3.34334	1	Unperturbed_HSC	Deficient	10.4919	34.1634	14.9888	2.4736	2.4736	0.25	0.427481
HSC_35.CCATTCGCAGTCTTCC	9.64346	1.59974	9	Unperturbed_HSC	NA	NA	NA	NA	0	0	1.40625	2.10687
HSC_35.CCATTCGCATGCAACT	2.06835	0.748994	1	Unperturbed_HSC	Deficient	14.0011	37.9945	13.8528	2.00806	2.90125	0.177083	0.183206
HSC_35.CCATTCGGTAAAGGAG	-4.7667	-0.536859	1	Unperturbed_HSC	Proficient	10.9857	33.6341	18.5337	3.85764	2.3293	0.145833	0.396947
HSC_35.CCATTCGGTGTTCGAT	0.422599	2.83072	1	Unperturbed_HSC	Deficient	18.4693	39.5679	12.9785	2.96117	3.1079	0.208333	0.259542
HSC_35.CCATTCGTCTCCGGTT	-0.334603	4.49553	0	Unperturbed_HSC	NA	11.7467	36.024	13.8509	2.00079	1.43448	0.364583	0.320611
HSC_35.CCCAATCAGTCGAGTG	-1.93153	2.61708	0	Unperturbed_HSC	Deficient	10.3329	12.0345	2.58324	0	0	0.0104167	0.0534351
HSC_35.CCCAATCAGTTCGCAT	10.2702	1.05712	9	Unperturbed_HSC	NA	NA	NA	NA	0	0	1.22917	2.05344
HSC_35.CCCAATCCAGTACACT	-2.32488	5.51504	0	Unperturbed_HSC	Proficient	6.46734	33.5053	18.8471	1.94935	1.94935	0.09375	0.145038
HSC_35.CCCAATCCATCGTCGG	3.33711	0.679161	1	Unperturbed_HSC	Deficient	5.48836	27.5097	10.6225	1.23796	0	0.15625	0.122137
HSC_35.CCCAATCGTCCAACTA	4.51663	-0.390049	6	Unperturbed_HSC	Proficient	13.7507	14.55	8.12923	1.16808	0	0.302083	0.290076
HSC_35.CCCAATCTCCTAGAAC	1.92069	-2.65594	3	Unperturbed_HSC	Proficient	23.0902	32.3199	12.5167	3.15861	2.50707	0.333333	0.259542
HSC_35.CCCAGTTAGCTGTCTA	1.99668	-1.62181	3	Unperturbed_HSC	Deficient	19.4061	21.0561	11.3853	0	0	0.291667	0.229008
HSC_35.CCCAGTTAGGTGACCA	0.43113	2.65868	1	Unperturbed_HSC	Proficient	11.5647	14.1755	7.70982	0	0	0.166667	0.0916031
HSC_35.CCCAGTTCAGCTGCAC	2.06029	2.61029	1	Unperturbed_HSC	Deficient	11.0061	17.406	6.59469	0	0	0.208333	0.152672
HSC_35.CCCAGTTCAGGTGCCT	0.756283	6.08754	0	Unperturbed_HSC	Deficient	3.24277	23.2902	11.9292	0	0	0.09375	0.122137
HSC_35.CCCAGTTCATGGTCTA	0.568981	-7.3907	5	Unperturbed_HSC	NA	61.2395	15.8247	7.79579	1.21066	1.21066	0.3125	0.526718
HSC_35.CCCAGTTCATGTTGAC	1.81671	-3.10028	3	Unperturbed_HSC	Deficient	37.1199	14.4626	5.95849	0	0	0.59375	0.335878
HSC_35.CCCAGTTGTCCGTTAA	-1.26918	3.78678	1	Unperturbed_HSC	Proficient	12.0124	36.571	15.9786	0	2.39487	0.09375	0.129771
HSC_35.CCCAGTTGTCTTGTCC	-1.15624	3.95321	0	Unperturbed_HSC	Deficient	7.87994	32.0581	11.4127	2.39276	2.39276	0.114583	0.114504
HSC_35.CCCAGTTGTTCAGGCC	-0.628131	5.87263	0	Unperturbed_HSC	Proficient	9.01652	32.3076	14.4293	0	1.68415	0.0833333	0.129771
HSC_35.CCCAGTTTCAGCTCTC	-0.830721	5.79208	0	Unperturbed_HSC	Deficient	5.77133	40.4142	22.8173	0	1.72387	0.0729167	0.129771
HSC_35.CCCATACCAAATTGCC	0.16514	5.18384	0	Unperturbed_HSC	NA	3.9258	37.728	16.6889	2.58324	2.9632	0.125	0.0839695
HSC_35.CCCATACTCAGGATCT	-1.41006	3.83478	0	Unperturbed_HSC	Proficient	2.31821	37.4558	12.5476	2.96088	0	0.0208333	0.0458015
HSC_35.CCCTCCTAGACTTTCG	-3.8142	-0.146317	1	Unperturbed_HSC	Deficient	6.10014	18.0919	6.90747	0	0	0.104167	0.129771
HSC_35.CCCTCCTAGCCACGCT	-3.81506	5.61184	2	Unperturbed_HSC	Deficient	9.8684	59.468	27.7811	4.14155	3.98183	0.15625	0.40458
HSC_35.CCCTCCTAGGACCACA	-2.32683	4.78407	2	Unperturbed_HSC	Proficient	8.29793	25.7496	8.25751	0	3.55698	0.208333	0.160305
HSC_35.CCCTCCTAGGGTCGAT	1.07314	-2.70871	3	Unperturbed_HSC	Deficient	44.0392	20.3372	7.58269	0.885208	0.885208	0.802083	0.557252
HSC_35.CCCTCCTAGTCAATAG	1.03018	-2.40256	3	Unperturbed_HSC	Proficient	44.0796	16.0852	9.72796	0	0.588392	1.42708	1.18321
HSC_35.CCCTCCTCAAACAACA	-4.45349	3.39592	2	Unperturbed_HSC	Deficient	14.9812	41.8033	22.8368	1.90667	2.7663	0.5625	0.931298
HSC_35.CCCTCCTCAATGAATG	-4.01281	-0.20439	1	Unperturbed_HSC	Deficient	19.8441	40.8594	15.6776	4.22782	1.43924	0.25	0.29771
HSC_35.CCCTCCTCAATGTAAG	-0.396375	6.87886	0	Unperturbed_HSC	Proficient	11.0472	42.5508	14.7551	3.70244	2.42625	0.229167	0.343511
HSC_35.CCCTCCTCACTTCTGC	-0.715697	6.9557	1	Unperturbed_HSC	Proficient	9.45453	38.6567	18.8164	2.591	1.1175	0.239583	0.267176
HSC_35.CCCTCCTCAGACACTT	-4.02971	-0.322649	1	Unperturbed_HSC	Proficient	10.3587	34.2042	13.7234	0	3.06118	0.229167	0.305344
HSC_35.CCCTCCTCATAGAAAC	9.6277	0.295611	9	Unperturbed_HSC	NA	NA	NA	NA	0.348098	0	2.36458	2.16031
HSC_35.CCCTCCTTCAACCAAC	0.2749	-2.36791	3	Unperturbed_HSC	Proficient	7.95714	22.4739	12.7714	1.15244	0	0.208333	0.328244
HSC_35.CCCTCCTTCACTTCAT	4.58358	-0.437914	6	Unperturbed_HSC	NA	14.0632	12.0772	6.011	0.946834	0	0.322917	0.282443
HSC_35.CCCTCCTTCATTGCCC	0.922191	6.72269	0	Unperturbed_HSC	Proficient	14.2698	18.5722	13.1725	0	0	0.177083	0.351145
HSC_35.CCGGGATAGTCGTACT	1.23481	4.83879	1	Unperturbed_HSC	Deficient	11.0336	33.5994	16.7774	3.30855	1.56101	0.229167	0.282443
HSC_35.CCGGGATCAAAGGTGC	-2.5473	4.97401	2	Unperturbed_HSC	Deficient	12.9287	43.5519	25.4399	1.76078	2.73767	0.0833333	0.160305
HSC_35.CCGGGATCACCGTTGG	-0.0682824	6.41511	0	Unperturbed_HSC	Deficient	6.35978	28.3137	13.6845	1.31541	0	0.177083	0.145038
HSC_35.CCGGGATCAGCATACT	-1.25826	4.09285	0	Unperturbed_HSC	Proficient	7.25848	37.0714	11.3578	3.95867	1.81462	0.0625	0.10687
HSC_35.CCGGGATCATATACCG	3.38962	0.885371	6	Unperturbed_HSC	Proficient	12.4588	31.3809	15.9298	0	2.45664	0.1875	0.19084
HSC_35.CCGGGATCATCGGTTA	-4.12126	5.7121	2	Unperturbed_HSC	Proficient	11.4866	46.5216	24.3127	2.42774	4.39547	0.208333	0.175573
HSC_35.CCGGGATGTACGAAAT	10.2713	1.38692	9	Unperturbed_HSC	NA	NA	NA	NA	0	0.312687	1.60417	3.25954
HSC_35.CCGGGATGTCTACCTC	0.0326623	-6.77178	5	Unperturbed_HSC	NA	62.2857	17.6464	5.09906	0	1.10344	0.739583	0.977099
HSC_35.CCGGGATGTTATCCGA	1.44376	-3.73562	3	Unperturbed_HSC	NA	38.7533	29.2494	12.1496	1.60922	1.60922	0.572917	0.465649
HSC_35.CCGGGATTCAACTCTT	-2.69717	5.54765	0	Unperturbed_HSC	Deficient	10.4819	50.076	27.618	3.98959	3.53063	0.09375	0.145038
HSC_35.CCGGGATTCTTACCGC	9.81526	1.66666	9	Unperturbed_HSC	NA	NA	NA	NA	1.63338	1.1186	0.333333	0.480916
HSC_35.CCGGTAGAGGATATAC	0.548603	6.40048	0	Unperturbed_HSC	Deficient	6.24524	28.337	8.97114	2.1436	1.56131	0.125	0.312977
HSC_35.CCGGTAGAGTGGAGAA	-6.94676	3.89095	17	Unperturbed_HSC	NA	NA	NA	NA	2.32501	3.14175	0.3125	0.381679
HSC_35.CCGGTAGCAATCGGTT	-0.228514	6.95023	0	Unperturbed_HSC	Proficient	9.25981	32.9446	11.2457	3.05675	1.80246	0.114583	0.206107
HSC_35.CCGGTAGCAGTTAACC	-3.20373	3.96719	2	Unperturbed_HSC	NA	8.75869	40.3133	18.4014	0.871313	3.81731	0.21875	0.435115
HSC_35.CCGGTAGGTAGCTTGT	-0.718873	3.29992	1	Unperturbed_HSC	Proficient	13.1769	23.5356	15.8476	0	2.07857	0.125	0.175573
HSC_35.CCGGTAGGTCGACTAT	0.206983	3.06522	1	Unperturbed_HSC	Proficient	4.79499	27.3779	12.8044	0	0	0.0729167	0.114504
HSC_35.CCGGTAGGTGACCAAG	2.01457	1.409	1	Unperturbed_HSC	Deficient	7.48777	31.0383	18.8868	0	2.13413	0.21875	0.274809
HSC_35.CCGGTAGGTGTGGCTC	-1.1701	7.30199	0	Unperturbed_HSC	Deficient	8.64431	37.2918	14.9038	3.96233	0	0.104167	0.0839695
HSC_35.CCGGTAGGTTGGTAAA	3.43157	-0.44455	6	Unperturbed_HSC	Deficient	17.999	24.665	11.8498	1.47538	0	0.177083	0.244275
HSC_35.CCGGTAGTCAATCACG	-0.758791	2.88265	1	Unperturbed_HSC	Proficient	7.07234	33.0921	12.3085	1.41447	1.41447	0.145833	0.19084
HSC_35.CCGGTAGTCATCACCC	4.37997	-0.246995	6	Unperturbed_HSC	Deficient	5.36859	20.6758	7.26389	1.34215	0	0.166667	0.244275
HSC_35.CCGGTAGTCATCGGAT	-3.93976	4.6248	2	Unperturbed_HSC	NA	10.9205	52.5746	22.0087	4.2741	3.76556	0.302083	0.48855
HSC_35.CCGTACTAGAGCAATT	0.559947	3.73509	1	Unperturbed_HSC	Deficient	13.4888	31.1733	15.1162	2.00231	2.00231	0.166667	0.206107
HSC_35.CCGTACTAGCCACGTC	-5.70593	0.317501	8	Unperturbed_HSC	NA	NA	NA	NA	0	3.50325	0.104167	0.137405
HSC_35.CCGTACTAGTCTCCTC	9.58766	0.828873	9	Unperturbed_HSC	NA	NA	NA	NA	0	0	1.64583	1.8855
HSC_35.CCGTACTCAAATCCGT	1.90592	-3.4865	3	Unperturbed_HSC	Proficient	40.4479	18.7234	7.59098	0	0	0.572917	0.389313
HSC_35.CCGTACTCAACTGGCC	-2.68761	5.76058	0	Unperturbed_HSC	Deficient	16.7174	49.7587	19.1595	2.66445	2.66445	0.135417	0.229008
HSC_35.CCGTACTCAGGGTACA	-1.33074	3.42904	1	Unperturbed_HSC	Proficient	8.79041	45.7881	17.2882	4.22985	3.07299	0.145833	0.137405
HSC_35.CCGTACTCAGTGGGAT	0.133637	6.93101	0	Unperturbed_HSC	Deficient	14.4239	34.4612	12.1364	2.78486	1.80268	0.239583	0.198473
HSC_35.CCGTACTGTGATGTCT	-1.24173	0.312463	13	Unperturbed_HSC	Proficient	NA	NA	NA	2.59692	2.59692	0.15625	0.21374
HSC_35.CCGTACTGTGCAGGTA	-4.63141	5.23664	2	Unperturbed_HSC	Deficient	6.98746	45.7572	18.3384	3.63189	1.83336	0.114583	0.206107
HSC_35.CCGTGGAAGTGTGAAT	0.233435	5.34975	0	Unperturbed_HSC	Proficient	6.97376	39.191	16.7205	3.37765	2.71806	0.104167	0.0534351
HSC_35.CCGTGGACACCAACCG	2.21744	0.519929	1	Unperturbed_HSC	Deficient	13.9235	23.741	11.5577	0	1.80692	0.0625	0.160305
HSC_35.CCGTGGACATCTGGTA	-0.82141	6.17826	0	Unperturbed_HSC	Proficient	10.4727	39.2225	17.6932	1.3658	3.19257	0.125	0.29771
HSC_35.CCGTGGACATTCTCAT	9.39959	0.951566	9	Unperturbed_HSC	NA	NA	NA	NA	0.472644	0.472644	1.25	1.32824
HSC_35.CCGTGGAGTATGAAAC	-1.20861	5.1108	0	Unperturbed_HSC	Deficient	1.53222	48.5564	17.8809	2.11105	3.71145	0.125	0.167939
HSC_35.CCGTGGATCCAGTAGT	3.4188	-0.860429	6	Unperturbed_HSC	Deficient	13.4754	28.5217	17.9479	0	2.1771	0.333333	0.305344
HSC_35.CCGTGGATCCTGCAGG	0.233957	4.42197	1	Unperturbed_HSC	Proficient	12.1261	38.8678	11.1934	3.16626	1.56579	0.114583	0.137405
HSC_35.CCGTGGATCCTTCAAT	-0.979871	3.77597	0	Unperturbed_HSC	Proficient	9.62475	20.7411	8.93461	0	0	0.114583	0.10687
HSC_35.CCGTGGATCGGATGTT	0.663313	4.54301	1	Unperturbed_HSC	Deficient	7.38713	24.0862	11.2311	1.6975	0	0.104167	0.114504
HSC_35.CCGTGGATCTCCAACC	0.697504	4.41417	1	Unperturbed_HSC	Deficient	16.2346	23.1564	8.99144	2.51372	0	0.0833333	0.0916031
HSC_35.CCGTTCAAGCGTGAAC	0.944596	6.33507	0	Unperturbed_HSC	Proficient	13.7926	20.8573	11.9886	0	0	0.104167	0.267176
HSC_35.CCGTTCAAGTCTCAAC	-1.14829	5.77392	0	Unperturbed_HSC	Deficient	2.95701	40.2329	15.257	0	2.41226	0.125	0.21374
HSC_35.CCGTTCACAAGAGGCT	10.1879	1.36028	9	Unperturbed_HSC	NA	NA	NA	NA	0	0	1.63542	3.03817
HSC_35.CCGTTCACAAGTTGTC	0.632222	3.64201	1	Unperturbed_HSC	Proficient	8.00377	31.7765	11.3758	2.42125	3.06898	0.197917	0.167939
HSC_35.CCGTTCACAGATAATG	9.54697	0.147282	9	Unperturbed_HSC	NA	NA	NA	NA	0	0.412866	1.55208	1.80916
HSC_35.CCGTTCACAGCGAACA	1.44282	0.387839	1	Unperturbed_HSC	NA	8.51525	29.907	16.9948	2.51372	0	0.3125	0.343511
HSC_35.CCGTTCACATCGGTTA	10.1901	1.33866	9	Unperturbed_HSC	NA	NA	NA	NA	0.50882	0	1.65625	3.19084
HSC_35.CCGTTCAGTATAGGGC	-4.35207	4.93394	2	Unperturbed_HSC	Deficient	16.0864	46.136	16.5616	2.77699	3.34642	0.395833	0.412214
HSC_35.CCGTTCAGTCCGAAGA	-2.40482	5.29338	2	Unperturbed_HSC	Deficient	9.4254	41.5432	19.783	0	3.17245	0.114583	0.129771
HSC_35.CCGTTCATCCGTCAAA	9.50621	1.61438	9	Unperturbed_HSC	NA	NA	NA	NA	0	0	1.77083	1.28244
HSC_35.CCGTTCATCGCCTGAG	-4.53312	5.04642	2	Unperturbed_HSC	Deficient	11.291	46.3681	21.3544	3.61406	3.55512	0.25	0.282443
HSC_35.CCGTTCATCGGAAATA	9.33294	1.02636	9	Unperturbed_HSC	NA	NA	NA	NA	0	0	1.54167	1.62595
HSC_35.CCTAAAGAGGCGACAT	10.3662	0.966746	9	Unperturbed_HSC	NA	NA	NA	NA	0	0	1.58333	3.68702
HSC_35.CCTAAAGCAGCCACCA	-1.88975	3.70176	0	Unperturbed_HSC	Proficient	11.3597	35.7858	10.5665	0	2.84382	0.15625	0.229008
HSC_35.CCTAAAGCATTCGACA	9.23966	1.21867	9	Unperturbed_HSC	NA	NA	NA	NA	0.387904	0.387904	2.01042	1.51145
HSC_35.CCTAAAGCATTGGTAC	2.16498	-2.34097	3	Unperturbed_HSC	Proficient	24.505	20.6882	5.34155	0	0	0.302083	0.320611
HSC_35.CCTAAAGGTATTCGTG	-0.525109	6.40936	0	Unperturbed_HSC	Proficient	9.10768	29.6225	14.425	0	2.43034	0.104167	0.129771
HSC_35.CCTAAAGGTTGTTTGG	1.09299	3.78009	1	Unperturbed_HSC	Deficient	8.76738	24.126	10.211	2.39186	0	0.145833	0.137405
HSC_35.CCTAAAGGTTTAGCTG	-3.37366	5.49512	2	Unperturbed_HSC	Proficient	11.8811	49.6615	13.2058	3.24284	4.00976	0.0729167	0.167939
HSC_35.CCTAAAGTCCTATTCA	9.67572	1.09367	9	Unperturbed_HSC	NA	NA	NA	NA	0	0	1.71875	1.89313
HSC_35.CCTAAAGTCGCATGGC	-1.61213	6.86214	0	Unperturbed_HSC	Deficient	9.11753	38.1508	13.9368	2.34934	2.82125	0.197917	0.183206
HSC_35.CCTACACAGAAGCCCA	-2.83845	5.29177	2	Unperturbed_HSC	NA	13.9006	37.2039	22.0494	1.24259	2.12748	0.364583	0.51145
HSC_35.CCTACACAGGGAAACA	-1.31738	6.88484	0	Unperturbed_HSC	Deficient	9.02397	36.7446	20.8187	3.05941	1.80479	0.104167	0.175573
HSC_35.CCTACACCACATGTGT	0.365385	6.89637	0	Unperturbed_HSC	Proficient	10.7898	15.597	8.28323	0	0	0.145833	0.21374
HSC_35.CCTACACCACGCGAAA	0.160953	5.38798	0	Unperturbed_HSC	Deficient	8.57609	35.3096	14.7572	0	0	0.0729167	0.267176
HSC_35.CCTACACCATTGGTAC	-0.69617	5.72452	0	Unperturbed_HSC	Proficient	3.39857	29.792	19.2445	0	0	0.208333	0.19084
HSC_35.CCTACACGTCATATGC	-2.68787	5.77159	0	Unperturbed_HSC	Deficient	9.67358	44.9621	16.8888	2.98477	4.00118	0.197917	0.137405
HSC_35.CCTACACGTCGCATAT	3.38765	0.135446	6	Unperturbed_HSC	Proficient	7.15156	21.5432	7.94348	0	0	0.21875	0.137405
HSC_35.CCTACACGTGCATCTA	-4.32994	5.85362	2	Unperturbed_HSC	Proficient	12.6168	50.0916	24.0985	1.25545	3.65432	0.15625	0.236641
HSC_35.CCTACACGTTGGGACA	-1.93486	5.65173	0	Unperturbed_HSC	Proficient	6.84745	35.8023	16.9581	0	1.71186	0.09375	0.0992366
HSC_35.CCTACACTCAACCATG	-0.521245	6.45665	0	Unperturbed_HSC	Deficient	8.65403	41.7688	18.5143	2.65444	1.83845	0.135417	0.312977
HSC_35.CCTACACTCGTCCAGG	-0.100365	3.83971	1	Unperturbed_HSC	Deficient	9.81724	33.3671	17.7999	3.39951	2.59577	0.114583	0.122137
HSC_35.CCTACCAAGAATGTGT	-4.56494	4.37661	2	Unperturbed_HSC	Deficient	13.9048	44.6299	18.6163	2.60937	3.13694	0.15625	0.381679
HSC_35.CCTACCAAGCTCCTTC	-1.35609	-0.812042	13	Unperturbed_HSC	Deficient	NA	NA	NA	2.87142	1.88008	0.177083	0.251908
HSC_35.CCTACCAGTACAGTTC	-0.322114	6.97381	0	Unperturbed_HSC	Proficient	6.70136	32.3981	15.4803	1.89314	1.34027	0.15625	0.206107
HSC_35.CCTACCAGTCTCGTTC	0.660411	1.94518	1	Unperturbed_HSC	Deficient	15.2887	22.8512	8.36821	0	1.56369	0.135417	0.10687
HSC_35.CCTAGCTCAAGGCTCC	-2.31024	5.04175	0	Unperturbed_HSC	Deficient	14.2202	40.3597	21.6624	0	2.09277	0.03125	0.221374
HSC_35.CCTAGCTCACATGGGA	-2.13634	0.623054	10	Unperturbed_HSC	Proficient	NA	NA	NA	0	0	0.114583	0.366412
HSC_35.CCTAGCTCACGAGGTA	-0.96839	6.12606	0	Unperturbed_HSC	Proficient	4.88676	34.1839	18.1395	0	2.21885	0.114583	0.122137
HSC_35.CCTAGCTCAGACGCTC	2.0176	-3.5982	3	Unperturbed_HSC	Proficient	25.7159	14.7364	3.80391	0	0	0.322917	0.251908
HSC_35.CCTAGCTCAGCTCGAC	9.73628	1.88071	9	Unperturbed_HSC	NA	NA	NA	NA	0	0.432228	1.11458	1.24427
HSC_35.CCTAGCTCATGTCCTC	0.701767	2.00026	1	Unperturbed_HSC	Proficient	8.51772	26.7989	11.4842	0	0	0.166667	0.167939
HSC_35.CCTAGCTGTATAATGG	2.52367	-0.735357	6	Unperturbed_HSC	Proficient	14.3942	16.9112	3.9353	1.96765	0	0.114583	0.129771
HSC_35.CCTAGCTGTGCACGAA	-0.692991	6.91738	0	Unperturbed_HSC	Deficient	14.5677	39.9895	20.066	2.84295	3.35737	0.208333	0.251908
HSC_35.CCTAGCTGTGTATGGG	9.53798	0.396366	9	Unperturbed_HSC	NA	NA	NA	NA	0	0	1.71875	2.1145
HSC_35.CCTAGCTGTGTTCTTT	-3.24779	5.11905	2	Unperturbed_HSC	Proficient	8.05164	43.6525	17.177	0	2.47199	0.0625	0.114504
HSC_35.CCTAGCTGTTACGGAG	10.272	0.986808	9	Unperturbed_HSC	NA	NA	NA	NA	0	0.490635	1.02083	1.9313
HSC_35.CCTAGCTTCGGATGGA	1.31541	-3.2007	3	Unperturbed_HSC	Proficient	34.7628	14.7681	7.2286	0	0	0.333333	0.305344
HSC_35.CCTAGCTTCGGTCCGA	-3.19651	5.34029	2	Unperturbed_HSC	Proficient	5.03644	58.2345	21.1946	4.5737	4.7003	0.104167	0.122137
HSC_35.CCTAGCTTCGTTTGCC	1.92407	-8.14505	5	Unperturbed_HSC	Proficient	76.8059	19.7756	5.54705	1.25232	0	0.6875	1.0229
HSC_35.CCTATTACATCTATGG	0.169252	-6.6627	5	Unperturbed_HSC	NA	68.9109	11.4273	2.68871	0	1.03592	1.51042	2.45038
HSC_35.CCTATTAGTGAGGGTT	-1.85278	8.20813	11	Unperturbed_HSC	Deficient	NA	NA	NA	2.65354	0	0.125	0.0916031
HSC_35.CCTATTATCATGTCCC	-6.80179	3.92263	17	Unperturbed_HSC	Deficient	NA	NA	NA	1.88717	1.33509	0.177083	0.221374
HSC_35.CCTATTATCTCAAACG	0.375465	3.68273	1	Unperturbed_HSC	Proficient	8.87032	19.0939	9.47483	0	0	0.0833333	0.259542
HSC_35.CCTATTATCTGAGTGT	4.54816	-0.761595	6	Unperturbed_HSC	Proficient	23.1264	14.5243	8.18791	0	0	0.270833	0.251908
HSC_35.CCTCAGTAGTGAAGAG	9.37839	0.839125	9	Unperturbed_HSC	NA	NA	NA	NA	0	0.328671	2.34375	2.77863
HSC_35.CCTCAGTAGTTCGCGC	10.1387	1.21848	9	Unperturbed_HSC	NA	NA	NA	NA	0	0	1.41667	3.25954
HSC_35.CCTCAGTCAATGCCAT	9.40841	0.736179	9	Unperturbed_HSC	NA	NA	NA	NA	0	0	1.40625	1.48092
HSC_35.CCTCAGTCACAGATTC	1.38702	1.51878	1	Unperturbed_HSC	Deficient	10.5451	31.1947	13.8539	1.33965	1.33965	0.1875	0.183206
HSC_35.CCTCAGTGTTTGACTG	1.56155	-0.979057	3	Unperturbed_HSC	Proficient	14.6693	31.3225	13.0496	1.10885	2.84764	0.229167	0.335878
HSC_35.CCTCAGTTCCGAACGC	2.39531	-0.00961542	1	Unperturbed_HSC	NA	11.1969	22.3159	8.42568	0	1.35749	0.229167	0.282443
HSC_35.CCTCAGTTCTGCCAGG	9.3719	0.455923	9	Unperturbed_HSC	NA	NA	NA	NA	0.583132	0	2.02083	2.43511
HSC_35.CCTCTGAAGATCCTGT	-4.76576	4.36366	2	Unperturbed_HSC	Deficient	8.25266	46.4051	24.9351	1.37544	3.07721	0.09375	0.21374
HSC_35.CCTCTGAAGCGGATCA	0.956001	-0.172233	1	Unperturbed_HSC	Deficient	22.1134	24.3005	7.6156	0	0	0.302083	0.259542
HSC_35.CCTCTGAAGGGAGTAA	-1.03917	6.59268	0	Unperturbed_HSC	Proficient	3.8593	38.9946	16.8751	3.08917	2.1815	0.21875	0.198473
HSC_35.CCTCTGAAGTAGGCCA	1.43936	-3.22656	3	Unperturbed_HSC	Proficient	43.3971	27.0838	11.3896	2.27012	2.01629	0.552083	0.381679
HSC_35.CCTCTGACATTATCTC	-4.05391	5.02154	2	Unperturbed_HSC	Deficient	7.17835	46.4838	19.8538	3.88869	3.05145	0.208333	0.29771
HSC_35.CCTCTGAGTAGAGCTG	-4.00016	0.0182638	1	Unperturbed_HSC	Proficient	13.3187	31.005	15.6323	2.41011	1.47668	0.145833	0.274809
HSC_35.CCTCTGATCGTCACGG	-3.96334	0.191914	1	Unperturbed_HSC	Proficient	13.7854	29.3384	11.3852	1.37854	0	0.135417	0.251908
HSC_35.CCTTACGAGTTAAGTG	-1.93108	3.6731	1	Unperturbed_HSC	Proficient	8.68	33.0097	13.7338	0	3.14334	0.125	0.167939
HSC_35.CCTTACGCAACACCTA	-3.11654	5.49577	2	Unperturbed_HSC	Deficient	8.64809	43.7087	14.0913	0	3.61404	0.114583	0.114504
HSC_35.CCTTACGCACAGATTC	-0.238419	4.91561	0	Unperturbed_HSC	Deficient	4.64243	32.2431	10.501	2.12813	0	0.166667	0.114504
HSC_35.CCTTACGCATCGATTG	-1.00427	6.0884	0	Unperturbed_HSC	Deficient	15.0775	41.0177	22.3011	2.09495	2.09495	0.0625	0.21374
HSC_35.CCTTACGCATGAAGTA	0.984184	5.89617	1	Unperturbed_HSC	Deficient	12.8369	26.7042	14.9386	3.40577	0	0.177083	0.160305
HSC_35.CCTTACGGTAGCGTGA	-1.04043	5.88225	0	Unperturbed_HSC	Proficient	4.63719	40.8817	15.5125	2.12618	1.54573	0.104167	0.183206
HSC_35.CCTTACGGTCACCTAA	-3.19624	6.03571	2	Unperturbed_HSC	Proficient	11.4955	41.8908	12.8812	0	2.54155	0.145833	0.19084
HSC_35.CCTTACGGTCTAGTCA	-6.88106	3.93996	17	Unperturbed_HSC	Proficient	NA	NA	NA	3.07072	3.7404	0.229167	0.274809
HSC_35.CCTTACGGTTTAGGAA	1.58524	4.09894	1	Unperturbed_HSC	Proficient	9.15786	22.3164	11.6731	0	1.34194	0.1875	0.290076
HSC_35.CCTTACGTCATAGCAC	-3.05381	5.23822	2	Unperturbed_HSC	Proficient	5.8674	52.284	24.9737	2.87231	3.04516	0.125	0.114504
HSC_35.CCTTACGTCATCATTC	9.50753	0.317453	9	Unperturbed_HSC	NA	NA	NA	NA	0.386175	0.386175	2.04167	1.74809
HSC_35.CCTTACGTCGCCTGTT	9.2083	0.894852	9	Unperturbed_HSC	NA	NA	NA	NA	0	0	2.13542	2.0687
HSC_35.CCTTACGTCGTTTGCC	9.31627	1.5652	9	Unperturbed_HSC	NA	NA	NA	NA	0	0	1.85417	1.57252
HSC_35.CCTTCCCAGAGCCCAA	0.377965	5.73325	1	Unperturbed_HSC	Proficient	5.78207	37.5079	14.2795	0	0	0.114583	0.282443
HSC_35.CCTTCCCAGGAGTAGA	-4.77749	3.88171	2	Unperturbed_HSC	Deficient	14.3315	40.2307	15.8796	3.09268	2.64954	0.229167	0.503817
HSC_35.CCTTCCCCAACACCCG	-2.88321	4.67627	2	Unperturbed_HSC	Deficient	14.7496	36.715	20.7917	1.85169	2.98553	0.125	0.259542
HSC_35.CCTTCCCCAGGTCTCG	9.57289	1.82773	9	Unperturbed_HSC	NA	NA	NA	NA	0	0.895021	1.10417	1.07634
HSC_35.CCTTCCCCATGGGACA	-0.585017	5.20328	0	Unperturbed_HSC	Proficient	14.1777	40.0972	16.468	0	3.42398	0.145833	0.0916031
HSC_35.CCTTCCCGTAAATGTG	1.29709	-2.83315	3	Unperturbed_HSC	Deficient	20.3596	33.547	17.6161	2.57395	2.57395	0.177083	0.282443
HSC_35.CCTTCCCTCGAGAGCA	-3.83383	-0.250831	1	Unperturbed_HSC	Proficient	17.3816	27.7861	10.1761	0	1.52825	0.166667	0.328244
HSC_35.CCTTCGAAGCTCAACT	-0.168319	5.16596	0	Unperturbed_HSC	Deficient	5.75394	37.151	12.6992	3.57915	0	0.0520833	0.0839695
HSC_35.CCTTCGAAGCTTATCG	-1.38669	4.978	0	Unperturbed_HSC	Deficient	5.31964	36.8227	10.7128	2.01912	2.01912	0.03125	0.114504
HSC_35.CCTTCGAAGGCATGGT	9.5251	0.265459	9	Unperturbed_HSC	NA	NA	NA	NA	0.726102	1.14232	1.55208	1.66412
HSC_35.CCTTCGAAGGTCGGAT	0.00820074	2.72544	1	Unperturbed_HSC	Proficient	9.69986	32.8358	17.0711	0	1.38569	0.15625	0.183206
HSC_35.CCTTCGACACGTGAGA	-2.06465	9.12964	11	Unperturbed_HSC	Proficient	NA	NA	NA	3.90174	3.04289	0.0416667	0.198473
HSC_35.CCTTCGAGTGAAAGAG	9.54961	0.297979	9	Unperturbed_HSC	NA	NA	NA	NA	0	0.395408	2.07292	2.03053
HSC_35.CCTTCGAGTGCAACTT	-6.49642	4.09576	17	Unperturbed_HSC	Proficient	NA	NA	NA	1.91724	3.05906	0.166667	0.290076
HSC_35.CCTTTCTAGTCCTCCT	-1.47922	5.02104	1	Unperturbed_HSC	Proficient	7.702	30.0714	11.6563	0	1.42733	0.125	0.137405
HSC_35.CCTTTCTCACCAGGCT	-4.1671	4.45454	2	Unperturbed_HSC	Proficient	10.6584	39.8641	19.1535	0	3.2741	0.0833333	0.19084
HSC_35.CCTTTCTGTCTAGTGT	0.20198	7.11073	0	Unperturbed_HSC	Proficient	7.10562	26.4706	15.6603	0	0	0.208333	0.198473
HSC_35.CCTTTCTGTGCACTTA	-2.05516	4.17118	1	Unperturbed_HSC	Deficient	16.2716	39.4085	17.8539	1.34634	3.47434	0.1875	0.198473
HSC_35.CCTTTCTTCCCTAACC	-3.64657	5.92996	2	Unperturbed_HSC	NA	14.6389	43.378	19.0261	2.45942	2.9115	0.4375	0.419847
HSC_35.CGAACATCATCCGCGA	0.448604	7.08784	0	Unperturbed_HSC	Deficient	14.4703	21.5387	15.7824	0	0	0.28125	0.236641
HSC_35.CGAACATGTACATCCA	9.38147	0.519285	9	Unperturbed_HSC	NA	NA	NA	NA	0	0.219766	3.48958	3.31298
HSC_35.CGAACATGTATAAACG	9.91013	1.05921	9	Unperturbed_HSC	NA	NA	NA	NA	0	0	0.645833	0.70229
HSC_35.CGAACATTCACAGTAC	4.37705	0.101166	6	Unperturbed_HSC	Proficient	12.6124	21.4614	15.6805	0	0	0.3125	0.183206
HSC_35.CGAACATTCCCTTGTG	9.85283	1.50814	9	Unperturbed_HSC	NA	NA	NA	NA	0	0	2.03125	3.29008
HSC_35.CGAATGTAGACATAAC	0.220872	2.76492	1	Unperturbed_HSC	Deficient	7.90465	35.6455	15.9722	2.62754	1.14421	0.229167	0.305344
HSC_35.CGAATGTAGTGTACGG	9.31788	0.633577	9	Unperturbed_HSC	NA	NA	NA	NA	0	0	1.44792	1.85496
HSC_35.CGAATGTCACAAGCCC	-0.13254	3.26809	1	Unperturbed_HSC	Proficient	8.06921	33.1503	12.3926	0	1.34487	0.177083	0.221374
HSC_35.CGAATGTCACAGAGGT	1.31937	0.75658	1	Unperturbed_HSC	NA	11.6558	22.9408	10.5305	0	1.11418	0.239583	0.282443
HSC_35.CGAATGTCAGCCAATT	-3.59357	6.1726	2	Unperturbed_HSC	Deficient	7.76096	49.4786	18.5599	2.43318	3.29537	0.145833	0.274809
HSC_35.CGAATGTCATGTCCTC	4.33476	-0.392627	6	Unperturbed_HSC	Proficient	22.1601	17.2383	6.94282	0	0	0.3125	0.236641
HSC_35.CGAATGTGTAATAGCA	-3.21728	5.28974	2	Unperturbed_HSC	Deficient	11.9342	45.6993	18.0575	2.84649	4.18827	0.0520833	0.114504
HSC_35.CGAATGTGTCCCGACA	1.39635	0.481905	1	Unperturbed_HSC	Proficient	8.06558	21.4089	8.40781	0	0	0.229167	0.152672
HSC_35.CGAATGTTCCCAAGTA	1.99255	-4.46889	3	Unperturbed_HSC	Deficient	56.9656	36.297	16.0365	0.900796	3.73585	0.697917	0.557252
HSC_35.CGAATGTTCCTATGTT	0.0312764	3.6416	1	Unperturbed_HSC	Proficient	10.1828	19.7119	10.6925	0	0	0.135417	0.183206
HSC_35.CGACCTTAGAACTGTA	-5.3356	0.471748	8	Unperturbed_HSC	NA	NA	NA	NA	0	0	0.104167	0.343511
HSC_35.CGACCTTAGAGGGATA	-1.98967	6.60275	0	Unperturbed_HSC	Proficient	6.98549	42.1965	22.8207	3.32166	2.29274	0.15625	0.206107
HSC_35.CGACCTTAGCCTTGAT	-0.138964	7.06635	0	Unperturbed_HSC	Deficient	4.19043	34.2071	16.4792	3.34571	0	0.125	0.160305
HSC_35.CGACCTTAGTGGGATC	-1.18755	4.52561	0	Unperturbed_HSC	Deficient	4.3776	40.6155	17.4555	0	3.70451	0.0625	0.206107
HSC_35.CGACCTTCAAGAGTCG	-3.15783	4.70544	2	Unperturbed_HSC	Proficient	12.4752	44.7636	17.6693	2.5103	2.84229	0.260417	0.366412
HSC_35.CGACCTTCAAGCGAGT	-1.74394	5.31731	0	Unperturbed_HSC	Proficient	11.1519	48.1279	18.8388	3.8196	3.00113	0.09375	0.145038
HSC_35.CGACCTTGTACTCTCC	9.37672	0.0841406	9	Unperturbed_HSC	NA	NA	NA	NA	0	0	2.47917	2.00763
HSC_35.CGACCTTGTCTCCCTA	9.71019	0.508141	9	Unperturbed_HSC	NA	NA	NA	NA	1.16575	0.313389	1.70833	2.12214
HSC_35.CGACCTTTCACCGGGT	-1.22744	-0.828702	13	Unperturbed_HSC	Deficient	NA	NA	NA	3.35693	2.69803	0.145833	0.160305
HSC_35.CGACCTTTCCATGAAC	-3.4476	4.38997	2	Unperturbed_HSC	Proficient	11.3837	44.2639	17.873	2.15499	2.78843	0.135417	0.229008
HSC_35.CGACTTCAGCCCAGCT	9.28493	0.861045	9	Unperturbed_HSC	NA	NA	NA	NA	0	0	2.01042	1.89313
HSC_35.CGACTTCAGGTGCTAG	1.4961	-2.01838	3	Unperturbed_HSC	NA	25.2739	34.5155	14.6905	3.26037	2.07454	0.458333	0.358779
HSC_35.CGACTTCAGTCTCGGC	-3.12397	4.41137	2	Unperturbed_HSC	NA	14.5708	43.9644	23.0508	1.70606	3.02195	0.239583	0.458015
HSC_35.CGACTTCCAATAGAGT	-0.749616	2.13562	1	Unperturbed_HSC	Proficient	12.1765	39.5319	14.5111	2.72959	3.86203	0.125	0.167939
HSC_35.CGACTTCCATCCGCGA	0.261933	5.41359	0	Unperturbed_HSC	Proficient	13.2992	33.3165	8.9187	1.37611	2.29035	0.135417	0.145038
HSC_35.CGACTTCCATTCCTGC	-1.83685	5.10822	0	Unperturbed_HSC	Deficient	5.19214	43.5273	17.8049	2.33111	2.97444	0.0625	0.0687023
HSC_35.CGACTTCGTACCGAGA	1.23216	4.72082	0	Unperturbed_HSC	Deficient	9.60834	34.731	13.4668	0	2.65665	0.1875	0.152672
HSC_35.CGACTTCGTGTAAGTA	-1.5254	1.91698	1	Unperturbed_HSC	Proficient	5.10813	37.2653	10.4645	2.16996	2.94979	0.125	0.0992366
HSC_35.CGACTTCGTTATGCGT	-0.494349	6.04458	0	Unperturbed_HSC	Deficient	11.2482	35.1408	15.5787	0	1.60688	0.09375	0.10687
HSC_35.CGACTTCTCAAAGTAG	-0.993332	7.48038	11	Unperturbed_HSC	Deficient	NA	NA	NA	2.0909	0	0.208333	0.290076
HSC_35.CGACTTCTCACAAACC	0.147639	6.65564	0	Unperturbed_HSC	Deficient	1.29005	18.4686	12.8362	0	0	0.104167	0.198473
HSC_35.CGACTTCTCAGTTGAC	1.66702	4.61909	0	Unperturbed_HSC	Deficient	8.32625	16.6744	5.24194	0	0	0.09375	0.198473
HSC_35.CGACTTCTCATCACCC	3.14261	-1.17552	6	Unperturbed_HSC	Proficient	19.3289	16.1253	3.85926	1.08597	0	0.354167	0.236641
HSC_35.CGAGAAGAGACAATAC	-4.81727	0.747961	8	Unperturbed_HSC	NA	NA	NA	NA	0	0	0	0
HSC_35.CGAGAAGAGAGGTACC	-3.58068	4.11542	2	Unperturbed_HSC	Deficient	13.5068	44.6682	21.2523	3.31913	2.51895	0.135417	0.229008
HSC_35.CGAGAAGAGAGTAAGG	-3.77506	0.160107	1	Unperturbed_HSC	Proficient	10.4653	15.251	13.7565	0	0	0.09375	0.305344
HSC_35.CGAGAAGAGCTAACAA	-6.37304	4.12492	17	Unperturbed_HSC	Proficient	NA	NA	NA	2.9925	3.34467	0.28125	0.274809
HSC_35.CGAGAAGCAAGAGGCT	0.39259	4.98037	0	Unperturbed_HSC	Deficient	8.02366	31.1334	17.6765	0	0	0.114583	0.0916031
HSC_35.CGAGCACAGAATTGTG	-6.75748	3.99177	17	Unperturbed_HSC	Proficient	NA	NA	NA	2.44121	2.77142	0.270833	0.641221
HSC_35.CGAGCACAGAGTCGGT	-0.659403	7.14622	0	Unperturbed_HSC	Proficient	9.48499	34.8548	15.424	1.18562	1.71298	0.15625	0.10687
HSC_35.CGAGCACAGATAGTCA	1.55503	5.48517	0	Unperturbed_HSC	Proficient	7.99062	21.3257	11.5818	0	0	0.166667	0.122137
HSC_35.CGAGCACAGCGCCTTG	-6.8994	3.90651	17	Unperturbed_HSC	Proficient	NA	NA	NA	1.88519	2.64175	0.28125	0.351145
HSC_35.CGAGCACAGGGTTTCT	1.72993	4.7415	0	Unperturbed_HSC	Deficient	6.58762	22.2838	9.91449	0	0	0.1875	0.236641
HSC_35.CGAGCACCACAAGCCC	1.96917	-1.62549	3	Unperturbed_HSC	Proficient	23.6183	33.3937	13.3411	1.21249	1.74461	0.322917	0.320611
HSC_35.CGAGCACGTAGCGATG	-1.71208	-2.03011	0	Unperturbed_HSC	Proficient	12.3469	42.9664	18.1134	3.27172	2.35221	0.125	0.167939
HSC_35.CGAGCACTCCGCATAA	0.0147093	5.32785	0	Unperturbed_HSC	NA	7.36769	33.7694	17.2241	2.92829	1.08728	0.239583	0.236641
HSC_35.CGAGCACTCTGTTTGT	1.5063	4.96992	0	Unperturbed_HSC	Deficient	10.058	27.2132	8.73173	0	1.25725	0.177083	0.145038
HSC_35.CGAGCCAAGAACTGTA	1.98762	-3.53997	3	Unperturbed_HSC	Proficient	40.3621	26.3155	16.1557	0.977922	0	0.5	0.40458
HSC_35.CGAGCCACATATACCG	2.06227	-2.3692	3	Unperturbed_HSC	Proficient	20.6972	31.702	9.57709	0	1.63754	0.177083	0.328244
HSC_35.CGAGCCAGTACCGCTG	9.69229	1.95704	9	Unperturbed_HSC	NA	NA	NA	NA	0	0	1.35417	1.54962
HSC_35.CGAGCCAGTACTCTCC	3.52327	0.718021	6	Unperturbed_HSC	Deficient	14.758	27.532	11.6471	2.38661	2.12911	0.208333	0.137405
HSC_35.CGAGCCAGTAGCTTGT	9.56795	1.0581	9	Unperturbed_HSC	NA	NA	NA	NA	0	0	1.46875	1.26718
HSC_35.CGAGCCAGTCCTAGCG	0.0297523	3.36505	1	Unperturbed_HSC	Proficient	3.83531	31.2305	12.9912	1.62301	2.2123	0.114583	0.0992366
HSC_35.CGAGCCAGTCGGCACT	10.0619	1.29747	9	Unperturbed_HSC	NA	NA	NA	NA	0	1.00066	1.13542	1.51145
HSC_35.CGAGCCAGTCTGATTG	3.79969	0.780279	6	Unperturbed_HSC	Proficient	6.11936	25.4408	9.4428	0	0	0.0625	0.0763359
HSC_35.CGAGCCATCATCACCC	1.2152	-2.32535	3	Unperturbed_HSC	NA	27.4712	40.0905	20.9192	1.00709	3.93946	0.291667	0.328244
HSC_35.CGAGCCATCTAAGCCA	-2.67238	5.67715	2	Unperturbed_HSC	Proficient	9.55746	46.2279	22.1652	3.15703	3.28523	0.135417	0.221374
HSC_35.CGATCGGCAATCTGCA	10.2746	1.23379	9	Unperturbed_HSC	NA	NA	NA	NA	0	0.516108	1.79167	3.65649
HSC_35.CGATCGGGTCTAGTCA	0.965562	2.16264	1	Unperturbed_HSC	Proficient	12.1784	33.7775	11.2138	2.38795	2.65242	0.166667	0.152672
HSC_35.CGATCGGGTCTCAACA	-4.12498	4.34027	2	Unperturbed_HSC	Deficient	14.074	47.0865	21.0039	3.28202	3.43889	0.208333	0.580153
HSC_35.CGATCGGGTCTTGCGG	-1.81581	4.22261	1	Unperturbed_HSC	NA	10.5397	47.0905	19.304	2.95396	2.51476	0.229167	0.206107
HSC_35.CGATGGCAGAAACGCC	1.21637	5.48785	0	Unperturbed_HSC	Deficient	10.7535	20.9297	5.5524	0	0	0.114583	0.21374
HSC_35.CGATGGCAGCCCTAAT	10.4263	1.06852	9	Unperturbed_HSC	NA	NA	NA	NA	0	0.493587	1.5625	3.29771
HSC_35.CGATGGCAGGCTAGCA	1.49398	-7.12388	5	Unperturbed_HSC	Deficient	87.0356	35.7114	16.2391	2.29335	2.52199	1.08333	1.28244
HSC_35.CGATGGCAGTACGTTC	-1.27821	2.65182	0	Unperturbed_HSC	NA	7.40408	20.136	7.40408	0	0	0.0833333	0.0992366
HSC_35.CGATGGCAGTCGTACT	1.7971	-3.74781	3	Unperturbed_HSC	Deficient	27.3196	38.6452	20.1899	0	3.65554	0.229167	0.167939
HSC_35.CGATGGCTCGTCCGTT	0.721678	1.21363	1	Unperturbed_HSC	NA	15.4534	35.3454	11.8786	2.48817	0.946641	0.291667	0.389313
HSC_35.CGATGGCTCGTTTGCC	-1.32892	6.44875	0	Unperturbed_HSC	Deficient	6.07176	38.8894	16.2021	1.37832	1.37832	0.229167	0.129771
HSC_35.CGATGGCTCTGCTTGC	-3.34091	4.92077	2	Unperturbed_HSC	Proficient	12.1403	42.9512	18.917	0	2.70842	0.145833	0.274809
HSC_35.CGATGGCTCTTGACGA	-2.20924	5.18966	0	Unperturbed_HSC	Deficient	7.36361	52.7157	18.1178	2.45139	1.8409	0.0833333	0.236641
HSC_35.CGATGTACAGCGTCCA	1.9445	-2.89655	3	Unperturbed_HSC	Deficient	25.3387	41.552	15.8482	3.13407	3.48831	0.322917	0.244275
HSC_35.CGATGTAGTATATCCG	3.52904	0.316474	6	Unperturbed_HSC	Proficient	15.5857	31.4267	15.2902	0	2.50911	0.270833	0.343511
HSC_35.CGATGTAGTCTAGCGC	9.37953	1.21403	9	Unperturbed_HSC	NA	NA	NA	NA	0	0.641539	1.6875	1.67939
HSC_35.CGATGTAGTGCACCAC	-1.21821	0.29664	13	Unperturbed_HSC	Proficient	NA	NA	NA	0	3.26464	0.0729167	0.229008
HSC_35.CGATTGACATAGGATA	1.17715	-1.47782	3	Unperturbed_HSC	Proficient	10.5416	36.4698	19.0129	1.96589	2.58645	0.291667	0.427481
HSC_35.CGATTGACATTACGAC	-0.74165	7.79974	11	Unperturbed_HSC	Proficient	NA	NA	NA	0	1.46891	0.125	0.198473
HSC_35.CGATTGAGTAGCACGA	0.816572	4.03358	0	Unperturbed_HSC	Proficient	10.4619	33.8586	12.7143	1.33674	1.33674	0.177083	0.175573
HSC_35.CGATTGAGTCTAGGTT	0.408168	3.11571	1	Unperturbed_HSC	Proficient	5.02266	33.6449	13.1127	1.67422	2.63934	0.0833333	0.0763359
HSC_35.CGATTGAGTTAAGATG	1.83048	0.349586	1	Unperturbed_HSC	Proficient	10.1001	31.7975	15.9682	1.27871	0	0.40625	0.51145
HSC_35.CGATTGAGTTCGCTAA	-2.76664	5.57074	2	Unperturbed_HSC	Proficient	4.73273	49.4315	21.4894	1.57758	3.85266	0.125	0.152672
HSC_35.CGATTGAGTTTAGCTG	-1.30161	6.75202	0	Unperturbed_HSC	Deficient	8.12532	47.7407	15.6529	3.89779	2.83895	0.0833333	0.236641
HSC_35.CGATTGATCAGCGACC	-1.42681	6.20425	0	Unperturbed_HSC	Proficient	9.78882	41.7868	16.7122	1.78245	1.78245	0.145833	0.244275
HSC_35.CGATTGATCGGCTTGG	-2.02282	5.73567	0	Unperturbed_HSC	Proficient	4.60865	37.1007	19.1233	0	4.02006	0.0625	0.122137
HSC_35.CGCCAAGAGGTCATCT	-4.24122	4.36183	2	Unperturbed_HSC	Proficient	11.8806	51.1865	14.8593	4.28663	2.42	0.125	0.160305
HSC_35.CGCCAAGCATCCCATC	-6.93367	3.8963	17	Unperturbed_HSC	NA	NA	NA	NA	2.84925	2.47232	0.28125	0.29771
HSC_35.CGCCAAGCATGTCGAT	-3.64251	6.07547	2	Unperturbed_HSC	Proficient	4.65064	50.0274	18.6669	4.34094	3.30437	0.104167	0.267176
HSC_35.CGCCAAGGTGCAACGA	10.2371	1.29446	9	Unperturbed_HSC	NA	NA	NA	NA	0	0.558664	0.760417	1.71756
HSC_35.CGCCAAGGTTGTGGAG	-1.31482	7.21923	0	Unperturbed_HSC	Proficient	12.441	40.7316	15.7497	1.87119	2.22398	0.125	0.152672
HSC_35.CGCCAAGTCGGATGTT	9.56473	1.68022	9	Unperturbed_HSC	NA	NA	NA	NA	0.379004	0.653189	1.64583	1.67939
HSC_35.CGCCAAGTCTCTAAGG	-1.7896	3.41292	0	Unperturbed_HSC	Proficient	11.8736	41.6698	13.7503	3.46929	1.41376	0.1875	0.152672
HSC_35.CGCGGTAAGTAGATGT	-0.0918113	7.00124	0	Unperturbed_HSC	Proficient	11.9446	33.6637	19.9271	0	0	0.0729167	0.0839695
HSC_35.CGCGGTACAATTCCTT	-6.70241	3.98096	17	Unperturbed_HSC	Deficient	NA	NA	NA	2.95668	4.06572	0.104167	0.236641
HSC_35.CGCGGTACACTATCTT	-1.19486	0.00209075	13	Unperturbed_HSC	Deficient	NA	NA	NA	0	0	0.135417	0.10687
HSC_35.CGCGGTAGTACAGACG	-0.283325	7.18291	0	Unperturbed_HSC	Deficient	10.046	35.1784	19.2222	2.0269	0	0.229167	0.198473
HSC_35.CGCGGTAGTGAACCTT	3.96847	-2.10869	6	Unperturbed_HSC	Proficient	40.0215	14.5086	5.11015	0.927475	0	0.572917	0.282443
HSC_35.CGCGGTATCAGCAACT	3.60461	0.205023	6	Unperturbed_HSC	NA	13.3623	33.8443	17.2813	2.15891	1.40233	0.322917	0.435115
HSC_35.CGCGGTATCCAAATGC	-0.740919	7.90929	11	Unperturbed_HSC	Deficient	NA	NA	NA	0	0	0.197917	0.206107
HSC_35.CGCGTTTAGCGTAGTG	-1.94374	4.83483	0	Unperturbed_HSC	Deficient	10.0739	44.9946	15.385	3.01124	4.07648	0.104167	0.122137
HSC_35.CGCGTTTAGTCGTTTG	9.54465	1.52323	9	Unperturbed_HSC	NA	NA	NA	NA	0.430302	0	1.21875	1.12214
HSC_35.CGCGTTTCATGACATC	-4.78323	0.834433	8	Unperturbed_HSC	NA	NA	NA	NA	0	0	0	0
HSC_35.CGCGTTTGTATCGCAT	-1.7768	4.8159	0	Unperturbed_HSC	Proficient	12.8094	51.1777	24.8217	3.20895	5.09566	0.0729167	0.167939
HSC_35.CGCGTTTGTGTATGGG	-2.13076	9.23779	11	Unperturbed_HSC	Proficient	NA	NA	NA	1.94249	2.56126	0.239583	0.282443
HSC_35.CGCGTTTGTGTCGCTG	-0.975629	6.88075	0	Unperturbed_HSC	Proficient	5.68251	50.4877	23.1672	4.05204	0	0.0729167	0.0916031
HSC_35.CGCGTTTTCTCTGTCG	0.719075	3.02768	1	Unperturbed_HSC	Proficient	14.5361	38.1555	12.5138	2.89236	1.89891	0.28125	0.282443
HSC_35.CGCTATCAGAAGGTTT	-6.54762	4.04298	17	Unperturbed_HSC	Proficient	NA	NA	NA	0	3.0667	0.21875	0.335878
HSC_35.CGCTATCAGTACGCCC	-3.89981	4.29805	2	Unperturbed_HSC	Proficient	11.6327	43.3366	22.9125	2.1066	3.61365	0.114583	0.167939
HSC_35.CGCTATCAGTCCATAC	-4.43244	4.51035	2	Unperturbed_HSC	Deficient	10.4686	43.0133	17.6259	2.06703	3.07749	0.1875	0.129771
HSC_35.CGCTATCAGTTGAGTA	-2.39102	6.39115	2	Unperturbed_HSC	Proficient	12.2214	47.1825	22.4378	1.38772	3.09286	0.145833	0.145038
HSC_35.CGCTATCCAAAGGAAG	-3.14428	4.07326	2	Unperturbed_HSC	Deficient	13.288	47.215	19.3941	1.48481	2.89429	0.104167	0.19084
HSC_35.CGCTATCCAAGCGCTC	-0.488247	6.04812	0	Unperturbed_HSC	Deficient	10.408	40.0122	15.9246	1.63621	2.86463	0.0729167	0.122137
HSC_35.CGCTATCCATAACCTG	-4.00566	5.46746	2	Unperturbed_HSC	Proficient	5.75599	47.8775	24.2076	0	4.07578	0.104167	0.198473
HSC_35.CGCTATCGTGGACGAT	-3.55127	4.09025	2	Unperturbed_HSC	Deficient	12.7758	38.0644	16.1752	0	3.10455	0.15625	0.267176
HSC_35.CGCTATCTCGCACTCT	3.94673	0.0202326	6	Unperturbed_HSC	Proficient	12.1853	23.5951	16.1717	1.17857	0	0.114583	0.236641
HSC_35.CGCTATCTCTGTCCGT	0.675248	5.2894	0	Unperturbed_HSC	Proficient	8.06302	23.161	10.8403	1.38862	0	0.09375	0.129771
HSC_35.CGCTATCTCTTCAACT	9.70822	0.945802	9	Unperturbed_HSC	NA	NA	NA	NA	0	0	1.66667	1.30534
HSC_35.CGCTGGAAGTGGAGAA	-3.65686	1.16177	1	Unperturbed_HSC	Deficient	12.5707	31.617	12.3906	0	2.48938	0.1875	0.282443
HSC_35.CGCTGGAAGTTACGGG	-2.77195	5.69075	2	Unperturbed_HSC	Deficient	13.5797	43.6507	21.3463	3.0806	2.93408	0.125	0.221374
HSC_35.CGCTGGACAGTCCTTC	-1.77174	4.88109	0	Unperturbed_HSC	Deficient	16.3009	41.7762	15.7909	2.68999	2.89947	0.114583	0.183206
HSC_35.CGCTGGAGTGATAAGT	-1.31915	7.71074	11	Unperturbed_HSC	Deficient	NA	NA	NA	0	3.21811	0.0729167	0.137405
HSC_35.CGCTGGAGTGCAGTAG	-0.267071	4.18137	0	Unperturbed_HSC	Proficient	7.8706	26.4373	18.3849	0	1.96765	0.114583	0.0458015
HSC_35.CGCTGGAGTTGATTGC	4.51418	-0.263161	6	Unperturbed_HSC	Deficient	16.0567	39.5101	20.5215	2.9003	3.04657	0.333333	0.59542
HSC_35.CGCTGGATCAATAAGG	-0.711988	6.5525	0	Unperturbed_HSC	Proficient	10.0403	39.5457	12.5805	2.79382	2.16006	0.125	0.229008
HSC_35.CGCTGGATCCAGAAGG	1.81716	-3.30338	3	Unperturbed_HSC	Deficient	22.6001	24.4482	6.13858	1.18515	1.18515	0.270833	0.251908
HSC_35.CGCTGGATCGTAGGTT	-0.308223	6.80651	0	Unperturbed_HSC	Proficient	10.0036	39.2719	14.6807	2.39495	1.78906	0.114583	0.175573
HSC_35.CGCTGGATCTTTCCTC	1.00499	1.20542	1	Unperturbed_HSC	Proficient	13.33	30.0576	7.48639	1.593	0	0.197917	0.167939
HSC_35.CGCTTCAAGACCACGA	0.64597	6.05014	0	Unperturbed_HSC	Deficient	14.109	26.6876	16.3575	0	1.375	0.15625	0.19084
HSC_35.CGCTTCAAGCTAGTCT	3.29181	0.552431	6	Unperturbed_HSC	Proficient	13.8988	19.6558	6.24435	0	0	0.197917	0.274809
HSC_35.CGCTTCACACGCCAGT	0.785697	-1.5671	3	Unperturbed_HSC	Deficient	24.2274	40.6049	22.5247	2.97798	3.0541	0.40625	0.473282
HSC_35.CGCTTCACAGGGAGAG	9.30154	-0.110235	9	Unperturbed_HSC	NA	NA	NA	NA	0	0	1.77083	2.05344
HSC_35.CGCTTCAGTAAATGTG	1.18382	3.70316	1	Unperturbed_HSC	Proficient	2.40642	23.6157	4.99216	2.67131	1.47356	0.0729167	0.19084
HSC_35.CGCTTCAGTCGCATCG	0.546897	5.43871	0	Unperturbed_HSC	Proficient	4.5907	24.1468	15.0154	0	1.53023	0.104167	0.0916031
HSC_35.CGCTTCAGTGTGAATA	-4.82606	4.76907	2	Unperturbed_HSC	Deficient	9.4033	44.471	20.4827	1.472	3.44111	0.166667	0.274809
HSC_35.CGCTTCATCATCGGAT	1.05731	5.88826	0	Unperturbed_HSC	Proficient	10.5074	21.4089	9.99642	0	0	0.15625	0.229008
HSC_35.CGGACACAGCTTCGCG	-3.76496	5.17598	2	Unperturbed_HSC	Deficient	10.8386	49.808	21.3947	5.11477	3.09372	0.104167	0.229008
HSC_35.CGGACACAGGTTCCTA	-1.87568	6.5214	0	Unperturbed_HSC	Proficient	9.46	39.6757	19.2221	2.53377	2.70278	0.229167	0.175573
HSC_35.CGGACACCAGGTCCAC	-3.85009	5.17321	2	Unperturbed_HSC	Proficient	10.4181	40.1225	19.9729	3.40152	2.59769	0.0520833	0.175573
HSC_35.CGGACACGTTACCAGT	9.51318	1.87151	9	Unperturbed_HSC	NA	NA	NA	NA	0.378308	0.866864	1.44792	1.79389
HSC_35.CGGACACTCGGAGCAA	-6.74815	3.93766	17	Unperturbed_HSC	Deficient	NA	NA	NA	0	1.99158	0.125	0.236641
HSC_35.CGGACACTCTTGCATT	-3.32547	5.40674	2	Unperturbed_HSC	Deficient	5.1863	49.625	19.295	3.57059	3.31664	0.125	0.259542
HSC_35.CGGACGTAGAGACGAA	0.126884	5.74971	0	Unperturbed_HSC	Proficient	6.91085	30.597	14.1193	1.58155	2.16619	0.0416667	0.152672
HSC_35.CGGACGTAGGCAATTA	0.562682	5.64854	0	Unperturbed_HSC	Deficient	1.90084	19.7805	12.3987	0	0	0.0833333	0.137405
HSC_35.CGGACGTAGGTAGCTG	4.87173	-0.306533	6	Unperturbed_HSC	Deficient	7.8405	29.3411	18.4195	2.12993	2.49497	0.125	0.160305
HSC_35.CGGACGTAGTGGAGAA	1.78972	-0.964875	3	Unperturbed_HSC	NA	14.9185	35.191	13.5727	2.42786	2.87884	0.395833	0.381679
HSC_35.CGGACGTGTCTCTCTG	-0.856911	6.57034	0	Unperturbed_HSC	Deficient	6.52889	31.8067	15.7257	0	1.63222	0.09375	0.0916031
HSC_35.CGGACGTTCAGGATCT	2.26973	-1.81931	3	Unperturbed_HSC	Proficient	21.2005	20.6015	9.48185	1.5274	0	0.291667	0.236641
HSC_35.CGGACTGAGCTAACAA	1.42768	2.3843	1	Unperturbed_HSC	Deficient	9.46359	29.1456	13.27	0	2.36383	0.197917	0.267176
HSC_35.CGGACTGCACGGACAA	1.83579	2.91177	1	Unperturbed_HSC	Proficient	2.97174	22.634	11.0711	0	0	0.125	0.129771
HSC_35.CGGACTGTCAGTTAGC	-2.83902	5.35528	2	Unperturbed_HSC	Proficient	12.5743	49.1894	22.9026	2.4931	4.71839	0.197917	0.122137
HSC_35.CGGACTGTCGTGGGAA	-2.01419	6.61955	0	Unperturbed_HSC	Proficient	10.2077	32.4029	18.7902	2.54625	2.98642	0.208333	0.381679
HSC_35.CGGACTGTCTGTCTCG	1.64774	1.61001	1	Unperturbed_HSC	Proficient	9.4378	32.4576	6.32914	1.7564	2.10259	0.15625	0.183206
HSC_35.CGGAGCTAGACTGTAA	0.0458385	4.9031	0	Unperturbed_HSC	NA	6.90986	40.8705	15.2694	2.80871	2.47754	0.333333	0.305344
HSC_35.CGGAGCTAGAGTACAT	9.25101	1.14269	9	Unperturbed_HSC	NA	NA	NA	NA	0	0	1.9375	1.80916
HSC_35.CGGAGCTAGGGCATGT	10.4671	1.06413	9	Unperturbed_HSC	NA	NA	NA	NA	0	0	1.6875	3.03053
HSC_35.CGGAGCTCAAGTCATC	-0.532532	-11.5913	4	Unperturbed_HSC	Deficient	45.9009	21.2521	9.51305	0	0	0.09375	0.48855
HSC_35.CGGAGCTCAGCCAGAA	-2.22832	0.80917	1	Unperturbed_HSC	Proficient	14.4209	26.3594	9.21324	0	1.53794	0.09375	0.229008
HSC_35.CGGAGCTCAGGAATGC	4.06665	-1.66735	6	Unperturbed_HSC	Deficient	28.5276	32.3009	16.2381	2.14178	1.8925	0.385417	0.343511
HSC_35.CGGAGCTGTGTGGCTC	4.4478	1.37582	6	Unperturbed_HSC	NA	36.3008	11.2332	3.95702	1.09009	0	0.791667	0.503817
HSC_35.CGGAGTCAGTGGAGAA	-3.31548	5.32529	2	Unperturbed_HSC	Deficient	17.529	46.8826	18.852	2.74343	2.61905	0.28125	0.328244
HSC_35.CGGAGTCCAAGGTTTC	0.929332	2.71897	1	Unperturbed_HSC	Proficient	11.2875	37.8454	14.924	4.01364	2.35999	0.125	0.167939
HSC_35.CGGAGTCCAGACGCTC	1.85736	2.41719	1	Unperturbed_HSC	Proficient	4.08869	25.632	12.2502	1.44814	2.01629	0.125	0.259542
HSC_35.CGGAGTCCATAGGATA	-0.913352	7.91476	0	Unperturbed_HSC	Deficient	12.5906	32.6825	9.74495	2.24383	2.50464	0.125	0.229008
HSC_35.CGGAGTCTCAGTCCCT	-3.34525	3.8287	2	Unperturbed_HSC	Deficient	7.79481	41.947	21.54	1.17515	1.17515	0.197917	0.19084
HSC_35.CGGAGTCTCGCCTGAG	0.141825	3.79341	1	Unperturbed_HSC	Deficient	2.51424	17.6001	7.3055	0	0	0.0520833	0.10687
HSC_35.CGGCTAGAGAGTGAGA	2.31341	-2.22139	3	Unperturbed_HSC	Deficient	18.6256	37.3974	11.281	2.6095	1.85578	0.25	0.274809
HSC_35.CGGCTAGAGATAGTCA	1.38778	5.79081	0	Unperturbed_HSC	Proficient	10.4386	25.9587	7.92868	0	0	0.125	0.229008
HSC_35.CGGCTAGAGATCCCAT	-0.817436	2.93298	10	Unperturbed_HSC	NA	NA	NA	NA	0	3.0367	0.166667	0.274809
HSC_35.CGGCTAGCAATGGTCT	-2.90164	6.24035	2	Unperturbed_HSC	Proficient	13.4758	44.0532	21.8568	4.12699	3.36572	0.385417	0.419847
HSC_35.CGGCTAGCAGCCAGAA	-0.230107	5.27298	0	Unperturbed_HSC	Deficient	13.5436	34.5783	21.5339	2.97151	2.32832	0.270833	0.366412
HSC_35.CGGCTAGGTATCAGTC	9.62705	1.94339	9	Unperturbed_HSC	NA	NA	NA	NA	0	0	1.20833	1.69466
HSC_35.CGGCTAGGTCTCAACA	-0.414555	5.42568	0	Unperturbed_HSC	Deficient	14.3688	34.9297	16.1864	1.38099	0	0.166667	0.21374
HSC_35.CGGCTAGTCAAGAAGT	-4.38433	4.21473	2	Unperturbed_HSC	Deficient	13.112	43.8751	21.3013	3.01352	4.04175	0.166667	0.351145
HSC_35.CGGCTAGTCACCACCT	0.169377	7.13752	0	Unperturbed_HSC	Proficient	12.6855	29.119	18.5625	0	1.23105	0.166667	0.183206
HSC_35.CGGCTAGTCTTGTACT	-3.60398	2.76823	2	Unperturbed_HSC	Deficient	16.7012	42.6723	24.1989	2.19889	3.49832	0.197917	0.312977
HSC_35.CGGGTCAAGACCTAGG	1.32423	-1.42528	3	Unperturbed_HSC	Deficient	17.3574	32.0326	13.8249	0	2.48031	0.177083	0.343511
HSC_35.CGGGTCAAGCGACGTA	-0.527541	3.57266	1	Unperturbed_HSC	Proficient	3.56777	32.1605	14.1282	0	3.57433	0.125	0.122137
HSC_35.CGGGTCAAGGACCACA	1.08005	2.46392	1	Unperturbed_HSC	Proficient	7.05119	33.3182	17.3154	0	0	0.145833	0.19084
HSC_35.CGGGTCAAGTTTAGGA	-1.6813	6.73458	0	Unperturbed_HSC	Proficient	8.94587	46.7389	19.9625	2.50748	3.03155	0.114583	0.198473
HSC_35.CGGGTCACAACACGCC	-0.568424	7.10478	0	Unperturbed_HSC	Proficient	6.23692	39.6257	17.5274	1.55923	2.50679	0.114583	0.175573
HSC_35.CGGGTCACACGGACAA	1.11184	3.12288	1	Unperturbed_HSC	Proficient	6.66473	15.5188	8.61073	0	0	0.135417	0.160305
HSC_35.CGGGTCACAGGTCGTC	-0.368207	3.82803	1	Unperturbed_HSC	Deficient	8.47298	29.0997	10.0378	3.14511	0	0.0625	0.122137
HSC_35.CGGGTCAGTAGCTGCC	-2.27721	3.65431	1	Unperturbed_HSC	Proficient	7.03475	42.3359	19.2254	2.02967	3.70548	0.104167	0.175573
HSC_35.CGGGTCAGTATGCTTG	-0.0239542	2.84215	1	Unperturbed_HSC	Deficient	2.66688	31.2794	20.9379	1.33344	1.33344	0.135417	0.167939
HSC_35.CGGGTCAGTGAGCGAT	3.76593	-1.24357	6	Unperturbed_HSC	Proficient	26.3512	21.6605	8.21132	0	0	0.260417	0.21374
HSC_35.CGGGTCAGTTGAGTTC	-0.374605	5.05838	0	Unperturbed_HSC	NA	11.4866	37.7967	18.6962	2.94881	2.42774	0.15625	0.145038
HSC_35.CGGGTCATCAAACCAC	-1.93794	4.97725	0	Unperturbed_HSC	Proficient	8.76835	42.2145	12.3961	3.07552	2.22619	0.125	0.183206
HSC_35.CGGGTCATCCTATGTT	-0.00371447	6.85353	0	Unperturbed_HSC	Deficient	7.37076	21.9554	11.298	3.88817	0	0.0208333	0.0610687
HSC_35.CGGGTCATCTATCCTA	-2.21561	7.15971	0	Unperturbed_HSC	Proficient	9.94542	50.7569	22.1921	2.09819	3.38796	0.239583	0.175573
HSC_35.CGGTTAAAGCAGCCTC	-0.428516	4.65337	0	Unperturbed_HSC	Proficient	7.4201	27.7533	8.48107	0	3.06637	0.09375	0.206107
HSC_35.CGGTTAAAGCTACCGC	1.43782	3.56836	1	Unperturbed_HSC	Proficient	4.52464	25.8657	8.95565	0	2.08409	0.125	0.0916031
HSC_35.CGGTTAAAGTGTACCT	-3.58476	1.61302	0	Unperturbed_HSC	Deficient	7.5737	32.257	7.19317	3.93428	0	0.0104167	0.167939
HSC_35.CGGTTAACAAGTACCT	-1.8426	5.06418	0	Unperturbed_HSC	Deficient	8.31277	50.5422	21.3896	4.00732	3.54817	0.177083	0.198473
HSC_35.CGGTTAACACGGTAGA	-0.158114	4.62244	1	Unperturbed_HSC	Deficient	10.2286	29.6964	9.38821	2.86541	2.65641	0.135417	0.0916031
HSC_35.CGGTTAACAGGCTCAC	1.50431	-3.59399	3	Unperturbed_HSC	Proficient	29.5861	43.9635	19.8254	2.98585	2.05893	0.447917	0.389313
HSC_35.CGGTTAACAGTAGAGC	1.54499	4.14725	0	Unperturbed_HSC	Deficient	9.06488	31.3562	5.81652	2.33912	2.33912	0.0729167	0.129771
HSC_35.CGGTTAAGTAGAAAGG	-3.05869	5.20412	2	Unperturbed_HSC	Proficient	12.7892	45.549	17.5756	0	1.59865	0.125	0.198473
HSC_35.CGGTTAAGTAGGGTAC	0.422701	4.94822	0	Unperturbed_HSC	Proficient	9.97388	23.7569	10.573	0	0	0.0625	0.21374
HSC_35.CGGTTAAGTCGGCATC	-3.24918	0.775992	10	Unperturbed_HSC	NA	NA	NA	NA	1.54748	2.12813	0.104167	0.0916031
HSC_35.CGGTTAATCGAATGCT	-1.34728	-0.51868	13	Unperturbed_HSC	Proficient	NA	NA	NA	3.54915	2.58664	0.135417	0.183206
HSC_35.CGGTTAATCGAGGTAG	3.32914	-0.453983	6	Unperturbed_HSC	NA	12.8031	33.4786	15.4016	0.841699	2.55589	0.34375	0.419847
HSC_35.CGTAGCGAGTCCATAC	9.6643	1.56105	9	Unperturbed_HSC	NA	NA	NA	NA	0	0	2.02083	2.28244
HSC_35.CGTAGCGCAAGCGTAG	-2.42747	3.88057	2	Unperturbed_HSC	Deficient	19.4931	35.9719	14.8067	0	3.0941	0.0729167	0.206107
HSC_35.CGTAGCGCACATGTGT	-2.19611	9.16749	11	Unperturbed_HSC	Proficient	NA	NA	NA	0	0	0.197917	0.244275
HSC_35.CGTAGCGGTAGGAGTC	2.15489	-2.32904	3	Unperturbed_HSC	Proficient	29.3699	31.8332	18.6552	1.30123	1.30123	0.333333	0.221374
HSC_35.CGTAGCGGTCCAGTAT	0.412262	6.55263	0	Unperturbed_HSC	NA	14.6451	29.9885	14.2994	0	0	0.114583	0.19084
HSC_35.CGTAGCGTCAACGAAA	1.82202	-10.2029	4	Unperturbed_HSC	NA	64.064	24.2592	12.305	1.88781	1.05371	0.40625	1.84733
HSC_35.CGTAGCGTCCCGGATG	9.6279	0.697303	9	Unperturbed_HSC	NA	NA	NA	NA	0	0	1.13542	1.42748
HSC_35.CGTAGCGTCGCTTAGA	-2.38165	5.36295	0	Unperturbed_HSC	Deficient	2.10914	41.0874	16.076	2.73969	0	0.104167	0.10687
HSC_35.CGTAGCGTCTTCGGTC	9.36179	1.52406	9	Unperturbed_HSC	NA	NA	NA	NA	0	0.436676	1.51042	1.22901
HSC_35.CGTAGGCAGGGTGTTG	1.57705	1.03774	1	Unperturbed_HSC	NA	8.85063	33.0995	18.4508	0	1.82255	0.291667	0.320611
HSC_35.CGTAGGCCACGTGAGA	-0.682482	6.74863	0	Unperturbed_HSC	Proficient	5.63628	35.314	17.4033	3.24794	0	0.0833333	0.160305
HSC_35.CGTAGGCCAGATGAGC	-2.90385	5.69865	2	Unperturbed_HSC	Proficient	8.58809	39.7032	15.788	3.78233	0	0.0625	0.175573
HSC_35.CGTAGGCGTTCCACTC	1.39428	2.91786	1	Unperturbed_HSC	Deficient	12.5384	41.4103	11.7415	1.39316	3.22765	0.1875	0.122137
HSC_35.CGTAGGCTCAACCATG	1.72543	-4.14338	3	Unperturbed_HSC	Deficient	43.535	36.8902	17.5418	2.00871	2.70692	0.666667	0.625954
HSC_35.CGTAGGCTCAATCTCT	2.50338	-2.13756	3	Unperturbed_HSC	Proficient	20.9271	30.4453	13.1908	1.92846	1.37104	0.270833	0.198473
HSC_35.CGTAGGCTCATGTCTT	-2.71385	5.16572	2	Unperturbed_HSC	Deficient	3.33373	48.466	26.2365	2.26083	4.24461	0.135417	0.0992366
HSC_35.CGTAGGCTCGACCAGC	-0.496258	6.70157	0	Unperturbed_HSC	Deficient	5.17905	36.4269	19.2235	3.12686	0	0.0833333	0.114504
HSC_35.CGTAGGCTCGCAGGCT	1.01881	1.80234	1	Unperturbed_HSC	Deficient	2.89978	44.623	17.3655	2.01827	2.85147	0.0833333	0.122137
HSC_35.CGTAGGCTCTGGTGTA	-0.66162	7.36078	0	Unperturbed_HSC	Deficient	8.91649	32.2987	15.4566	0	2.05447	0.15625	0.167939
HSC_35.CGTCACTAGCAGACTG	9.69339	1.74236	9	Unperturbed_HSC	NA	NA	NA	NA	0	0.416917	1.44792	1.52672
HSC_35.CGTCACTAGGGAAACA	1.62697	-3.29946	3	Unperturbed_HSC	Deficient	25.8647	36.0863	12.5261	2.19138	2.55888	0.333333	0.198473
HSC_35.CGTCACTAGTAGCGGT	-1.16697	0.404186	13	Unperturbed_HSC	Proficient	NA	NA	NA	1.41	1.41	0.177083	0.19084
HSC_35.CGTCACTCACTCGACG	2.23838	2.35314	1	Unperturbed_HSC	Proficient	7.98283	27.6772	13.1098	1.37346	1.93123	0.114583	0.236641
HSC_35.CGTCACTCAGGTCTCG	-1.08534	5.24739	0	Unperturbed_HSC	Deficient	11.4478	39.9222	15.4183	2.5343	2.74146	0.125	0.152672
HSC_35.CGTCACTCATTAACCG	-2.10832	6.25117	0	Unperturbed_HSC	Proficient	10.6659	57.5193	21.026	4.61728	3.79713	0.0833333	0.229008
HSC_35.CGTCACTGTTACGACT	-3.11858	6.35269	2	Unperturbed_HSC	Deficient	10.7556	53.7954	19.1277	4.76456	2.89129	0.104167	0.183206
HSC_35.CGTCACTTCATCGGAT	-3.94732	6.27769	2	Unperturbed_HSC	Deficient	11.1055	45.0056	20.2618	0	3.02176	0.177083	0.21374
HSC_35.CGTCACTTCATTTGGG	-0.917415	-11.5978	4	Unperturbed_HSC	Proficient	38.8155	25.4632	10.644	0	2.23807	0.197917	0.381679
HSC_35.CGTCACTTCCGCATCT	-7.02548	3.86042	17	Unperturbed_HSC	NA	NA	NA	NA	2.74154	2.86698	0.270833	0.259542
HSC_35.CGTCAGGCACCAACCG	2.76989	-2.15988	3	Unperturbed_HSC	Proficient	22.7225	33.5132	14.0512	1.05524	2.64679	0.302083	0.259542
HSC_35.CGTCAGGCAGATGAGC	-1.71988	8.64676	11	Unperturbed_HSC	Proficient	NA	NA	NA	3.04357	2.66166	0.114583	0.145038
HSC_35.CGTCAGGCAGTATCTG	10.1971	1.22308	9	Unperturbed_HSC	NA	NA	NA	NA	0	0	1.71875	3.10687
HSC_35.CGTCAGGCATGGAATA	-0.934812	7.44279	11	Unperturbed_HSC	Deficient	NA	NA	NA	1.35332	2.90261	0.15625	0.274809
HSC_35.CGTCAGGTCCGTAGTA	-1.10376	6.6601	0	Unperturbed_HSC	Proficient	9.94285	45.2145	19.5187	4.55503	3.67226	0.09375	0.10687
HSC_35.CGTCCATAGGGCTTGA	1.83137	-2.72276	3	Unperturbed_HSC	Proficient	29.1237	30.601	5.48266	1.69369	2.03592	0.354167	0.305344
HSC_35.CGTCCATCAGATGGCA	0.855065	1.47593	1	Unperturbed_HSC	Proficient	14.7505	19.2909	10.7404	0	0	0.260417	0.19084
HSC_35.CGTCCATCAGCTGTAT	9.70508	1.19278	9	Unperturbed_HSC	NA	NA	NA	NA	0	0	1.09375	1.0916
HSC_35.CGTCCATCATCCCACT	-1.20547	-0.0489295	1	Unperturbed_HSC	Deficient	14.2097	18.5627	5.70209	0	0	0.03125	0.137405
HSC_35.CGTCCATTCTTTAGTC	-4.29809	5.14295	2	Unperturbed_HSC	Deficient	5.37177	46.5995	21.9373	3.02754	3.02754	0.09375	0.251908
HSC_35.CGTCTACAGAAACGCC	-2.55024	5.4314	2	Unperturbed_HSC	Deficient	6.81944	42.9503	22.4525	1.91576	2.91106	0.135417	0.267176
HSC_35.CGTCTACAGTATTGGA	1.40994	4.18437	0	Unperturbed_HSC	Proficient	8.97808	27.3543	12.1232	1.73782	1.20671	0.104167	0.244275
HSC_35.CGTCTACAGTCGTTTG	-1.09221	5.93448	0	Unperturbed_HSC	Proficient	10.9659	46.3062	22.1243	3.47554	3.08543	0.0625	0.137405
HSC_35.CGTCTACCAGGGCATA	9.3242	1.14901	9	Unperturbed_HSC	NA	NA	NA	NA	0	0	1.44792	1.19847
HSC_35.CGTCTACGTAGCTTGT	9.81984	1.54503	9	Unperturbed_HSC	NA	NA	NA	NA	0	0	1.51042	1.87786
HSC_35.CGTCTACGTCGCGAAA	0.762605	5.57868	0	Unperturbed_HSC	Proficient	6.97532	33.2813	10.9395	1.74383	0	0.104167	0.114504
HSC_35.CGTCTACGTTCGGCAC	-0.135012	5.15984	0	Unperturbed_HSC	Proficient	12.8612	33.9494	18.2003	1.99459	1.42902	0.0833333	0.10687
HSC_35.CGTCTACGTTTGACAC	1.67873	-7.5284	5	Unperturbed_HSC	Proficient	67.2457	13.1784	6.56297	0	0	0.541667	0.801527
HSC_35.CGTCTACTCAACCATG	-1.00263	3.96885	1	Unperturbed_HSC	Deficient	10.0478	43.1146	18.1672	2.79526	3.57166	0.125	0.137405
HSC_35.CGTCTACTCCAAACTG	9.54	1.49967	9	Unperturbed_HSC	NA	NA	NA	NA	0	0	3.30208	3.0458
HSC_35.CGTCTACTCCCTCTTT	-1.01053	7.18637	0	Unperturbed_HSC	Proficient	13.1271	43.4136	17.2294	3.911	2.26572	0.145833	0.183206
HSC_35.CGTCTACTCTGAAAGA	-3.44835	5.52266	2	Unperturbed_HSC	Proficient	10.8036	52.6049	20.8284	4.02027	3.8691	0.15625	0.320611
HSC_35.CGTCTACTCTTTACAC	0.44627	3.49009	1	Unperturbed_HSC	Deficient	4.19772	33.0952	14.8824	2.73116	3.21558	0.197917	0.259542
HSC_35.CGTGAGCAGCACGCCT	-5.74662	0.399775	8	Unperturbed_HSC	NA	NA	NA	NA	0	0	0.0625	0.0839695
HSC_35.CGTGAGCAGGGATGGG	-2.93049	7.05641	2	Unperturbed_HSC	NA	11.5592	46.5278	22.416	2.43793	4.19431	0.15625	0.312977
HSC_35.CGTGAGCCACAGCCCA	-0.28011	6.25484	0	Unperturbed_HSC	Proficient	2.84173	39.0262	16.4943	1.98532	1.98532	0.09375	0.114504
HSC_35.CGTGAGCCACATCCGG	-3.58093	3.03556	2	Unperturbed_HSC	Deficient	21.2832	45.6589	18.6124	3.51706	3.46464	0.375	0.21374
HSC_35.CGTGAGCCACTAAGTC	-2.14368	6.61509	2	Unperturbed_HSC	NA	8.084	40.7984	21.6356	0	3.26519	0.260417	0.290076
HSC_35.CGTGAGCGTTACAGAA	-1.2853	-0.531728	13	Unperturbed_HSC	Proficient	NA	NA	NA	0	1.36125	0.208333	0.137405
HSC_35.CGTGAGCTCCTTGACC	-3.78552	4.99726	2	Unperturbed_HSC	Proficient	10.7635	49.8682	21.8782	2.84047	2.63182	0.0833333	0.206107
HSC_35.CGTGAGCTCGCGATCG	9.29648	1.05895	9	Unperturbed_HSC	NA	NA	NA	NA	0	0	1.64583	1.41985
HSC_35.CGTGAGCTCTGTCTAT	1.65774	-0.0830985	1	Unperturbed_HSC	Deficient	22.1323	27.9273	7.60597	1.68576	1.16261	0.229167	0.244275
HSC_35.CGTGTAAGTACAGTTC	9.59878	2.0756	9	Unperturbed_HSC	NA	NA	NA	NA	0	0.843431	0.666667	0.351145
HSC_35.CGTGTCTAGAAACGAG	-0.337001	3.52802	1	Unperturbed_HSC	Proficient	9.14415	34.141	12.833	0	0	0.135417	0.10687
HSC_35.CGTGTCTAGAGACTAT	4.11495	0.50659	6	Unperturbed_HSC	Deficient	8.45442	14.9209	8.171	0	0	0.166667	0.19084
HSC_35.CGTGTCTGTCGAATCT	0.986736	4.73941	0	Unperturbed_HSC	Proficient	1.90036	17.7932	7.60143	0	0	0.0520833	0.0534351
HSC_35.CGTTAGAAGTGGGTTG	10.2094	1.34438	9	Unperturbed_HSC	NA	NA	NA	NA	0	0.367451	1.25	2.12977
HSC_35.CGTTAGACAAGAGGCT	-1.35045	8.01945	11	Unperturbed_HSC	NA	NA	NA	NA	0	0	0.0208333	0.0381679
HSC_35.CGTTAGACAATAAGCA	9.53396	1.60743	9	Unperturbed_HSC	NA	NA	NA	NA	0	0	1.78125	1.81679
HSC_35.CGTTAGACATCCGGGT	-1.31817	5.75965	0	Unperturbed_HSC	Deficient	13.8681	37.6829	19.4881	2.42562	2.63092	0.25	0.29771
HSC_35.CGTTAGATCCTAGGGC	10.0157	1.17667	9	Unperturbed_HSC	NA	NA	NA	NA	0	0.872933	1.40625	2.10687
HSC_35.CGTTCTGAGGTGATAT	-1.58306	8.21824	11	Unperturbed_HSC	Deficient	NA	NA	NA	0	3.10738	0.177083	0.335878
HSC_35.CGTTCTGCACAGGAGT	-1.88247	8.08458	11	Unperturbed_HSC	Deficient	NA	NA	NA	1.24373	1.78121	0.104167	0.236641
HSC_35.CGTTCTGCAGGCTCAC	-3.57577	6.09137	2	Unperturbed_HSC	Deficient	4.9693	43.5546	24.8823	2.75887	2.58914	0.145833	0.10687
HSC_35.CGTTCTGGTGCATCTA	-7.16274	3.77692	17	Unperturbed_HSC	NA	NA	NA	NA	3.02094	2.09121	0.3125	0.229008
HSC_35.CGTTGGGAGATGCCAG	1.56658	-1.57851	3	Unperturbed_HSC	Proficient	20.737	36.6988	18.897	0.855223	2.34787	0.270833	0.343511
HSC_35.CGTTGGGAGTGTTGAA	-1.79073	5.72391	0	Unperturbed_HSC	NA	9.37071	42.5698	23.4157	0.93568	2.80272	0.229167	0.381679
HSC_35.CGTTGGGCAATAGCGG	1.10904	3.53009	1	Unperturbed_HSC	Deficient	8.52851	26.5655	14.249	1.88078	1.88078	0.1875	0.198473
HSC_35.CGTTGGGCATTCGACA	1.2848	1.86271	1	Unperturbed_HSC	Deficient	14.7394	31.5001	13.8597	2.94856	2.80311	0.239583	0.160305
HSC_35.CGTTGGGCATTGGCGC	-1.44031	5.80282	0	Unperturbed_HSC	Proficient	19.8324	35.4012	18.377	0	0	0.1875	0.251908
HSC_35.CGTTGGGGTGACTCAT	1.65885	-0.916149	3	Unperturbed_HSC	NA	21.012	27.9339	14.3174	0.911695	1.93934	0.520833	0.40458
HSC_35.CGTTGGGGTGTATGGG	1.92431	3.89147	1	Unperturbed_HSC	Proficient	4.41601	22.1914	8.55745	0	0	0.0729167	0.175573
HSC_35.CGTTGGGTCGGAAACG	-5.39885	-1.40198	8	Unperturbed_HSC	NA	NA	NA	NA	0	0	0.270833	0.29771
HSC_35.CTAACTTAGAGGGCTT	1.22331	4.6003	0	Unperturbed_HSC	Deficient	5.99586	17.7992	15.6441	0	0	0.09375	0.167939
HSC_35.CTAACTTAGAGTAAGG	1.5194	1.69664	1	Unperturbed_HSC	Deficient	8.09037	20.9091	7.16258	0	0	0.114583	0.183206
HSC_35.CTAACTTAGCGCTTAT	-4.72578	5.3683	2	Unperturbed_HSC	NA	10.2687	48.4577	21.9454	2.61171	3.94137	0.302083	0.40458
HSC_35.CTAACTTAGTATTGGA	1.95363	-2.9018	3	Unperturbed_HSC	Proficient	28.2539	28.2821	15.1003	2.69365	0	0.270833	0.145038
HSC_35.CTAACTTCAAGCTGTT	-0.626452	6.15991	0	Unperturbed_HSC	Proficient	7.61872	26.3251	10.2981	0	3.60804	0.104167	0.198473
HSC_35.CTAACTTCACACCGAC	-2.94726	5.94595	2	Unperturbed_HSC	Deficient	9.48931	44.7729	18.0864	2.5327	2.80032	0.135417	0.19084
HSC_35.CTAACTTGTATAGGTA	-2.79596	4.78744	2	Unperturbed_HSC	Proficient	5.82466	35.3504	12.5259	0	3.61588	0.145833	0.221374
HSC_35.CTAACTTGTCAGCTAT	0.607139	6.02935	0	Unperturbed_HSC	Proficient	15.8482	36.4417	10.7644	1.6946	2.66259	0.104167	0.206107
HSC_35.CTAACTTGTGCAACGA	0.834267	4.32957	0	Unperturbed_HSC	Deficient	13.4561	29.7752	9.0056	2.27755	3.58382	0.125	0.122137
HSC_35.CTAACTTGTTCGTGAT	2.88846	-2.63775	3	Unperturbed_HSC	Proficient	38.1777	15.003	5.24478	0	0.953155	0.552083	0.267176
HSC_35.CTAACTTTCCATGAGT	-3.5303	4.79185	2	Unperturbed_HSC	Deficient	11.5266	40.4005	23.3167	2.33002	1.54996	0.25	0.442748
HSC_35.CTAACTTTCTCTTATG	0.567281	5.33612	1	Unperturbed_HSC	Proficient	6.14456	33.3486	16.5601	0	1.3959	0.28125	0.335878
HSC_35.CTAAGACAGCAACGGT	0.886828	1.11845	1	Unperturbed_HSC	NA	11.5725	31.5885	10.0077	2.11169	0	0.270833	0.427481
HSC_35.CTAAGACAGCACAGGT	-5.29417	0.315961	10	Unperturbed_HSC	NA	NA	NA	NA	0	0	0.145833	0.175573
HSC_35.CTAAGACCACACTGCG	-0.531364	6.95667	0	Unperturbed_HSC	Proficient	9.91333	39.9111	20.0566	3.05651	3.05651	0.114583	0.305344
HSC_35.CTAAGACGTGCGCTTG	-2.02681	4.99762	2	Unperturbed_HSC	Proficient	4.28209	56.4222	15.8652	4.38293	4.38293	0.0416667	0.129771
HSC_35.CTAAGACGTTTGTTGG	4.36637	-2.1824	6	Unperturbed_HSC	Deficient	40.177	17.7994	4.36438	0	0	0.447917	0.251908
HSC_35.CTAAGACTCACAGGCC	-2.05338	6.64953	0	Unperturbed_HSC	Proficient	11.1004	47.1676	17.3658	3.24335	3.05132	0.197917	0.221374
HSC_35.CTAAGACTCCACGCAG	10.2072	1.57883	9	Unperturbed_HSC	NA	NA	NA	NA	0	0.452235	1.03125	1.49618
HSC_35.CTAAGACTCCCAACGG	-3.71669	4.78697	2	Unperturbed_HSC	Proficient	1.67669	44.3324	23.3627	0	3.795	0.0833333	0.229008
HSC_35.CTAAGACTCGAGGTAG	10.1458	1.20122	9	Unperturbed_HSC	NA	NA	NA	NA	0	0	1.4375	2.42748
HSC_35.CTAAGACTCTTGGGTA	-0.707809	7.46981	11	Unperturbed_HSC	Proficient	NA	NA	NA	3.24663	2.38706	0.15625	0.206107
HSC_35.CTAATGGCAAACGCGA	9.42696	1.49685	9	Unperturbed_HSC	NA	NA	NA	NA	0	0	1.44792	1.32061
HSC_35.CTAATGGCAGCTGCAC	9.60885	1.06358	9	Unperturbed_HSC	NA	NA	NA	NA	0	0.4169	1.65625	1.37405
HSC_35.CTAATGGTCGTAGATC	-1.14405	2.71194	1	Unperturbed_HSC	Deficient	7.3352	45.189	13.364	3.30645	1.8338	0.104167	0.10687
HSC_35.CTAATGGTCGTTGCCT	-0.102076	4.49346	0	Unperturbed_HSC	Proficient	8.7193	41.2356	18.5019	1.26195	2.61458	0.0729167	0.175573
HSC_35.CTAATGGTCTCCTATA	-1.88864	3.56984	1	Unperturbed_HSC	Proficient	7.59756	35.8792	14.9766	0	3.83847	0.0833333	0.122137
HSC_35.CTAATGGTCTGATACG	0.147891	4.49747	0	Unperturbed_HSC	Proficient	9.44155	35.3781	10.4505	3.72865	1.47824	0.208333	0.206107
HSC_35.CTACACCCATGTAGTC	-4.02061	4.43299	2	Unperturbed_HSC	Deficient	9.89295	44.7247	16.0224	1.85623	2.84483	0.0833333	0.137405
HSC_35.CTACACCGTACAGTGG	1.69995	2.13321	1	Unperturbed_HSC	Deficient	15.5406	27.8592	14.7787	1.40581	0	0.15625	0.206107
HSC_35.CTACACCTCAGTTTGG	0.363209	1.45411	1	Unperturbed_HSC	Deficient	6.17242	35.6382	13.5262	1.27202	1.81419	0.0729167	0.229008
HSC_35.CTACACCTCTGTCAAG	0.645984	5.99291	0	Unperturbed_HSC	Proficient	8.83797	18.2623	16.0057	0	0	0.0833333	0.19084
HSC_35.CTACATTCAGACGTAG	-3.96006	4.44676	2	Unperturbed_HSC	Deficient	14.4122	42.2825	16.5777	1.47434	3.20181	0.166667	0.206107
HSC_35.CTACATTCAGTATAAG	1.30917	2.1246	1	Unperturbed_HSC	Proficient	8.93426	23.1374	7.79497	0	0	0.114583	0.351145
HSC_35.CTACATTCAGTCTTCC	-4.39608	-0.333969	1	Unperturbed_HSC	Proficient	10.6524	31.716	14.5629	1.26395	1.80479	0.104167	0.351145
HSC_35.CTACATTGTGGTACAG	-2.006	5.09509	2	Unperturbed_HSC	Proficient	15.5313	41.9675	21.7587	3.44213	2.92573	0.427083	0.671756
HSC_35.CTACATTGTGTTCGAT	0.647734	-5.97392	5	Unperturbed_HSC	NA	58.2168	2.40773	2.52099	0	0	0.489583	0.412214
HSC_35.CTACATTTCGTTACAG	9.25454	-0.212066	9	Unperturbed_HSC	NA	NA	NA	NA	0	0	2	2.77099
HSC_35.CTACCCAAGTATCGAA	-1.39217	5.88571	0	Unperturbed_HSC	Deficient	11.8507	41.0674	20.6096	2.0177	2.0177	0.125	0.244275
HSC_35.CTACCCAAGTTGAGTA	1.32921	4.97737	1	Unperturbed_HSC	Deficient	7.1554	19.3168	17.363	0	0	0.135417	0.129771
HSC_35.CTACCCACAATGGACG	9.78268	1.60507	9	Unperturbed_HSC	NA	NA	NA	NA	0	0.624032	1.82292	1.82443
HSC_35.CTACCCACACGGCCAT	-0.433832	5.91179	0	Unperturbed_HSC	Deficient	4.67059	39.0666	15.7589	3.30349	2.98161	0.09375	0.0992366
HSC_35.CTACCCACAGATGGCA	0.562589	2.12857	1	Unperturbed_HSC	Proficient	10.0567	37.2127	8.62448	1.28134	0	0.166667	0.152672
HSC_35.CTACCCACATCGATGT	-2.88079	5.67615	2	Unperturbed_HSC	Proficient	7.35227	45.8125	17.1133	2.40276	3.43916	0.135417	0.137405
HSC_35.CTACCCACATGAGCGA	4.57105	-0.521699	6	Unperturbed_HSC	Deficient	19.118	15.5142	6.17162	0	0	0.302083	0.236641
HSC_35.CTACCCAGTTGGTGGA	0.932391	3.78163	1	Unperturbed_HSC	Proficient	8.76835	24.0051	6.13493	0	0	0.104167	0.129771
HSC_35.CTACCCATCGGTTAAC	0.906315	5.80883	0	Unperturbed_HSC	Proficient	11.6461	19.0864	3.10884	0	1.66373	0.0833333	0.160305
HSC_35.CTACGTCAGAGAGCTC	9.28032	0.589447	9	Unperturbed_HSC	NA	NA	NA	NA	0	0.345595	2.15625	1.9771
HSC_35.CTACGTCAGATCACGG	10.2031	1.59282	9	Unperturbed_HSC	NA	NA	NA	NA	0	0.491446	0.916667	1.24427
HSC_35.CTACGTCAGCCTCGTG	-1.74036	3.34214	1	Unperturbed_HSC	Proficient	15.1774	43.3553	17.6112	2.50335	0	0.229167	0.167939
HSC_35.CTACGTCGTAAGGGCT	-3.72542	5.11627	2	Unperturbed_HSC	Deficient	4.32068	49.3576	23.4315	2.63092	3.01209	0.197917	0.152672
HSC_35.CTACGTCTCACATACG	9.3435	1.12385	9	Unperturbed_HSC	NA	NA	NA	NA	0.646649	0	2.04167	1.66412
HSC_35.CTACGTCTCGGTCTAA	0.816888	5.5237	0	Unperturbed_HSC	Proficient	8.77856	23.2773	8.10079	0	0	0.104167	0.122137
HSC_35.CTACGTCTCTGTCTCG	-4.35984	-0.302367	1	Unperturbed_HSC	Deficient	11.741	44.6814	12.5558	4.43643	3.32184	0.135417	0.129771
HSC_35.CTAGAGTAGAAGCCCA	-2.08788	6.05383	0	Unperturbed_HSC	Deficient	7.52516	43.7607	24.0953	3.15892	2.77447	0.177083	0.145038
HSC_35.CTAGAGTAGACTAGAT	1.57827	3.19295	1	Unperturbed_HSC	Proficient	12.8215	24.0457	13.8913	2.88572	0	0.15625	0.175573
HSC_35.CTAGAGTAGCAACGGT	10.0207	0.899484	9	Unperturbed_HSC	NA	NA	NA	NA	0	0.788348	1.02083	1.31298
HSC_35.CTAGAGTAGTGAAGAG	0.863443	3.09363	1	Unperturbed_HSC	Proficient	11.3191	29.9548	14.4394	0	0	0.104167	0.167939
HSC_35.CTAGAGTAGTTTCCTT	9.39693	1.38814	9	Unperturbed_HSC	NA	NA	NA	NA	0	0	1.82292	1.74046
HSC_35.CTAGAGTCAAGGGTCA	-1.54941	4.28918	0	Unperturbed_HSC	Proficient	4.95306	46.6868	11.3299	2.24332	3.76406	0.0729167	0.221374
HSC_35.CTAGAGTCACAGATTC	0.285099	-8.67392	5	Unperturbed_HSC	Proficient	84.0035	33.3312	15.2358	1.3562	2.52778	0.5	1.45802
HSC_35.CTAGAGTGTACTCTCC	-0.096619	5.2769	0	Unperturbed_HSC	Proficient	7.76246	37.2393	11.5729	3.42801	1.94061	0.09375	0.0916031
HSC_35.CTAGAGTGTGTAAGTA	-3.76808	4.78714	2	Unperturbed_HSC	Proficient	8.70119	45.2851	17.6573	2.50026	3.42844	0.166667	0.175573
HSC_35.CTAGAGTGTTCCCGAG	1.23852	2.53711	1	Unperturbed_HSC	Deficient	12.8783	35.4992	14.5998	3.8772	2.61083	0.09375	0.198473
HSC_35.CTAGAGTTCAACCATG	1.68568	-0.0158318	1	Unperturbed_HSC	Proficient	10.4332	40.4118	11.601	2.83907	3.14144	0.197917	0.198473
HSC_35.CTAGCCTAGACAAGCC	-0.708256	3.19834	1	Unperturbed_HSC	Proficient	17.3447	26.7918	15.9041	0	1.42277	0.166667	0.358779
HSC_35.CTAGCCTAGATGCCAG	3.29696	-1.90164	6	Unperturbed_HSC	Deficient	27.8715	20.9783	8.28141	1.06411	0	0.416667	0.389313
HSC_35.CTAGCCTAGCGTGTCC	-2.84287	6.97529	2	Unperturbed_HSC	Proficient	12.4728	45.4328	16.0152	0	3.81697	0.0625	0.145038
HSC_35.CTAGCCTAGTACGCCC	-1.89657	5.58825	0	Unperturbed_HSC	Proficient	15.4759	44.4641	19.8505	3.19537	1.73763	0.0625	0.145038
HSC_35.CTAGCCTAGTTTAGGA	1.85748	4.82001	1	Unperturbed_HSC	Deficient	8.31552	19.3189	11.1772	0	0	0.177083	0.129771
HSC_35.CTAGCCTGTATATGGA	3.04077	-0.64117	6	Unperturbed_HSC	Proficient	8.30474	16.3114	8.03923	0	1.94343	0.208333	0.328244
HSC_35.CTAGCCTGTTCAGTAC	0.966482	-8.05174	5	Unperturbed_HSC	Proficient	55.1581	31.6949	11.4446	0	1.94771	0.541667	1.23664
HSC_35.CTAGCCTTCGCGTAGC	-4.91607	0.764789	8	Unperturbed_HSC	NA	NA	NA	NA	0	0	0	0.00763359
HSC_35.CTAGCCTTCGGCGCAT	-2.87477	3.67789	2	Unperturbed_HSC	Proficient	6.02301	41.2784	12.91	2.91981	3.24075	0.125	0.343511
HSC_35.CTAGCCTTCGTTGCCT	1.66937	-2.87146	3	Unperturbed_HSC	Deficient	38.7282	32.3503	16.5527	0	3.34463	0.916667	0.59542
HSC_35.CTAGTGAAGACCTTTG	-0.106141	-8.40182	5	Unperturbed_HSC	Proficient	75.2297	33.3317	15.5935	2.31382	2.57647	0.21875	0.687023
HSC_35.CTAGTGAAGTGCTGCC	-0.472391	4.84398	0	Unperturbed_HSC	Deficient	4.62756	39.1377	13.6972	3.48878	2.26779	0.0833333	0.129771
HSC_35.CTAGTGACAGTCGTGC	-0.370685	5.53474	0	Unperturbed_HSC	Deficient	4.83408	25.4731	13.7776	1.61136	2.56717	0.0625	0.129771
HSC_35.CTAGTGACATACTACG	0.599752	4.93742	0	Unperturbed_HSC	Proficient	12.2242	28.4711	16.5008	0	0	0.114583	0.335878
HSC_35.CTAGTGAGTTTACTCT	-4.1271	1.20802	0	Unperturbed_HSC	Deficient	4.73159	35.9791	7.74246	2.3658	0	0.0729167	0.0916031
HSC_35.CTAGTGATCAAACAAG	9.41889	-0.0109638	9	Unperturbed_HSC	NA	NA	NA	NA	0	0.55343	1.84375	2.40458
HSC_35.CTAGTGATCTGGCGTG	-0.530035	-11.2753	4	Unperturbed_HSC	Deficient	59.135	35.6006	15.5449	0	3.54412	0.21875	0.648855
HSC_35.CTCACACCACTGTGTA	-2.0234	8.41983	11	Unperturbed_HSC	Proficient	NA	NA	NA	0	2.87444	0.114583	0.137405
HSC_35.CTCACACCAGCTGGCT	9.67954	2.03503	9	Unperturbed_HSC	NA	NA	NA	NA	0	0	1.11458	0.862595
HSC_35.CTCACACCATGACGGA	-0.532873	6.31177	0	Unperturbed_HSC	Proficient	7.70839	33.0534	11.8591	1.54168	1.54168	0.114583	0.19084
HSC_35.CTCACACGTACAGCAG	-3.8373	5.9683	2	Unperturbed_HSC	Deficient	10.3425	39.0896	13.1489	2.4292	2.86561	0.291667	0.320611
HSC_35.CTCACACGTATCACCA	-1.67893	5.0844	0	Unperturbed_HSC	Proficient	12.3655	43.6439	24.4169	0	3.43969	0.125	0.29771
HSC_35.CTCAGAAAGGGTATCG	-6.12799	4.20131	17	Unperturbed_HSC	NA	NA	NA	NA	3.20014	3.35653	0.3125	0.450382
HSC_35.CTCAGAACAATGGACG	4.32798	-1.25096	6	Unperturbed_HSC	Deficient	25.7768	18.2718	8.44878	0	0	0.333333	0.259542
HSC_35.CTCAGAACACGAAAGC	-1.25679	4.77648	0	Unperturbed_HSC	Proficient	10.9668	40.5873	16.9546	0	4.05805	0.114583	0.267176
HSC_35.CTCAGAACACTTACGA	-1.27033	-0.188591	13	Unperturbed_HSC	Deficient	NA	NA	NA	0	1.96211	0.125	0.175573
HSC_35.CTCAGAACATACAGCT	-3.23521	5.51918	2	Unperturbed_HSC	Deficient	10.5532	45.1217	15.903	1.8338	2.81976	0.177083	0.305344
HSC_35.CTCAGAACATTCACTT	0.812744	5.83104	0	Unperturbed_HSC	Deficient	10.3015	23.8863	6.47513	0	1.61878	0.114583	0.198473
HSC_35.CTCAGAAGTAGCTTGT	-3.29904	5.31955	2	Unperturbed_HSC	Proficient	2.11617	46.703	21.9247	3.40775	3.13104	0.0416667	0.0763359
HSC_35.CTCAGAAGTCACCTAA	-1.30798	4.12825	0	Unperturbed_HSC	Proficient	10.6956	43.9328	15.9758	0	2.43223	0.104167	0.221374
HSC_35.CTCAGAAGTTAAGAAC	-2.43655	4.73946	2	Unperturbed_HSC	Deficient	11.6321	36.5547	22.3944	1.23294	3.01801	0.166667	0.290076
HSC_35.CTCAGAAGTTGAGGTG	-0.475332	5.93461	0	Unperturbed_HSC	Deficient	7.841	38.3442	7.91041	3.34717	0	0.145833	0.183206
HSC_35.CTCAGAATCAACGGGA	-3.48288	6.5307	2	Unperturbed_HSC	Proficient	9.91913	42.5354	22.7796	2.54653	2.24092	0.239583	0.396947
HSC_35.CTCAGAATCGCGTTTC	9.71847	0.26237	9	Unperturbed_HSC	NA	NA	NA	NA	0	0.591077	1.65625	2.1145
HSC_35.CTCATTAAGCCTATGT	-3.40248	5.04102	2	Unperturbed_HSC	Deficient	6.1506	46.7536	18.8697	3.52291	3.52291	0.114583	0.21374
HSC_35.CTCATTAAGCTACCTA	0.564358	3.05873	1	Unperturbed_HSC	Proficient	3.74937	27.1991	11.8615	0	0	0.0833333	0.10687
HSC_35.CTCATTAAGGAGTAGA	-1.36	-0.586458	13	Unperturbed_HSC	Proficient	NA	NA	NA	3.36438	2.97606	0.229167	0.19084
HSC_35.CTCATTAAGTCGAGTG	0.489838	2.80834	1	Unperturbed_HSC	Proficient	9.62031	36.3854	13.7111	0	2.82609	0.1875	0.137405
HSC_35.CTCATTACACCGGAAA	10.2312	1.58794	9	Unperturbed_HSC	NA	NA	NA	NA	0	0	1.38542	2.69466
HSC_35.CTCATTACAGGGCATA	-2.17314	9.12337	11	Unperturbed_HSC	Proficient	NA	NA	NA	0	2.80871	0.166667	0.114504
HSC_35.CTCATTACATGCATGT	-2.23504	4.02058	1	Unperturbed_HSC	Deficient	9.95715	44.4952	17.0295	4.14797	3.27671	0.1875	0.175573
HSC_35.CTCATTAGTAAGAGAG	9.5697	0.210477	9	Unperturbed_HSC	NA	NA	NA	NA	0.35191	0.988471	1.94792	2.07634
HSC_35.CTCATTAGTAGGGACT	-0.481854	6.7648	0	Unperturbed_HSC	Proficient	4.22651	37.306	17.4622	0	3.79046	0.135417	0.10687
HSC_35.CTCATTAGTCGCCATG	-0.42018	3.29193	0	Unperturbed_HSC	NA	7.1828	16.9	8.86511	0	2.39427	0.0208333	0.0992366
HSC_35.CTCATTAGTTCCCGAG	-3.92323	3.44598	2	Unperturbed_HSC	NA	16.8546	45.5226	15.4404	2.76033	2.38601	0.270833	0.351145
HSC_35.CTCATTATCGGAAACG	1.92445	-2.66863	3	Unperturbed_HSC	Proficient	24.4734	29.4757	11.1252	0	0.994469	0.40625	0.251908
HSC_35.CTCATTATCTCTTATG	-1.44534	0.0221331	13	Unperturbed_HSC	NA	NA	NA	NA	3.39612	2.86132	0.260417	0.656489
HSC_35.CTCCTAGAGCAGGTCA	-2.30679	4.6467	2	Unperturbed_HSC	Deficient	9.0015	36.4827	16.299	1.96897	3.55244	0.135417	0.358779
HSC_35.CTCCTAGAGGGAAACA	-0.945784	7.03714	0	Unperturbed_HSC	Proficient	9.94497	45.2951	17.6809	3.33877	0	0.135417	0.40458
HSC_35.CTCCTAGAGGTGATTA	1.41134	-0.388319	1	Unperturbed_HSC	Proficient	13.627	27.5282	6.98653	2.56178	0	0.239583	0.29771
HSC_35.CTCCTAGCACGAAAGC	0.00442877	2.53947	1	Unperturbed_HSC	Deficient	7.31337	24.4173	7.31337	0	1.24743	0.0833333	0.21374
HSC_35.CTCCTAGCAGTAGAGC	-1.4431	6.82576	0	Unperturbed_HSC	Deficient	12.079	39.8528	16.3124	2.37326	3.32374	0.09375	0.374046
HSC_35.CTCCTAGGTAGGGACT	4.46076	-0.795982	6	Unperturbed_HSC	NA	28.4443	19.729	4.4875	0	1.17099	0.614583	0.564885
HSC_35.CTCCTAGTCAGGCAAG	-2.32853	3.89762	1	Unperturbed_HSC	Proficient	9.33414	39.2953	14.3192	3.42692	3.03757	0.166667	0.251908
HSC_35.CTCCTAGTCAGTTAGC	-0.881521	3.80044	1	Unperturbed_HSC	Deficient	7.44336	37.718	20.3628	1.85669	3.11839	0.145833	0.236641
HSC_35.CTCGAAAAGATCTGAA	-2.13006	8.57588	11	Unperturbed_HSC	Deficient	NA	NA	NA	3.03715	2.92534	0.197917	0.229008
HSC_35.CTCGAAAAGTACGCCC	3.14561	-5.23925	5	Unperturbed_HSC	Deficient	58.2774	14.0085	6.34544	0	0.902099	0.71875	0.572519
HSC_35.CTCGAAACAAGCCTAT	1.08459	5.50072	0	Unperturbed_HSC	Proficient	8.07977	21.2747	16.7384	0	0	0.09375	0.152672
HSC_35.CTCGAAACACCTCGGA	-0.27206	-8.97214	1	Unperturbed_HSC	Deficient	12.1123	23.7056	11.3549	0	0	0.104167	0.160305
HSC_35.CTCGAAAGTACCGTTA	-0.589395	3.42208	1	Unperturbed_HSC	Deficient	10.5216	35.574	13.4544	0	2.63602	0.15625	0.21374
HSC_35.CTCGAAATCCCAAGAT	1.16101	3.10403	1	Unperturbed_HSC	Proficient	18.6687	24.5145	13.3524	0	0	0.208333	0.221374
HSC_35.CTCGAAATCGTCACGG	0.00572321	5.18463	0	Unperturbed_HSC	Proficient	10.668	34.289	10.7198	2.37018	3.01547	0.09375	0.198473
HSC_35.CTCGAAATCTCAACTT	-1.35455	4.49943	0	Unperturbed_HSC	Deficient	7.8833	44.2385	23.1355	3.17941	3.00538	0.177083	0.251908
HSC_35.CTCGAGGCAGGGCATA	1.61722	0.896291	1	Unperturbed_HSC	Deficient	19.8985	24.7968	11.9015	0	2.41969	0.197917	0.145038
HSC_35.CTCGGAGAGACACGAC	-3.44371	6.13932	2	Unperturbed_HSC	Deficient	6.34354	48.1942	16.4471	2.90887	3.79189	0.166667	0.244275
HSC_35.CTCGGAGAGAGGACGG	-0.782864	4.12537	0	Unperturbed_HSC	Deficient	4.04619	28.8683	12.1876	2.02309	0	0.0625	0.0534351
HSC_35.CTCGGAGAGATCCCAT	9.40242	1.38766	9	Unperturbed_HSC	NA	NA	NA	NA	0	0.445333	1.39583	1.23664
HSC_35.CTCGGAGAGCAACGGT	9.30158	0.479461	9	Unperturbed_HSC	NA	NA	NA	NA	0	0.502204	1.40625	1.16031
HSC_35.CTCGGAGAGGCCCGTT	-6.63778	3.98754	17	Unperturbed_HSC	Deficient	NA	NA	NA	3.21634	2.6311	0.135417	0.175573
HSC_35.CTCGGAGAGGTGACCA	0.652219	5.5144	0	Unperturbed_HSC	Proficient	5.41566	30.775	10.6159	0	1.80522	0.0729167	0.122137
HSC_35.CTCGGAGCAAAGGAAG	9.40538	0.423162	9	Unperturbed_HSC	NA	NA	NA	NA	0.431906	0.732551	1.5	1.55725
HSC_35.CTCGGAGGTACACCGC	1.0927	4.4773	1	Unperturbed_HSC	Deficient	13.085	22.7208	11.1951	0	1.15214	0.177083	0.236641
HSC_35.CTCGGAGGTATAGGGC	-1.06671	3.35636	1	Unperturbed_HSC	Proficient	2.19509	40.0213	12.6659	1.60752	2.83096	0.114583	0.114504
HSC_35.CTCGGAGGTGATGTGG	-3.93523	5.58841	2	Unperturbed_HSC	Deficient	8.79393	43.9192	19.8746	2.73542	2.36187	0.0520833	0.10687
HSC_35.CTCGGAGGTTACGTCA	1.1224	4.88269	0	Unperturbed_HSC	Deficient	3.27108	19.8298	8.36112	0	0	0.0729167	0.183206
HSC_35.CTCGGAGTCATGCAAC	0.956288	1.27721	1	Unperturbed_HSC	Deficient	9.4749	21.2078	15.8651	0	0	0.197917	0.145038
HSC_35.CTCGGAGTCGTGGACC	9.60868	0.197911	9	Unperturbed_HSC	NA	NA	NA	NA	0	0.507699	1.20833	1.67176
[truncated: 31,478 more rows]

## Sheet: Fig_3A
ID	Symbol	HSC_Prof_Unpert_filtered.mean	HSC_Def_Unpert_filtered.mean	HSC_Prof_Unpert_filtered.median	HSC_Def_Unpert_filtered.median	HSC_Prof_Unpert_filtered.no	HSC_Def_Unpert_filtered.no	0.3	Diff_mean
ENSMUSG00000021252	0610007P14Rik	1.08768	1.12789	1	1	399	346	FALSE	0.0402075
ENSMUSG00000007777	0610009B22Rik	1.04753	1.03739	1	1	239	219	FALSE	-0.010134
ENSMUSG00000043644	0610009L18Rik	1.0585	1.03581	1	1	110	98	FALSE	-0.0226822
ENSMUSG00000024442	0610009O20Rik	1.0454	1.05175	1	1	160	163	FALSE	0.00634179
ENSMUSG00000042208	0610010F05Rik	1	1	1	1	43	51	FALSE	0
ENSMUSG00000020831	0610010K14Rik	1.06614	1.03738	1	1	101	105	FALSE	-0.0287565
ENSMUSG00000025731	0610011F06Rik	1.09363	1.0835	1	1	397	393	FALSE	-0.0101355
ENSMUSG00000107002	0610012G03Rik	1.10174	1.0831	1	1	462	394	FALSE	-0.0186453
ENSMUSG00000058706	0610030E20Rik	1.04235	1.0569	1	1	217	195	FALSE	0.0145566
ENSMUSG00000108236	0610033M10Rik	NaN	NaN	NaN	NaN	0	0	FALSE	NaN
ENSMUSG00000028608	0610037L13Rik	1.05175	1.07828	1	1	268	269	FALSE	0.0265343
ENSMUSG00000097882	0610038B21Rik	1	1	1	1	4	4	FALSE	0
ENSMUSG00000058812	0610039K10Rik	1	1	1	1	2	5	FALSE	0
ENSMUSG00000089889	0610040B10Rik	1	1.01828	1	1	36	32	FALSE	0.0182801
ENSMUSG00000087341	0610040F04Rik	NaN	NaN	NaN	NaN	0	0	FALSE	NaN
ENSMUSG00000060512	0610040J01Rik	1	1	1	1	5	6	FALSE	0
ENSMUSG00000087361	0610043K17Rik	1	1	1	1	10	4	FALSE	0
ENSMUSG00000097863	1010001B22Rik	1	1	1	1	42	22	FALSE	0
ENSMUSG00000019689	1110001J03Rik	1.14157	1.16162	1	1	468	483	FALSE	0.0200527
ENSMUSG00000097134	1110002J07Rik	NaN	NaN	NaN	NaN	0	0	FALSE	NaN
ENSMUSG00000071456	1110002L01Rik	1.02439	1.03343	1	1	41	35	FALSE	0.00903618
ENSMUSG00000022972	1110004E09Rik	1.03892	1.05771	1	1	191	275	FALSE	0.0187815
ENSMUSG00000030663	1110004F10Rik	1.2207	1.2329	1	1	785	769	TRUE	0.0122032
ENSMUSG00000107121	1110006O24Rik	1	1	1	1	25	24	FALSE	0
ENSMUSG00000027637	1110008F13Rik	1.17194	1.17167	1	1	553	534	TRUE	-0.000273875
ENSMUSG00000021023	1110008L16Rik	1.02472	1.013	1	1	71	90	FALSE	-0.0117176
ENSMUSG00000039195	1110008P14Rik	1.01983	1.01539	1	1	59	38	FALSE	-0.00443549
ENSMUSG00000045237	1110012L19Rik	1.02017	1.02756	1	1	203	191	FALSE	0.00739256
ENSMUSG00000097616	1110019D14Rik	1.01009	1	1	1	58	68	FALSE	-0.0100856
ENSMUSG00000097047	1110020A21Rik	1	1	1	1	23	19	FALSE	0
ENSMUSG00000037971	1110032A03Rik	1.07159	1.04735	1	1	238	210	FALSE	-0.0242388
ENSMUSG00000046999	1110032F04Rik	NaN	1	NaN	1	0	1	FALSE	NaN
ENSMUSG00000044991	1110034G24Rik	1	1.01887	1	1	31	31	FALSE	0.0188698
ENSMUSG00000099098	1110035H17Rik	1	1	1	1	18	15	FALSE	0
ENSMUSG00000040720	1110037F02Rik	1.04021	1.08477	1	1	214	187	FALSE	0.0445581
ENSMUSG00000063236	1110038F14Rik	1.07553	1.07144	1	1	357	318	FALSE	-0.00409096
ENSMUSG00000085457	1110046J04Rik	1	1	1	1	11	17	FALSE	0
ENSMUSG00000040591	1110051M20Rik	1.01592	1.0486	1	1	147	165	FALSE	0.032686
ENSMUSG00000035171	1110059E24Rik	1.03231	1.02425	1	1	212	193	FALSE	-0.0080624
ENSMUSG00000032551	1110059G10Rik	1.04555	1.03743	1	1	198	183	FALSE	-0.00812364
ENSMUSG00000078570	1110065P20Rik	1.02472	1.01519	1	1	71	77	FALSE	-0.00952289
ENSMUSG00000045414	1190002N15Rik	1	1	1	1	17	15	FALSE	0
ENSMUSG00000043687	1190005I06Rik	1	1	1	1	8	16	FALSE	0
ENSMUSG00000063320	1190007I07Rik	1.06256	1.09479	1	1	295	303	FALSE	0.0322305
ENSMUSG00000087684	1200007C13Rik	1.15033	1.16692	1	1	30	39	FALSE	0.0165915
ENSMUSG00000097290	1300002E11Rik	1.03551	1.04952	1	1	127	189	FALSE	0.0140106
ENSMUSG00000033688	1300017J02Rik	1	1	1	1	2	12	FALSE	0
ENSMUSG00000096221	1500002C15Rik	1.03656	1	1	1	16	17	FALSE	-0.0365602
ENSMUSG00000097595	1500002F19Rik	1	NaN	1	NaN	1	0	FALSE	NaN
ENSMUSG00000087651	1500009L16Rik	1.06181	1.03788	1	1	127	139	FALSE	-0.0239328
ENSMUSG00000072694	1500011B03Rik	1.09475	1.09357	1	1	328	316	FALSE	-0.00117964
ENSMUSG00000051319	1500011K16Rik	1.08461	1.09243	1	1	310	335	FALSE	0.00782614
ENSMUSG00000098702	1500015A07Rik	1.0086	1.009	1	1	68	65	FALSE	0.000397033
ENSMUSG00000094732	1500015L24Rik	NaN	NaN	NaN	NaN	0	0	FALSE	NaN
ENSMUSG00000097383	1500026H17Rik	1.039	1.04178	1	1	15	14	FALSE	0.00278554
ENSMUSG00000059631	1500035N22Rik	1	1	1	1	1	2	FALSE	0
ENSMUSG00000043747	1520401A03Rik	NaN	NaN	NaN	NaN	0	0	FALSE	NaN
ENSMUSG00000086899	1600002D24Rik	NaN	NaN	NaN	NaN	0	0	FALSE	NaN
ENSMUSG00000024118	1600002H07Rik	1.01064	1.01539	1	1	55	38	FALSE	0.00475807
ENSMUSG00000035595	1600002K03Rik	1.0375	1.0455	1	1	78	90	FALSE	0.00799949
ENSMUSG00000101585	1600010M07Rik	NaN	1	NaN	1	0	1	FALSE	NaN
ENSMUSG00000050088	1600012H06Rik	1.02853	1.01329	1	1	41	44	FALSE	-0.0152402
ENSMUSG00000054676	1600014C10Rik	1.06158	1.04178	1	1	152	140	FALSE	-0.019792
ENSMUSG00000094690	1600014C23Rik	NaN	1	NaN	1	0	1	FALSE	NaN
ENSMUSG00000097048	1600020E01Rik	1.04694	1.04513	1	1	162	148	FALSE	-0.00180833
ENSMUSG00000047150	1700001C19Rik	1	1	1	1	26	23	FALSE	0
ENSMUSG00000099419	1700001D01Rik	NaN	NaN	NaN	NaN	0	0	FALSE	NaN
ENSMUSG00000095040	1700001J03Rik	NaN	NaN	NaN	NaN	0	0	FALSE	NaN
ENSMUSG00000056508	1700001K19Rik	NaN	NaN	NaN	NaN	0	0	FALSE	NaN
ENSMUSG00000075511	1700001L05Rik	1	1	1	1	4	6	FALSE	0
ENSMUSG00000021534	1700001L19Rik	1	NaN	1	NaN	1	0	FALSE	NaN
ENSMUSG00000044320	1700001O22Rik	1	1	1	1	3	2	FALSE	0
ENSMUSG00000018543	1700001P01Rik	NaN	NaN	NaN	NaN	0	0	FALSE	NaN
ENSMUSG00000099391	1700003C15Rik	NaN	NaN	NaN	NaN	0	0	FALSE	NaN
ENSMUSG00000030030	1700003E16Rik	NaN	1	NaN	1	0	1	FALSE	NaN
ENSMUSG00000038523	1700003F12Rik	1	NaN	1	NaN	1	0	FALSE	NaN
ENSMUSG00000031620	1700007B14Rik	NaN	1	NaN	1	0	1	FALSE	NaN
ENSMUSG00000030858	1700007K09Rik	NaN	NaN	NaN	NaN	0	0	FALSE	NaN
ENSMUSG00000026831	1700007K13Rik	NaN	NaN	NaN	NaN	0	0	FALSE	NaN
ENSMUSG00000097318	1700007L15Rik	1	1	1	1	25	29	FALSE	0
ENSMUSG00000104872	1700008B11Rik	NaN	NaN	NaN	NaN	0	0	FALSE	NaN
ENSMUSG00000101225	1700008J07Rik	1.0303	1.045	1	1	33	26	FALSE	0.0146941
ENSMUSG00000008028	1700008O03Rik	1	1	1	1	8	15	FALSE	0
ENSMUSG00000023873	1700010I14Rik	1	1	1	1	5	3	FALSE	0
ENSMUSG00000085102	1700010K24Rik	NaN	NaN	NaN	NaN	0	0	FALSE	NaN
ENSMUSG00000063971	1700011A15Rik	NaN	NaN	NaN	NaN	0	0	FALSE	NaN
ENSMUSG00000036557	1700011E24Rik	NaN	NaN	NaN	NaN	0	0	FALSE	NaN
ENSMUSG00000031927	1700012B09Rik	NaN	NaN	NaN	NaN	0	0	FALSE	NaN
ENSMUSG00000085470	1700012C14Rik	1	1	1	1	13	9	FALSE	0
ENSMUSG00000102069	1700012I11Rik	NaN	NaN	NaN	NaN	0	0	FALSE	NaN
ENSMUSG00000100200	1700012L04Rik	NaN	NaN	NaN	NaN	0	0	FALSE	NaN
ENSMUSG00000051054	1700014D04Rik	NaN	1	NaN	1	0	1	FALSE	NaN
ENSMUSG00000042800	1700015E13Rik	1	1	1	1	1	1	FALSE	0
ENSMUSG00000015962	1700016C15Rik	NaN	NaN	NaN	NaN	0	0	FALSE	NaN
ENSMUSG00000031509	1700016D06Rik	NaN	NaN	NaN	NaN	0	0	FALSE	NaN
ENSMUSG00000104955	1700016F12Rik	1	2	1	2	2	1	FALSE	1
ENSMUSG00000085861	1700016G14Rik	1	NaN	1	NaN	1	0	FALSE	NaN
ENSMUSG00000100625	1700016G22Rik	NaN	NaN	NaN	NaN	0	0	FALSE	NaN
ENSMUSG00000053783	1700016K19Rik	1	1	1	1	2	1	FALSE	0
ENSMUSG00000032300	1700017B05Rik	1.03441	1.01842	1	1	119	127	FALSE	-0.0159855
ENSMUSG00000086348	1700017J07Rik	1	1	1	1	2	3	FALSE	0
ENSMUSG00000100075	1700018L02Rik	1	1	1	1	12	16	FALSE	0
ENSMUSG00000060715	1700019A02Rik	NaN	NaN	NaN	NaN	0	0	FALSE	NaN
ENSMUSG00000040340	1700019B03Rik	NaN	1	NaN	1	0	2	FALSE	NaN
ENSMUSG00000043629	1700019D03Rik	1	1	1	1	17	7	FALSE	0
ENSMUSG00000068299	1700019G17Rik	1.14624	1	1	1	4	7	FALSE	-0.146241
ENSMUSG00000085416	1700019G24Rik	NaN	NaN	NaN	NaN	0	0	FALSE	NaN
ENSMUSG00000026931	1700019N19Rik	NaN	NaN	NaN	NaN	0	0	FALSE	NaN
ENSMUSG00000100937	1700020D05Rik	NaN	NaN	NaN	NaN	0	0	FALSE	NaN
ENSMUSG00000101801	1700020G17Rik	NaN	NaN	NaN	NaN	0	0	FALSE	NaN
ENSMUSG00000085438	1700020I14Rik	1.10532	1.08275	1	1	382	340	FALSE	-0.0225676
ENSMUSG00000035085	1700020L24Rik	1	1	1	1	4	5	FALSE	0
ENSMUSG00000100146	1700020M21Rik	NaN	NaN	NaN	NaN	0	0	FALSE	NaN
ENSMUSG00000059690	1700020N15Rik	NaN	NaN	NaN	NaN	0	0	FALSE	NaN
ENSMUSG00000100253	1700020N18Rik	1	1	1	1	12	11	FALSE	0
ENSMUSG00000037535	1700021A07Rik	NaN	NaN	NaN	NaN	0	0	FALSE	NaN
ENSMUSG00000019797	1700021F05Rik	1.03176	1.0242	1	1	142	138	FALSE	-0.00755717
ENSMUSG00000087343	1700021N21Rik	NaN	NaN	NaN	NaN	0	0	FALSE	NaN
ENSMUSG00000028451	1700022I11Rik	1	1	1	1	3	2	FALSE	0
ENSMUSG00000097523	1700022N22Rik	1	1	1	1	10	9	FALSE	0
ENSMUSG00000020940	1700023F06Rik	NaN	NaN	NaN	NaN	0	0	FALSE	NaN
ENSMUSG00000078612	1700024P16Rik	NaN	NaN	NaN	NaN	0	0	FALSE	NaN
ENSMUSG00000032666	1700025G04Rik	1.04034	1.02818	1	1	58	77	FALSE	-0.0121614
ENSMUSG00000100121	1700025N23Rik	NaN	NaN	NaN	NaN	0	0	FALSE	NaN
ENSMUSG00000073976	1700026J12Rik	1	NaN	1	NaN	1	0	FALSE	NaN
ENSMUSG00000026809	1700026L06Rik	1.08357	1	1	1	14	10	FALSE	-0.0835661
ENSMUSG00000084864	1700027A07Rik	NaN	NaN	NaN	NaN	0	0	FALSE	NaN
ENSMUSG00000098304	1700027I24Rik	NaN	NaN	NaN	NaN	0	0	FALSE	NaN
ENSMUSG00000056821	1700028I16Rik	1	1	1	1	1	1	FALSE	0
ENSMUSG00000038782	1700028J19Rik	1	1	1	1	11	7	FALSE	0
ENSMUSG00000089798	1700028K03Rik	1	1	1	1	2	2	FALSE	0
ENSMUSG00000031452	1700029H14Rik	NaN	NaN	NaN	NaN	0	0	FALSE	NaN
ENSMUSG00000044916	1700029I15Rik	1	1	1	1	4	1	FALSE	0
ENSMUSG00000071103	1700029J07Rik	1	1.0225	1	1	22	26	FALSE	0.0224986
ENSMUSG00000085333	1700030A11Rik	NaN	NaN	NaN	NaN	0	0	FALSE	NaN
ENSMUSG00000031847	1700030J22Rik	1	1	1	1	4	6	FALSE	0
ENSMUSG00000052794	1700030K09Rik	1.0074	1.01648	1	1	79	71	FALSE	0.00907323
ENSMUSG00000100315	1700031P21Rik	NaN	NaN	NaN	NaN	0	0	FALSE	NaN
ENSMUSG00000055833	1700034H15Rik	NaN	NaN	NaN	NaN	0	0	FALSE	NaN
ENSMUSG00000074619	1700034I23Rik	NaN	1	NaN	1	0	1	FALSE	NaN
ENSMUSG00000040163	1700034J05Rik	NaN	NaN	NaN	NaN	0	0	FALSE	NaN
ENSMUSG00000097893	1700034P13Rik	1	1	1	1	2	6	FALSE	0
ENSMUSG00000095956	1700036A12Rik	NaN	NaN	NaN	NaN	0	0	FALSE	NaN
ENSMUSG00000005983	1700037C18Rik	1.02194	1.01809	1	1	80	97	FALSE	-0.00384447
ENSMUSG00000027327	1700037H04Rik	1.10644	1.09431	1	1	381	400	FALSE	-0.0121309
ENSMUSG00000104086	1700039M15Rik	NaN	1	NaN	1	0	1	FALSE	NaN
ENSMUSG00000097515	1700040D17Rik	1	1	1	1	6	5	FALSE	0
ENSMUSG00000019945	1700040L02Rik	1.03112	1.02659	1	1	94	88	FALSE	-0.00452582
ENSMUSG00000054822	1700041G16Rik	1.17611	1	1	1	9	2	FALSE	-0.176107
ENSMUSG00000100857	1700041M19Rik	NaN	NaN	NaN	NaN	0	0	FALSE	NaN
ENSMUSG00000086391	1700042O10Rik	NaN	NaN	NaN	NaN	0	0	FALSE	NaN
ENSMUSG00000085437	1700047A11Rik	NaN	NaN	NaN	NaN	0	0	FALSE	NaN
ENSMUSG00000085549	1700047F07Rik	NaN	NaN	NaN	NaN	0	0	FALSE	NaN
ENSMUSG00000094103	1700047I17Rik2	1	1	1	1	6	11	FALSE	0
ENSMUSG00000043773	1700048O20Rik	1.0225	1	1	1	26	33	FALSE	-0.0224986
ENSMUSG00000085077	1700049E15Rik	NaN	NaN	NaN	NaN	0	0	FALSE	NaN
ENSMUSG00000070709	1700049G17Rik	1	1	1	1	18	16	FALSE	0
ENSMUSG00000011052	1700049J03Rik	NaN	NaN	NaN	NaN	0	0	FALSE	NaN
ENSMUSG00000099681	1700052K11Rik	1	1	1	1	28	15	FALSE	0
ENSMUSG00000085889	1700054M17Rik	1	1	1	1	2	1	FALSE	0
ENSMUSG00000070997	1700055D18Rik	1	1	1	1	14	9	FALSE	0
ENSMUSG00000044854	1700056E22Rik	1	1.0195	1	1	18	30	FALSE	0.0194988
ENSMUSG00000084792	1700056N10Rik	1	1	1	1	8	2	FALSE	0
ENSMUSG00000074139	1700057G04Rik	NaN	NaN	NaN	NaN	0	0	FALSE	NaN
ENSMUSG00000089636	1700058P15Rik	NaN	NaN	NaN	NaN	0	0	FALSE	NaN
ENSMUSG00000078957	1700060C20Rik	NaN	NaN	NaN	NaN	0	0	FALSE	NaN
ENSMUSG00000084970	1700060J05Rik	NaN	NaN	NaN	NaN	0	0	FALSE	NaN
ENSMUSG00000024209	1700061G19Rik	1	1	1	1	3	3	FALSE	0
ENSMUSG00000100837	1700063D05Rik	NaN	NaN	NaN	NaN	0	0	FALSE	NaN
ENSMUSG00000040657	1700063H04Rik	NaN	NaN	NaN	NaN	0	0	FALSE	NaN
ENSMUSG00000082766	1700064H15Rik	NaN	NaN	NaN	NaN	0	0	FALSE	NaN
ENSMUSG00000100211	1700064M15Rik	NaN	NaN	NaN	NaN	0	0	FALSE	NaN
ENSMUSG00000096655	1700065D16Rik	NaN	NaN	NaN	NaN	0	0	FALSE	NaN
ENSMUSG00000100134	1700065O20Rik	NaN	NaN	NaN	NaN	0	0	FALSE	NaN
ENSMUSG00000073598	1700066B19Rik	1	1	1	1	27	21	FALSE	0
ENSMUSG00000097717	1700066J03Rik	NaN	NaN	NaN	NaN	0	0	FALSE	NaN
ENSMUSG00000038323	1700066M21Rik	1.02167	1.02659	1	1	27	22	FALSE	0.00492393
ENSMUSG00000099378	1700067G17Rik	1	1	1	1	3	4	FALSE	0
ENSMUSG00000046408	1700067K01Rik	NaN	NaN	NaN	NaN	0	0	FALSE	NaN
ENSMUSG00000053081	1700069B07Rik	NaN	NaN	NaN	NaN	0	0	FALSE	NaN
ENSMUSG00000090307	1700071M16Rik	NaN	NaN	NaN	NaN	0	0	FALSE	NaN
ENSMUSG00000023737	1700082M22Rik	1	1	1	1	1	1	FALSE	0
ENSMUSG00000086016	1700084C06Rik	1	1	1	1	4	3	FALSE	0
ENSMUSG00000100747	1700084E18Rik	1.05318	1	1	1	11	10	FALSE	-0.0531784
ENSMUSG00000097080	1700086O06Rik	1	1	1	1	25	24	FALSE	0
ENSMUSG00000085085	1700086P04Rik	1	1	1	1	4	1	FALSE	0
ENSMUSG00000033029	1700088E04Rik	1	1	1	1	11	10	FALSE	0
ENSMUSG00000090840	1700092M07Rik	NaN	NaN	NaN	NaN	0	0	FALSE	NaN
ENSMUSG00000022915	1700093J21Rik	NaN	NaN	NaN	NaN	0	0	FALSE	NaN
ENSMUSG00000020286	1700093K21Rik	NaN	NaN	NaN	NaN	0	0	FALSE	NaN
ENSMUSG00000101695	1700094J05Rik	1	1	1	1	3	2	FALSE	0
ENSMUSG00000085407	1700095J03Rik	NaN	1	NaN	1	0	1	FALSE	NaN
ENSMUSG00000101856	1700096K18Rik	1.02147	1.02458	1	1	109	119	FALSE	0.00311174
ENSMUSG00000099474	1700097N02Rik	1.05412	1.05157	1	1	91	71	FALSE	-0.00254448
ENSMUSG00000091906	1700099I09Rik	NaN	1	NaN	1	0	1	FALSE	NaN
ENSMUSG00000032611	1700102P08Rik	NaN	1	NaN	1	0	1	FALSE	NaN
ENSMUSG00000049476	1700104B16Rik	NaN	NaN	NaN	NaN	0	0	FALSE	NaN
ENSMUSG00000099923	1700105P06Rik	1	1	1	1	4	1	FALSE	0
ENSMUSG00000084837	1700108N11Rik	1	NaN	1	NaN	1	0	FALSE	NaN
ENSMUSG00000008307	1700109H08Rik	1	1	1	1	5	3	FALSE	0
ENSMUSG00000097267	1700109K24Rik	NaN	NaN	NaN	NaN	0	0	FALSE	NaN
ENSMUSG00000099384	1700110C19Rik	NaN	NaN	NaN	NaN	0	0	FALSE	NaN
ENSMUSG00000091329	1700112D23Rik	1	1	1	1	4	2	FALSE	0
ENSMUSG00000063458	1700112E06Rik	1.04382	1.00542	1	1	183	108	FALSE	-0.0384064
ENSMUSG00000097527	1700112J16Rik	1	1	1	1	8	2	FALSE	0
ENSMUSG00000096935	1700113A16Rik	1.04216	1.01872	1	1	111	125	FALSE	-0.0234407
ENSMUSG00000092276	1700116B05Rik	NaN	NaN	NaN	NaN	0	0	FALSE	NaN
ENSMUSG00000100593	1700119H24Rik	NaN	NaN	NaN	NaN	0	0	FALSE	NaN
ENSMUSG00000045391	1700120B22Rik	1	NaN	1	NaN	2	0	FALSE	NaN
ENSMUSG00000099579	1700120K04Rik	NaN	NaN	NaN	NaN	0	0	FALSE	NaN
ENSMUSG00000024786	1700123I01Rik	1	NaN	1	NaN	1	0	FALSE	NaN
ENSMUSG00000086080	1700123O12Rik	NaN	NaN	NaN	NaN	0	0	FALSE	NaN
ENSMUSG00000040822	1700123O20Rik	1.08457	1.0765	1	1	407	441	FALSE	-0.00806104
ENSMUSG00000099354	1700124L16Rik	NaN	1	NaN	1	0	1	FALSE	NaN
ENSMUSG00000097584	1700125G22Rik	NaN	NaN	NaN	NaN	0	0	FALSE	NaN
ENSMUSG00000018479	1700125H20Rik	1	NaN	1	NaN	1	0	FALSE	NaN
ENSMUSG00000107802	1700126G02Rik	NaN	NaN	NaN	NaN	0	0	FALSE	NaN
ENSMUSG00000100182	1810006J02Rik	1	1.11699	1	1	5	5	FALSE	0.116993
ENSMUSG00000089745	1810008B01Rik	1	NaN	1	NaN	1	0	FALSE	NaN
ENSMUSG00000100094	1810008I18Rik	NaN	NaN	NaN	NaN	0	0	FALSE	NaN
ENSMUSG00000071653	1810009A15Rik	1	1	1	1	45	30	FALSE	0
ENSMUSG00000078607	1810010H24Rik	1.14624	1	1	1	4	7	FALSE	-0.146241
ENSMUSG00000041707	1810011H11Rik	1.02167	1.0234	1	1	108	75	FALSE	0.00173322
ENSMUSG00000056313	1810011O10Rik	1	1.58496	1	1.58496	2	1	FALSE	0.584963
ENSMUSG00000087595	1810012K08Rik	1	1	1	1	3	2	FALSE	0
ENSMUSG00000099825	1810012K16Rik	NaN	1	NaN	1	0	2	FALSE	NaN
ENSMUSG00000028177	1810013D15Rik	NaN	NaN	NaN	NaN	0	0	FALSE	NaN
ENSMUSG00000022507	1810013L24Rik	1	1	1	1	61	64	FALSE	0
ENSMUSG00000097412	1810014B01Rik	1.03933	1.03815	1	1	119	138	FALSE	-0.00117548
ENSMUSG00000097115	1810019N24Rik	1	1	1	1	9	1	FALSE	0
ENSMUSG00000089997	1810020O05Rik	NaN	1	NaN	1	0	1	FALSE	NaN
ENSMUSG00000078784	1810022K09Rik	1.17502	1.18013	1	1	663	636	TRUE	0.00511253
ENSMUSG00000044145	1810024B03Rik	1.01245	1.03581	1	1	47	49	FALSE	0.023368
ENSMUSG00000048429	1810026J23Rik	1.00801	1.03702	1	1	73	79	FALSE	0.0290098
ENSMUSG00000044148	1810030O07Rik	1.04761	1.03929	1	1	214	219	FALSE	-0.00832436
ENSMUSG00000020812	1810032O08Rik	1.10178	1.11008	1	1	338	344	FALSE	0.0083048
ENSMUSG00000097101	1810034E14Rik	1	1.0195	1	1	36	30	FALSE	0.0194988
ENSMUSG00000054091	1810037I17Rik	1.25925	1.26909	1	1	804	814	TRUE	0.00984321
ENSMUSG00000102112	1810041H14Rik	1	1.03441	1	1	12	17	FALSE	0.0344096
ENSMUSG00000062760	1810041L15Rik	NaN	NaN	NaN	NaN	0	0	FALSE	NaN
ENSMUSG00000020284	1810043G02Rik	1.02	1.03191	1	1	117	110	FALSE	0.0119083
ENSMUSG00000078572	1810043H04Rik	1.09855	1.09112	1	1	373	385	FALSE	-0.00743021
ENSMUSG00000100680	1810044D09Rik	1.02925	1.01393	1	1	80	84	FALSE	-0.0153204
ENSMUSG00000097221	1810049J17Rik	NaN	NaN	NaN	NaN	0	0	FALSE	NaN
ENSMUSG00000035372	1810055G02Rik	1	1	1	1	24	33	FALSE	0
ENSMUSG00000073155	1810058I24Rik	1.17154	1.21683	1	1	684	689	TRUE	0.0452899
ENSMUSG00000027713	1810062G17Rik	1	1	1	1	14	11	FALSE	0
ENSMUSG00000084925	1810062O18Rik	1	1.02925	1	1	28	20	FALSE	0.0292481
ENSMUSG00000085551	1810063I02Rik	NaN	NaN	NaN	NaN	0	0	FALSE	NaN
ENSMUSG00000013653	1810065E05Rik	NaN	NaN	NaN	NaN	0	0	FALSE	NaN
ENSMUSG00000095620	2010005H15Rik	NaN	NaN	NaN	NaN	0	0	FALSE	NaN
ENSMUSG00000044694	2010007H06Rik	1	1	1	1	3	3	FALSE	0
ENSMUSG00000100860	2010009K17Rik	NaN	NaN	NaN	NaN	0	0	FALSE	NaN
ENSMUSG00000087277	2010013B24Rik	1.02089	1	1	1	28	17	FALSE	-0.0208915
ENSMUSG00000096983	2010015M23Rik	1	1	1	1	6	7	FALSE	0
ENSMUSG00000021290	2010107E04Rik	1.32459	1.31519	1	1	896	884	TRUE	-0.00939975
ENSMUSG00000029847	2010107G12Rik	NaN	NaN	NaN	NaN	0	0	FALSE	NaN
ENSMUSG00000020083	2010107G23Rik	1.01329	1	1	1	44	52	FALSE	-0.0132946
ENSMUSG00000029384	2010109A12Rik	1	1	1	1	17	21	FALSE	0
ENSMUSG00000063522	2010109I03Rik	NaN	NaN	NaN	NaN	0	0	FALSE	NaN
ENSMUSG00000098434	2010110E17Rik	NaN	NaN	NaN	NaN	0	0	FALSE	NaN
ENSMUSG00000097755	2010110K18Rik	NaN	NaN	NaN	NaN	0	0	FALSE	NaN
ENSMUSG00000021458	2010111I01Rik	1.03011	1.0466	1	1	136	147	FALSE	0.0164877
ENSMUSG00000026090	2010300C02Rik	NaN	NaN	NaN	NaN	0	0	FALSE	NaN
ENSMUSG00000097289	2010300F17Rik	NaN	NaN	NaN	NaN	0	0	FALSE	NaN
ENSMUSG00000100714	2010308F09Rik	1	NaN	1	NaN	1	0	FALSE	NaN
ENSMUSG00000101268	2010310C07Rik	NaN	1	NaN	1	0	1	FALSE	NaN
ENSMUSG00000074829	2010315B03Rik	1.04775	1.04875	1	1	49	48	FALSE	0.000994834
ENSMUSG00000100691	2010320M18Rik	1.01773	1.03656	1	1	66	64	FALSE	0.018834
ENSMUSG00000030587	2200002D01Rik	1.09749	1	1	1	6	10	FALSE	-0.0974938
ENSMUSG00000013083	2200002J24Rik	NaN	NaN	NaN	NaN	0	0	FALSE	NaN
ENSMUSG00000097165	2210008F06Rik	1	1	1	1	2	1	FALSE	0
ENSMUSG00000029882	2210010C04Rik	NaN	1	NaN	1	0	1	FALSE	NaN
ENSMUSG00000074217	2210011C24Rik	NaN	NaN	NaN	NaN	0	0	FALSE	NaN
ENSMUSG00000086316	2210013O21Rik	1.13303	1.13213	1	1	525	530	TRUE	-0.000897479
ENSMUSG00000021550	2210016F16Rik	1.02737	1.04073	1	1	171	158	FALSE	0.0133586
ENSMUSG00000029559	2210016L21Rik	1.07838	1.08751	1	1	358	353	FALSE	0.00913197
ENSMUSG00000078546	2210404O09Rik	1	1	1	1	7	8	FALSE	0
ENSMUSG00000039563	2210406O10Rik	NaN	NaN	NaN	NaN	0	0	FALSE	NaN
ENSMUSG00000037145	2210407C18Rik	NaN	NaN	NaN	NaN	0	0	FALSE	NaN
ENSMUSG00000071252	2210408I21Rik	1	1.01887	1	1	30	31	FALSE	0.0188698
ENSMUSG00000085563	2210411M09Rik	NaN	NaN	NaN	NaN	0	0	FALSE	NaN
ENSMUSG00000086494	2210417A02Rik	1	1	1	1	1	1	FALSE	0
ENSMUSG00000039269	2300002M23Rik	NaN	NaN	NaN	NaN	0	0	FALSE	NaN
ENSMUSG00000032403	2300009A05Rik	1.04582	1.05768	1	1	264	281	FALSE	0.0118638
ENSMUSG00000097354	2310001H17Rik	1.08553	1.06812	1	1	291	310	FALSE	-0.0174124
ENSMUSG00000053353	2310001K24Rik	1	1	1	1	2	2	FALSE	0
ENSMUSG00000034159	2310007B03Rik	NaN	NaN	NaN	NaN	0	0	FALSE	NaN
ENSMUSG00000100335	2310008N11Rik	NaN	NaN	NaN	NaN	0	0	FALSE	NaN
ENSMUSG00000079283	2310009B15Rik	1.0435	1.0594	1	1	144	135	FALSE	0.0158995
ENSMUSG00000097468	2310010G23Rik	1	1	1	1	1	2	FALSE	0
ENSMUSG00000020133	2310011J03Rik	1.07394	1.08498	1	1	393	407	FALSE	0.011038
ENSMUSG00000097729	2310015A10Rik	1.00975	1.05735	1	1	60	51	FALSE	0.0475999
ENSMUSG00000099411	2310015D24Rik	NaN	NaN	NaN	NaN	0	0	FALSE	NaN
ENSMUSG00000049643	2310022A10Rik	1.0156	1.00636	1	1	75	92	FALSE	-0.00924071
ENSMUSG00000031983	2310022B05Rik	1	1.05318	1	1	19	22	FALSE	0.0531784
ENSMUSG00000078519	2310026L22Rik	NaN	NaN	NaN	NaN	0	0	FALSE	NaN
ENSMUSG00000032062	2310030G06Rik	1	1	1	1	1	3	FALSE	0
ENSMUSG00000097457	2310031A07Rik	1	1	1	1	10	6	FALSE	0
ENSMUSG00000020441	2310033P09Rik	1.1452	1.15172	1	1	419	444	FALSE	0.00652646
ENSMUSG00000100157	2310034O05Rik	1	1	1	1	1	1	FALSE	0
ENSMUSG00000026319	2310035C23Rik	1.0629	1.0325	1	1	93	108	FALSE	-0.0304013
ENSMUSG00000041203	2310036O22Rik	1.17469	1.16433	1	1	567	601	TRUE	-0.0103639
ENSMUSG00000062619	2310039H08Rik	1.10622	1.08058	1	1	302	326	FALSE	-0.0256378
ENSMUSG00000072852	2310040G07Rik	1	NaN	1	NaN	1	0	FALSE	NaN
ENSMUSG00000101655	2310040G24Rik	1	1	1	1	18	14	FALSE	0
ENSMUSG00000097768	2310043M15Rik	NaN	NaN	NaN	NaN	0	0	FALSE	NaN
ENSMUSG00000085080	2310044K18Rik	NaN	NaN	NaN	NaN	0	0	FALSE	NaN
ENSMUSG00000100783	2310047D07Rik	NaN	NaN	NaN	NaN	0	0	FALSE	NaN
ENSMUSG00000040177	2310057M21Rik	1.0161	1.02566	1	1	109	114	FALSE	0.00955636
ENSMUSG00000050705	2310061I04Rik	1.04362	1.06363	1	1	228	231	FALSE	0.0200175
ENSMUSG00000100084	2310068J16Rik	1.01828	1	1	1	32	32	FALSE	-0.0182801
ENSMUSG00000100291	2310069B03Rik	1	NaN	1	NaN	3	0	FALSE	NaN
ENSMUSG00000097102	2310069G16Rik	1	NaN	1	NaN	1	0	FALSE	NaN
ENSMUSG00000105858	2310074N15Rik	1	1	1	1	4	6	FALSE	0
ENSMUSG00000089718	2310075C17Rik	NaN	NaN	NaN	NaN	0	0	FALSE	NaN
ENSMUSG00000045411	2410002F23Rik	1.11524	1.10325	1	1	392	443	FALSE	-0.0119829
ENSMUSG00000036873	2410004B18Rik	1.0291	1.03115	1	1	201	169	FALSE	0.00204924
ENSMUSG00000085338	2410004I01Rik	NaN	NaN	NaN	NaN	0	0	FALSE	NaN
ENSMUSG00000071398	2410004P03Rik	1	1	1	1	19	17	FALSE	0
ENSMUSG00000099528	2410012E07Rik	NaN	NaN	NaN	NaN	0	0	FALSE	NaN
ENSMUSG00000049760	2410015M20Rik	1.24865	1.2782	1	1	819	766	TRUE	0.0295524
ENSMUSG00000046791	2410016O06Rik	1.03656	1	1	1	32	26	FALSE	-0.0365602
ENSMUSG00000038311	2410017I17Rik	1	1	1	1	15	9	FALSE	0
ENSMUSG00000073164	2410018L13Rik	1	1.05318	1	1	11	11	FALSE	0.0531784
ENSMUSG00000100017	2410022M11Rik	1.00975	1.01194	1	1	60	49	FALSE	0.00218864
ENSMUSG00000044387	2410080I02Rik	1.039	1.02786	1	1	15	21	FALSE	-0.0111421
ENSMUSG00000039801	2410089E03Rik	1.01147	1.0468	1	1	51	50	FALSE	0.0353271
ENSMUSG00000032840	2410131K14Rik	1	1	1	1	29	22	FALSE	0
ENSMUSG00000096917	2500002B13Rik	1.0234	1	1	1	25	19	FALSE	-0.0233985
ENSMUSG00000071632	2510002D24Rik	1.05467	1.03596	1	1	214	223	FALSE	-0.0187073
ENSMUSG00000043391	2510009E07Rik	1	1	1	1	17	28	FALSE	0
ENSMUSG00000104891	2510017J16Rik	1	1	1	1	19	22	FALSE	0
ENSMUSG00000044496	2510039O18Rik	1	1	1	1	25	18	FALSE	0
ENSMUSG00000066175	2510046G10Rik	1.03384	1.03181	1	1	121	105	FALSE	-0.00203271
ENSMUSG00000039798	2600006K01Rik	1.045	1.04178	1	1	13	14	FALSE	-0.00321408
ENSMUSG00000052419	2610001J05Rik	1.07972	1.09143	1	1	329	304	FALSE	0.0117108
ENSMUSG00000031242	2610002M06Rik	1.06647	1.03164	1	1	176	198	FALSE	-0.0348333
ENSMUSG00000060301	2610008E11Rik	1.0314	1.0078	1	1	98	75	FALSE	-0.0235966
ENSMUSG00000097537	2610020C07Rik	1	1.05087	1	1	34	23	FALSE	0.0508663
ENSMUSG00000030924	2610020H08Rik	1.01194	1	1	1	49	58	FALSE	-0.011938
ENSMUSG00000091474	2610021A01Rik	1.04178	1.04034	1	1	56	58	FALSE	-0.00144079
ENSMUSG00000009114	2610028H24Rik	NaN	NaN	NaN	NaN	0	0	FALSE	NaN
ENSMUSG00000087259	2610035D17Rik	1.05583	1.06257	1	1	217	231	FALSE	0.00674581
ENSMUSG00000097536	2610037D02Rik	1	1	1	1	11	11	FALSE	0
ENSMUSG00000079388	2610042L04Rik	NaN	NaN	NaN	NaN	0	0	FALSE	NaN
ENSMUSG00000071302	2610044O15Rik8	1.04034	1	1	1	58	59	FALSE	-0.0403422
ENSMUSG00000085236	2610206C17Rik	1	NaN	1	NaN	1	0	FALSE	NaN
ENSMUSG00000059482	2610301B20Rik	1.03482	1.05161	1	1	84	68	FALSE	0.0167951
ENSMUSG00000066000	2610305D13Rik	1	1.03441	1	1	14	17	FALSE	0.0344096
ENSMUSG00000049916	2610318N02Rik	1	1.08999	1	1	24	13	FALSE	0.0899942
ENSMUSG00000010277	2610507B11Rik	1.06375	1.0348	1	1	156	180	FALSE	-0.0289422
ENSMUSG00000092486	2610524H06Rik	1.08412	1.09939	1	1	284	262	FALSE	0.0152769
ENSMUSG00000096001	2610528A11Rik	1	1	1	1	3	1	FALSE	0
ENSMUSG00000028536	2610528J11Rik	NaN	1.58496	NaN	1.58496	0	1	FALSE	NaN
ENSMUSG00000097334	2700012I20Rik	1.05318	1.0585	1	1	11	10	FALSE	0.00531784
ENSMUSG00000097731	2700016F22Rik	NaN	NaN	NaN	NaN	0	0	FALSE	NaN
ENSMUSG00000038005	2700029M09Rik	1.1187	1.11102	1	1	341	311	FALSE	-0.00767413
ENSMUSG00000086328	2700033N17Rik	1	1	1	1	3	1	FALSE	0
ENSMUSG00000097180	2700038G22Rik	1	1	1	1	31	36	FALSE	0
ENSMUSG00000041789	2700046A07Rik	NaN	1	NaN	1	0	1	FALSE	NaN
ENSMUSG00000097787	2700046G09Rik	1.045	1	1	1	13	18	FALSE	-0.0449971
ENSMUSG00000034601	2700049A03Rik	1.04926	1.02279	1	1	95	77	FALSE	-0.0264693
ENSMUSG00000021807	2700060E02Rik	1.34429	1.34492	1	1	1062	986	TRUE	0.000634358
ENSMUSG00000024273	2700062C07Rik	1.02041	1.02853	1	1	86	82	FALSE	0.00812909
ENSMUSG00000053080	2700081O15Rik	1.0172	1.01828	1	1	34	32	FALSE	0.0010753
ENSMUSG00000076437	2700094K13Rik	1.16071	1.17062	1	1	603	577	TRUE	0.00991098
ENSMUSG00000062198	2700097O09Rik	1	1.02786	1	1	66	63	FALSE	0.0278554
ENSMUSG00000087497	2810001G20Rik	1.03205	1.03162	1	1	146	111	FALSE	-0.000433145
ENSMUSG00000031984	2810004N23Rik	1.12347	1.12445	1	1	359	348	FALSE	0.00097312
ENSMUSG00000047635	2810006K23Rik	1.03258	1.03857	1	1	223	182	FALSE	0.00599199
ENSMUSG00000020491	2810021J22Rik	1	1	1	1	7	6	FALSE	0
ENSMUSG00000096995	2810029C07Rik	1	1	1	1	10	10	FALSE	0
ENSMUSG00000099338	2810030D12Rik	NaN	NaN	NaN	NaN	0	0	FALSE	NaN
ENSMUSG00000099966	2810402E24Rik	1.04531	1.01245	1	1	55	47	FALSE	-0.0328604
ENSMUSG00000028060	2810403A07Rik	1.08593	1.09487	1	1	307	294	FALSE	0.00893492
ENSMUSG00000101493	2810405F17Rik	1.0585	1	1	1	10	9	FALSE	-0.0584963
ENSMUSG00000018570	2810408A11Rik	1	1	1	1	22	22	FALSE	0
ENSMUSG00000100594	2810414N06Rik	1	1	1	1	7	14	FALSE	0
ENSMUSG00000040204	2810417H13Rik	1.67093	1.82195	1.58496	1.58496	35	32	FALSE	0.151021
ENSMUSG00000097811	2810425M01Rik	1	NaN	1	NaN	2	0	FALSE	NaN
ENSMUSG00000058833	2810428I15Rik	1.13037	1.13655	1	1	441	494	FALSE	0.00617617
ENSMUSG00000097709	2810429I04Rik	1	1.065	1	1	8	9	FALSE	0.0649958
ENSMUSG00000090260	2810442N19Rik	1	1	1	1	6	2	FALSE	0
ENSMUSG00000100876	2810454H06Rik	1	1.03656	1	1	11	16	FALSE	0.0365602
ENSMUSG00000085030	2810455O05Rik	NaN	NaN	NaN	NaN	0	0	FALSE	NaN
ENSMUSG00000026227	2810459M11Rik	NaN	NaN	NaN	NaN	0	0	FALSE	NaN
ENSMUSG00000032712	2810474O19Rik	1.0873	1.12225	1	1	348	320	FALSE	0.0349469
ENSMUSG00000102014	2900009J06Rik	1	1	1	1	3	9	FALSE	0
ENSMUSG00000044117	2900011O08Rik	1	1.05882	1	1	12	17	FALSE	0.0588235
ENSMUSG00000051339	2900026A02Rik	1.03581	1.00975	1	1	49	60	FALSE	-0.0260647
ENSMUSG00000107722	2900060B14Rik	1.07	1.07652	1	1	31	36	FALSE	0.00652707
ENSMUSG00000097277	2900076A07Rik	1	1.0225	1	1	37	26	FALSE	0.0224986
ENSMUSG00000087038	2900079G21Rik	NaN	NaN	NaN	NaN	0	0	FALSE	NaN
ENSMUSG00000087484	2900089D17Rik	1	1	1	1	2	3	FALSE	0
ENSMUSG00000099632	2900093K20Rik	1.045	1.01026	1	1	52	57	FALSE	-0.0347346
ENSMUSG00000085355	3010003L21Rik	1.02786	1.05416	1	1	63	54	FALSE	0.0263078
ENSMUSG00000020381	3010026O09Rik	1.01147	1.02207	1	1	51	53	FALSE	0.0106042
ENSMUSG00000079737	3110001I22Rik	1.00705	1.01444	1	1	83	81	FALSE	0.00739578
ENSMUSG00000024410	3110002H16Rik	1.01526	1.0225	1	1	115	104	FALSE	0.00723867
ENSMUSG00000026388	3110009E18Rik	1.01045	1.0225	1	1	56	52	FALSE	0.0120528
ENSMUSG00000094958	3110021N24Rik	NaN	NaN	NaN	NaN	0	0	FALSE	NaN
ENSMUSG00000025102	3110040N11Rik	1.08549	1.07919	1	1	341	346	FALSE	-0.00630739
ENSMUSG00000028300	3110043O21Rik	1.01245	1.02053	1	1	47	57	FALSE	0.00807899
ENSMUSG00000097503	3110045C21Rik	1	1	1	1	2	5	FALSE	0
ENSMUSG00000035868	3110052M02Rik	1	1	1	1	1	5	FALSE	0
ENSMUSG00000085622	3110056K07Rik	1.00597	1.02896	1	1	98	101	FALSE	0.0229895
ENSMUSG00000046806	3110062M04Rik	1.06219	1.03521	1	1	223	216	FALSE	-0.0269875
ENSMUSG00000074635	3110070M22Rik	1	1	1	1	3	4	FALSE	0
ENSMUSG00000053553	3110082I17Rik	1.0367	1.0706	1	1	91	116	FALSE	0.0338973
ENSMUSG00000097303	3110083C13Rik	1	1.02543	1	1	16	23	FALSE	0.0254332
ENSMUSG00000073590	3222401L13Rik	1	1.0868	1	1	26	25	FALSE	0.086797
ENSMUSG00000063364	3300002I08Rik	1	1	1	1	11	5	FALSE	0
ENSMUSG00000096965	3300005D01Rik	NaN	NaN	NaN	NaN	0	0	FALSE	NaN
ENSMUSG00000036242	3632451O06Rik	1	1	1	1	8	9	FALSE	0
ENSMUSG00000031125	3830403N18Rik	1.19499	1.12999	1	1	3	9	FALSE	-0.0649958
ENSMUSG00000033111	3830406C13Rik	1.05074	1.05029	1	1	196	221	FALSE	-0.00044565
ENSMUSG00000071181	3830408C21Rik	1	NaN	1	NaN	1	0	FALSE	NaN
ENSMUSG00000101731	3830432H09Rik	NaN	NaN	NaN	NaN	0	0	FALSE	NaN
ENSMUSG00000038917	3930402G23Rik	1	NaN	1	NaN	1	0	FALSE	NaN
ENSMUSG00000064202	4430402I18Rik	1	1	1	1	6	11	FALSE	0
ENSMUSG00000042579	4632404H12Rik	1.05087	1.02437	1	1	23	24	FALSE	-0.0264929
ENSMUSG00000097561	4632411P08Rik	NaN	NaN	NaN	NaN	0	0	FALSE	NaN
ENSMUSG00000048106	4632415L05Rik	1.03441	1.03839	1	1	102	87	FALSE	0.00397952
ENSMUSG00000097184	4632428C04Rik	1	1	1	1	1	3	FALSE	0
ENSMUSG00000097004	4731419I09Rik	1	1	1	1	1	1	FALSE	0
[truncated: 18,196 more rows]

## Sheet: Fig_3E
ID	Symbol	MPP1_Prof_Unpert_filtered.mean	MPP1_Def_Unpert_filtered.mean	MPP1_Prof_Unpert_filtered.median	MPP1_Def_Unpert_filtered.median	MPP1_Prof_Unpert_filtered.no	MPP1_Def_Unpert_filtered.no	0.3	Diff_mean
[truncated: 18,622 more rows]

[truncated: 14 more sheets: Fig_3F, Fig_4A, Figs_4BC, Fig4_D, Fig4_E, Fig4_F, Fig_5A, Figs_6A-D_SF3B, Figs_6EF, Fig_7A, Fig_7B, Fig_7C, SF2A, SF2B]
