# Supplementary material for: The miR-221/222 cluster regulates hematopoietic stem cell quiescence and multipotency by suppressing both Fos/AP-1/IEG pathway activation and stress-like differentiation to granulocytes
Source: PLoS Biol. 2023 Nov 20;21(11):e3002015. doi: 10.1371/journal.pbio.3002015 (PMC10695376; doi:10.1371/journal.pbio.3002015)
Supplement: S3 Data — (ZIP) [file pbio.3002015.s003.zip]

Archive with 14 entries (12 files):
- SD_Rev2/
- SD_Rev2/Fig2AB.xlsx
- SD_Rev2/Fig3C.xlsx
- SD_Rev2/R scripts for Figs_1_3_4_6_8/
- SD_Rev2/R scripts for Figs_1_3_4_6_8/.Rhistory
- SD_Rev2/R scripts for Figs_1_3_4_6_8/Early_hematopoiesis.csv
- SD_Rev2/R scripts for Figs_1_3_4_6_8/Early_hematopoiesis.txt
- SD_Rev2/R scripts for Figs_1_3_4_6_8/Rscript.R
- SD_Rev2/R scripts for Figs_1_3_4_6_8/Total_hematopoiesis.csv
- SD_Rev2/R scripts for Figs_1_3_4_6_8/Total_hematopoiesis.txt
- SD_Rev2/SF4A.xlsx
- SD_Rev2/SF4B.xlsx
- SD_Rev2/SF6A-C.xlsx
- SD_Rev2/SF6D.xlsx
