# Supplementary material for: The miR-221/222 cluster regulates hematopoietic stem cell quiescence and multipotency by suppressing both Fos/AP-1/IEG pathway activation and stress-like differentiation to granulocytes
Source: PLoS Biol. 2023 Nov 20;21(11):e3002015. doi: 10.1371/journal.pbio.3002015 (PMC10695376; doi:10.1371/journal.pbio.3002015)
Supplement: S3 Data — (ZIP) [file pbio.3002015.s003.zip › SD_Rev2/Fig2AB.xlsx]

## Sheet: Fig2AB_HSC_miR221
Well	Cт	Cт Mean	Cт SD					1	2	3	4	5	6	7	8	9	10	11	12
A1	27.536	28.0872	1.52659				A	27.536	27.127	27.2731	27.2586	27.5247	26.573	27.49	27.2381	26.9093	27.0604	31.0873	31.186
A2	27.127	28.0872	1.52659				B	27.4902	27.051	27.2684	27.3354	27.6259	26.6487	27.3146	27.1863	26.9627	26.9961	31.1433	31.2503
A3	27.2731	28.0872	1.52659				C	27.0878	27.4197	27.0274	27.3549	27.5855	27.3352	27.3511	27.4383	27.947	27.2626	31.0338	31.0144
A4	27.2586	28.0872	1.52659				D	27.2628	27.4802	26.8294	26.8354	27.3526	27.1159	27.0589	27.4349	27.8117	27.2391	30.6421	30.67
A5	27.5247	28.0872	1.52659				E	27.0576	27.7465	27.0499	27.2116	27.8434	30.8068	27.2715	27.5911	28.1884	27.5169	31.2314	31.4719
A6	26.573	28.0872	1.52659				F	27.3999	27.7371	27.1783	27.2297	27.9256	30.7917	27.564	27.6318	28.3748	28.4094	31.4699	31.4546
A7	27.49	28.0872	1.52659				G	21.1099	25.869	28.8404	30.6542	30.9618	31.9621	31.1767	31.3721	31.3213	31.3784	30.8928	Undetermined
A8	27.2381	28.0872	1.52659				H	21.1668	26.0135	28.6641	30.7261	30.9069	31.8936	31.2462	31.624	31.2546	31.6091	30.9012	Undetermined
A9	26.9093	28.0872	1.52659
A10	27.0604	28.0872	1.52659
A11	31.0873	28.0872	1.52659					5501.56	6406.46	6010.95	5954.92	5373.88	7508.34	5731.97	6137.14	6749.06	6541.46	ND	ND
A12	31.186	28.0872	1.52659
B1	27.4902	28.0872	1.52659					6217.29	5632.33	6766.39	6393.02	5592.67	6108.2	6152.64	5660.25	4767.47	6053.75	ND	ND
B2	27.051	28.0872	1.52659
B3	27.2684	28.0872	1.52659					6101.39	5038.35	6351.19	6118.76	4757.44	43.8517	5699.51	5300.35	4006.08	4605.06	ND	ND
B4	27.3354	28.0872	1.52659
B5	27.6259	28.0872	1.52659
B6	26.6487	28.0872	1.52659
B7	27.3146	28.0872	1.52659
B8	27.1863	28.0872	1.52659
B9	26.9627	28.0872	1.52659
B10	26.9961	28.0872	1.52659
B11	31.1433	28.0872	1.52659
B12	31.2503	28.0872	1.52659
C1	27.0878	28.0872	1.52659
C2	27.4197	28.0872	1.52659
C3	27.0274	28.0872	1.52659
C4	27.3549	28.0872	1.52659
C5	27.5855	28.0872	1.52659
C6	27.3352	28.0872	1.52659
C7	27.3511	28.0872	1.52659
C8	27.4383	28.0872	1.52659
C9	27.947	28.0872	1.52659
C10	27.2626	28.0872	1.52659
C11	31.0338	28.0872	1.52659
C12	31.0144	28.0872	1.52659
D1	27.2628	28.0872	1.52659
D2	27.4802	28.0872	1.52659
D3	26.8294	28.0872	1.52659
D4	26.8354	28.0872	1.52659
D5	27.3526	28.0872	1.52659
D6	27.1159	28.0872	1.52659
D7	27.0589	28.0872	1.52659
D8	27.4349	28.0872	1.52659
D9	27.8117	28.0872	1.52659
D10	27.2391	28.0872	1.52659
D11	30.6421	28.0872	1.52659
D12	30.67	28.0872	1.52659
E1	27.0576	28.0872	1.52659
E2	27.7465	28.0872	1.52659
E3	27.0499	28.0872	1.52659
E4	27.2116	28.0872	1.52659
E5	27.8434	28.0872	1.52659
E6	30.8068	28.0872	1.52659
E7	27.2715	28.0872	1.52659
E8	27.5911	28.0872	1.52659
E9	28.1884	28.0872	1.52659
E10	27.5169	28.0872	1.52659
E11	31.2314	28.0872	1.52659
E12	31.4719	28.0872	1.52659
F1	27.3999	28.0872	1.52659
F2	27.7371	28.0872	1.52659
F3	27.1783	28.0872	1.52659
F4	27.2297	28.0872	1.52659
F5	27.9256	28.0872	1.52659
F6	30.7917	28.0872	1.52659
F7	27.564	28.0872	1.52659
F8	27.6318	28.0872	1.52659
F9	28.3748	28.0872	1.52659
F10	28.4094	28.0872	1.52659
F11	31.4699	28.0872	1.52659
F12	31.4546	28.0872	1.52659
G1	21.1099	21.1384	0.0402587
G2	25.869	25.9412	0.102168
G3	28.8404	28.7523	0.124652
G4	30.6542	30.6902	0.0508379
G5	30.9618	30.9343	0.0387751
G6	31.9621	31.386	0.338354
G7	31.1767	31.386	0.338354
G8	31.3721	31.386	0.338354
G9	31.3213	31.386	0.338354
G10	31.3784	31.386	0.338354
G11	30.8928	31.386	0.338354
G12	Undetermined
H1	21.1668	21.1384	0.0402587
H2	26.0135	25.9412	0.102168
H3	28.6641	28.7523	0.124652
H4	30.7261	30.6902	0.0508379
H5	30.9069	30.9343	0.0387751
H6	31.8936	31.386	0.338354
H7	31.2462	31.386	0.338354
H8	31.624	31.386	0.338354
H9	31.2546	31.386	0.338354
H10	31.6091	31.386	0.338354
H11	30.9012	31.386	0.338354
H12	Undetermined

## Sheet: Fig2AB_MPP1_miR221
Block Type	Fast 96-Well Block (0.1mL)
Calibration Background is expired	Yes
Calibration Background performed on	09-03-2018
Calibration Normalization FAM-ROX is expired	Yes
Calibration Normalization FAM-ROX performed on	09-03-2018
Calibration Normalization VIC-ROX is expired	Yes
Calibration Normalization VIC-ROX performed on	09-03-2018
Calibration Pure Dye FAM is expired	Yes
Calibration Pure Dye FAM performed on	09-03-2018
Calibration Pure Dye NED is expired	Yes
Calibration Pure Dye NED performed on	09-03-2018
Calibration Pure Dye ROX is expired	Yes
Calibration Pure Dye ROX performed on	09-03-2018
Calibration Pure Dye SYBR is expired	Yes
Calibration Pure Dye SYBR performed on	09-03-2018
Calibration Pure Dye TAMRA is expired	Yes
Calibration Pure Dye TAMRA performed on	09-03-2018
Calibration Pure Dye VIC is expired	Yes
Calibration Pure Dye VIC performed on	09-03-2018
Calibration ROI is expired	Yes
Calibration ROI performed on	09-03-2018
Calibration Uniformity is expired	Yes
Calibration Uniformity performed on	09-03-2018
Chemistry	TAQMAN
Date Created	2021-02-15 14:44:13 PM CET
Well	Well Position	CT	Ct Mean	Ct SD
1	A1	26.1233	26.8039	1.45945					26.1233	28.0808	25.384	26.4032	26.6711	26.2987	26.0257	25.6137	25.6685	26.5107	28.8061	29.6962
2	A2	28.0808	26.8039	1.45945					26.2046	28.0535	25.5384	26.4579	26.6741	26.2407	26.2624	25.8832	25.8113	26.6518	29.4979	29.8682
3	A3	25.384	26.8039	1.45945					26.1379	26.0793	26.8302	24.2574	25.93	26.4296	26.5027	26.1981	26.7223	26.4244	30.0272	29.9737
4	A4	26.4032	26.8039	1.45945					26.1686	25.8061	26.8148	24.2339	25.9424	24.884	25.937	25.4338	26.2307	26.1514	29.7069	29.7344
5	A5	26.6711	26.8039	1.45945					26.126	26.8382	26.2695	26.365	26.0824	26.0886	26.0503	26.1903	26.8374	27.0013	30.2492	29.5138
6	A6	26.2987	26.8039	1.45945					26.2061	26.8724	26.1756	26.2653	26.0868	26.013	26.026	26.1295	26.6834	26.8525	30.3015	29.6747
7	A7	26.0257	26.8039	1.45945					20.2634	24.9511	27.8454	29.4426	29.9573	30.5354	30.0312	30.372	30.0546	30.6358	29.9432	Undetermined
8	A8	25.6137	26.8039	1.45945					19.8773	24.702	27.5177	29.4663	29.4305	29.9797	30.1745	30.2124	30.6323	30.558	29.7889	Undetermined
9	A9	25.6685	26.8039	1.45945
10	A10	26.5107	26.8039	1.45945					5976.62	2341.41	7617.57	5403.88	4904.31	5745.85	6020.61	6921.86	6943.1	5089.97	642.306
11	A11	28.8061	26.8039	1.45945					5999.7	6472.15	4603.82	11042.4	6486.97	7139.36	5854.2	6763.66	5307.46	5708.13
12	A12	29.6962	26.8039	1.45945					5972.22	4539.61	5847.68	5649.09	6152.36	6227.11	6256.24	5986.5	4728.2	4399.4		6.88247
13	B1	26.2046	26.8039	1.45945
14	B2	28.0535	26.8039	1.45945
15	B3	25.5384	26.8039	1.45945
16	B4	26.4579	26.8039	1.45945
17	B5	26.6741	26.8039	1.45945
18	B6	26.2407	26.8039	1.45945
19	B7	26.2624	26.8039	1.45945
20	B8	25.8832	26.8039	1.45945
21	B9	25.8113	26.8039	1.45945
22	B10	26.6518	26.8039	1.45945
23	B11	29.4979	26.8039	1.45945
24	B12	29.8682	26.8039	1.45945
25	C1	26.1379	26.8039	1.45945
26	C2	26.0793	26.8039	1.45945
27	C3	26.8302	26.8039	1.45945
28	C4	24.2574	26.8039	1.45945
29	C5	25.93	26.8039	1.45945
30	C6	26.4296	26.8039	1.45945
31	C7	26.5027	26.8039	1.45945
32	C8	26.1981	26.8039	1.45945
33	C9	26.7223	26.8039	1.45945
34	C10	26.4244	26.8039	1.45945
35	C11	30.0272	26.8039	1.45945
36	C12	29.9737	26.8039	1.45945
37	D1	26.1686	26.8039	1.45945
38	D2	25.8061	26.8039	1.45945
39	D3	26.8148	26.8039	1.45945
40	D4	24.2339	26.8039	1.45945
41	D5	25.9424	26.8039	1.45945
42	D6	24.884	26.8039	1.45945
43	D7	25.937	26.8039	1.45945
44	D8	25.4338	26.8039	1.45945
45	D9	26.2307	26.8039	1.45945
46	D10	26.1514	26.8039	1.45945
47	D11	29.7069	26.8039	1.45945
48	D12	29.7344	26.8039	1.45945
49	E1	26.126	26.8039	1.45945
50	E2	26.8382	26.8039	1.45945
51	E3	26.2695	26.8039	1.45945
52	E4	26.365	26.8039	1.45945
53	E5	26.0824	26.8039	1.45945
54	E6	26.0886	26.8039	1.45945
55	E7	26.0503	26.8039	1.45945
56	E8	26.1903	26.8039	1.45945
57	E9	26.8374	26.8039	1.45945
58	E10	27.0013	26.8039	1.45945
59	E11	30.2492	26.8039	1.45945
60	E12	29.5138	26.8039	1.45945
61	F1	26.2061	26.8039	1.45945
62	F2	26.8724	26.8039	1.45945
63	F3	26.1756	26.8039	1.45945
64	F4	26.2653	26.8039	1.45945
65	F5	26.0868	26.8039	1.45945
66	F6	26.013	26.8039	1.45945
67	F7	26.026	26.8039	1.45945
68	F8	26.1295	26.8039	1.45945
69	F9	26.6834	26.8039	1.45945
70	F10	26.8525	26.8039	1.45945
71	F11	30.3015	26.8039	1.45945
72	F12	29.6747	26.8039	1.45945
73	G1	20.2634	20.0704	0.272967
74	G2	24.9511	24.8266	0.176166
75	G3	27.8454	27.6815	0.231713
76	G4	29.4426	29.4544	0.0167738
77	G5	29.9573	29.6939	0.372509
78	G6	30.5354	30.2432	0.295202
79	G7	30.0312	30.2432	0.295202
80	G8	30.372	30.2432	0.295202
81	G9	30.0546	30.2432	0.295202
82	G10	30.6358	30.2432	0.295202
83	G11	29.9432	30.2432	0.295202
84	G12	Undetermined
85	H1	19.8773	20.0704	0.272967
86	H2	24.702	24.8266	0.176166
87	H3	27.5177	27.6815	0.231713
88	H4	29.4663	29.4544	0.0167738
89	H5	29.4305	29.6939	0.372509
90	H6	29.9797	30.2432	0.295202
91	H7	30.1745	30.2432	0.295202
92	H8	30.2124	30.2432	0.295202
93	H9	30.6323	30.2432	0.295202
94	H10	30.558	30.2432	0.295202
95	H11	29.7889	30.2432	0.295202
96	H12	Undetermined

## Sheet: Fig2AB_MPP2_miR221
Well	Cт
A1	29.4112					29.4112	28.3372	27.9219	27.7612	27.9524	27.8289	28.2099	27.9828	27.8117	27.3031	28.163	29.1984
A2	28.3372					29.4805	28.1884	27.9505	27.7183	27.8615	27.9051	28.2348	27.8633	27.8336	27.1688	28.0173	29.0348
A3	27.9219					28.4305	26.0276	26.8288	26.4231	26.2036	27.7503	26.9467	27.3527	27.0081	26.4457	28.2344	29.5123
A4	27.7612					28.6094	26.2476	26.9243	26.7719	26.3321	27.8944	27.1763	27.4259	27.0838	26.5613	28.522	29.0809
A5	27.9524					30.1564	26.6513	28.0264	27.9013	27.905	28.4221	28.1706	27.1813	27.819	28.1535	28.1849	28.6613
A6	27.8289					30.3772	26.6755	28.4568	28.0979	28.0435	28.4584	28.0951	27.2181	27.6368	28.9422	28.2931	28.6668
A7	28.2099
A8	27.9828
A9	27.8117
A10	27.3031
A11	28.163					2023.76	4040.66	4657.1	5042.35	4713.71	4791.46	4115.52	4682.55	4878.36	6085.87
A12	29.1984					3575.08	8698.71	6884.57	7540.4	8360.12	4879.06	6467.43	5759.31	6502.02	7768.93
B1	29.4805					787.388	7382.52	4079.81	4535.15	4583.77	3717.61	4282.43	6164.19	5066.02	3525.47
B2	28.1884
B3	27.9505
B4	27.7183
B5	27.8615
B6	27.9051
B7	28.2348
B8	27.8633
B9	27.8336
B10	27.1688
B11	28.0173
B12	29.0348
C1	28.4305
C2	26.0276
C3	26.8288
C4	26.4231
C5	26.2036
C6	27.7503
C7	26.9467
C8	27.3527
C9	27.0081
C10	26.4457
C11	28.2344
C12	29.5123
D1	28.6094
D2	26.2476
D3	26.9243
D4	26.7719
D5	26.3321
D6	27.8944
D7	27.1763
D8	27.4259
D9	27.0838
D10	26.5613
D11	28.522
D12	29.0809
E1	30.1564
E2	26.6513
E3	28.0264
E4	27.9013
E5	27.905
E6	28.4221
E7	28.1706
E8	27.1813
E9	27.819
E10	28.1535
E11	28.1849
E12	28.6613
F1	30.3772
F2	26.6755
F3	28.4568
F4	28.0979
F5	28.0435
F6	28.4584
F7	28.0951
F8	27.2181
F9	27.6368
F10	28.9422
F11	28.2931
F12	28.6668
G1	21.631
G2	23.1183
G3	27.8093
G4	27.8699
G5	27.8177
G6	27.7568
G7	27.8366
G8	27.9396
G9	27.9279
G10	27.8017
G11	28.2206
G12	29.7026
H1	21.8301
H2	23.1697
H3	27.7457
H4	27.8695
H5	27.8657
H6	28.0145
H7	27.9497
H8	27.9516
H9	27.794
H10	27.86
H11	28.2096
H12	30.0871

## Sheet: Fig2AB_HSC_miR222
Well	Cт	Cт Mean	Cт SD			1	2	3	4	5	6	7	8	9	10	11	12
A1	26.6529	26.4133	0.456883		A	26.6529	26.1903	26.4153	26.8555	26.474	26.2634	26.6947	26.6672	26.2152	26.6299	27.217	26.8904
A2	26.1903	26.4133	0.456883		B	26.9473	26.411	26.3449	26.9484	26.6882	26.2372	26.77	26.6112	26.3751	26.743	27.5395	26.6643
A3	26.4153	26.4133	0.456883		C	26.3981	26.3663	25.6691	25.8485	26.1556	25.9061	25.6342	25.7751	26.2451	25.8049	26.8024	27.0628
A4	26.8555	26.4133	0.456883		D	26.4645	26.3796	25.8518	26.1327	26.3462	26.1752	25.9889	26.243	26.6101	26.1267	26.7701	27.1539
A5	26.474	26.4133	0.456883		E	26.1979	25.7415	25.759	25.6893	25.9644	26.9339	26.0548	25.8593	26.4962	26.132	26.7898	27.5616
A6	26.2634	26.4133	0.456883		F	26.3938	26.2425	26.1619	26.0398	26.1806	27.0489	26.0725	25.7707	26.4257	26.9057	26.529	27.4468
A7	26.6947	26.4133	0.456883		G	19.8867	24.1199	26.6174	27.1959	27.1265	27.3608	27.3922	27.4494	27.3281	27.3794	27.0132	Undetermined
A8	26.6672	26.4133	0.456883		H	19.8813	24.1781	26.5814	27.0832	27.1957	27.2945	27.4355	27.3379	27.0953	27.0431	27.1841	Undetermined
A9	26.2152	26.4133	0.456883
A10	26.6299	26.4133	0.456883
A11	27.217	26.4133	0.456883			963.362	2345.5	2118.63	693.599	1556.76	2490.67	1144.73	1397.39	2361.38	1268.73		1024.03
A12	26.8904	26.4133	0.456883			1973.85	2138.92	3966.68	3258.57	2489.02	3108.09	3807.02	3203.05	1984.35	3333.63	1000.22	158.874
B1	26.9473	26.4133	0.456883			2359.25	3254.26	3349.81	3643.02	3013.02	459.989	3039.34	3796.37	1890.47	1728.9	1342.29
B2	26.411	26.4133	0.456883
B3	26.3449	26.4133	0.456883
B4	26.9484	26.4133	0.456883
B5	26.6882	26.4133	0.456883
B6	26.2372	26.4133	0.456883
B7	26.77	26.4133	0.456883
B8	26.6112	26.4133	0.456883
B9	26.3751	26.4133	0.456883
B10	26.743	26.4133	0.456883
B11	27.5395	26.4133	0.456883
B12	26.6643	26.4133	0.456883
C1	26.3981	26.4133	0.456883
C2	26.3663	26.4133	0.456883
C3	25.6691	26.4133	0.456883
C4	25.8485	26.4133	0.456883
C5	26.1556	26.4133	0.456883
C6	25.9061	26.4133	0.456883
C7	25.6342	26.4133	0.456883
C8	25.7751	26.4133	0.456883
C9	26.2451	26.4133	0.456883
C10	25.8049	26.4133	0.456883
C11	26.8024	26.4133	0.456883
C12	27.0628	26.4133	0.456883
D1	26.4645	26.4133	0.456883
D2	26.3796	26.4133	0.456883
D3	25.8518	26.4133	0.456883
D4	26.1327	26.4133	0.456883
D5	26.3462	26.4133	0.456883
D6	26.1752	26.4133	0.456883
D7	25.9889	26.4133	0.456883
D8	26.243	26.4133	0.456883
D9	26.6101	26.4133	0.456883
D10	26.1267	26.4133	0.456883
D11	26.7701	26.4133	0.456883
D12	27.1539	26.4133	0.456883
E1	26.1979	26.4133	0.456883
E2	25.7415	26.4133	0.456883
E3	25.759	26.4133	0.456883
E4	25.6893	26.4133	0.456883
E5	25.9644	26.4133	0.456883
E6	26.9339	26.4133	0.456883
E7	26.0548	26.4133	0.456883
E8	25.8593	26.4133	0.456883
E9	26.4962	26.4133	0.456883
E10	26.132	26.4133	0.456883
E11	26.7898	26.4133	0.456883
E12	27.5616	26.4133	0.456883
F1	26.3938	26.4133	0.456883
F2	26.2425	26.4133	0.456883
F3	26.1619	26.4133	0.456883
F4	26.0398	26.4133	0.456883
F5	26.1806	26.4133	0.456883
F6	27.0489	26.4133	0.456883
F7	26.0725	26.4133	0.456883
F8	25.7707	26.4133	0.456883
F9	26.4257	26.4133	0.456883
F10	26.9057	26.4133	0.456883
F11	26.529	26.4133	0.456883
F12	27.4468	26.4133	0.456883
G1	19.8867	19.884	0.0038384
G2	24.1199	24.149	0.0410976
G3	26.6174	26.5994	0.0254432
G4	27.1959	27.1395	0.0796663
G5	27.1265	27.1611	0.0489551
G6	27.3608	27.2761	0.153211
G7	27.3922	27.2761	0.153211
G8	27.4494	27.2761	0.153211
G9	27.3281	27.2761	0.153211
G10	27.3794	27.2761	0.153211
G11	27.0132	27.2761	0.153211
G12	Undetermined
H1	19.8813	19.884	0.0038384
H2	24.1781	24.149	0.0410976
H3	26.5814	26.5994	0.0254432
H4	27.0832	27.1395	0.0796663
H5	27.1957	27.1611	0.0489551
H6	27.2945	27.2761	0.153211
H7	27.4355	27.2761	0.153211
H8	27.3379	27.2761	0.153211
H9	27.0953	27.2761	0.153211
H10	27.0431	27.2761	0.153211
H11	27.1841	27.2761	0.153211
H12	Undetermined

## Sheet: Fig2AB_MPP1_miR222
Well	Well Position	CT	Ct Mean	Ct SD
1	A1	26.2708	25.8973	0.548779			26.2708	26.3196	25.6638	26.2388	26.0972	25.9452	26.1326	25.8159	25.753	25.948	25.9945	26.5921
2	A2	26.3196	25.8973	0.548779			26.2972	26.5801	25.9005	26.5093	26.0959	26.1051	26.2865	25.7776	25.6084	26.0536	26.8138	26.6102
3	A3	25.6638	25.8973	0.548779			25.3959	25.1967	26.004	24.246	25.2862	25.9334	25.7403	26.1584	26.4208	25.6932	26.4831	26.5858
4	A4	26.2388	25.8973	0.548779			25.7533	25.7648	25.8192	24.1926	25.2137	25.8326	25.7388	25.6656	25.7621	25.3646	26.3881	26.8025
5	A5	26.0972	25.8973	0.548779			25.5419	25.3224	25.4157	25.6141	25.4229	25.8895	25.9669	25.9456	26.3992	26.4203	26.9381	26.9607
6	A6	25.9452	25.8973	0.548779			25.6523	25.4059	25.2363	25.733	25.2758	25.4424	25.1074	25.448	25.8523	25.4115	26.3285	27.0265
7	A7	26.1326	25.8973	0.548779			19.3385	23.2261	25.4606	26.4664	26.3624	26.5871	26.5553	26.7166	26.3982	26.7719	26.761	Undetermined
8	A8	25.8159	25.8973	0.548779			19.3726	23.4191	25.8556	26.5236	26.2034	26.6169	26.5004	26.5711	26.5898	26.5135	26.6246	Undetermined
9	A9	25.753	25.8973	0.548779
10	A10	25.948	25.8973	0.548779			494.759	103.686	1735.7	281.586	947.893	1124.02	672.118	1698.48	1999.9	1183.55	209.975
11	A11	25.9945	25.8973	0.548779			2279.01	2529.19	1407.49	6336.71	3163.99	1479.45	1846.56	1406.22	960.146	2400.29	137.484
12	A12	26.5921	25.8973	0.548779			2219.38	2847.66	2952.44	2018.19	2887.57	2039.12	2378.9	1956.88	876.997	1396.16
13	B1	26.2972	25.8973	0.548779
14	B2	26.5801	25.8973	0.548779
15	B3	25.9005	25.8973	0.548779
16	B4	26.5093	25.8973	0.548779
17	B5	26.0959	25.8973	0.548779
18	B6	26.1051	25.8973	0.548779
19	B7	26.2865	25.8973	0.548779
20	B8	25.7776	25.8973	0.548779
21	B9	25.6084	25.8973	0.548779
22	B10	26.0536	25.8973	0.548779
23	B11	26.8138	25.8973	0.548779
24	B12	26.6102	25.8973	0.548779
25	C1	25.3959	25.8973	0.548779
26	C2	25.1967	25.8973	0.548779
27	C3	26.004	25.8973	0.548779
28	C4	24.246	25.8973	0.548779
29	C5	25.2862	25.8973	0.548779
30	C6	25.9334	25.8973	0.548779
31	C7	25.7403	25.8973	0.548779
32	C8	26.1584	25.8973	0.548779
33	C9	26.4208	25.8973	0.548779
34	C10	25.6932	25.8973	0.548779
35	C11	26.4831	25.8973	0.548779
36	C12	26.5858	25.8973	0.548779
37	D1	25.7533	25.8973	0.548779
38	D2	25.7648	25.8973	0.548779
39	D3	25.8192	25.8973	0.548779
40	D4	24.1926	25.8973	0.548779
41	D5	25.2137	25.8973	0.548779
42	D6	25.8326	25.8973	0.548779
43	D7	25.7388	25.8973	0.548779
44	D8	25.6656	25.8973	0.548779
45	D9	25.7621	25.8973	0.548779
46	D10	25.3646	25.8973	0.548779
47	D11	26.3881	25.8973	0.548779
48	D12	26.8025	25.8973	0.548779
49	E1	25.5419	25.8973	0.548779
50	E2	25.3224	25.8973	0.548779
51	E3	25.4157	25.8973	0.548779
52	E4	25.6141	25.8973	0.548779
53	E5	25.4229	25.8973	0.548779
54	E6	25.8895	25.8973	0.548779
55	E7	25.9669	25.8973	0.548779
56	E8	25.9456	25.8973	0.548779
57	E9	26.3992	25.8973	0.548779
58	E10	26.4203	25.8973	0.548779
59	E11	26.9381	25.8973	0.548779
60	E12	26.9607	25.8973	0.548779
61	F1	25.6523	25.8973	0.548779
62	F2	25.4059	25.8973	0.548779
63	F3	25.2363	25.8973	0.548779
64	F4	25.733	25.8973	0.548779
65	F5	25.2758	25.8973	0.548779
66	F6	25.4424	25.8973	0.548779
67	F7	25.1074	25.8973	0.548779
68	F8	25.448	25.8973	0.548779
69	F9	25.8523	25.8973	0.548779
70	F10	25.4115	25.8973	0.548779
71	F11	26.3285	25.8973	0.548779
72	F12	27.0265	25.8973	0.548779
73	G1	19.3385	19.3556	0.0240729
74	G2	23.2261	23.3226	0.136469
75	G3	25.4606	25.6581	0.279281
76	G4	26.4664	26.495	0.0404853
77	G5	26.3624	26.2829	0.112419
78	G6	26.5871	26.6005	0.109193
79	G7	26.5553	26.6005	0.109193
80	G8	26.7166	26.6005	0.109193
81	G9	26.3982	26.6005	0.109193
82	G10	26.7719	26.6005	0.109193
83	G11	26.761	26.6005	0.109193
84	G12	Undetermined
85	H1	19.3726	19.3556	0.0240729
86	H2	23.4191	23.3226	0.136469
87	H3	25.8556	25.6581	0.279281
88	H4	26.5236	26.495	0.0404853
89	H5	26.2034	26.2829	0.112419
90	H6	26.6169	26.6005	0.109193
91	H7	26.5004	26.6005	0.109193
92	H8	26.5711	26.6005	0.109193
93	H9	26.5898	26.6005	0.109193
94	H10	26.5135	26.6005	0.109193
95	H11	26.6246	26.6005	0.109193
96	H12	Undetermined

## Sheet: Fig2AB_MPP2_miR222
Well	Cт
A1	25.2396					25.2396	25.7903	25.9143	25.9344	25.5867	25.8649	25.9349	26.273	26.2601	25.9065	25.2085	25.4662
A2	25.7903					25.841	25.9397	26.1886	26.0805	25.915	25.9777	25.9574	26.1767	26.2369	25.9282	25.1448	25.2949
A3	25.9143					25.3388	25.4424	25.894	25.9032	25.5578	26.1465	25.98	25.9352	26.0942	25.5506	25.5789	25.4815
A4	25.9344					25.2394	24.9354	25.6281	25.8367	25.4295	26.1429	25.9867	25.9448	26.1023	25.4828	25.4941	25.3148
A5	25.5867					26.6107	26.0577	26.1635	26.2458	26.0805	26.4863	26.5574	26.2174	26.2676	25.9876	25.634	25.9301
A6	25.8649					26.6065	25.9313	26.0788	24.8708	25.1603	26.3445	26.3754	26.1558	26.202	26.905	25.5623	25.3791
A7	25.9349
A8	26.273
A9	26.2601
A10	25.9065
A11	25.2085					4670.31	3641.53	3075.91	3207.73	3996.73	3468.91	3393.21	2564.73	2495.98	3480.9
A12	25.4662					5507.2	5851.82	3964.76	3626.39	4822.93	2799.2	3280.51	3412.05	2936.33	4747.29
B1	25.841					1481.1	3246.86	2868.62	4611.86	4411.18	2018.72	1875.26	2676.19	2535.68	1931.58
B2	25.9397
B3	26.1886
B4	26.0805
B5	25.915
B6	25.9777
B7	25.9574
B8	26.1767
B9	26.2369
B10	25.9282
B11	25.1448
B12	25.2949
C1	25.3388
C2	25.4424
C3	25.894
C4	25.9032
C5	25.5578
C6	26.1465
C7	25.98
C8	25.9352
C9	26.0942
C10	25.5506
C11	25.5789
C12	25.4815
D1	25.2394
D2	24.9354
D3	25.6281
D4	25.8367
D5	25.4295
D6	26.1429
D7	25.9867
D8	25.9448
D9	26.1023
D10	25.4828
D11	25.4941
D12	25.3148
E1	26.6107
E2	26.0577
E3	26.1635
E4	26.2458
E5	26.0805
E6	26.4863
E7	26.5574
E8	26.2174
E9	26.2676
E10	25.9876
E11	25.634
E12	25.9301
F1	26.6065
F2	25.9313
F3	26.0788
F4	24.8708
F5	25.1603
F6	26.3445
F7	26.3754
F8	26.1558
F9	26.202
F10	26.905
F11	25.5623
F12	25.3791
G1	19.9515
G2	22.1461
G3	25.9211
G4	26.0459
G5	26.1097
G6	25.9555
G7	26.179
G8	26.0448
G9	26.0463
G10	25.8367
G11	25.0566
G12	Undetermined
H1	19.9207
H2	22.2789
H3	25.9161
H4	25.9956
H5	26.1313
H6	25.9654
H7	26.1716
H8	25.9544
H9	26.1068
H10	25.8706
H11	25.1097
H12	Undetermined

## Sheet: Fig2AB_Def-HSC-MPP1_miR221_NTC
Fast 96-Well Block (0.1mL)
Yes
09-03-2018
Yes
09-03-2018
Yes
09-03-2018
Yes
09-03-2018
Yes
09-03-2018
Yes
09-03-2018
Yes
09-03-2018
Yes
09-03-2018
Yes
09-03-2018
Yes
09-03-2018
Yes
09-03-2018
TAQMAN
2019-05-15 13:59:21 PM CEST
2019-05-15 15:33:38 PM CEST
C:\Applied Biosystems\QuantStudio Real-Time PCR Software\User Files\experiments\Peter\2015-05-15_SCmiR221_Cre-vs-KO\2019-05-15_2nd_ 135921.eds
2019-05-15 135921
2019-05-15 14:12:58 PM CEST
2019-05-15 15:44:52 PM CEST
Standard Curve
278870385
278870385
QuantStudio(TM) 7 Flex System
ROX
Ct
true
Stage 2, Step 2
Well Position	Quantity	CT	Quant calc	Quant/100				1	2	3	4	5	6	7	8	9	10	11	12
A1	97435.7	21.7794	13490.4	974.357				13490.4	9042.32	7799.81	3299.05	19232.5	5067.52	39.9363	28.6324	0.11498	7.82	52.3264	6.71176
A2	66297.1	22.3686	9042.32	662.971					1628.68			1507.53		18.8492	4.6382		1.85304	6.14203	7.048
A3	57496.1	22.5865	7799.81	574.961				22010.9	21494.7	8908.43	7836.92	9539.9		81.0115	54.9355	0	9.18707	0	2.14398
A4	25076.3	23.8564	3299.05	250.763				29183.7	27012.9	23779.8	14126.9	12252		103.225	134.182	0.716114	13.4343	0	5.40857
A5	137185	21.2558	19232.5	1371.85				2124.58			1536.42			3.39849	0.356033	1.0343	16.7713	0	0
A6	37930.2	23.2231	5067.52	379.302				17057.4	2091.7		5026.44			11.7619	1.77833	2.20224	25.2901	0	0
A7		Undetermined
A8	2863.24	27.177		28.6324
A9	11.498	35.6204		0.11498
A10	782	29.1631		7.82
A11	5232.64	26.2543		52.3264
A12	671.176	29.397		6.71176
B1	11742.4	25.0174		117.424
B2	12705.6	24.8968	1628.68	127.056
B3	10353.4	25.2101		103.534
B4	7067.34	25.7944		70.6734
B5	11793	25.0108	1507.53	117.93
B6	8412.28	25.5278		84.1228
B7		Undetermined		#VALUE!
B8	463.82	29.9625		4.6382
B9		Undetermined		#VALUE!
B10	185.304	31.3665		1.85304
B11	614.203	29.5327		6.14203
B12	704.8	29.3222		7.048
C1	156252	21.0566	22010.9	1562.52
C2	152643	21.0924	21494.7	1526.43
C3	65331.1	22.391	8908.43	653.311
C4	57753.1	22.5797	7836.92	577.531
C5	69812.2	22.2895	9539.9	698.122
C6	937.679	28.8853		9.37679
C7	8101.15	25.5854		81.0115
C8	5493.55	26.1799		54.9355
C9		Undetermined		#VALUE!
C10	918.707	28.9165		9.18707
C11		Undetermined		#VALUE!
C12	214.398	31.1433		2.14398
D1	205036	20.6408	29183.7	2050.36
D2	190318	20.7548	27012.9	1903.18
D3	168246	20.9435	23779.8	1682.46
D4	101872	21.7112	14126.9	1018.72
D5	88848.8	21.9205	12252	888.487
D6	1376.34	28.298		13.7634
D7	10322.5	25.2146		103.225
D8	13418.2	24.8133	1724.14	134.182
D9	71.6114	32.8214		0.716114
D10	1343.43	28.335		13.4343
D11		Undetermined		#VALUE!
D12	540.857	29.7273		5.40857
E1	16407.7	24.5055	2124.58	164.077
E2	209.027	31.1821		2.09027
E3	704.62	29.3225		7.0462
E4	12006.2	24.9834	1536.42	120.062
E5	1906.84	27.7991		19.0684
E6		Undetermined		#VALUE!
E7	339.849	30.4384		3.39849
E8	35.6033	33.8908		0.356033
E9	103.43	32.2588		1.0343
E10	1677.13	27.9955		16.7713
E11		Undetermined		#VALUE!
E12		Undetermined		#VALUE!
F1	122178	21.4331	17057.4	1221.78
F2	16167.4	24.528	2091.7	161.674
F3	11642.3	25.0305		116.423
F4	37627	23.2354	5026.44	376.27
F5	5865.2	26.0797		58.652
F6	47.2111	33.4589		0.472111
F7	1176.19	28.5385		11.7619
F8	177.833	31.4295		1.77833
F9	220.224	31.1023		2.20224
F10	2529.01	27.367		25.2901
F11		Undetermined		#VALUE!
F12		Undetermined		#VALUE!
G1	1000000	17.062	14.062	10000
G2	100000	21.7736	18.7736	1000
G3	10000	25.7624	22.7624	100
G4	1000	29.5244	26.5244	10
G5	100	32.656	29.656	1
G6	10	35.9004	32.9004	0.1
G7	1	Undetermined		0.01
G8		Undetermined		#VALUE!
G9	7200.07	25.7659		72.0007
G10	381.073	30.2632		3.81073
G11	17955820	13.7967		179558
G12	15812621	13.9912		158126
H1	1000000	17.3063	14.3063	10000
H2	100000	22.1084	19.1084	1000
H3	10000	26.1578	23.1578	100
H4	1000	29.5568	26.5568	10
H5	100	32.3999	29.3999	1
H6	10	35.1679	32.1679	0.1
H7	1	38.2821	35.2821	0.01
H8		Undetermined		#VALUE!
H9	9804.18	25.2935		98.0418
H10	116.873	32.0718		1.16873
H11	538711	19.1626		5387.11
H12	505166	19.261		5051.66

## Sheet: Fig2AB_Def-HSC-MPP1_miR222_NTC
Well Position	Quantity
A1						612.111	23.5779	52.3548	9061.21	3.07958	11.2719		11.8923	50.3256	23.0992
A2				13.2906	48.4215	1218.1	11.9409	10.9494	1362.13	1.68494	3.55426	1.19172	1.11596	6.98245	0.424003
A3	612.111			22.7434	60.5898	2273.8	27.2281	22.4038	2579.58	1.86026	4.81489	0.350924	3.22699	14.3039	4.87409
A4	23.5779			2595.66	2488.14	892.95	401.91	1894.71	1722.56	13.8165	32.1073	50.4808	53.7426	3.79142	46.1683
A5	52.3548			3554.87	3278.58	1277.92	682.211	3216.96	2937.63	18.89	44.7894	56.2709	84.4109	3.86873	49.0286
A6	9061.21											8919.75	185.62	367780	39.9363
A7	3.07958											11357.6	130.119	18267.3	18.8492	29.3928
A8	11.2719
A9
A10	11.8923
A11	50.3256
A12	23.0992
B1	13.2906
B2	48.4215
B3	1218.1
B4	11.9409
B5	10.9494
B6	1362.13
B7	1.68494
B8	3.55426
B9	1.19172
B10	1.11596
B11	6.98245
B12	0.424003
C1	22.7434
C2	60.5898
C3	2273.8
C4	27.2281
C5	22.4038
C6	2579.58
C7	1.86026
C8	4.81489
C9	0.350924
C10	3.22699
C11	14.3039
C12	4.87409
D1	2595.66
D2	2488.14
D3	892.95
D4	401.91
D5	1894.71
D6	1722.56
D7	13.8165
D8	32.1073
D9	50.4808
D10	53.7426
D11	3.79142
D12	46.1683
E1	3554.87
E2	3278.58
E3	1277.92
E4	682.211
E5	3216.96
E6	2937.63
E7	18.89
E8	44.7894
E9	56.2709
E10	84.4109
E11	3.86873
E12	49.0286
F1	1000000	14.3187
F2	100000	17.4167
F3	10000	20.8956
F4	1000	24.2465
F5	100	27.5205
F6	10	31.3435
F7	1	34.9047
F8
F9	8919.75
F10	185.62
F11	367780
F12	39.9363
G1	1000000	13.7694
G2	100000	17.0168
G3	10000	20.704
G4	1000	23.7199
G5	100	26.9494
G6	10	30.8244
G7	1	33.9716
G8
G9	11357.6
G10	130.119
G11	18267.3
G12	18.8492
H1	1000000
H2	100000
H3	10000
H4	1000
H5	100
H6	10
H7	1
H8
H9
H10
H11
H12

## Sheet: Fig_2AB_SF6CHSC_Sno202
Well	Cycle	Target Name	ΔRn A1		A2		A3		A4		A5		A6		A7		A8		A9		A10		A11		A12
A1	1	Son202	-426.206	-803.75	-585.89	-13.6962	-1072.63	-433.755	-941.376	-109.024	-1210.29	-236.801	-1356.32	-236.829	-1072.24	55.7244	-1734.97	133.508	-1342.41	18.0143	-1458.96	495.114	-367.306	81.5996	-439.389	-833.686
A1	2	Son202	-341.557	-287.855	-355.126	-181.364	-499.724	-299.043	-636.614	-123.039	-811.815	-381.647	-828.068	-286.187	-623.92	-150.214	-998.216	7.05829	-801.689	-84.8565	-802.485	232.085	-459.103	-59.363	-176.169	-386.906
A1	3	Son202	-290.279	-268.846	-177.966	-156.069	-344.889	-77.3317	-430.807	-124.922	-418.379	-177.401	-417.099	-151.697	-264.145	-93.133	-508.742	-83.5319	-432.74	-33.616	-406.091	287.352	-345.51	-134.343	-137.027	-109.14
A1	4	Son202	-104.473	8.90356	-75.9227	-48.2823	-115.288	-58.3018	-105.427	-29.5131	-32.852	-76.9261	-116.973	-64.653	-47.7217	-64.1887	-89.4794	-6.90919	-89.6514	-107.895	-193.433	-54.5838	-164.01	-0.280391	-32.9668	-80.0339
A1	5	Son202	-43.6619	23.6801	76.0157	4.79378	160.393	17.2222	90.0184	35.4177	90.4585	42.6364	118.06	51.0029	114.926	-2.37519	116.047	24.1178	87.4532	41.1775	77.6681	-29.25	52.0584	-24.0965	33.4097	-32.0293
A1	6	Son202	116.066	147.113	84.4911	38.5515	99.6293	75.2384	182.583	83.2957	137.949	63.3357	147.189	53.2095	144.105	33.3524	106.638	72.0061	169.57	31.3926	81.9452	16.6932	138.158	105.771	17.1884	19.0007
A1	7	Son202	143.152	115.944	53.3338	124.061	132.705	62.0202	269.541	-9.47085	154.767	71.0642	202.357	60.9395	111.365	96.3924	256.834	13.873	186.848	56.9203	313.804	-179.924	155.117	111.98	0.689882	25.7456
A1	8	Son202	206.292	111.094	125.264	30.862	137.214	26.1692	165.607	53.497	172.087	55.7068	145.131	96.2067	71.87	63.7528	203.256	26.7769	140.017	-4.60485	270.993	-200.698	166.845	66.9961	-66.6934	8.20137
A1	9	Son202	146.629	-77.4968	71.9566	33.0299	123.86	20.9061	78.219	77.9844	101.3	56.6229	141.807	25.3039	41.1253	66.4979	137.097	-41.6531	170.175	53.2177	44.1337	91.7356	198.466	-73.8474	179.542	53.1337
A1	10	Son202	82.4949	34.3578	-20.6754	80.3111	77.1276	13.6117	42.8718	35.2374	100.66	131.057	110.854	69.3992	11.6072	16.9618	139.795	54.0575	55.6894	21.0559	56.9733	55.0733	94.0186	49.7154	98.2606	157.443
A1	11	Son202	74.0055	49.9371	-52.1433	94.7876	4.89861	26.169	10.0225	40.0685	10.6949	51.9042	15.3831	17.7972	-21.1062	-2.38099	54.6263	-4.98972	55.9171	51.3686	181.424	-185.487	94.4267	-45.7179	-42.6344	163.174
A1	12	Son202	-4.0131	60.6024	37.2423	-6.73589	-42.7796	-40.8637	11.0151	-113.479	-53.6899	-16.8477	-28.2026	-53.0801	-77.8176	-18.13	-9.72245	-24.0858	17.221	-31.4358	-36.9434	12.9694	6.78008	26.8097	214.496	82.7062
A1	13	Son202	-17.731	-100.312	-26.9443	-40.3844	-30.2468	-51.6815	-89.4201	-7.44306	-46.1821	-40.959	-58.5404	7.96632	-62.7908	-43.504	-51.7919	-4.42205	-66.5045	-15.7343	49.7692	-53.3785	-64.974	-60.2916	16.2024	83.2029
A1	14	Son202	-105.447	-25.5574	-30.9786	-77.3961	-75.4699	-31.6301	-107.597	-27.8815	-107.395	-50.0273	-113.132	-45.0263	-6.86556	-3.03037	-115.809	-28.5806	-138.329	-31.484	-184.792	122.756	-151.619	-43.053	-94.4133	-97.2729
A1	15	Son202	-203.034	-79.4195	-63.6731	-77.529	-127.156	18.472	-116.626	-12.7906	-109.418	-110.166	-146.833	-67.3685	-14.5516	-50.2149	-238.749	3.34094	-155.664	-30.3627	-255.452	116.742	-179.757	20.3574	-186.054	-274.132
A1	16	Son202	-290.019	-134.01	-205.44	-10.8435	-147.576	36.3007	-106.495	-35.0669	-76.6001	-121.244	-104.007	-69.7517	-17.349	-47.1846	-158.235	-47.7785	-124.607	-75.3663	-107.7	-120.26	-230.232	-42.2477	-253.606	-367.848
A1	17	Son202	-422.37	-151.241	-128.781	-139.373	-205.788	83.0005	-164.313	-34.8412	-42.6762	-142.297	-104.309	-94.0861	7.88095	-71.5723	-198.718	-30.689	-138.213	-137.749	-85.0308	-117.582	-448.969	-26.5815	-318.806	-541.183
A1	18	Son202	-496.256	-298.285	-217.589	-62.8925	-173.173	132.841	-143.649	20.9919	-21.2016	-190.232	-65.8403	-63.274	-13.5258	-121.263	-218.653	-15.9394	-111.259	-219.165	-85.744	-81.149	-446.779	-162.757	-379.085	-559.436
A1	19	Son202	-667.021	-336.417	-177.281	-196.557	-217.275	91.2243	-164.23	-63.509	-46.8462	-138.681	-72.221	-177.097	31.3272	-120.178	-305.437	-50.6565	-58.7027	-233.016	-337.029	176.341	-629.592	-2.47152	-502.81	-723.56
A1	20	Son202	-706.104	-303.574	-217.005	-101.43	-196.619	198.731	-160.572	5.29282	28.4859	-185.666	-42.5549	-190.001	-10.9175	-38.3721	-199.86	-94.1432	-39.4945	-319.373	-111.36	-39.9794	-708.35	-11.6275	-529.877	-800.911
A1	21	Son202	-811.784	-417.946	-212.805	-85.4297	-254.315	169.665	-176.636	6.87981	-9.48483	-192.537	14.3847	-188.543	3.87107	-74.5977	-239.586	-132.94	31.1882	-355.134	-139.952	-36.7882	-748.897	110.304	-618.028	-870.782
A1	22	Son202	-911.694	-490.271	-179.987	-174.522	-245.868	138.412	-178.28	-9.25391	35.2417	-111.283	-18.6756	-208.973	11.5991	-99.124	-322.235	-87.0677	15.0976	-489.017	-323.472	195.59	-774.331	43.8262	-667.552	-989.857
A1	23	Son202	-996.818	-447.289	-156.84	-130.694	-285.271	86.9336	-172.442	-94.5497	25.1285	-112.718	-27.1325	-252.962	18.0009	-36.043	-324.039	-148.519	70.1534	-483.829	-168.318	3.26608	-889.805	61.1312	-848.98	-900.278
A1	24	Son202	-1153.92	-475.311	-140.615	-160.246	-320.718	156.452	-256.096	-92.9139	19.7984	-157.543	-63.1734	-310.263	-4.32383	-60.0693	-334.327	-137.389	101.063	-621.391	-356.687	214.36	-956.405	-34.5092	-1035.14	-930.539
A1	25	Son202	-1169.23	-599.068	-231.532	-9.56666	-362.805	36.2199	-208.248	-237.981	77.5953	-51.1676	-43.7396	-283.357	-26.0587	-56.4707	-370.955	-166.608	172.056	-554.311	-363.186	279.379	-972.718	-66.6593	-1178.94	-906.669
A1	26	Son202	-1270.05	-510.875	-158.504	-42.8597	-392.477	56.9431	-218.667	-110.256	115.875	-25.984	-1.98945	-255.061	49.7142	-7.38766	-398.023	-188.819	203.362	-568.485	-133.715	30.1483	-917.823	49.2843	-1256.2	-953.153
A1	27	Son202	-1300.73	-541.134	-179.45	-67.3285	-411.509	-35.4684	-301.595	-126.799	121.402	-26.2222	-44.4717	-296.438	11.2156	-6.76754	-440.254	-228.036	226.773	-658.453	-134.708	-24.4124	-1026.42	25.7006	-1358.88	-1046.12
A1	28	Son202	-1418.68	-643.352	-135.373	13.6461	-418.546	-110.487	-171.454	-242.119	192.748	60.563	-28.2899	-283.128	8.6038	39.6885	-462.669	-187.408	235.089	-710.722	-297.96	322.64	-1000.82	-16.0003	-1371.59	-1100.2
A1	29	Son202	-1470.07	-625.35	-84.5616	3.24172	-494.801	-99.061	-154.09	-264.43	312.669	170.424	28.7474	-225.074	54.5545	13.7969	-381.676	-200.605	316.469	-604.214	39.0886	160.48	-1051.89	41.1641	-1477.18	-1166.4
A1	30	Son202	-1510.89	-540.545	24.6384	101.705	-495.555	-118.162	-194.732	-106.079	548.814	414.284	183.955	-80.2439	153.962	113.677	-368.767	-109.34	451.197	-478.694	288.756	406.657	-1106.91	-56.4938	-1607.08	-1291.93
A1	31	Son202	-1412.75	-390.705	302.188	276.88	-522.571	-154.816	-98.3178	11.1638	1027.45	1016.15	359.896	159.752	317.05	199.959	-274.79	194.222	669.034	-195.009	559.012	1021.43	-1154.33	-52.3686	-1750.39	-1315.84
A1	32	Son202	-1174.07	31.2332	883.318	702.915	-583.411	-169.893	137.224	258.003	1945.32	2134.81	795.176	786.747	624.072	418.177	-72.9551	528.015	1198.89	214.3	1772.82	1321.15	-1226.49	-84.2433	-1871.44	-1428.5
A1	33	Son202	-420.664	902.842	2039.18	1528.52	-601.427	-177.653	581.837	825.027	3816.85	4356.81	1559.59	1868.2	1274.91	823.565	359.77	1505.96	2136.91	1190.15	3811.75	2724.24	-1266.57	-116.352	-1960.86	-1501.32
A1	34	Son202	987.327	2539.46	4392.19	3332.79	-597.66	-197.931	1626.32	1994.28	7620.49	9018.69	3279.88	4236.79	2687.3	1792.42	1394.46	3384.57	4204.48	3161.58	7884.68	5576.57	-1287.14	-127.077	-1971.42	-1541.39
A1	35	Son202	4027.81	5893.06	8771.56	6952.28	-626.448	-230.007	3698.32	4420.72	14367	16957.2	6491	8825.83	5383.12	3610.71	3219.3	7236.61	8155.56	6946.13	15103.2	10907.2	-1333.05	-65.0081	-2186.7	-1612.76
A1	36	Son202	9818	11916.9	16062.4	13620.9	-636.864	-254.104	7727.9	8957.06	24954.7	28903.8	12461.6	16565.2	10488	7420.6	7181.4	14053.8	15202	14141.8	25748.9	20784.6	-1389.81	-130.633	-2286.83	-1606.06
A1	37	Son202	19140.3	21545.1	26426.3	23983.7	-649.785	-285.681	14509.1	17127.8	38726.8	43763.2	21739.2	27759.8	18996.3	14351.2	14491.4	24690.7	26015.2	25170.1	39880.4	34276.1	-1374.32	-83.2048	-2392.95	-1635.1
A1	38	Son202	31928.2	34332.1	38549.1	37493.3	-661.441	-217.568	24861.1	28608.1	54310.2	60215.2	33931.8	41420	30837.3	25229.7	25809	38361.2	39711.7	39610.2	55490.2	50943.1	-1437.13	-114.419	-2521.32	-1650.46			1	2	3	4	5	6	7	8	9	10	11	12
A1	39	Son202	46503.9	48315	51049.8	52900.1	-687.43	-264.19	37326.5	42696.5	69991.1	76483.7	47739.2	56015	44599.2	39814.5	40589.1	53500	54819	56016	71786	67473.6	-1449.57	-40.9718	-2643.04	-1737.93
A1	40	Son202	61875.9	62610	62947.2	68191.6	-727.913	-279.932	50748.3	58007.4	84613	91550.1	61628.6	70123.1	59095.4	56243.6	57262.9	68791.1	70163	72071.1	85685.6	85350.6	-1409.75	-267.843	-2696.69	-1832.47			62243	65569.4	-503.922	54377.8	88081.5	65875.8	57669.5	63027	71117.1	85518.1	-838.798	-2264.58
B1	1	Son202
B1	2	Son202
B1	3	Son202
B1	4	Son202
B1	5	Son202
B1	6	Son202
B1	7	Son202																											1	2	3	4	5	6	7	8	9	10	NTC	NTC
B1	8	Son202																										HSC#1	62243	65569.4	-503.922	54377.8	88081.5	65875.8	57669.5	63027	71117.1	85518.1	-838.798	-2264.58
B1	9	Son202																										HSC#2	66192.8	44113.2	46553.9	22918	35495.2	49287	25918.6	47256.5	55908.7	18700.2	7.88839	-1480.38
B1	10	Son202																										HSC#3	83061.4	27273	44862.1	79936.8	33107.4	-1163.29	69245	59757.9	43705.2	63194.5	-982.791	-1180.03
B1	11	Son202
B1	12	Son202																											228.247
B1	13	Son202
B1	14	Son202
B1	15	Son202
B1	16	Son202
B1	17	Son202
B1	18	Son202
B1	19	Son202
B1	20	Son202
B1	21	Son202
B1	22	Son202
B1	23	Son202
B1	24	Son202
B1	25	Son202
B1	26	Son202
B1	27	Son202
B1	28	Son202
B1	29	Son202
B1	30	Son202
B1	31	Son202
B1	32	Son202
B1	33	Son202
B1	34	Son202
B1	35	Son202
B1	36	Son202
B1	37	Son202
B1	38	Son202
B1	39	Son202
B1	40	Son202
C1	1	Son202	-945.078	-689.629	16.0447	-297.374	-132.445	-190.841	358.4	273.175	62.9307	108.015	62.113	-148.516	315.489	49.4489	88.002	-147.973	-213.528	-427.473	-312.702	458.659	-278.4	-530.16	-1180.37	-1017.98
C1	2	Son202	-572.46	-615.562	16.7235	-295.186	-161.26	-338.095	-118.893	146.759	-3.00864	-155.496	-100.313	-243.199	101.795	-11.3755	-106.902	-157.469	-154.337	-340.882	-256.406	374.568	-77.1613	-405.522	-569.345	-539.354
C1	3	Son202	-302.245	-253.956	-100.195	-161.999	-101.481	-316.682	-41.4321	8.06561	-94.6843	-109.931	-91.5104	-141.835	7.92333	25.9504	-152.279	-111.507	-73.853	-171.444	-170.905	-119.382	-50.032	-162.477	-381.893	-292.789
C1	4	Son202	-168.874	-124.951	-36.9893	-48.7504	-35.6461	-12.2214	-79.477	24.7081	50.9603	-31.8172	2.54413	-82.4087	-4.46576	-0.28609	-72.4642	-18.9485	25.426	-23.7814	-3.5326	-38.2288	-0.680063	-62.951	-246.189	-234.95
C1	5	Son202	5.74957	-65.5739	25.0976	60.5428	117.582	56.0476	-48.559	54.2099	-31.7212	7.30065	24.7901	3.16241	16.1471	4.22152	11.0888	26.5167	-14.4455	23.9791	98.9099	0.1784	127.979	164.178	85.8554	-5.12071
C1	6	Son202	77.9979	60.62	47.3662	93.1876	-2.24702	91.1154	-0.676146	20.5809	45.7067	-28.9154	1.15316	31.4874	107.24	0.250612	-6.43247	24.3959	87.058	87.5658	111.241	61.9118	-22.9645	13.3372	136.983	129.4
C1	7	Son202	151.783	102.861	114.029	86.2387	73.8461	78.5993	246.416	-205.65	40.0388	66.8489	21.2213	95.1991	-70.051	-30.9547	98.8373	94.863	-12.5009	62.0801	-51.9787	54.2527	-17.2043	30.8162	188.719	172.987
C1	8	Son202	139.907	154	32.1515	32.3268	26.1638	131.614	41.1833	1.83651	62.4257	14.8282	28.1958	72.3639	-80.5866	-18.7439	119.347	46.9122	23.1511	39.3191	-64.4444	48.1951	9.92496	60.3715	186.466	225.301
C1	9	Son202	240.975	332.149	-7.31626	15.3642	4.38386	88.942	-77.8206	76.6821	44.5059	72.5027	38.1585	97.3646	12.5497	-3.67578	29.0565	3.70358	38.5237	42.8374	141.234	118.177	-21.8579	20.9072	222.17	161.36
C1	10	Son202	193.427	141.136	5.15937	27.4269	5.61955	116.93	-27.1487	55.3128	-76.871	137.91	41.0626	60.9494	-23.2339	-17.4611	123.008	25.0047	-53.545	25.2307	109.151	36.49	-57.172	-15.2134	205.251	156.699
C1	11	Son202	90.6437	19.867	-24.6892	30.3569	-68.0452	37.7671	-70.0862	17.3342	-111.006	83.6916	14.5468	67.1064	-63.541	49.3472	44.8343	-30.8231	-47.2993	27.6885	-89.0174	-76.4641	82.7464	44.336	107.986	114.638
C1	12	Son202	-93.7232	-36.8395	-9.43624	-25.2268	-45.372	-20.9443	215.515	-139.789	94.3265	-10.0596	27.1385	28.5856	54.3473	-21.2233	28.5298	-7.8325	62.0871	28.3923	44.6965	43.408	-100.884	-67.0112	-29.2021	0.906561
C1	13	Son202	100.771	70.1708	-19.3044	-51.1485	-5.83551	-58.5132	-80.8225	64.541	-20.5015	-102.713	-42.266	-51.0777	38.0461	-11.0106	-20.9856	16.6132	-20.4308	-6.50734	-95.1423	-72.2687	12.1202	113.821	-86.0742	-27.2388
C1	14	Son202	-164.469	-176.655	-21.5651	-52.8455	45.9412	-85.502	1.60918	20.7303	43.5748	-5.91758	-44.6158	-115.594	7.82303	23.7783	-67.0068	-59.1775	-14.1871	-46.9265	-14.5104	-48.6134	-32.647	-42.0941	-147.095	-134.927
C1	15	Son202	-271.943	-222.828	-4.30819	-5.47412	-14.9091	-107.153	-78.7013	1.43724	-46.7551	-93.7274	-20.4187	-65.3027	-2.19888	-0.19263	-135.534	-9.72015	0.0156894	-88.4336	-15.7027	-7.65537	70.6717	-98.0213	-242.978	-266.266
C1	16	Son202	-104.992	-280.845	2.04635	-37.468	-10.2203	-175.993	-37.7091	15.6481	40.911	-57.3869	-49.9052	-132.146	141.062	1.31303	-151.688	-15.4132	27.2907	-99.7435	-297.516	-280.854	146.381	29.3211	-292.018	-379.984
C1	17	Son202	-256.831	-373.516	32.6333	-9.18063	-51.9025	-253.873	-112.467	-88.8286	-144.579	-35.7006	-102.847	-174.881	-22.1528	-14.1501	-170.961	60.8137	10.9134	-105.383	-285.044	-215.015	3.94787	28.0716	-417.242	-530.484
C1	18	Son202	-363.108	-368.889	37.7535	23.0052	-19.661	-287.871	-70.2071	-64.6217	-28.6474	19.3157	-101.697	-200.683	157.241	-5.95691	-257.246	36.1539	-53.9639	-179.055	-310.102	-225.682	169.954	53.578	-430.831	-511.333
C1	19	Son202	-473.837	-555.275	74.0357	106.72	-91.5796	-294.507	3.54874	-179.178	-276.29	-47.8125	-166.4	-240.688	119.809	-62.2208	-311.9	62.8828	46.7818	-176.898	-139.546	-101.784	-99.5709	-0.763264	-474.514	-655.131
C1	20	Son202	-500.735	-542.146	124.525	109.094	-48.3615	-336.564	-142.709	-125.118	-263.352	-163.925	-162.463	-217.707	99.5393	-202.018	-225.871	107.424	66.1018	-207.149	-272.703	-241.926	-91.8381	78.7451	-533.511	-710.897
C1	21	Son202	-623.285	-613.553	200.589	125.141	-37.4735	-369.191	-131.676	-232.411	-191.961	-81.1236	-128.447	-251.24	31.949	-219.288	-276.656	75.2643	161.793	-245.757	-250.874	-266.718	-94.9588	-35.1782	-540.76	-735.484
C1	22	Son202	-528.92	-579.748	214.142	116.647	-86.7534	-417.057	-114.658	-235.46	-435.627	-122.4	-213.396	-299.094	-49.8229	-186.089	-332.509	46.9873	178.296	-258.227	-74.418	-174.451	-5.86276	110.391	-692.624	-889.139
C1	23	Son202	-668.127	-690.238	221.317	77.9303	-136.385	-455.776	-60.5742	-365.378	-494.981	-299.273	-226.404	-330.601	-206.691	-258.935	-415.149	2.45252	179.796	-336.401	-258.464	-363.313	26.8564	28.735	-531.707	-837.861
C1	24	Son202	-733.527	-767.303	225.742	64.663	-129.936	-573.781	-259.635	-336.341	-437.211	-242.233	-265.162	-330.884	-229.677	-342.169	-469.192	43.0388	210.137	-419.937	-111.437	-247.691	-29.6042	-114.501	-545.837	-820.746
C1	25	Son202	-651.452	-634.979	191.981	15.5558	-192.576	-588.045	10.961	-608.82	-544.408	-185.527	-322.055	-364.836	-416.203	-408.329	-447.735	-6.16202	267.295	-368.549	-43.6199	-238.516	29.8317	63.74	-516.795	-832.464
C1	26	Son202	-655.931	-727.412	186.756	21.6166	-91.1525	-672.801	-241.225	-378.074	-596.723	-255.319	-278.53	-328.695	-384.756	-356.681	-472.082	-88.2418	226.223	-518.955	-355.816	-424.275	126.928	-50.6794	-596.028	-894.588
C1	27	Son202	-599.895	-659.087	118.753	-59.0316	-113.325	-655.306	-303.211	-410.201	-688.986	-227.238	-359.432	-478.255	-533.438	-340.92	-518.654	-101.214	339.668	-384.173	-383.878	-598.419	-113.931	-163.296	-650.861	-891.366
C1	28	Son202	-518.93	-600.856	64.8906	-62.3673	-149.468	-689.474	-39.8964	-592.342	-698.744	-251.568	-329.722	-450.812	-657.923	-454.168	-571.453	-120.975	387.655	-440.063	-173.455	-473.951	-49.0539	-193.999	-704.823	-970.07
C1	29	Son202	-471.416	-529.385	60.9502	-39.7889	-163.879	-763.244	-13.3339	-678.814	-679.173	-221.655	-310.54	-412.898	-671.213	-472.969	-582.871	-95.9829	344.319	-550.969	-414.286	-681.798	-166.032	-228.223	-645.453	-901.223
C1	30	Son202	-321.053	-399.386	67.668	-14.0835	-128.212	-718.858	-269.928	-414.561	-640.404	-342.902	-329.783	-467.999	-699.588	-465.243	-547.421	-125.94	424.963	-590.997	-404.54	-685.457	-209.864	-142.548	-735.481	-972.558
C1	31	Son202	-120.939	-434.965	165.581	54.5906	-31.1889	-818.509	-230.338	-466.488	-740.992	-302.437	-247.175	-444.039	-869.762	-415.409	-477.476	-147.01	546.178	-578.891	-188.828	-619.794	-200.428	-154.585	-667.375	-991.487
C1	32	Son202	281.807	-227.111	309.326	185.8	93.6073	-648.847	-117.023	-499.854	-646.161	-254.499	-149.931	-241.778	-718.56	-393.436	-286.753	-72.2983	910.177	-409.685	-512.122	-914.562	-272.914	-170.247	-721.686	-1037.62
C1	33	Son202	1399.07	272.911	659.245	487.577	426.091	-563.059	49.4299	-474.047	-135.298	-208.765	197.012	170.217	-736.072	-152.938	244.626	90.329	1458.56	-181.079	-383.004	-898.421	-349.564	-211.182	-741.414	-1070.79
C1	34	Son202	3411.27	1631.62	1379.49	1090.15	1257.65	42.269	562.615	-382.321	362.37	65.6864	836.15	1130.46	-530.654	178.303	1432.81	411.374	2896.03	528.166	-124.814	-858.498	-285.37	-130.505	-871.415	-1170.85
C1	35	Son202	7449.88	4152.94	2730.27	2198.81	2772.14	1152.22	1231.14	-239.393	1463.85	625.459	2229.06	2941.04	-201.434	858.862	3693.95	997.711	5766.13	1951.89	367.895	-738.548	-317.571	-142.464	-869.142	-1305.28
C1	36	Son202	14844.9	9423.31	5448.91	4460.9	5875.24	3534.73	2998.2	-108.862	3898.73	1786.23	5113.63	6747.56	346.044	2358.14	8391.13	2346.07	10894.9	4765.53	1769.87	-239.101	-202.723	-87.5647	-886.122	-1261.65
C1	37	Son202	25613.9	18283.1	10799.1	8945.55	11782.4	8257.66	5816.86	806.649	8804.89	4113.49	10624.7	13634.7	1707.97	5387.7	16835.9	5047.67	20144	10297.5	3985.19	334.353	-124.154	-73.0954	-965.078	-1385.36
C1	38	Son202	39347.9	31233.2	19860.8	16339.7	21467.8	16402.1	11861.6	2114.38	16821	8634.9	19615.5	24095.7	4718.68	11250.5	29454	10196.2	33111.5	19423.6	8561.43	1556.47	-78.429	-64.3605	-952.194	-1441.64
C1	39	Son202	54441.3	46600.2	32994	26913.1	34499.3	28401.2	21501.1	5143.42	28604.3	16425.8	31901.4	37517.6	9825.75	20228.9	45466.6	19083.6	48558.7	31930.6	16143.1	3691.71	-156.913	-114.301	-1105.8	-1594.64
C1	40	Son202	69332.8	63052.9	48695.9	39530.4	49723.6	43384.3	34643.6	11192.3	43412.7	27577.6	46233.9	52340	19181.8	32655.4	62783.8	31729.1	65127	46690.4	28682.5	8717.9	94.1088	-78.3321	-1232.78	-1727.98			66192.8	44113.2	46553.9	22918	35495.2	49287	25918.6	47256.5	55908.7	18700.2	7.88839	-1480.38
D1	1	Son202
D1	2	Son202
D1	3	Son202
D1	4	Son202
D1	5	Son202
D1	6	Son202
D1	7	Son202
D1	8	Son202
D1	9	Son202
D1	10	Son202
D1	11	Son202
D1	12	Son202
D1	13	Son202
D1	14	Son202
D1	15	Son202
D1	16	Son202
D1	17	Son202
D1	18	Son202
D1	19	Son202
D1	20	Son202
D1	21	Son202
D1	22	Son202
D1	23	Son202
D1	24	Son202
D1	25	Son202
D1	26	Son202
D1	27	Son202
D1	28	Son202
D1	29	Son202
D1	30	Son202
D1	31	Son202
D1	32	Son202
D1	33	Son202
D1	34	Son202
D1	35	Son202
D1	36	Son202
D1	37	Son202
D1	38	Son202
D1	39	Son202
D1	40	Son202
E1	1	Son202	-1008.79	-803.982	-310.029	-239.126	-332.248	-35.3522	-289.91	-444.488	-113.607	-430.137	-112.079	-327.601	24.3084	-69.5446	190.539	-64.7178	-227.584	-281.567	-21.2511	-49.0267	-60.332	-35.4995	-817.213	-1228.01
E1	2	Son202	-645.474	-269.128	-305.145	-294.618	-304.038	-180.338	-218.334	-82.0651	-386.115	-377.357	-373.993	-407.533	-239.752	-226.206	-120.611	-151.704	-133.61	-273.772	-107.974	-250.476	-167.061	-156.82	-544.555	-699.213
E1	3	Son202	-426.05	-461.698	-130.489	-177.822	-220.662	-147.112	-230.053	-100.939	-165.715	-217.465	-155.514	-202.62	-168.029	-134.392	-184.35	-126.029	-139.995	-183.419	-114.926	-354.847	-115.97	-68.2829	-351.704	-525.578
E1	4	Son202	-218.647	-224	2.98229	-6.0686	61.0659	-25.3676	-33.0954	29.9883	-75.797	-50.113	-29.105	-27.1723	-76.9597	-49.065	-99.1233	-54.9724	26.0795	-70.9853	0.493776	-131.964	-76.61	-75.8025	-206.484	-64.4558
E1	5	Son202	72.587	-11.8847	38.9182	11.4172	-36.1069	-29.9841	129.616	57.8763	62.1091	10.4456	-28.8934	54.1626	54.9373	3.27775	-35.2732	18.6706	-37.5281	16.7451	1.86641	95.8912	97.6098	26.7462	-4.46347	8.80868
E1	6	Son202	146.702	218.641	63.2643	82.4792	52.103	67.8916	120.395	67.7116	54.7417	99.971	55.7537	73.5678	7.14672	42.6694	35.9304	14.1456	65.6827	17.7607	53.7976	98.0358	2.54843	15.2696	108.116	32.5751
E1	7	Son202	215.257	262.306	39.2745	46.1155	158.221	102.695	-180.751	-151.586	75.4876	91.3909	115.887	57.0433	88.4577	67.3364	181.161	89.5055	25.1943	120.507	86.2484	184.395	29.8151	-0.996094	165.486	178.857
E1	8	Son202	188.437	266.572	39.7104	44.5212	0.149983	39.6704	131.185	31.9759	23.6007	77.0491	70.5655	66.5442	89.8234	73.8745	119.144	91.6992	82.7606	90.4833	29.0781	138.376	94.033	110.383	253.613	410.917
E1	9	Son202	248.614	237.486	15.7088	44.4836	24.067	22.8703	180.835	84.8971	82.3232	90.4866	6.69111	61.2931	51.3142	67.7739	65.012	57.438	74.0066	92.8271	48.4488	196.255	79.9091	84.703	243.922	278.247
E1	10	Son202	208.382	161.243	-56.6521	39.9382	92.82	96.2148	132.035	72.8984	66.9284	48.8714	43.887	105.845	100.342	43.2905	115.307	35.3251	-7.96226	77.3895	11.3175	80.8678	1.45706	32.0252	132.527	134.391
E1	11	Son202	39.7686	100.114	-18.3431	25.4279	30.2761	36.1843	76.1187	41.3821	66.6958	38.7601	56.9131	-14.5977	18.6256	16.9614	55.5326	29.3529	9.3013	49.0282	-78.9388	-6.33534	-50.5477	-28.1448	145.153	94.7471
E1	12	Son202	11.4952	15.824	101.2	104.881	14.1345	-6.88336	-295.629	-144.808	43.7406	10.2933	53.3219	-55.6632	49.9328	17.7671	20.4471	-39.5197	-15.4508	-11.4249	3.18192	39.1764	-49.7869	-61.1332	-26.3025	-68.0978
E1	13	Son202	-62.7275	-147.293	14.3217	-32.3113	-49.0735	-27.8553	72.9296	58.0311	-101.324	-4.98598	19.9182	18.035	-26.3773	4.14893	-42.2867	-11.2635	4.512	20.0125	-34.4376	-70.9447	109.445	64.0933	-12.061	-2.25129
E1	14	Son202	-171.286	-193.466	-87.5334	-154.763	-72.3244	-52.7159	-35.9491	-38.9578	-84.4669	-77.0719	-134.62	-103.224	-68.3612	-72.7329	-116.89	-52.4837	-7.78695	-88.6437	5.10493	-107.417	-15.5093	-16.9283	-139.562	-184.221
E1	15	Son202	-252.532	-223.844	-22.3631	-28.2986	-54.6711	-75.6078	-67.6364	-8.47019	-48.3245	-117.632	-74.8052	-33.2133	-120.853	-80.9096	-114.612	-51.8681	-78.8144	-130.28	-11.2353	-161.488	-106.393	-81.9322	-308.24	-293.939
E1	16	Son202	-389.448	-315.17	-119.71	-202.965	-38.5548	-41.9293	-64.6929	-17.1877	-137.057	-98.8375	-118.398	-144.568	-140.268	-113.834	-203.949	-106.008	-55.672	-171.652	-139.273	-402.507	-10.763	-31.2038	-333.917	-530.407
E1	17	Son202	-526.575	-258.42	9.167	-83.0633	-87.2609	-65.2313	-94.4623	-67.5203	-120.548	-194.41	-155.312	-152.024	-137.485	-140.761	-248.671	-106.516	-97.5686	-274.009	-101.877	-487.851	-92.8244	-153.505	-523.687	-723.633
E1	18	Son202	-531.079	-293.839	-102.094	-219.298	-154.492	-117.334	-104.745	-132.496	-176.491	-226.779	-114.276	-244.31	-285.662	-223.856	-267.647	-116.375	-107.836	-298.015	-56.7561	-450.195	-88.8077	-163.921	-518.481	-613.138
E1	19	Son202	-742.718	-294.497	-86.299	-271.992	-123.259	-115.718	-283.989	-217.781	-151.239	-267.525	-123.764	-228.45	-290.107	-356.253	-392.286	-148.675	-179.563	-330.935	46.8841	-370.046	-109.596	-231.716	-764.458	-812.598
E1	20	Son202	-754.38	-195.848	-167.142	-397.916	-179.252	-221.917	-242.848	-139.409	-181.921	-258.277	-161.279	-155.269	-385.356	-296.702	-413.625	-106.76	-167.557	-390.781	-75.6612	-442.863	-90.3934	-211.954	-650.806	-698.056
E1	21	Son202	-799.462	-72.687	-207.144	-501.081	-159.696	-237.473	-280.813	-147.369	-123.97	-276.966	-140.196	-265.556	-462.856	-396.621	-481.646	-141.912	-219.831	-409.451	-88.101	-494.078	-156.094	-292.648	-626.916	-839.655
E1	22	Son202	-836.573	-100.284	-157.009	-504.21	-184.496	-314.187	-367.545	-185.461	-154.244	-357.078	-149.709	-235.18	-461.951	-479.176	-541.601	-213.123	-223.055	-440.585	-0.0936427	-339.359	-163.624	-302.247	-789.788	-955.389
E1	23	Son202	-846.649	29.6167	-197.753	-531.185	-81.9833	-267.178	-661.448	-365.798	-219.5	-437.595	-229.544	-368.622	-414.607	-497.968	-621.913	-212.906	-245.349	-504.335	-132.731	-508.554	-224.425	-442.603	-735.9	-884.304
E1	24	Son202	-967.995	105.816	-234.176	-558.448	-252.881	-387.138	-550.004	-354.962	-211	-505.804	-351.934	-287.16	-518.737	-561.278	-670.42	-181.376	-252.771	-534.513	21.1126	-292.574	-292.207	-527.974	-791.198	-1060.55
E1	25	Son202	-908.007	217.823	-345.144	-701.952	-285.503	-391.134	-941.307	-655.01	-186.322	-587.787	-382.606	-483.767	-576.651	-542.169	-777.775	-238.186	-308.575	-573.419	52.8446	-155.995	-265.945	-606.41	-762.74	-999.685
E1	26	Son202	-888.179	287.706	-342.394	-792.404	-260.603	-490.426	-561.736	-342.167	-266.676	-560.753	-367.353	-346.28	-624.883	-620.123	-784.364	-222.359	-343.337	-623.425	-72.5894	-337.566	-348.479	-686.496	-881.344	-1154.73
E1	27	Son202	-884.339	337.923	-412.567	-853.576	-342.399	-537.177	-592.134	-465.215	-251.577	-640.537	-527.507	-468.826	-683.314	-658.161	-903.676	-285.617	-335.185	-669.626	-137.451	-399.343	-495.421	-851.056	-832.657	-1058.17
E1	28	Son202	-927.566	321.354	-511.253	-909.332	-328.234	-453.675	-863.388	-646.946	-258.401	-679.695	-584.391	-427.522	-735.86	-688.481	-941.748	-295.13	-378.082	-715.296	-9.58046	-183.39	-560.873	-1019.66	-903.886	-1173.2
E1	29	Son202	-1036.38	361.479	-419.397	-853.384	-301.745	-473.158	-876.052	-714.243	-308.407	-683.55	-561.021	-525.525	-814.645	-667.367	-979.808	-220.915	-462.42	-688.765	-66.077	-228.656	-548.298	-1035.22	-846.119	-1065.24
E1	30	Son202	-904.355	540.99	-393.334	-855.96	-360.443	-516.884	-379.829	-311.117	-270.251	-756.494	-643.854	-527.137	-780.344	-593.502	-1093.53	-156.471	-426.23	-680.365	-24.55	-77.2728	-473.724	-916.258	-799.267	-1073.7
E1	31	Son202	-847.097	964.17	-359.689	-887.117	-348.28	-505.954	56.2921	-179.17	-195.597	-793.412	-689.088	-524.304	-792.611	-390.786	-1127.64	39.4572	-435.68	-597.861	131.756	238.891	-492.206	-1024.45	-894.049	-1156.66
E1	32	Son202	-600.011	1812.21	-145.911	-704.211	-171.209	-357.672	683.532	161.425	33.8344	-778.054	-755.201	-566.231	-608.023	151.853	-1111.06	484.184	-374.445	-385.175	104.603	546.735	-440.943	-1016.01	-824.676	-1131.31
E1	33	Son202	50.5516	3735.07	-107.37	-702.599	-93.8541	-104.417	2179.66	1004.81	352.418	-799.566	-876.774	-733.277	-276.471	1297.83	-951.585	1466.38	-253.625	95.2504	271.839	1554.25	-513.231	-1059.19	-831.128	-1153.04
E1	34	Son202	1667.79	7557.21	217.752	-356.076	483.831	452.73	5168.32	2673.65	1134.19	-709.466	-828.366	-682.687	537.965	3771.01	-497.653	3732.5	12.4998	1074.52	792.169	3805.16	-431.872	-1057.08	-712.898	-1040.28
E1	35	Son202	4723.72	14699.7	719.147	40.2286	1590.44	1787.73	11015.4	6037.8	2749.74	-547.216	-941.732	-789.526	2266.45	8451.85	290.105	7972.09	472.978	3057.79	1828.28	8378.83	-433.809	-1066.27	-965.069	-1244.52
E1	36	Son202	10869.6	26114.2	1772.59	954.726	3662.37	4276.25	20299.9	11928.1	5963.3	-114.874	-1073.26	-718.982	5962.87	16980.5	2228.77	15963.9	1565.93	7141.81	4151.04	16955.3	-352.06	-1037.52	-930.267	-1185.04
E1	37	Son202	21222.3	41557.6	4268.96	3043.14	7839.03	9269.62	35001.1	22878.9	12105.8	868.288	-1099.42	-892.16	12783	30009.6	5983.19	28352.3	3758.44	14564.3	8408.83	29725	-433.574	-1217.33	-991.151	-1292.25
E1	38	Son202	35912.2	59269.5	8866.95	7114.98	15745	17939.6	51216.6	36708.7	22106	2886.81	-1113	-845.044	23843.7	46449.6	12947	44608.8	8226.53	26293.3	16206.2	46430.2	-380.753	-1292.85	-971.647	-1195.62
E1	39	Son202	53308.1	77260.7	16893.3	14462.2	27821.6	30557.7	69399.3	53788.3	35851.3	6979.2	-1131.08	-1038.07	38785.2	64525.6	24059.1	62588.3	16089.3	41639.9	27875.8	64395.9	-393.502	-1293.83	-986.232	-1289.52
E1	40	Son202	71856.6	94266.3	28880.4	25665.6	43619.4	46104.9	87935.2	71938.3	51938.1	14276.8	-1233.16	-1093.41	55944.7	82545.3	38947.9	80567.9	28365.9	59044.5	43376.8	83012.3	-535.63	-1429.95	-1024.51	-1335.55			83061.4	27273	44862.1	79936.8	33107.4	-1163.29	69245	59757.9	43705.2	63194.5	-982.791	-1180.03
F1	1	Son202
F1	2	Son202
F1	3	Son202
F1	4	Son202
F1	5	Son202
F1	6	Son202
F1	7	Son202
F1	8	Son202
F1	9	Son202
F1	10	Son202
F1	11	Son202
F1	12	Son202
F1	13	Son202
F1	14	Son202
F1	15	Son202
F1	16	Son202
F1	17	Son202
F1	18	Son202
F1	19	Son202
F1	20	Son202
F1	21	Son202
F1	22	Son202
F1	23	Son202
F1	24	Son202
F1	25	Son202
F1	26	Son202
F1	27	Son202
F1	28	Son202
F1	29	Son202
F1	30	Son202
F1	31	Son202
F1	32	Son202
F1	33	Son202
F1	34	Son202
F1	35	Son202
F1	36	Son202
F1	37	Son202
F1	38	Son202
F1	39	Son202
F1	40	Son202
G1	1	Son202	-667.095	331.019																									228.247
G1	2	Son202	-216.456	-34.8602
G1	3	Son202	-146.954	-39.6028
G1	4	Son202	-28.3967	-86.4372
G1	5	Son202	78.4893	-32.9786
G1	6	Son202	124.285	22.8315
G1	7	Son202	114.273	3.77638
G1	8	Son202	29.2273	29.7096
G1	9	Son202	19.4844	85.2853
G1	10	Son202	-59.946	75.2361
G1	11	Son202	-72.8218	97.6087
G1	12	Son202	-94.2424	41.7255
G1	13	Son202	-115.773	17.7289
G1	14	Son202	41.9573	-126.793
G1	15	Son202	110.417	-88.0902
G1	16	Son202	111.837	-303.138
G1	17	Son202	232.334	-196.585
G1	18	Son202	255.71	-408.267
G1	19	Son202	262.721	-417.76
G1	20	Son202	436.816	-397.327
G1	21	Son202	500.235	-491.956
G1	22	Son202	537.653	-448.833
G1	23	Son202	568.83	-512.133
G1	24	Son202	634.852	-484.662
G1	25	Son202	675.707	-331.315
G1	26	Son202	718.138	-511.599
G1	27	Son202	766.149	-431.675
G1	28	Son202	747.398	-387.367
G1	29	Son202	842.267	-397.705
G1	30	Son202	902.889	-466.573
G1	31	Son202	940.062	-505.659
G1	32	Son202	979.321	-513.283
G1	33	Son202	971.393	-425.332
G1	34	Son202	1002.05	-637.081
G1	35	Son202	1045.83	-543.315
G1	36	Son202	1038.72	-712.912
G1	37	Son202	1116.1	-778.01
G1	38	Son202	1139.81	-707.83
G1	39	Son202	1204.12	-773.876
G1	40	Son202	1210.58	-754.091

## Sheet: Fig_2AB_SF6CMPP_Sno202
Block Type	Fast 96-Well Block (0.1mL)
Calibration Background is expired	Yes
Calibration Background performed on	09-03-2018
Calibration Normalization FAM-ROX is expired	Yes
Calibration Normalization FAM-ROX performed on	09-03-2018
Calibration Normalization VIC-ROX is expired	Yes
Calibration Normalization VIC-ROX performed on	09-03-2018
Calibration Pure Dye FAM is expired	Yes
Calibration Pure Dye FAM performed on	09-03-2018
Calibration Pure Dye NED is expired	Yes
Calibration Pure Dye NED performed on	09-03-2018
Calibration Pure Dye ROX is expired	Yes
Calibration Pure Dye ROX performed on	09-03-2018
Calibration Pure Dye SYBR is expired	Yes
Calibration Pure Dye SYBR performed on	09-03-2018
Calibration Pure Dye TAMRA is expired	Yes
Calibration Pure Dye TAMRA performed on	09-03-2018
Calibration Pure Dye VIC is expired	Yes
Calibration Pure Dye VIC performed on	09-03-2018
Calibration ROI is expired	Yes
Calibration ROI performed on	09-03-2018
Calibration Uniformity is expired	Yes
Calibration Uniformity performed on	09-03-2018
Chemistry	TAQMAN
Date Created	2021-02-22 16:38:03 PM CET
Date Modified	2021-02-22 18:22:06 PM CET
Experiment Barcode
Experiment Comment
Experiment File Name	C:\Applied Biosystems\QuantStudio Real-Time PCR Software\User Files\experiments\Peter\2021-02-22_Sno202_MPP1_1-3\2021-02-22_Sno202_MPP1_1-3.eds
Experiment Name	2021-02-22_Sno202_MPP1_1-3
Experiment Run Start Time	2021-02-22 17:16:09 PM CET
Experiment Run Stop Time	2021-02-22 18:48:20 PM CET
Experiment Type	Presence/Absence
Instrument Name	278870385
Instrument Serial Number	278870385
Instrument Type	QuantStudio(TM) 7 Flex System
Passive Reference
Quantification Cycle Method	Ct
Signal Smoothing On	true
Stage/ Cycle where Analysis is performed	Stage 2, Step 2
User Name
Well	Well Position	Omit	Sample Name	Target Name	Task	Reporter	Quencher	Delta Rn	Delta Rn Mean	Delta Rn SD	Threshold Value	Call	Comments	Automatic Ct Threshold	Ct Threshold	Automatic Baseline	Baseline Start	Baseline End	CT	EXPFAIL	AMPNC	CTFAIL
1	A1	FALSE		Target 1	UNKNOWN	FAM	NFQ-MGB	2.30004e+06	2.1286e+06	897356	1279150	Presence		TRUE	0.2	TRUE	1	40	30.6419	N	N	N
1	A1	FALSE		Target 2	UNKNOWN	VIC	TAMRA	-75077.8	-65219.5	30637.3	514003	IPC Failed		TRUE	0.2	TRUE	1	40	37.6064	N	N	N
2	A2	FALSE		Target 1	UNKNOWN	FAM	NFQ-MGB	858456	2.1286e+06	897356	1279150	Unconfirmed		TRUE	0.2	TRUE	1	40	15.0665	Y	N	N
2	A2	FALSE		Target 2	UNKNOWN	VIC	TAMRA	-92915.7	-65219.5	30637.3	514003	IPC Failed		TRUE	0.2	TRUE	1	40	Undetermined	Y	N	N
3	A3	FALSE		Target 1	UNKNOWN	FAM	NFQ-MGB	2853492	2.1286e+06	897356	1279150	Presence		TRUE	0.2	TRUE	1	40	20.9392	N	N	N
3	A3	FALSE		Target 2	UNKNOWN	VIC	TAMRA	-60650.7	-65219.5	30637.3	514003	IPC Failed		TRUE	0.2	TRUE	1	40	35.5824	N	N	N
4	A4	FALSE		Target 1	UNKNOWN	FAM	NFQ-MGB	1.38275e+06	2.1286e+06	897356	1279150	Presence		TRUE	0.2	TRUE	1	40	24.3153	Y	N	N
4	A4	FALSE		Target 2	UNKNOWN	VIC	TAMRA	-75989.2	-65219.5	30637.3	514003	IPC Failed		TRUE	0.2	TRUE	1	40	Undetermined	Y	N	N
5	A5	FALSE		Target 1	UNKNOWN	FAM	NFQ-MGB	3.14666e+06	2.1286e+06	897356	1279150	Presence		TRUE	0.2	TRUE	1	40	24.1795	N	N	N
5	A5	FALSE		Target 2	UNKNOWN	VIC	TAMRA	-81783	-65219.5	30637.3	514003	IPC Failed		TRUE	0.2	TRUE	1	40	34.1238	N	N	N
6	A6	FALSE		Target 1	UNKNOWN	FAM	NFQ-MGB	2728886	2.1286e+06	897356	1279150	Presence		TRUE	0.2	TRUE	1	40	14.0038	N	N	N
6	A6	FALSE		Target 2	UNKNOWN	VIC	TAMRA	-63374.9	-65219.5	30637.3	514003	IPC Failed		TRUE	0.2	TRUE	1	40	Undetermined	N	N	N
7	A7	FALSE		Target 1	UNKNOWN	FAM	NFQ-MGB	3.02461e+06	2.1286e+06	897356	1279150	Presence		TRUE	0.2	TRUE	1	40	19.9695	N	N	N
7	A7	FALSE		Target 2	UNKNOWN	VIC	TAMRA	-56937.4	-65219.5	30637.3	514003	IPC Failed		TRUE	0.2	TRUE	1	40	Undetermined	N	N	N
8	A8	FALSE		Target 1	UNKNOWN	FAM	NFQ-MGB	3.14567e+06	2.1286e+06	897356	1279150	Presence		TRUE	0.2	TRUE	1	40	24.5991	N	N	N
8	A8	FALSE		Target 2	UNKNOWN	VIC	TAMRA	-68032.9	-65219.5	30637.3	514003	IPC Failed		TRUE	0.2	TRUE	1	40	35.5882	N	N	N
9	A9	FALSE		Target 1	UNKNOWN	FAM	NFQ-MGB	2.79035e+06	2.1286e+06	897356	1279150	Presence		TRUE	0.2	TRUE	1	40	18.2788	Y	N	N
9	A9	FALSE		Target 2	UNKNOWN	VIC	TAMRA	-71231	-65219.5	30637.3	514003	IPC Failed		TRUE	0.2	TRUE	1	40	Undetermined	Y	N	N
10	A10	FALSE		Target 1	UNKNOWN	FAM	NFQ-MGB	2149943	2.1286e+06	897356	1279150	Presence		TRUE	0.2	TRUE	1	40	22.1924	N	N	N
10	A10	FALSE		Target 2	UNKNOWN	VIC	TAMRA	-56092.7	-65219.5	30637.3	514003	IPC Failed		TRUE	0.2	TRUE	1	40	36.9482	N	N	N
11	A11	FALSE		Target 1	IPC	FAM	NFQ-MGB	373153	2.1286e+06	897356	0			TRUE	0.2	TRUE	1	40	30.2072	N	N	Y
11	A11	FALSE		Target 2	IPC	VIC	TAMRA	-126591	-65219.5	30637.3	0	IPC Failed		TRUE	0.2	TRUE	1	40	Undetermined	N	N	Y
12	A12	FALSE		Target 1	IPC	FAM	NFQ-MGB	807376	2.1286e+06	897356	0			TRUE	0.2	TRUE	1	40	20.522	N	N	N
12	A12	FALSE		Target 2	IPC	VIC	TAMRA	-58377.4	-65219.5	30637.3	0	IPC Failed		TRUE	0.2	TRUE	1	40	6.65019	N	N	N
13	B1	FALSE		Target 1	UNKNOWN	FAM	NFQ-MGB	1.69425e+06	2.1286e+06	897356	1279150	Presence		TRUE	0.2	TRUE	1	40	23.525	Y	N	N
13	B1	FALSE		Target 2	UNKNOWN	VIC	TAMRA	-81389.2	-65219.5	30637.3	514003	IPC Failed		TRUE	0.2	TRUE	1	40	33.4382	Y	N	N
14	B2	FALSE		Target 1	UNKNOWN	FAM	NFQ-MGB	1.00732e+06	2.1286e+06	897356	1279150	Unconfirmed		TRUE	0.2	TRUE	1	40	20.82	N	N	N
14	B2	FALSE		Target 2	UNKNOWN	VIC	TAMRA	-87590.8	-65219.5	30637.3	514003	IPC Failed		TRUE	0.2	TRUE	1	40	30.153	N	N	N
15	B3	FALSE		Target 1	UNKNOWN	FAM	NFQ-MGB	2.54709e+06	2.1286e+06	897356	1279150	Presence		TRUE	0.2	TRUE	1	40	17.0492	N	N	N
15	B3	FALSE		Target 2	UNKNOWN	VIC	TAMRA	-66766.6	-65219.5	30637.3	514003	IPC Failed		TRUE	0.2	TRUE	1	40	35.8907	N	N	N
16	B4	FALSE		Target 1	UNKNOWN	FAM	NFQ-MGB	2.45933e+06	2.1286e+06	897356	1279150	Presence		TRUE	0.2	TRUE	1	40	20.398	N	N	N
16	B4	FALSE		Target 2	UNKNOWN	VIC	TAMRA	-67082.2	-65219.5	30637.3	514003	IPC Failed		TRUE	0.2	TRUE	1	40	37.6373	N	N	N
17	B5	FALSE		Target 1	UNKNOWN	FAM	NFQ-MGB	3025973	2.1286e+06	897356	1279150	Presence		TRUE	0.2	TRUE	1	40	Undetermined	Y	N	Y
17	B5	FALSE		Target 2	UNKNOWN	VIC	TAMRA	-69462.6	-65219.5	30637.3	514003	IPC Failed		TRUE	0.2	TRUE	1	40	Undetermined	Y	N	Y
18	B6	FALSE		Target 1	UNKNOWN	FAM	NFQ-MGB	2.07638e+06	2.1286e+06	897356	1279150	Presence		TRUE	0.2	TRUE	1	40	21.156	N	N	N
18	B6	FALSE		Target 2	UNKNOWN	VIC	TAMRA	-65800.3	-65219.5	30637.3	514003	IPC Failed		TRUE	0.2	TRUE	1	40	Undetermined	N	N	N
19	B7	FALSE		Target 1	UNKNOWN	FAM	NFQ-MGB	2396185	2.1286e+06	897356	1279150	Presence		TRUE	0.2	TRUE	1	40	25.2651	Y	N	N
19	B7	FALSE		Target 2	UNKNOWN	VIC	TAMRA	-50562.4	-65219.5	30637.3	514003	IPC Failed		TRUE	0.2	TRUE	1	40	Undetermined	Y	N	N
20	B8	FALSE		Target 1	UNKNOWN	FAM	NFQ-MGB	3.41474e+06	2.1286e+06	897356	1279150	Presence		TRUE	0.2	TRUE	1	40	19.2209	N	N	N
20	B8	FALSE		Target 2	UNKNOWN	VIC	TAMRA	-65662.9	-65219.5	30637.3	514003	IPC Failed		TRUE	0.2	TRUE	1	40	5.91318	N	N	N
21	B9	FALSE		Target 1	UNKNOWN	FAM	NFQ-MGB	2.78524e+06	2.1286e+06	897356	1279150	Presence		TRUE	0.2	TRUE	1	40	14.4563	N	N	N
21	B9	FALSE		Target 2	UNKNOWN	VIC	TAMRA	-118060	-65219.5	30637.3	514003	IPC Failed		TRUE	0.2	TRUE	1	40	33.7529	N	N	N
22	B10	FALSE		Target 1	UNKNOWN	FAM	NFQ-MGB	3.43099e+06	2.1286e+06	897356	1279150	Presence		TRUE	0.2	TRUE	1	40	22.9309	N	N	N
22	B10	FALSE		Target 2	UNKNOWN	VIC	TAMRA	-50028.7	-65219.5	30637.3	514003	IPC Failed		TRUE	0.2	TRUE	1	40	35.5514	N	N	N
23	B11	FALSE		Target 1	IPC	FAM	NFQ-MGB	964102	2.1286e+06	897356	0			TRUE	0.2	TRUE	1	40	19.2075	N	N	Y
23	B11	FALSE		Target 2	IPC	VIC	TAMRA	-48565.2	-65219.5	30637.3	0	IPC Failed		TRUE	0.2	TRUE	1	40	Undetermined	N	N	Y
24	B12	FALSE		Target 1	IPC	FAM	NFQ-MGB	833474	2.1286e+06	897356	0			TRUE	0.2	TRUE	1	40	23.1912	N	N	N
24	B12	FALSE		Target 2	IPC	VIC	TAMRA	-83419.4	-65219.5	30637.3	0	IPC Failed		TRUE	0.2	TRUE	1	40	Undetermined	N	N	N
25	C1	FALSE		Target 1	UNKNOWN	FAM	NFQ-MGB	2805421	2.1286e+06	897356	1279150	Presence		TRUE	0.2	TRUE	1	40	20.3135	N	N	N
25	C1	FALSE		Target 2	UNKNOWN	VIC	TAMRA	-66817.9	-65219.5	30637.3	514003	IPC Failed		TRUE	0.2	TRUE	1	40	36.9813	N	N	N
26	C2	FALSE		Target 1	UNKNOWN	FAM	NFQ-MGB	1.96614e+06	2.1286e+06	897356	1279150	Presence		TRUE	0.2	TRUE	1	40	26.2558	N	N	N
26	C2	FALSE		Target 2	UNKNOWN	VIC	TAMRA	-81735.8	-65219.5	30637.3	514003	IPC Failed		TRUE	0.2	TRUE	1	40	Undetermined	N	N	N
27	C3	FALSE		Target 1	UNKNOWN	FAM	NFQ-MGB	2.84878e+06	2.1286e+06	897356	1279150	Presence		TRUE	0.2	TRUE	1	40	20.7895	N	N	N
27	C3	FALSE		Target 2	UNKNOWN	VIC	TAMRA	-41369.7	-65219.5	30637.3	514003	IPC Failed		TRUE	0.2	TRUE	1	40	33.1618	N	N	N
28	C4	FALSE		Target 1	UNKNOWN	FAM	NFQ-MGB	2.28217e+06	2.1286e+06	897356	1279150	Presence		TRUE	0.2	TRUE	1	40	13.8786	Y	N	N
28	C4	FALSE		Target 2	UNKNOWN	VIC	TAMRA	-67642.3	-65219.5	30637.3	514003	IPC Failed		TRUE	0.2	TRUE	1	40	Undetermined	Y	N	N
29	C5	FALSE		Target 1	UNKNOWN	FAM	NFQ-MGB	2.58141e+06	2.1286e+06	897356	1279150	Presence		TRUE	0.2	TRUE	1	40	19.5807	N	N	N
29	C5	FALSE		Target 2	UNKNOWN	VIC	TAMRA	-58142.2	-65219.5	30637.3	514003	IPC Failed		TRUE	0.2	TRUE	1	40	9.52175	N	N	N
30	C6	FALSE		Target 1	UNKNOWN	FAM	NFQ-MGB	2.47474e+06	2.1286e+06	897356	1279150	Presence		TRUE	0.2	TRUE	1	40	13.3845	N	N	N
30	C6	FALSE		Target 2	UNKNOWN	VIC	TAMRA	-70688.9	-65219.5	30637.3	514003	IPC Failed		TRUE	0.2	TRUE	1	40	6.74442	N	N	N
31	C7	FALSE		Target 1	UNKNOWN	FAM	NFQ-MGB	2626327	2.1286e+06	897356	1279150	Presence		TRUE	0.2	TRUE	1	40	Undetermined	Y	N	Y
31	C7	FALSE		Target 2	UNKNOWN	VIC	TAMRA	-78253	-65219.5	30637.3	514003	IPC Failed		TRUE	0.2	TRUE	1	40	Undetermined	Y	N	Y
32	C8	FALSE		Target 1	UNKNOWN	FAM	NFQ-MGB	2.51124e+06	2.1286e+06	897356	1279150	Presence		TRUE	0.2	TRUE	1	40	17.0463	N	N	N
32	C8	FALSE		Target 2	UNKNOWN	VIC	TAMRA	-73868.1	-65219.5	30637.3	514003	IPC Failed		TRUE	0.2	TRUE	1	40	Undetermined	N	N	N
33	C9	FALSE		Target 1	UNKNOWN	FAM	NFQ-MGB	4.47967e+06	2.1286e+06	897356	1279150	Presence		TRUE	0.2	TRUE	1	40	34.3692	N	N	N
33	C9	FALSE		Target 2	UNKNOWN	VIC	TAMRA	166550	-65219.5	30637.3	514003	IPC Failed		TRUE	0.2	TRUE	1	40	Undetermined	N	N	N
34	C10	FALSE		Target 1	UNKNOWN	FAM	NFQ-MGB	2.08537e+06	2.1286e+06	897356	1279150	Presence		TRUE	0.2	TRUE	1	40	18.462	N	N	N
34	C10	FALSE		Target 2	UNKNOWN	VIC	TAMRA	-62532.2	-65219.5	30637.3	514003	IPC Failed		TRUE	0.2	TRUE	1	40	37.5101	N	N	N
35	C11	FALSE		Target 1	IPC	FAM	NFQ-MGB	794417	2.1286e+06	897356	0			TRUE	0.2	TRUE	1	40	Undetermined	N	N	Y
35	C11	FALSE		Target 2	IPC	VIC	TAMRA	-60411.7	-65219.5	30637.3	0	IPC Failed		TRUE	0.2	TRUE	1	40	25.8566	N	N	Y
36	C12	FALSE		Target 1	IPC	FAM	NFQ-MGB	754744	2.1286e+06	897356	0			TRUE	0.2	TRUE	1	40	23.3349	Y	N	N
36	C12	FALSE		Target 2	IPC	VIC	TAMRA	-89726.3	-65219.5	30637.3	0	IPC Failed		TRUE	0.2	TRUE	1	40	Undetermined	Y	N	N
37	D1	FALSE		Target 1	UNKNOWN	FAM	NFQ-MGB	3.01247e+06	2.1286e+06	897356	1279150	Presence		TRUE	0.2	TRUE	1	40	28.3265	N	N	N
37	D1	FALSE		Target 2	UNKNOWN	VIC	TAMRA	-49318.1	-65219.5	30637.3	514003	IPC Failed		TRUE	0.2	TRUE	1	40	35.5974	N	N	N
38	D2	FALSE		Target 1	UNKNOWN	FAM	NFQ-MGB	2.52169e+06	2.1286e+06	897356	1279150	Presence		TRUE	0.2	TRUE	1	40	18.7423	N	N	N
38	D2	FALSE		Target 2	UNKNOWN	VIC	TAMRA	-60228.3	-65219.5	30637.3	514003	IPC Failed		TRUE	0.2	TRUE	1	40	Undetermined	N	N	N
39	D3	FALSE		Target 1	UNKNOWN	FAM	NFQ-MGB	2.21717e+06	2.1286e+06	897356	1279150	Presence		TRUE	0.2	TRUE	1	40	19.848	N	N	N
39	D3	FALSE		Target 2	UNKNOWN	VIC	TAMRA	-60729.5	-65219.5	30637.3	514003	IPC Failed		TRUE	0.2	TRUE	1	40	Undetermined	N	N	N
40	D4	FALSE		Target 1	UNKNOWN	FAM	NFQ-MGB	2.80264e+06	2.1286e+06	897356	1279150	Presence		TRUE	0.2	TRUE	1	40	11.8755	N	N	N
40	D4	FALSE		Target 2	UNKNOWN	VIC	TAMRA	-56912.6	-65219.5	30637.3	514003	IPC Failed		TRUE	0.2	TRUE	1	40	Undetermined	N	N	N
41	D5	FALSE		Target 1	UNKNOWN	FAM	NFQ-MGB	2.84611e+06	2.1286e+06	897356	1279150	Presence		TRUE	0.2	TRUE	1	40	13.8859	N	N	N
41	D5	FALSE		Target 2	UNKNOWN	VIC	TAMRA	-60528	-65219.5	30637.3	514003	IPC Failed		TRUE	0.2	TRUE	1	40	23.2525	N	N	N
42	D6	FALSE		Target 1	UNKNOWN	FAM	NFQ-MGB	2.12556e+06	2.1286e+06	897356	1279150	Presence		TRUE	0.2	TRUE	1	40	14.8387	N	N	N
42	D6	FALSE		Target 2	UNKNOWN	VIC	TAMRA	-61769	-65219.5	30637.3	514003	IPC Failed		TRUE	0.2	TRUE	1	40	Undetermined	N	N	N
43	D7	FALSE		Target 1	UNKNOWN	FAM	NFQ-MGB	2.73896e+06	2.1286e+06	897356	1279150	Presence		TRUE	0.2	TRUE	1	40	Undetermined	N	N	Y
43	D7	FALSE		Target 2	UNKNOWN	VIC	TAMRA	-66883.3	-65219.5	30637.3	514003	IPC Failed		TRUE	0.2	TRUE	1	40	13.0948	N	N	Y
44	D8	FALSE		Target 1	UNKNOWN	FAM	NFQ-MGB	2.63337e+06	2.1286e+06	897356	1279150	Presence		TRUE	0.2	TRUE	1	40	19.8093	N	N	N
44	D8	FALSE		Target 2	UNKNOWN	VIC	TAMRA	-71407.5	-65219.5	30637.3	514003	IPC Failed		TRUE	0.2	TRUE	1	40	9.83403	N	N	N
45	D9	FALSE		Target 1	UNKNOWN	FAM	NFQ-MGB	2909275	2.1286e+06	897356	1279150	Presence		TRUE	0.2	TRUE	1	40	19.7619	N	N	N
45	D9	FALSE		Target 2	UNKNOWN	VIC	TAMRA	-67060.5	-65219.5	30637.3	514003	IPC Failed		TRUE	0.2	TRUE	1	40	Undetermined	N	N	N
46	D10	FALSE		Target 1	UNKNOWN	FAM	NFQ-MGB	1.59084e+06	2.1286e+06	897356	1279150	Presence		TRUE	0.2	TRUE	1	40	23.8458	N	N	N
46	D10	FALSE		Target 2	UNKNOWN	VIC	TAMRA	-57185.9	-65219.5	30637.3	514003	IPC Failed		TRUE	0.2	TRUE	1	40	12.0945	N	N	N
47	D11	FALSE		Target 1	IPC	FAM	NFQ-MGB	784562	2.1286e+06	897356	0			TRUE	0.2	TRUE	1	40	21.4895	N	N	N
47	D11	FALSE		Target 2	IPC	VIC	TAMRA	-63412.6	-65219.5	30637.3	0	IPC Failed		TRUE	0.2	TRUE	1	40	8.22387	N	N	N
48	D12	FALSE		Target 1	IPC	FAM	NFQ-MGB	870466	2.1286e+06	897356	0			TRUE	0.2	TRUE	1	40	24.2895	N	N	N
48	D12	FALSE		Target 2	IPC	VIC	TAMRA	-84390	-65219.5	30637.3	0	IPC Failed		TRUE	0.2	TRUE	1	40	Undetermined	N	N	N
49	E1	FALSE		Target 1	UNKNOWN	FAM	NFQ-MGB	2.31851e+06	2.1286e+06	897356	1279150	Presence		TRUE	0.2	TRUE	1	40	14.096	N	N	N
49	E1	FALSE		Target 2	UNKNOWN	VIC	TAMRA	-57341.4	-65219.5	30637.3	514003	IPC Failed		TRUE	0.2	TRUE	1	40	35.708	N	N	N
50	E2	FALSE		Target 1	UNKNOWN	FAM	NFQ-MGB	846594	2.1286e+06	897356	1279150	Unconfirmed		TRUE	0.2	TRUE	1	40	15.8049	Y	N	N
50	E2	FALSE		Target 2	UNKNOWN	VIC	TAMRA	-70452.4	-65219.5	30637.3	514003	IPC Failed		TRUE	0.2	TRUE	1	40	Undetermined	Y	N	N
51	E3	FALSE		Target 1	UNKNOWN	FAM	NFQ-MGB	2.17045e+06	2.1286e+06	897356	1279150	Presence		TRUE	0.2	TRUE	1	40	14.0792	N	N	N
51	E3	FALSE		Target 2	UNKNOWN	VIC	TAMRA	-67772.3	-65219.5	30637.3	514003	IPC Failed		TRUE	0.2	TRUE	1	40	37.1284	N	N	N
52	E4	FALSE		Target 1	UNKNOWN	FAM	NFQ-MGB	2.14363e+06	2.1286e+06	897356	1279150	Presence		TRUE	0.2	TRUE	1	40	14.2278	N	N	N
52	E4	FALSE		Target 2	UNKNOWN	VIC	TAMRA	-53712.5	-65219.5	30637.3	514003	IPC Failed		TRUE	0.2	TRUE	1	40	35.4662	N	N	N
53	E5	FALSE		Target 1	UNKNOWN	FAM	NFQ-MGB	2.7733e+06	2.1286e+06	897356	1279150	Presence		TRUE	0.2	TRUE	1	40	20.5851	N	N	N
53	E5	FALSE		Target 2	UNKNOWN	VIC	TAMRA	-53070	-65219.5	30637.3	514003	IPC Failed		TRUE	0.2	TRUE	1	40	7.41659	N	N	N
54	E6	FALSE		Target 1	UNKNOWN	FAM	NFQ-MGB	913046	2.1286e+06	897356	1279150	Unconfirmed		TRUE	0.2	TRUE	1	40	Undetermined	N	N	Y
54	E6	FALSE		Target 2	UNKNOWN	VIC	TAMRA	-65475.8	-65219.5	30637.3	514003	IPC Failed		TRUE	0.2	TRUE	1	40	27.4229	N	N	Y
55	E7	FALSE		Target 1	UNKNOWN	FAM	NFQ-MGB	3024961	2.1286e+06	897356	1279150	Presence		TRUE	0.2	TRUE	1	40	13.5553	N	N	N
55	E7	FALSE		Target 2	UNKNOWN	VIC	TAMRA	-55153.9	-65219.5	30637.3	514003	IPC Failed		TRUE	0.2	TRUE	1	40	13.8322	N	N	N
56	E8	FALSE		Target 1	UNKNOWN	FAM	NFQ-MGB	2141214	2.1286e+06	897356	1279150	Presence		TRUE	0.2	TRUE	1	40	20.0869	N	N	N
56	E8	FALSE		Target 2	UNKNOWN	VIC	TAMRA	-66735.4	-65219.5	30637.3	514003	IPC Failed		TRUE	0.2	TRUE	1	40	31.6488	N	N	N
57	E9	FALSE		Target 1	UNKNOWN	FAM	NFQ-MGB	1.45248e+06	2.1286e+06	897356	1279150	Presence		TRUE	0.2	TRUE	1	40	Undetermined	N	N	Y
57	E9	FALSE		Target 2	UNKNOWN	VIC	TAMRA	-67271.7	-65219.5	30637.3	514003	IPC Failed		TRUE	0.2	TRUE	1	40	Undetermined	N	N	Y
58	E10	FALSE		Target 1	UNKNOWN	FAM	NFQ-MGB	2.75101e+06	2.1286e+06	897356	1279150	Presence		TRUE	0.2	TRUE	1	40	22.3687	N	N	N
58	E10	FALSE		Target 2	UNKNOWN	VIC	TAMRA	-62329.4	-65219.5	30637.3	514003	IPC Failed		TRUE	0.2	TRUE	1	40	15.8482	N	N	N
59	E11	FALSE		Target 1	IPC	FAM	NFQ-MGB	820222	2.1286e+06	897356	0			TRUE	0.2	TRUE	1	40	19.8116	N	N	N
59	E11	FALSE		Target 2	IPC	VIC	TAMRA	-64320.8	-65219.5	30637.3	0	IPC Failed		TRUE	0.2	TRUE	1	40	14.2918	N	N	N
60	E12	FALSE		Target 1	IPC	FAM	NFQ-MGB	775656	2.1286e+06	897356	0			TRUE	0.2	TRUE	1	40	29.774	Y	N	N
60	E12	FALSE		Target 2	IPC	VIC	TAMRA	-60494.4	-65219.5	30637.3	0	IPC Failed		TRUE	0.2	TRUE	1	40	Undetermined	Y	N	N
61	F1	FALSE		Target 1	UNKNOWN	FAM	NFQ-MGB	2.59945e+06	2.1286e+06	897356	1279150	Presence		TRUE	0.2	TRUE	1	40	23.6558	N	N	N
61	F1	FALSE		Target 2	UNKNOWN	VIC	TAMRA	-64171.1	-65219.5	30637.3	514003	IPC Failed		TRUE	0.2	TRUE	1	40	35.3178	N	N	N
62	F2	FALSE		Target 1	UNKNOWN	FAM	NFQ-MGB	760056	2.1286e+06	897356	1279150	Unconfirmed		TRUE	0.2	TRUE	1	40	12.7156	N	N	Y
62	F2	FALSE		Target 2	UNKNOWN	VIC	TAMRA	-70481	-65219.5	30637.3	514003	IPC Failed		TRUE	0.2	TRUE	1	40	Undetermined	N	N	Y
63	F3	FALSE		Target 1	UNKNOWN	FAM	NFQ-MGB	2540463	2.1286e+06	897356	1279150	Presence		TRUE	0.2	TRUE	1	40	20.4666	N	N	N
63	F3	FALSE		Target 2	UNKNOWN	VIC	TAMRA	-66156.6	-65219.5	30637.3	514003	IPC Failed		TRUE	0.2	TRUE	1	40	8.5575	N	N	N
64	F4	FALSE		Target 1	UNKNOWN	FAM	NFQ-MGB	2.6564e+06	2.1286e+06	897356	1279150	Presence		TRUE	0.2	TRUE	1	40	22.8729	N	N	N
64	F4	FALSE		Target 2	UNKNOWN	VIC	TAMRA	-56206.7	-65219.5	30637.3	514003	IPC Failed		TRUE	0.2	TRUE	1	40	35.305	N	N	N
65	F5	FALSE		Target 1	UNKNOWN	FAM	NFQ-MGB	2.35765e+06	2.1286e+06	897356	1279150	Presence		TRUE	0.2	TRUE	1	40	15.0002	N	N	N
65	F5	FALSE		Target 2	UNKNOWN	VIC	TAMRA	-69176.9	-65219.5	30637.3	514003	IPC Failed		TRUE	0.2	TRUE	1	40	8.05552	N	N	N
66	F6	FALSE		Target 1	UNKNOWN	FAM	NFQ-MGB	2959129	2.1286e+06	897356	1279150	Presence		TRUE	0.2	TRUE	1	40	Undetermined	N	N	Y
66	F6	FALSE		Target 2	UNKNOWN	VIC	TAMRA	-61526.2	-65219.5	30637.3	514003	IPC Failed		TRUE	0.2	TRUE	1	40	37.4784	N	N	Y
67	F7	FALSE		Target 1	UNKNOWN	FAM	NFQ-MGB	2.39648e+06	2.1286e+06	897356	1279150	Presence		TRUE	0.2	TRUE	1	40	23.2265	Y	N	N
67	F7	FALSE		Target 2	UNKNOWN	VIC	TAMRA	-62481.9	-65219.5	30637.3	514003	IPC Failed		TRUE	0.2	TRUE	1	40	Undetermined	Y	N	N
68	F8	FALSE		Target 1	UNKNOWN	FAM	NFQ-MGB	3.34099e+06	2.1286e+06	897356	1279150	Presence		TRUE	0.2	TRUE	1	40	Undetermined	Y	N	Y
68	F8	FALSE		Target 2	UNKNOWN	VIC	TAMRA	-69234.6	-65219.5	30637.3	514003	IPC Failed		TRUE	0.2	TRUE	1	40	Undetermined	Y	N	Y
69	F9	FALSE		Target 1	UNKNOWN	FAM	NFQ-MGB	2.95033e+06	2.1286e+06	897356	1279150	Presence		TRUE	0.2	TRUE	1	40	16.1759	Y	N	N
69	F9	FALSE		Target 2	UNKNOWN	VIC	TAMRA	-78516.1	-65219.5	30637.3	514003	IPC Failed		TRUE	0.2	TRUE	1	40	Undetermined	Y	N	N
70	F10	FALSE		Target 1	UNKNOWN	FAM	NFQ-MGB	1.70078e+06	2.1286e+06	897356	1279150	Presence		TRUE	0.2	TRUE	1	40	16.4768	N	N	N
70	F10	FALSE		Target 2	UNKNOWN	VIC	TAMRA	-69316.8	-65219.5	30637.3	514003	IPC Failed		TRUE	0.2	TRUE	1	40	Undetermined	N	N	N
71	F11	FALSE		Target 1	IPC	FAM	NFQ-MGB	1.01374e+06	2.1286e+06	897356	0			TRUE	0.2	TRUE	1	40	16.5015	N	N	N
71	F11	FALSE		Target 2	IPC	VIC	TAMRA	-78577.5	-65219.5	30637.3	0	IPC Failed		TRUE	0.2	TRUE	1	40	26.2727	N	N	N
72	F12	FALSE		Target 1	IPC	FAM	NFQ-MGB	775579	2.1286e+06	897356	0			TRUE	0.2	TRUE	1	40	26.3881	Y	N	N
72	F12	FALSE		Target 2	IPC	VIC	TAMRA	-77178	-65219.5	30637.3	0	IPC Failed		TRUE	0.2	TRUE	1	40	Undetermined	Y	N	N
73	G1	FALSE		Target 1	NTC	FAM	NFQ-MGB	951343	2.1286e+06	897356	0	Negative Control		TRUE	0.2	TRUE	1	40	11.6945	N	Y	N
73	G1	FALSE		Target 2	NTC	VIC	TAMRA	-93263.2	-65219.5	30637.3	0	Negative Control		TRUE	0.2	TRUE	1	40	16.783	N	Y	N
74	G2	FALSE		Target 1	NTC	FAM	NFQ-MGB	922961	2.1286e+06	897356	0	Negative Control		TRUE	0.2	TRUE	1	40	Undetermined	N	Y	Y
74	G2	FALSE		Target 2	NTC	VIC	TAMRA	-79920.2	-65219.5	30637.3	0	Negative Control		TRUE	0.2	TRUE	1	40	13.7321	N	Y	Y

[truncated: 10 more sheets: Fig_2A_Results (2)_Prof-Def, Fig_2A_Results (3)_Prof-Def, Fig_2A_Results (4)_Prof-Def, Fig_2AB_Results (1)_hsc, Fig_2AB_Results (2)_hsc, Fig_2AB_Results (3)_hsc, Fig_2AB_Results (4)_mpp1, Fig_2AB_Results (5)_hsc, Fig_2AB_Results (6)_mpp1, Fig_2AB_Results (9)_MPP2]
