# Supplementary material for: The miR-221/222 cluster regulates hematopoietic stem cell quiescence and multipotency by suppressing both Fos/AP-1/IEG pathway activation and stress-like differentiation to granulocytes
Source: PLoS Biol. 2023 Nov 20;21(11):e3002015. doi: 10.1371/journal.pbio.3002015 (PMC10695376; doi:10.1371/journal.pbio.3002015)
Supplement: S3 Data — (ZIP) [file pbio.3002015.s003.zip › SD_Rev2/Fig3C.xlsx]

## Sheet: HSC-MPP1_Prof-Def
Well	Cт
A1	Undetermined
A2	Undetermined			1	2	3	4	5	6	7	8	9	10	11	12
A3	35.0536		A			35.0536	32.677	28.0404	26.9751			35.3234	31.1663	30.689	26.9702
A4	32.677		B			33.1293	32.799	27.6025	27.0527			34.2784	31.2792	29.7312	26.3751
A5	28.0404		C			33.6134	32.2377	28.2585	26.9317			35.619	30.4645	29.8666	26.3191
A6	26.9751		D			36.1377	33.017	30.4241	28.6961	37.2571	36.5378		39.8898	41.9741	40.8552
A7	Undetermined		E			36.1678	33.1478	30.6381	28.9653	38.1637	36.2302	41.7325	39.697	39.2147	40.9281
A8	Undetermined		F			38.9128	33.5112	30.4352	29.0194	36.7338	36.5609	42.05	37.4693	38.8096	39.6077
A9	35.3234		G			Undetermined	Undetermined	Undetermined	40.4139	Undetermined	Undetermined	Undetermined	Undetermined	Undetermined	Undetermined
A10	31.1663		H
A11	30.689					30.3642		30.6735
A12	26.9702					32.4227							KO2		KO2		wt		wt
B1	Undetermined												HSC	MPP1	HSC	MPP1	HSC	MPP1	HSC	MPP1
B2	Undetermined				KO1		KO2		wt				35.3234	31.1663	30.689	26.9702	36.1377	33.017	30.4241	28.6961
B3	33.1293				HSC	MPP1	HSC	MPP1	HSC	MPP1			34.2784	31.2792	29.7312	26.3751	36.1678	33.1478	30.6381	28.9653
B4	32.799				-	-	-	-	-	-			35.619	30.4645	29.8666	26.3191	38.9128	33.5112	30.4352	29.0194
B5	27.6025			fos									fos				fos
B6	27.0527											41.5805	35.1714	33.0538	30.537	28.8577	36.2752	34.2186	30.5616	29.8978		41.7773	42.1116	42.0569
B7	Undetermined			Hprt	37.3849	36.443	41.8913	39.0187	39.9995	40.4637		41.898	34.1264	33.1668	29.5792	28.2626	36.3053	34.3494	30.7756	30.167		41.5845	39.3522	42.1297
B8	Undetermined			Cell number	1000	2200	900	3700	1100	2300			35.467	32.3521	29.7146	28.2066	39.0503	34.7128	30.5727	30.2211		39.3568	38.9471	40.8093
B9	34.2784
B10	31.2792												1.18674	1.23756	1.36684	1.41751	1.10646	1.21762	1.31332	1.39359
B11	29.7312				KO1		KO2		wt				1.22308	1.23335	1.4111	1.44736	1.10554	1.21298	1.30418	1.38116
B12	26.3751				HSC	MPP1	HSC	MPP1	HSC	MPP1			1.17685	1.26441	1.40467	1.45024	1.02783	1.20029	1.31284	1.37868
C1	Undetermined			fos	2.33123	3.76597	6.56788	7.85236	3.86182	7.44671
C2	Undetermined				4.25553	3.644	7.61286	7.73944	3.83171	7.31586
C3	33.6134				3.77148	4.2053	6.27228	8.55414	1.0867	6.9525
C4	32.2377				9.34447	9.46794	11.2023	12.0485	9.57543	11.7676		Cell Nr. Correction in Ct	-0.152003	1.88753	0.137504	1.20163
C5	28.2585				9.7824	9.39032	12.1601	12.6436	9.36143	11.4983			KO2				wt
C6	26.9317				9.12638	9.51132	12.0246	12.6996	9.56433	11.4443			HSC	MPP1			HSC	MPP1
C7	Undetermined			Hprt	37.3849	36.443	41.8913	39.0187	39.9995	40.4637			41.7393	40.9062	40.137	41.6653
C8	Undetermined			Cell number	1000	2200	900	3700	1100	2300			0.9	3.7	1.1	2.3
C9	35.619											pop average	-7.43316	-12.1298	-3.84677	-9.50039
C10	30.4645				5.03234	13.6041	94.8703	231.098	14.5386	174.455
C11	29.8666				19.1004	12.5013	195.748	213.7	14.2384	159.329			2.27638	2.358	2.57906	2.67125	2.15317	2.32563	2.48512	2.62732
C12	26.3191				13.6562	18.4468	77.2935	375.883	2.12388	123.855			2.33444	2.35112	2.65941	2.72709	2.1518	2.31817	2.46944	2.60477
D1	Undetermined				650.077	708.164	2356.31	4235.98	762.942	3486.47			2.26082	2.40229	2.64757	2.73253	2.03895	2.29785	2.4843	2.60031
D2	Undetermined				880.632	671.07	4576.79	6398.8	657.766	2892.99
D3	36.1377				558.873	729.78	4166.58	6652.15	757.093	2786.54
D4	33.017												-6.56788	-7.85236	-11.2023	-12.0485	-3.86182	-7.44671	-9.57543	-11.7676
D5	30.4241												-7.61286	-7.73944	-12.1601	-12.6436	-3.83171	-7.31586	-9.36143	-11.4983
D6	28.6961												-6.27228	-8.55414	-12.0246	-12.6996		-6.9525	-9.56433	-11.4443
D7	37.2571						105.411
D8	36.5378						217.498						0.0105407	0.00432716	0.000424393	0.000236073	0.0687823	0.00573213	0.00131072	0.000286823
D9	Undetermined						85.8817						0.0051086	0.00467946	0.000218494	0.000156279	0.0702327	0.00627633	0.0015203	0.000345663
D10	39.8898						2618.12						0.0129377	0.0026604	0.000240005	0.000150327	1	0.00807398	0.00132084	0.000358868
D11	41.9741						5085.32
D12	40.8552						4629.53
E1	Undetermined												-2.72112	-4.0056	-1.70192	-2.54809	-0.0150528	-3.59995	-0.0750338	-2.26716
E2	Undetermined												-3.76609	-3.89268	-2.65973	-3.14319	0.0150528	-3.4691	0.138965	-1.99795
E3	36.1678												-2.42551	-4.70737	-2.52425	-3.19921		-3.10574	-0.0639311	-1.94386
E4	33.1478
E5	30.6381												6.59384	16.0622	3.25333	5.84858	1.01049	12.1253	1.05339	4.81374
E6	28.9653												13.6052	14.8529	6.31913	8.83476	0.98962	11.0739	0.90817	3.99433
E7	38.1637												5.37219	26.1253	5.75275	9.18456		8.60836	1.04531	3.84734
E8	36.2302
E9	41.7325
E10	39.697
E11	39.2147
E12	40.9281
F1	39.6411
F2	Undetermined
F3	38.9128
F4	33.5112
F5	30.4352
F6	29.0194
F7	36.7338
F8	36.5609
F9	42.05
F10	37.4693
F11	38.8096
F12	39.6077
G1	Undetermined
G2	Undetermined
G3	Undetermined
G4	Undetermined
G5	Undetermined
G6	40.4139
G7	Undetermined
G8	Undetermined
G9	Undetermined
G10	Undetermined
G11	Undetermined
G12	Undetermined
Analysis Type
Endogenous Control
RQ Min/Max Confidence Level
Reference Sample

## Sheet: c-fos Hsc1
primer pair	sample		Sample Name	Dilution	CT		mean ct	delta ct to std	fold diff to std	stdev fold diff
Hprt	wt		hsc1	1 zu 15	33.5386		33.7444	0	1	0			fold diff avrg	#REF!		st-dev
					33.9245							hsc1	1	0	1	0
Hprt	ko		hsc1	1 zu 15	33.7574		35.0448	1.30041	0.406012	0		hsc1	0.406012	-1.46298	-2.46298	0
					35.7141
gene specific primer pair values will be calculated compared to standard but will be corrected by coresponding Hprt factor
c-fos	wt		hsc1	1 zu 15	30.0778		30.5377	0	1	0			fold diff avrg			st-dev
					30.8858							hsc1	1			0
c-fos	ko		hsc1	1 zu 15	31.666		30.961	0.4233	0.745717	0		hsc1	0.745717			0
					29.5261
												hsc1	1	0	1	0
												hsc1 KO	1.83669	0.836687	1.83669	0
															5.44
															9.99158

## Sheet: c-fos Hsc2
primer pair	sample		Sample Name	Dilution	CT		mean ct	delta ct to std	fold diff to std	stdev fold diff
Hprt	wt		hsc2	1 zu 15	31.3099		34.0125	0	1	0			fold diff avrg	#REF!		st-dev
					34.8972							hsc2	1	0	1	0
Hprt	ko		hsc2	1 zu 15	33.605		33.6844	-0.328142	1.2554	0		hsc2	1.2554	0.255395	1.2554	0
					33.7596
gene specific primer pair values will be calculated compared to standard but will be corrected by coresponding Hprt factor
c-fos	wt		hsc2	1 zu 15	30.9894		30.3596	0	1	0			fold diff avrg			st-dev
					29.2163							hsc2	1			0
c-fos	ko		hsc2	1 zu 15	30.1833		29.8452	-0.51446	1.42846	0		hsc2	1.42846			0
					29.4026
												hsc2	1	0	1	0
												hsc1 KO	1.13786	0.137856	1.13786	0
															5.44
															6.18994

## Sheet: c-fos Hsc3
primer pair	sample		Sample Name	Dilution	CT		mean ct	delta ct to std	fold diff to std	stdev fold diff
Hprt	wt		hsc3	1 zu 15	42.1116		41.6402	0	1	0			fold diff avrg	#REF!		st-dev
					39.3522							hsc3	1	0	1	0
					42.1347
Hprt	ko		hsc3	1 zu 15	41.5805		41.748	0.107778	0.928016	0		hsc3	0.928016	-0.0775672	-1.07757	0
					41.898
gene specific primer pair values will be calculated compared to standard but will be corrected by coresponding Hprt factor
c-fos	wt		hsc3	1 zu 15	36.2752		35.7053	0	1	0			fold diff avrg			st-dev
					36.3053							hsc3	1			0
c-fos	ko		hsc3	1 zu 15	35.1714		35.0258	-0.679501	1.60159	0		hsc3	1.60159			0
					34.1264
					35.467
												hsc3	1	0	1	0
												hsc1 KO	1.72582	0.725817	1.72582	0
															5.44
															9.38844

## Sheet: cfos Mpp1_1
primer pair	sample		Sample Name	Dilution	CT		mean ct	delta ct to std	fold diff to std	stdev fold diff
Hprt	wt		hsc1	1 zu 15	33.5386		33.7444	0	1	0			fold diff avrg	#REF!		st-dev
					33.9245							hsc1	1	0	1	0
Hprt	wt		mpp1	1 zu 15	35.3528		35.0031	1.25866	0.417931	0		mpp1	0.417931	-1.39274	-2.39274	0
					34.5405
gene specific primer pair values will be calculated compared to standard but will be corrected by coresponding Hprt factor
cfos	wt		hsc1	1 zu 15	30.0778		30.5377	0	1	0			fold diff avrg			st-dev
					30.8858							hsc1	1			0
cfos	wt		mpp1	1 zu 15	29.2169		29.1659	-1.37181	2.58796	0		mpp1	2.58796			0
					29.113
												hsc1	1	0	1	0
												hsc1 KO	6.19231	5.19231	6.19231	0
															1.65
															10.2173

## Sheet: cfos Mpp1_2
primer pair	sample		Sample Name	Dilution	CT		mean ct	delta ct to std	fold diff to std	stdev fold diff
Hprt	wt		hsc1	1 zu 15	31.3099		34.0125	0	1	0			fold diff avrg	#REF!		st-dev
					34.8972							hsc1	1	0	1	0
Hprt	wt		mpp1	1 zu 15	33.65		35.1285	1.11597	0.46138	0		mpp1	0.46138	-1.16741	-2.16741	0
					35.8432
gene specific primer pair values will be calculated compared to standard but will be corrected by coresponding Hprt factor
cfos	wt		hsc1	1 zu 15	30.9894		30.3596	0	1	0			fold diff avrg			st-dev
					29.2163							hsc1	1			0
cfos	wt		mpp1	1 zu 15	28.7693		28.6604	-1.69928	3.24738	0		mpp1	3.24738			0
					28.5425
												hsc1	1	0	1	0
												hsc1 KO	7.03841	6.03841	7.03841	0
															1.65
															11.6134

## Sheet: cfos Mpp1_3
primer pair	sample		Sample Name	Dilution	CT		mean ct	delta ct to std	fold diff to std	stdev fold diff
Hprt	wt		hsc1	1 zu 15	42.1116		40.8592	0	1	0			fold diff avrg	#REF!		st-dev
					39.3522							hsc1	1	0	1	0
					38.9471
Hprt	wt		mpp1	1 zu 15	42.0569		41.7781	0.918968	0.528887	0		mpp1	0.528887	-0.890763	-1.89076	0
					42.1297
					40.8093
gene specific primer pair values will be calculated compared to standard but will be corrected by coresponding Hprt factor
cfos	wt		hsc1	1 zu 15	35.0968		35.4757	0	1	0			fold diff avrg			st-dev
					35.8635							hsc1	1			0
					35.3594
cfos	wt		mpp1	1 zu 15	34.1647		33.79	-1.68566	3.21687	0		mpp1	3.21687			0
					33.5022
					33.6126
												hsc1	1	0	1	0
												mpp1 wt	6.08234	5.08234	6.08234	0
															1.65
															10.0359
