# Supplementary material for: The miR-221/222 cluster regulates hematopoietic stem cell quiescence and multipotency by suppressing both Fos/AP-1/IEG pathway activation and stress-like differentiation to granulocytes
Source: PLoS Biol. 2023 Nov 20;21(11):e3002015. doi: 10.1371/journal.pbio.3002015 (PMC10695376; doi:10.1371/journal.pbio.3002015)
Supplement: S3 Data — (ZIP) [file pbio.3002015.s003.zip › SD_Rev2/R scripts for Figs_1_3_4_6_8/Early_hematopoiesis.csv]

Barcode	UMAP_1	UMAP_2	Ecluster	sample	CRE_KO	Celltypes	Fos	Jun	G1s	G2m
HSC_35.AAACCTGAGAGAGCTC	1.56781384369476	-0.629044117582224	3	HSC_35	KO	HSC_KO_35	2.73469671398204	1.35609648983678	0.239583333333333	0.183206106870229
HSC_35.AAACCTGAGCTATGCT	0.907036870924069	0.93668442760668	1	HSC_35	KO	HSC_KO_35	1.20950778726389	2.54625039762077	0.28125	0.236641221374046
HSC_35.AAACCTGAGGTTCCTA	10.3606831731473	0.902436313974477	9	HSC_35	NA	NA	0.527483031317385	0.527483031317385	1.92708333333333	3.0763358778626
HSC_35.AAACCTGAGTACACCT	-4.68029335120575	4.26708990131579	2	HSC_35	CRE	HSC_CRE_35	0.886547578213767	2.62760872018623	0.21875	0.549618320610687
HSC_35.AAACCTGCAAGCCGCT	-2.97739890197174	4.6118698695775	2	HSC_35	CRE	HSC_CRE_35	1.29792701888703	3.36549526912153	0.260416666666667	0.33587786259542
HSC_35.AAACCTGCAATGGAGC	-0.184982090982364	5.61091333423815	0	HSC_35	CRE	HSC_CRE_35	3.15729506742939	1.82356587594211	0.302083333333333	0.221374045801527
HSC_35.AAACCTGCATTGCGGC	-2.66885951140778	6.06223970447741	2	HSC_35	KO	HSC_KO_35	3.97442150990308	3.69298329337511	0.104166666666667	0.122137404580153
HSC_35.AAACCTGGTAAAGTCA	-2.61328247168915	5.67312198673449	2	HSC_35	KO	HSC_KO_35	4.55011811871045	3.77426019852318	0.0729166666666667	0.267175572519084
HSC_35.AAACCTGGTATGGTTC	1.35046562573059	5.26550584827624	0	HSC_35	CRE	HSC_CRE_35	0	0	0.0104166666666667	0.16030534351145
HSC_35.AAACCTGGTCGAATCT	-0.760595276745723	3.80432039295397	1	HSC_35	CRE	HSC_CRE_35	2.11232513354973	4.34779924804325	0.0729166666666667	0.106870229007634
HSC_35.AAACCTGGTGTATGGG	1.62994429489715	-1.51533234323301	3	HSC_35	KO	HSC_KO_35	0	2.72842197538866	0.25	0.312977099236641
HSC_35.AAACCTGTCGCGATCG	9.75048801323516	1.65495830570421	9	HSC_35	NA	NA	0	0	2.09375	3.05343511450382
HSC_35.AAACCTGTCTTATCTG	-1.76906576732056	8.52533870731554	11	HSC_35	CRE	HSC_CRE_35	0	1.48931698119315	0.1875	0.183206106870229
HSC_35.AAACGGGAGGCAATTA	2.95883175751312	0.465210972177602	6	HSC_35	KO	HSC_KO_35	2.78835363097772	1.47929061779382	0.25	0.229007633587786
HSC_35.AAACGGGAGGGTTTCT	-3.10837796309845	4.90254932438097	2	HSC_35	KO	HSC_KO_35	4.64263911667664	3.17171875146081	0.0520833333333333	0.114503816793893
HSC_35.AAACGGGAGTCGTACT	-2.15959468463318	9.16888290439806	11	HSC_35	KO	HSC_KO_35	3.80622259093996	2.86177669610421	0.0625	0.0916030534351145
HSC_35.AAACGGGGTCTTCAAG	2.24506780525787	-4.49106019939222	3	HSC_35	KO	HSC_KO_35	1.26522272628436	1.26522272628436	0.302083333333333	0.297709923664122
HSC_35.AAACGGGGTGATAAGT	-0.193433493169711	5.4825997928258	0	HSC_35	CRE	HSC_CRE_35	2.7293251873287	3.04697472161881	0.145833333333333	0.099236641221374
HSC_35.AAACGGGGTGCACCAC	-0.21653497198479	3.34555727039538	1	HSC_35	CRE	HSC_CRE_35	0	0	0.114583333333333	0.122137404580153
HSC_35.AAACGGGGTGGTTTCA	-2.36664596179383	4.90335184131823	0	HSC_35	CRE	HSC_CRE_35	3.11375422929274	2.26198708772324	0.104166666666667	0.106870229007634
HSC_35.AAACGGGTCAGCTCTC	9.30438873192413	1.21547251735888	9	HSC_35	NA	NA	0	0.317644446746938	1.90625	1.94656488549618
HSC_35.AAAGATGAGTCCCACG	0.378229469266965	3.89112192188463	1	HSC_35	KO	HSC_KO_35	0	0	0.135416666666667	0.16793893129771
HSC_35.AAAGATGCAAAGTGCG	0.661588996854855	3.00657254253588	1	HSC_35	CRE	HSC_CRE_35	1.70501405240734	1.17888004416526	0.177083333333333	0.320610687022901
HSC_35.AAAGATGCACGGCGTT	-1.73040953257935	0.893050728189565	1	HSC_35	NA	NA	3.26703375240142	2.92656365395419	0.21875	0.351145038167939
HSC_35.AAAGATGCATCGGTTA	1.56987521072967	-3.86755889858045	3	HSC_35	CRE	HSC_CRE_35	2.70973181584826	3.16930836008143	0.239583333333333	0.33587786259542
HSC_35.AAAGATGGTGAAGGCT	-3.26696780303376	4.98326927219591	2	HSC_35	CRE	HSC_CRE_35	2.2029337810686	3.97659171934663	0.197916666666667	0.114503816793893
HSC_35.AAAGATGGTGCATCTA	-0.221561491283343	7.0019131282445	0	HSC_35	CRE	HSC_CRE_35	1.44318322591376	0	0.0833333333333333	0.152671755725191
HSC_35.AAAGATGGTTACCGAT	0.144995302167966	5.09963184391222	0	HSC_35	CRE	HSC_CRE_35	2.09307901940302	0	0.125	0.145038167938931
HSC_35.AAAGATGTCTCAAACG	0.386393159833981	2.73312741314135	1	HSC_35	CRE	HSC_CRE_35	0	1.01926796343159	0.114583333333333	0.236641221374046
HSC_35.AAAGCAAAGGCAGGTT	-2.64867976287262	4.94589143787584	2	HSC_35	KO	HSC_KO_35	1.48165090626768	4.13041403691452	0.135416666666667	0.099236641221374
HSC_35.AAAGCAAAGGCCATAG	-2.50583365538971	3.85170703922472	2	HSC_35	CRE	HSC_CRE_35	3.46529566506424	3.69973580307975	0.197916666666667	0.16030534351145
HSC_35.AAAGCAAAGGCTATCT	0.441843956914975	2.67084270511828	1	HSC_35	CRE	HSC_CRE_35	0	1.47981436173691	0.166666666666667	0.175572519083969
HSC_35.AAAGCAACACCGTTGG	-0.762423038276599	6.58021169697008	0	HSC_35	CRE	HSC_CRE_35	3.581311919242	3.14510967462859	0.145833333333333	0.366412213740458
HSC_35.AAAGCAACACTATCTT	1.66822382828338	0.0781276801701561	1	HSC_35	CRE	HSC_CRE_35	2.74417667200556	1.91996529756053	0.364583333333333	0.549618320610687
HSC_35.AAAGCAAGTGCAGTAG	-0.135475516113208	5.31056314502916	0	HSC_35	CRE	HSC_CRE_35	3.93243857314119	2.9837470406707	0.104166666666667	0.221374045801527
HSC_35.AAAGCAAGTTACCAGT	-2.88693168738739	4.60466199909411	2	HSC_35	KO	HSC_KO_35	2.62694714626775	0	0.09375	0.114503816793893
HSC_35.AAAGCAATCAGCGATT	1.58104822060211	0.515573320734121	1	HSC_35	KO	HSC_KO_35	1.19711012321423	2.07085580614504	0.166666666666667	0.267175572519084
HSC_35.AAAGCAATCGGAAACG	-1.58599498847382	5.53693443332873	0	HSC_35	CRE	HSC_CRE_35	1.56758755884683	2.51650215009386	0.0416666666666667	0.152671755725191
HSC_35.AAAGTAGAGCAGATCG	0.038416177240445	4.10952907596789	1	HSC_35	CRE	HSC_CRE_35	0	1.93299358606497	0.145833333333333	0.183206106870229
HSC_35.AAAGTAGCAAGCTGAG	-1.80605545619385	4.74974256550036	0	HSC_35	KO	HSC_KO_35	2.7749355902496	3.30746490399945	0.0833333333333333	0.152671755725191
HSC_35.AAAGTAGCAGACAAGC	-4.1532969770755	4.64858442341051	2	HSC_35	KO	HSC_KO_35	1.93324637281268	3.59653044881132	0.177083333333333	0.145038167938931
HSC_35.AAAGTAGCAGGGCATA	9.48409530541046	0.0942938307400719	9	HSC_35	NA	NA	0	0	1.58333333333333	1.70992366412214
HSC_35.AAAGTAGGTAGATTAG	-1.08880290368454	4.97853904758654	0	HSC_35	KO	HSC_KO_35	1.96106195407592	2.58125723197506	0.0833333333333333	0.137404580152672
HSC_35.AAAGTAGGTGCGATAG	-0.122778385671542	7.32935386692248	0	HSC_35	KO	HSC_KO_35	1.69604849673951	2.29301136085359	0.145833333333333	0.297709923664122
HSC_35.AAAGTAGGTGCTGTAT	-0.0825039444293243	6.9672656634923	0	HSC_35	CRE	HSC_CRE_35	0	0	0.125	0.114503816793893
HSC_35.AAAGTAGTCGGCTACG	-5.56933191398041	0.344369826662161	8	HSC_35	NA	NA	0	0	0.0208333333333333	0.0458015267175573
HSC_35.AAAGTAGTCTATCGCC	0.704420298544003	5.86341053043566	0	HSC_35	KO	HSC_KO_35	0	0	0.09375	0.0229007633587786
HSC_35.AAATGCCAGAATTGTG	1.56754586121185	5.01894575153551	0	HSC_35	KO	HSC_KO_35	0	0	0.125	0.267175572519084
HSC_35.AAATGCCAGCCACCTG	-1.38508650639908	7.99851280246935	11	HSC_35	KO	HSC_KO_35	1.92295167949941	4.81756458280157	0.09375	0.137404580152672
HSC_35.AAATGCCAGGCAATTA	-0.772073238881992	7.16306549106798	0	HSC_35	KO	HSC_KO_35	1.70704279903129	1.18059701387529	0.229166666666667	0.145038167938931
HSC_35.AAATGCCAGGCTAGCA	2.37117669006927	1.96848112140856	6	HSC_35	KO	HSC_KO_35	1.18910726146101	1.71708908713297	0.125	0.213740458015267
HSC_35.AAATGCCAGTCCCACG	-3.48874381163971	5.63812356983385	2	HSC_35	KO	HSC_KO_35	2.40184400522406	3.63300322861248	0.125	0.0687022900763359
HSC_35.AAATGCCCAAAGGTGC	1.76371404549225	-0.214275719774149	1	HSC_35	CRE	HSC_CRE_35	1.0453303103343	1.0453303103343	0.208333333333333	0.236641221374046
HSC_35.AAATGCCCACATCCAA	-4.0819120703067	4.77258354221544	2	HSC_35	KO	HSC_KO_35	3.67158517253952	3.77439883598709	0.0729166666666667	0.198473282442748
HSC_35.AAATGCCGTGAGTGAC	0.0102399291668671	3.06953602825365	1	HSC_35	CRE	HSC_CRE_35	0	1.68989523212849	0.0833333333333333	0.137404580152672
HSC_35.AAATGCCGTTATCCGA	-1.74844840148346	8.69170909916125	11	HSC_35	CRE	HSC_CRE_35	0	0	0.208333333333333	0.129770992366412
HSC_35.AAATGCCTCACATACG	2.1208991708432	0.502065716135122	14	HSC_35	NA	NA	0.779745151372124	1.21248629616441	0.489583333333333	0.435114503816794
HSC_35.AAATGCCTCACCAGGC	-0.679652273448871	3.45254570041857	1	HSC_35	CRE	HSC_CRE_35	0	0	0.197916666666667	0.305343511450382
HSC_35.AAATGCCTCACTCCTG	-0.499251274185942	7.17267614399157	0	HSC_35	KO	HSC_KO_35	0	0	0.15625	0.190839694656489
HSC_35.AAATGCCTCCTGCAGG	-0.128955215009616	7.25101047550402	0	HSC_35	CRE	HSC_CRE_35	0	0	0.104166666666667	0.236641221374046
HSC_35.AACACGTCAAAGGCGT	1.04126772305114	4.51422744785509	0	HSC_35	KO	HSC_KO_35	0	0	0.0416666666666667	0.0763358778625954
HSC_35.AACACGTGTCACACGC	-2.36728039363282	3.57144743000231	2	HSC_35	KO	HSC_KO_35	1.13252786352411	3.5454670833608	0.166666666666667	0.274809160305344
HSC_35.AACACGTGTGTCGCTG	-1.7210973797168	5.27082305942736	0	HSC_35	CRE	HSC_CRE_35	1.57362248457613	3.00173715267589	0.114583333333333	0.16793893129771
HSC_35.AACACGTGTGTGGTTT	-5.59831073859589	4.29264503513537	17	HSC_35	CRE	HSC_CRE_35	3.04452243772342	1.90423745265475	0.197916666666667	0.175572519083969
HSC_35.AACACGTGTTGGTAAA	0.0857661666546601	3.49866157566271	1	HSC_35	CRE	HSC_CRE_35	0	1.73762719249798	0.09375	0.145038167938931
HSC_35.AACCATGAGCGTAATA	-1.69809964278595	5.66270881687365	0	HSC_35	CRE	HSC_CRE_35	3.90127073760057	3.05371156739643	0.125	0.221374045801527
HSC_35.AACCATGCACGGTAGA	-1.89128842929261	3.51434331928454	10	HSC_35	KO	HSC_KO_35	3.08304035787525	1.12572980897621	0.25	0.374045801526718
HSC_35.AACCATGGTACATCCA	-1.00498458722489	6.26774173771105	0	HSC_35	KO	HSC_KO_35	2.96960841540871	1.96870960512912	0.0625	0.213740458015267
HSC_35.AACCATGGTAGTGAAT	-4.12126544097321	0.79991239105425	10	HSC_35	KO	HSC_KO_35	0	3.24457400421618	0.0729166666666667	0.099236641221374
HSC_35.AACCATGGTCCATCCT	-1.77849724868195	3.09960657154284	2	HSC_35	CRE	HSC_CRE_35	2.42788197211112	1.63587332633801	0.25	0.175572519083969
HSC_35.AACCATGTCAACCAAC	1.73909661194427	-0.439697118652247	1	HSC_35	KO	HSC_KO_35	0	0	0.3125	0.221374045801527
HSC_35.AACCATGTCTCGATGA	-0.885947048458026	8.13497787510119	11	HSC_35	CRE	HSC_CRE_35	0	0	0.135416666666667	0.198473282442748
HSC_35.AACCGCGCAATGAAAC	-3.95532682517426	5.46471744571886	2	HSC_35	CRE	HSC_CRE_35	2.35277882971183	2.99720597304345	0.104166666666667	0.145038167938931
HSC_35.AACCGCGCAGTGGGAT	-4.14826157668488	5.28169923816881	2	HSC_35	CRE	HSC_CRE_35	3.90355980143089	3.33178032110906	0.1875	0.33587786259542
HSC_35.AACCGCGCATAGAAAC	-0.244258671792911	6.48392301593981	0	HSC_35	CRE	HSC_CRE_35	0	0	0.0729166666666667	0.16030534351145
HSC_35.AACCGCGCATCGATGT	-6.53171327689545	4.07538038288317	17	HSC_35	CRE	HSC_CRE_35	1.5142695665425	1.5142695665425	0.104166666666667	0.129770992366412
HSC_35.AACCGCGCATGACGGA	2.13820907494171	-2.91233915294447	3	HSC_35	KO	HSC_KO_35	1.07964507519319	2.68139421110004	0.3125	0.33587786259542
HSC_35.AACCGCGTCCGTTGTC	1.25614210983856	-0.811455097225688	1	HSC_35	CRE	HSC_CRE_35	0	1.32669012108392	0.135416666666667	0.137404580152672
HSC_35.AACCGCGTCGGCGCAT	3.80567809959991	-1.35837412084379	6	HSC_35	KO	HSC_KO_35	1.5663872141438	1.5663872141438	0.229166666666667	0.16030534351145
HSC_35.AACGTTGAGAAACCAT	-4.35795024016754	4.64481073414049	2	HSC_35	CRE	HSC_CRE_35	3.27814361985803	2.83050688072691	0.114583333333333	0.259541984732824
HSC_35.AACGTTGAGAAGGTTT	-0.765472873839305	4.87789112125597	0	HSC_35	KO	HSC_KO_35	1.32893173478388	1.32893173478388	0.177083333333333	0.229007633587786
HSC_35.AACGTTGAGATATGGT	4.65263816734894	-1.4909138699893	6	HSC_35	CRE	HSC_CRE_35	0	0	0.375	0.274809160305344
HSC_35.AACGTTGAGGTGTTAA	-2.70784285643952	6.79862361942492	0	HSC_35	KO	HSC_KO_35	1.18609736134554	2.68414455797564	0.135416666666667	0.297709923664122
HSC_35.AACGTTGGTTAGTGGG	-1.09730395654099	7.27624183689318	0	HSC_35	CRE	HSC_CRE_35	2.85147000782561	1.86217722080732	0.125	0.221374045801527
HSC_35.AACGTTGGTTCCGTCT	2.12935516258819	-0.138641597879313	1	HSC_35	CRE	HSC_CRE_35	0	3.0046946286557	0.15625	0.152671755725191
HSC_35.AACGTTGTCAACGAAA	0.831840723959042	2.38459068332873	1	HSC_35	CRE	HSC_CRE_35	1.46122980539364	0	0.09375	0.106870229007634
HSC_35.AACGTTGTCCTTTCGG	1.08855995556457	1.90821891819201	1	HSC_35	KO	HSC_KO_35	0	0	0.104166666666667	0.129770992366412
HSC_35.AACGTTGTCGTCCAGG	0.783838123289182	6.62048345600329	0	HSC_35	KO	HSC_KO_35	0	0	0.0625	0.122137404580153
HSC_35.AACGTTGTCTTAGAGC	0.461119562593533	6.89022308384142	0	HSC_35	KO	HSC_KO_35	0	2.08656151198565	0.0520833333333333	0.122137404580153
HSC_35.AACTCAGAGAGTCTGG	1.05837926289184	1.30665164982042	1	HSC_35	KO	HSC_KO_35	0	3.31986120855984	0.166666666666667	0.183206106870229
HSC_35.AACTCAGCACCGAATT	0.592954367605283	3.23036151920519	1	HSC_35	CRE	HSC_CRE_35	0	0	0.15625	0.129770992366412
HSC_35.AACTCAGCACCTATCC	0.0462372603092926	7.01012521778307	0	HSC_35	KO	HSC_KO_35	2.0750266005145	2.79254258260638	0.229166666666667	0.282442748091603
HSC_35.AACTCAGCACCTTGTC	-0.652740701826976	6.17859798465929	0	HSC_35	CRE	HSC_CRE_35	1.56578786619843	2.5144115335665	0.114583333333333	0.129770992366412
HSC_35.AACTCAGCAGATCCAT	3.91765186211212	0.36109083687029	6	HSC_35	KO	HSC_KO_35	0	2.64612462862197	0.25	0.122137404580153
HSC_35.AACTCAGCAGCTGTTA	-2.1741687355365	9.09565311466418	11	HSC_35	CRE	HSC_CRE_35	1.97965568232051	2.60124413892073	0.166666666666667	0.145038167938931
HSC_35.AACTCAGCATGTTCCC	-3.40805485824005	4.89348321949206	2	HSC_35	KO	HSC_KO_35	1.78141811543332	3.57144358041209	0.0625	0.152671755725191
HSC_35.AACTCAGGTCCATGAT	9.61185714623077	1.80517917667589	9	HSC_35	NA	NA	0	1.11620579569752	1.20833333333333	1.09160305343511
HSC_35.AACTCAGTCAGGCAAG	-2.06790497878449	5.02222257648668	0	HSC_35	KO	HSC_KO_35	2.432543628565	2.432543628565	0.0833333333333333	0.290076335877863
HSC_35.AACTCAGTCAGTACGT	9.4851090612088	1.48174696956835	9	HSC_35	NA	NA	0.985988588034911	0	2.02083333333333	1.70992366412214
HSC_35.AACTCAGTCTCTTGAT	-1.31796732524292	5.27421766315661	0	HSC_35	CRE	HSC_CRE_35	2.40956748843926	1.26194543880559	0.15625	0.183206106870229
HSC_35.AACTCCCAGACATAAC	0.165685862508847	4.30490165744982	1	HSC_35	KO	HSC_KO_35	0	0.993932276609188	0.28125	0.374045801526718
HSC_35.AACTCCCAGGCCGAAT	4.25134679695709	-0.409861268651865	6	HSC_35	CRE	HSC_CRE_35	0	1.6060332916329	0.40625	0.267175572519084
HSC_35.AACTCCCCAATCACAC	4.39756795784576	-1.36526227201261	6	HSC_35	CRE	HSC_CRE_35	0	1.69616969960244	0.552083333333333	0.221374045801527
HSC_35.AACTCCCCACTAGTAC	-0.736549228223727	6.70629220997057	0	HSC_35	CRE	HSC_CRE_35	4.21747151442409	3.40956180070826	0.125	0.0916030534351145
HSC_35.AACTCCCCAGTAAGAT	9.27892944237335	1.05372744594774	9	HSC_35	NA	NA	0	0.774570032805766	1.30208333333333	1.22900763358779
HSC_35.AACTCCCGTGAGCGAT	9.43930408379181	0.49382120166979	9	HSC_35	NA	NA	0	0.56136782660598	1.04166666666667	1.2824427480916
HSC_35.AACTCCCGTGCAACGA	9.51090785881622	0.222069917070486	9	HSC_35	NA	NA	0	0	1.67708333333333	1.6793893129771
HSC_35.AACTCCCGTTCAGCGC	-4.05834773162262	5.91582113300524	2	HSC_35	CRE	HSC_CRE_35	1.36341309802558	3.30268841453242	0.0625	0.122137404580153
HSC_35.AACTCCCTCATAAAGG	0.759788245168759	-2.02665204013624	3	HSC_35	NA	NA	2.96941359631029	1.11625182337757	0.333333333333333	0.419847328244275
HSC_35.AACTCCCTCCGTCATC	-0.640668794306682	6.95520835910998	0	HSC_35	KO	HSC_KO_35	2.21738727657938	2.47746861782341	0.177083333333333	0.221374045801527
HSC_35.AACTCCCTCTAACTTC	-0.759699776562617	2.33893114124499	1	HSC_35	KO	HSC_KO_35	2.37436741180634	1.77021354495319	0.364583333333333	0.801526717557252
HSC_35.AACTCTTAGCCGGTAA	0.506524294820859	2.36879354511461	1	HSC_35	CRE	HSC_CRE_35	0	2.32262827838617	0.239583333333333	0.183206106870229
HSC_35.AACTCTTAGCTGGAAC	-1.62816360572235	7.09770923649035	0	HSC_35	KO	HSC_KO_35	3.91401774129664	3.24063411378507	0.145833333333333	0.152671755725191
HSC_35.AACTCTTAGGACACCA	-2.98177626708405	6.50669294391832	2	HSC_35	KO	HSC_KO_35	4.61245848307386	3.00464905578587	0.0520833333333333	0.145038167938931
HSC_35.AACTCTTAGGACAGAA	-1.83574679473297	4.17673927341662	10	HSC_35	CRE	HSC_CRE_35	2.76060026435362	2.12878690157002	0.0520833333333333	0.152671755725191
HSC_35.AACTCTTAGTGAACAT	-4.3139803705539	5.64837890659533	2	HSC_35	KO	HSC_KO_35	2.73519075235703	3.89268272619299	0.15625	0.305343511450382
HSC_35.AACTCTTCACTTGGAT	-0.957202404531406	7.16130262409411	0	HSC_35	CRE	HSC_CRE_35	3.66464054913304	2.61598607862212	0.166666666666667	0.274809160305344
HSC_35.AACTCTTCAGCGTTCG	-1.14976581910508	5.92394786869249	0	HSC_35	KO	HSC_KO_35	3.31714908419416	1.29696043990145	0.145833333333333	0.129770992366412
HSC_35.AACTCTTCATGCATGT	-1.48076191523926	8.53633266483507	11	HSC_35	CRE	HSC_CRE_35	2.99570060744148	1.99240137735663	0.208333333333333	0.106870229007634
HSC_35.AACTCTTGTAGATTAG	2.2103390397702	0.968109069215871	14	HSC_35	CRE	HSC_CRE_35	0	0.945869413204963	0.260416666666667	0.267175572519084
HSC_35.AACTCTTTCTTTAGTC	-2.11419478038208	8.70447689090929	11	HSC_35	CRE	HSC_CRE_35	2.59922443837022	2.97960036046234	0.0833333333333333	0.129770992366412
HSC_35.AACTGGTAGGCCCGTT	-3.73727491477387	5.01175886188707	2	HSC_35	CRE	HSC_CRE_35	2.26739949909703	2.26739949909703	0.104166666666667	0.183206106870229
HSC_35.AACTGGTAGTGACTCT	10.0713460149441	1.12902980838976	9	HSC_35	NA	NA	0	0.304174074822666	1.54166666666667	2.81679389312977
HSC_35.AACTGGTCACGGATAG	2.25250431915863	1.78432374988756	1	HSC_35	CRE	HSC_CRE_35	0	1.55098020908326	0.114583333333333	0.16793893129771
HSC_35.AACTGGTCACTGTGTA	0.666205972639157	6.61286645923815	0	HSC_35	KO	HSC_KO_35	0	1.36449673814952	0.135416666666667	0.206106870229008
HSC_35.AACTGGTCAGACGCTC	0.826648801771237	0.585784254419424	1	HSC_35	CRE	HSC_CRE_35	3.03175540141222	2.90509050878081	0.15625	0.175572519083969
HSC_35.AACTGGTCAGCTCGAC	-6.09769466498749	4.22943216358385	17	HSC_35	CRE	HSC_CRE_35	0	2.3034855883273	0.145833333333333	0.221374045801527
HSC_35.AACTGGTCATGTAGTC	2.75891634842499	-3.70618194545545	3	HSC_35	CRE	HSC_CRE_35	0	0	0.46875	0.343511450381679
HSC_35.AACTGGTGTGATAAAC	-4.16654232123749	0.853221474039175	10	HSC_35	CRE	HSC_CRE_35	0	2.24709742362055	0.0625	0.0610687022900763
HSC_35.AACTGGTGTTCCGGCA	-3.57780817130463	4.53344207798205	2	HSC_35	KO	HSC_KO_35	3.16038764348178	3.37501315948012	0.177083333333333	0.183206106870229
HSC_35.AACTGGTTCGTCTGCT	1.31840714832885	0.91846674476824	1	HSC_35	KO	HSC_KO_35	2.32873794444989	1.97083301450523	0.104166666666667	0.137404580152672
HSC_35.AACTGGTTCTGTCAAG	-2.74318650344269	0.355295596468069	10	HSC_35	KO	HSC_KO_35	1.61393302355103	2.20221790023905	0.15625	0.152671755725191
HSC_35.AACTGGTTCTTGCCGT	-0.430939309092925	5.12808757816515	0	HSC_35	CRE	HSC_CRE_35	0	0	0.0833333333333333	0.290076335877863
HSC_35.AACTTTCAGATATGGT	-3.24700930694001	4.96906620060167	2	HSC_35	KO	HSC_KO_35	1.49011536301151	3.46381113997815	0.125	0.404580152671756
HSC_35.AACTTTCAGCCACGCT	9.29363605400665	-0.241745772016428	9	HSC_35	NA	NA	0	0.764402306246502	1.26041666666667	1.73282442748092
HSC_35.AACTTTCAGGTGCTTT	4.72033426186187	-0.648843961012743	6	HSC_35	KO	HSC_KO_35	0	2.45083541079343	0.322916666666667	0.290076335877863
HSC_35.AACTTTCAGTGCCATT	-2.56600907424347	5.73801809345446	2	HSC_35	KO	HSC_KO_35	3.50586298710512	3.16197205882702	0.0625	0.229007633587786
HSC_35.AACTTTCCACCTCGTT	9.35267421623809	0.00831663404665151	9	HSC_35	NA	NA	0.478217290482098	0.800382317707374	1.55208333333333	1.49618320610687
HSC_35.AACTTTCCAGGGCATA	4.02822276970489	-0.932078438055895	6	HSC_35	KO	HSC_KO_35	0	0.919059649552467	0.4375	0.282442748091603
HSC_35.AACTTTCGTGGTGTAG	1.13407000919922	4.89035993610582	0	HSC_35	CRE	HSC_CRE_35	0	0	0.0625	0.0687022900763359
HSC_35.AACTTTCGTTAAAGTG	0.177123755422665	6.31565719639025	1	HSC_35	NA	NA	0.919603489007065	0.919603489007065	0.260416666666667	0.358778625954198
HSC_35.AACTTTCGTTGAGTTC	-0.414588212760852	3.57576948200426	1	HSC_35	CRE	HSC_CRE_35	1.58278012062689	2.16756046114617	0.0833333333333333	0.190839694656489
HSC_35.AACTTTCTCACGCATA	-4.0455248651828	4.84416538273058	2	HSC_35	CRE	HSC_CRE_35	1.85737034030775	3.23202500397852	0.21875	0.221374045801527
HSC_35.AACTTTCTCCCGGATG	-1.60695674994843	4.43163353000841	0	HSC_35	CRE	HSC_CRE_35	3.44371490765316	3.88401538044124	0.0729166666666667	0.16030534351145
HSC_35.AACTTTCTCGTCCAGG	-0.652836620601581	4.99372678791247	0	HSC_35	KO	HSC_KO_35	3.02343573126429	1.59175510246442	0.104166666666667	0.175572519083969
HSC_35.AAGACCTAGAAACGCC	1.2024683656369	4.33122068439684	0	HSC_35	CRE	HSC_CRE_35	3.31322928492805	2.08687063710498	0.270833333333333	0.343511450381679
HSC_35.AAGACCTAGCCCAATT	-1.07457968572037	-0.787047171675794	1	HSC_35	CRE	HSC_CRE_35	4.3486147523316	2.84490669279357	0.135416666666667	0.129770992366412
HSC_35.AAGACCTAGTCTCGGC	-1.96300962546723	2.82161241565905	1	HSC_35	NA	NA	2.82538388543668	3.68354082841306	0.291666666666667	0.290076335877863
HSC_35.AAGACCTCACGGTTTA	-0.82784113267319	7.14406209980211	0	HSC_35	CRE	HSC_CRE_35	0	1.13309846473928	0.25	0.267175572519084
HSC_35.AAGACCTCAGGTTTCA	2.52315422913177	-1.63068312610426	3	HSC_35	CRE	HSC_CRE_35	2.48287206109021	2.25513549328106	0.510416666666667	0.374045801526718
HSC_35.AAGACCTGTCTGATCA	-1.2490138111438	7.1934939006444	0	HSC_35	CRE	HSC_CRE_35	3.84965836490969	2.87463261545417	0.260416666666667	0.175572519083969
HSC_35.AAGACCTTCAACTCTT	0.261610657182767	3.93724876438341	1	HSC_35	KO	HSC_KO_35	0	0	0.0625	0.0763358778625954
HSC_35.AAGACCTTCTGCGACG	9.3533951940213	0.574830112802602	9	HSC_35	NA	NA	0	0	2.02083333333333	2.45801526717557
HSC_35.AAGCCGCAGAATTGTG	-0.755238055976794	7.63230758701525	0	HSC_35	NA	NA	0	2.12035154112842	0.239583333333333	0.198473282442748
HSC_35.AAGCCGCAGGCCCGTT	-2.77461484053986	4.88092666660509	2	HSC_35	NA	NA	0	3.82962015745595	0.03125	0.0458015267175573
HSC_35.AAGCCGCAGGTGTTAA	0.397443443742825	2.179445562708	1	HSC_35	KO	HSC_KO_35	1.89074424743067	1.89074424743067	0.125	0.122137404580153
HSC_35.AAGCCGCAGTGTACTC	-1.2142619786586	8.25307422672472	11	HSC_35	CRE	HSC_CRE_35	1.37279767867582	1.93047041241648	0.09375	0.122137404580153
HSC_35.AAGCCGCAGTGTTTGC	-5.30334022620575	0.58160298858843	8	HSC_35	NA	NA	0	0	0	0.0229007633587786
HSC_35.AAGCCGCCACCCATGG	0.390492946115567	5.69019895588122	0	HSC_35	CRE	HSC_CRE_35	1.3548146757613	2.26468878284595	0.145833333333333	0.122137404580153
HSC_35.AAGCCGCCAGCCAATT	2.14843890091522	-2.70130032504835	3	HSC_35	CRE	HSC_CRE_35	1.81591216229099	0	0.302083333333333	0.221374045801527
HSC_35.AAGCCGCTCAACACTG	-0.677403241189883	4.31744724308214	0	HSC_35	CRE	HSC_CRE_35	1.68594280863856	2.28187968364256	0.09375	0.221374045801527
HSC_35.AAGCCGCTCCTAGAAC	9.25037547966583	1.40211325679979	9	HSC_35	NA	NA	0	0.386129877102808	1.70833333333333	1.34351145038168
HSC_35.AAGCCGCTCTGCGGCA	0.00352993628127751	6.00768714939318	0	HSC_35	KO	HSC_KO_35	0	3.72931112856678	0.145833333333333	0.129770992366412
HSC_35.AAGGAGCAGGCTAGGT	0.675507158247067	5.26472288166247	0	HSC_35	KO	HSC_KO_35	3.74272431826614	1.3721381121164	0.166666666666667	0.16030534351145
HSC_35.AAGGAGCCAACTGCGC	-1.86989238837616	5.31360441242418	0	HSC_35	CRE	HSC_CRE_35	1.62138413570584	2.57872086011922	0.125	0.213740458015267
HSC_35.AAGGAGCCAATAACGA	-0.0811055598582489	7.57496791874132	0	HSC_35	KO	HSC_KO_35	2.02708950432037	1.68540559757401	0.208333333333333	0.129770992366412
HSC_35.AAGGAGCGTGCTGTAT	-3.67604568580048	5.29190450702868	2	HSC_35	NA	NA	2.6502724004354	3.48366629351816	0.104166666666667	0.251908396946565
HSC_35.AAGGAGCTCACATGCA	-2.23656764605896	4.77597194706164	0	HSC_35	KO	HSC_KO_35	1.34886946675803	1.90302264398954	0.104166666666667	0.206106870229008
HSC_35.AAGGAGCTCAGCTTAG	-3.56437042334931	3.87675815616808	2	HSC_35	CRE	HSC_CRE_35	2.79981657182581	3.6391615898441	0.125	0.152671755725191
HSC_35.AAGGAGCTCTTATCTG	-3.17700389006989	5.53723054920397	2	HSC_35	CRE	HSC_CRE_35	1.87142150649412	4.20424943700596	0.0520833333333333	0.122137404580153
HSC_35.AAGGCAGAGGCATGGT	-3.17399385550873	5.18928485904894	0	HSC_35	NA	NA	2.55352694933886	2.05062704415604	0.229166666666667	0.297709923664122
HSC_35.AAGGCAGAGTAGCCGA	-0.651118606122897	5.91202741657457	0	HSC_35	KO	HSC_KO_35	0	3.22437790202218	0.0520833333333333	0.083969465648855
HSC_35.AAGGCAGGTAACGTTC	-0.0581034419860107	2.98863273655138	1	HSC_35	CRE	HSC_CRE_35	1.91279731660451	1.3573810936217	0.09375	0.221374045801527
HSC_35.AAGGCAGGTAGAAGGA	9.43753406426056	0.869732795106985	9	HSC_35	NA	NA	0	0.404036892304485	1.6875	1.6030534351145
HSC_35.AAGGCAGGTAGAGTGC	-2.82347920516388	0.515012798654653	10	HSC_35	CRE	HSC_CRE_35	2.18592701675054	2.82124722950691	0.1875	0.145038167938931
HSC_35.AAGGCAGTCTCTGCTG	0.0656880440388459	1.91976791416369	1	HSC_35	KO	HSC_KO_35	0	2.12780896223697	0.135416666666667	0.175572519083969
HSC_35.AAGGTTCAGATGGGTC	-3.1294157800998	6.17460161243639	2	HSC_35	NA	NA	2.52407999086141	3.60748371259526	0.25	0.274809160305344
HSC_35.AAGGTTCCACTGTTAG	-1.43211659768479	3.56337171589098	0	HSC_35	KO	HSC_KO_35	0	1.66477614270494	0.125	0.145038167938931
HSC_35.AAGGTTCCATTGGCGC	-1.62471225837128	5.76626878772936	0	HSC_35	CRE	HSC_CRE_35	0	2.65640829245281	0.0833333333333333	0.0916030534351145
HSC_35.AAGGTTCTCAGTTAGC	10.3156001271878	0.695169267999746	9	HSC_35	NA	NA	0.647103718498692	0.264925318065943	2.125	3.80152671755725
HSC_35.AAGGTTCTCGGTCTAA	-2.08465793708222	4.70652729068957	0	HSC_35	CRE	HSC_CRE_35	1.77447081929978	1.77447081929978	0.135416666666667	0.183206106870229
HSC_35.AAGTCTGCAATCACAC	-1.45666030028717	4.07495647464953	0	HSC_35	CRE	HSC_CRE_35	2.88063421676534	0	0.104166666666667	0.114503816793893
HSC_35.AAGTCTGCACCACGTG	-3.51595619300263	6.08306890522204	2	HSC_35	CRE	HSC_CRE_35	3.56876768924935	2.52500445223927	0.135416666666667	0.129770992366412
HSC_35.AAGTCTGCACGTCTCT	-0.266392648013995	3.78320461307726	1	HSC_35	KO	HSC_KO_35	2.35077230266827	1.99185462510597	0.09375	0.190839694656489
HSC_35.AAGTCTGTCAACCATG	-2.75379684546845	4.94384485279284	2	HSC_35	KO	HSC_KO_35	2.97356257781893	3.51102585933233	0.0520833333333333	0.0916030534351145
HSC_35.AAGTCTGTCTTGAGAC	0.847332686391904	5.12997728382311	0	HSC_35	KO	HSC_KO_35	0	0	0.114583333333333	0.122137404580153
HSC_35.AATCCAGCAAGAGTCG	-0.996112912687228	8.3258443454381	11	HSC_35	KO	HSC_KO_35	0	0	0.1875	0.175572519083969
HSC_35.AATCCAGCACTATCTT	0.506042927709653	2.08016115223131	1	HSC_35	CRE	HSC_CRE_35	0	1.37082116697759	0.197916666666667	0.259541984732824
HSC_35.AATCCAGCAGTCAGAG	1.76418039223297	2.47101074253283	1	HSC_35	CRE	HSC_CRE_35	2.66351855748331	1.46710677326493	0.145833333333333	0.190839694656489
HSC_35.AATCCAGGTATATCCG	9.60433456322296	0.534632025110342	9	HSC_35	NA	NA	0	0	1.66666666666667	2.0763358778626
HSC_35.AATCCAGGTTATCCGA	1.02896615883453	5.68390518223009	0	HSC_35	CRE	HSC_CRE_35	0	0	0.114583333333333	0.206106870229008
HSC_35.AATCCAGTCTTGTACT	-6.82171419242279	3.91874033008776	17	HSC_35	NA	NA	2.54600658759048	2.12196671391844	0.25	0.374045801526718
HSC_35.AATCGGTCACAGGAGT	-0.742926835807727	6.84424119983874	0	HSC_35	CRE	HSC_CRE_35	0	1.55244592511066	0.0520833333333333	0.0687022900763359
HSC_35.AATCGGTGTAAGGGCT	-0.231804758104251	4.51241785083971	0	HSC_35	CRE	HSC_CRE_35	2.44655756790555	1.99185462510597	0.229166666666667	0.145038167938931
HSC_35.AATCGGTGTACGAAAT	-0.455010495873855	6.79655414615832	0	HSC_35	KO	HSC_KO_35	0	3.57746198474792	0.197916666666667	0.206106870229008
HSC_35.AATCGGTGTTAGAACA	-0.638027027043269	6.2523522952672	0	HSC_35	KO	HSC_KO_35	0	2.06252095709991	0.135416666666667	0.206106870229008
HSC_35.AATCGGTTCCTGCCAT	-1.65497687438385	3.70634990726671	1	HSC_35	KO	HSC_KO_35	1.5024849469806	2.91583363513873	0.125	0.129770992366412
HSC_35.AATCGGTTCGGTGTTA	-1.08147045949356	3.73611503635607	0	HSC_35	CRE	HSC_CRE_35	0	1.62268849008267	0.0833333333333333	0.129770992366412
HSC_35.ACACCAAAGATCCCAT	9.63045665642364	1.79345398937426	9	HSC_35	NA	NA	0	0	1.13541666666667	1.63358778625954
HSC_35.ACACCAAAGCGTGTCC	10.4026248159085	1.13978498970232	9	HSC_35	NA	NA	1.02438986153742	0	1.15625	2.25954198473282
HSC_35.ACACCAACAAAGAATC	4.00375625511749	0.515841899263479	6	HSC_35	CRE	HSC_CRE_35	0	2.04484568588074	0.28125	0.351145038167939
HSC_35.ACACCAAGTACACCGC	1.99548575302704	4.76670461689196	0	HSC_35	KO	HSC_KO_35	2.03156700643175	0.843808382164073	0.322916666666667	0.343511450381679
HSC_35.ACACCAAGTCCTAGCG	-1.41143116334336	6.78969293628893	0	HSC_35	KO	HSC_KO_35	3.6349608482861	3.91602482754448	0.0625	0.129770992366412
HSC_35.ACACCAATCCGTAGGC	-3.59001854041474	3.78090435062609	2	HSC_35	CRE	HSC_CRE_35	0.944426689591612	2.18117354635732	0.28125	0.419847328244275
HSC_35.ACACCAATCCTTGCCA	-2.92483428100006	5.08926921879015	2	HSC_35	CRE	HSC_CRE_35	3.69001763477392	2.26973019213162	0.0729166666666667	0.152671755725191
HSC_35.ACACCAATCGCGATCG	10.1832081975613	1.38027435337267	9	HSC_35	NA	NA	0	0	1.27083333333333	1.86259541984733
HSC_35.ACACCCTAGACCACGA	0.729143589941098	4.36337381397448	1	HSC_35	CRE	HSC_CRE_35	0	2.14183284436329	0.166666666666667	0.221374045801527
HSC_35.ACACCCTAGAGACGAA	1.8831951322232	-1.1726391633872	3	HSC_35	CRE	HSC_CRE_35	0	1.63570691079478	0.3125	0.244274809160305
HSC_35.ACACCCTCAGGACGTA	-2.61356881240265	5.41525703464708	2	HSC_35	CRE	HSC_CRE_35	3.21810814418565	3.61013985386154	0.0208333333333333	0.129770992366412
HSC_35.ACACCCTCATTGGTAC	-0.717548325451778	7.28558975254259	11	HSC_35	CRE	HSC_CRE_35	2.57815823747726	0	0.0520833333333333	0.129770992366412
HSC_35.ACACCCTTCAATACCG	9.31705734154327	-0.171259107244395	9	HSC_35	NA	NA	0	0.775780590477562	2.02083333333333	2.31297709923664
HSC_35.ACACCCTTCCACGACG	-6.5298006830539	4.05958372150622	17	HSC_35	CRE	HSC_CRE_35	1.62355947192179	2.67898948802928	0.520833333333333	0.419847328244275
HSC_35.ACACCGGAGATGGGTC	2.03816267868622	-2.32660252059736	3	HSC_35	NA	NA	1.46659353165901	0	0.489583333333333	0.396946564885496
HSC_35.ACACCGGAGGGTGTTG	9.38003513237579	1.64719563518725	9	HSC_35	NA	NA	0	0.760710486414126	1.33333333333333	1.15267175572519
HSC_35.ACACCGGGTAGTAGTA	9.34321567436798	-0.0498856922511085	9	HSC_35	NA	NA	0	0	1.22916666666667	1.15267175572519
HSC_35.ACACCGGGTGCGCTTG	-3.84661462882416	3.27150350605211	2	HSC_35	KO	HSC_KO_35	4.0751483084214	2.00536447674573	0.135416666666667	0.274809160305344
HSC_35.ACACCGGTCAGGATCT	-0.391039952429698	2.63897806202135	1	HSC_35	CRE	HSC_CRE_35	1.83490568878249	1.83490568878249	0.572916666666667	0.320610687022901
HSC_35.ACACCGGTCTCCCTGA	9.92265102287872	1.7142196277257	9	HSC_35	NA	NA	0	0	0.96875	2.18320610687023
HSC_35.ACACTGAAGAAACGCC	2.08544823547943	2.33029871975145	1	HSC_35	KO	HSC_KO_35	2.24886473944116	1.89481441868286	0.302083333333333	0.236641221374046
HSC_35.ACACTGAAGCCAACAG	9.42646953484161	0.0911774614926354	9	HSC_35	NA	NA	0	0.63903646819757	1.75	1.87786259541985
HSC_35.ACACTGAAGCGGCTTC	-2.77629521468537	3.40171438251696	2	HSC_35	KO	HSC_KO_35	0	1.32954458757593	0.166666666666667	0.152671755725191
HSC_35.ACACTGAAGGGTCGAT	-0.353423997553752	5.84455019031725	0	HSC_35	KO	HSC_KO_35	3.40071417314828	2.29441355818597	0.208333333333333	0.213740458015267
HSC_35.ACACTGACACAACGCC	-1.73355320075409	4.93127637897692	0	HSC_35	KO	HSC_KO_35	3.0860922623779	2.70321028100657	0.0104166666666667	0.129770992366412
HSC_35.ACACTGAGTACAGTGG	-0.61485589275019	7.67707878147326	11	HSC_35	KO	HSC_KO_35	1.51344028420563	0	0.0833333333333333	0.145038167938931
HSC_35.ACACTGAGTAGCTCCG	-1.46186462024109	5.19942194019518	0	HSC_35	CRE	HSC_CRE_35	2.98019157934228	3.25509659577041	0.114583333333333	0.236641221374046
HSC_35.ACACTGATCACCTTAT	1.32575497051819	3.96024328266344	1	HSC_35	NA	NA	1.4935867112408	2.26515283484988	0.375	0.442748091603053
HSC_35.ACACTGATCTGGAGCC	0.695869177785947	6.04922777210436	0	HSC_35	KO	HSC_KO_35	0	0	0.0520833333333333	0.152671755725191
HSC_35.ACAGCCGAGGTTCCTA	9.71960422417266	1.02357250248156	9	HSC_35	NA	NA	0.607616795877828	0.607616795877828	1.78125	2.15267175572519
HSC_35.ACAGCCGCACGCCAGT	10.1584632100735	1.30048209224901	9	HSC_35	NA	NA	0	0	1.73958333333333	3.3206106870229
HSC_35.ACAGCCGTCAAACGGG	9.52113792320831	1.65559059177599	9	HSC_35	NA	NA	0	0.634819749709184	1.83333333333333	1.54198473282443
HSC_35.ACAGCCGTCAGGCCCA	-0.824294507297443	7.24257141147814	0	HSC_35	KO	HSC_KO_35	0	2.60567102448409	0.25	0.450381679389313
HSC_35.ACAGCCGTCGGAAATA	-4.43034008124726	4.58265501056872	2	HSC_35	CRE	HSC_CRE_35	1.28021208433365	3.81011971015418	0.135416666666667	0.312977099236641
HSC_35.ACAGCCGTCTGGGCCA	0.482225746122434	6.97239690815172	0	HSC_35	KO	HSC_KO_35	0	0	0.104166666666667	0.190839694656489
HSC_35.ACAGCCGTCTGTTTGT	-7.42438343146698	3.61023002659044	12	HSC_35	KO	HSC_KO_35	2.69630717369857	1.72424673944707	0.0208333333333333	0.0916030534351145
HSC_35.ACAGCTAAGACCGGAT	0.487738818136288	2.74181633983812	1	HSC_35	KO	HSC_KO_35	1.28852451140733	2.18405953265403	0.166666666666667	0.083969465648855
HSC_35.ACAGCTAAGAGTACAT	-0.936122536453174	5.63847738300524	0	HSC_35	KO	HSC_KO_35	4.32932458511097	1.51871065293527	0.09375	0.145038167938931
HSC_35.ACAGCTAAGGATATAC	-4.92788484671967	4.57469802890978	2	HSC_35	KO	HSC_KO_35	2.44232877469812	2.87917958109291	0.166666666666667	0.458015267175573
HSC_35.ACAGCTAAGTGGGCTA	1.43107888123138	2.59909873996935	1	HSC_35	KO	HSC_KO_35	0	0	0.104166666666667	0.106870229007634
HSC_35.ACAGCTATCGCCGTGA	-0.984612673314975	3.49259620701037	1	HSC_35	KO	HSC_KO_35	0	2.95482497057251	0.0729166666666667	0.0763358778625954
HSC_35.ACAGCTATCTGACCTC	1.54850408455475	4.60692459140978	0	HSC_35	CRE	HSC_CRE_35	0	0	0.104166666666667	0.198473282442748
HSC_35.ACATACGAGTGAACAT	0.967463106123044	5.57357889209948	0	HSC_35	CRE	HSC_CRE_35	0	0	0.145833333333333	0.16030534351145
HSC_35.ACATACGCATCACGAT	0.996412843671872	5.51473289524279	0	HSC_35	CRE	HSC_CRE_35	0	0	0.114583333333333	0.244274809160305
HSC_35.ACATACGCATGCAACT	0.824079960790707	5.12493186985216	0	HSC_35	CRE	HSC_CRE_35	0	0	0.166666666666667	0.16793893129771
HSC_35.ACATACGGTATGAAAC	-4.23881915191071	4.28347068821154	2	HSC_35	CRE	HSC_CRE_35	2.71197900666895	2.56883507311192	0.166666666666667	0.427480916030534
HSC_35.ACATACGGTCATCCCT	9.97321197411163	1.54404812847338	9	HSC_35	NA	NA	0	0	2.1875	3.22137404580153
HSC_35.ACATACGGTCCCTACT	-1.14212247708695	3.04572421108446	1	HSC_35	KO	HSC_KO_35	1.41423171144403	2.80739013873714	0.104166666666667	0.114503816793893
HSC_35.ACATACGGTTAAAGTG	0.392058521715237	1.7862821200963	1	HSC_35	CRE	HSC_CRE_35	0	0	0.114583333333333	0.244274809160305
HSC_35.ACATACGTCATCGCTC	-1.40804031470673	7.73616558109484	11	HSC_35	KO	HSC_KO_35	2.68215497750234	0	0.125	0.137404580152672
HSC_35.ACATACGTCATCTGCC	-1.65508773902314	6.18254667316637	0	HSC_35	KO	HSC_KO_35	4.16932427180867	2.45203526879114	0.177083333333333	0.206106870229008
HSC_35.ACATACGTCCCTCTTT	1.01226755997284	4.8867049792882	0	HSC_35	CRE	HSC_CRE_35	0	0	0.0833333333333333	0.106870229007634
HSC_35.ACATACGTCCTCCTAG	0.290946930852963	7.02469926868639	0	HSC_35	KO	HSC_KO_35	0	0	0.104166666666667	0.183206106870229
HSC_35.ACATACGTCGGACAAG	-1.43322983363526	6.90197568927965	0	HSC_35	KO	HSC_KO_35	2.44972936644817	1.95284206349127	0.1875	0.419847328244275
HSC_35.ACATCAGAGCCCTAAT	0.785354227033688	2.56462293659411	1	HSC_35	KO	HSC_KO_35	0	1.91107742460252	0.114583333333333	0.190839694656489
HSC_35.ACATCAGCATCGTCGG	-2.79433014968293	5.13844495807848	2	HSC_35	CRE	HSC_CRE_35	2.91434821331261	2.91434821331261	0.104166666666667	0.129770992366412
HSC_35.ACATCAGCATTAGGCT	-1.34275081733124	4.35171037708483	1	HSC_35	KO	HSC_KO_35	1.25742531600063	0	0.135416666666667	0.229007633587786
HSC_35.ACATCAGGTAAACACA	1.39963504692657	4.75751977955065	1	HSC_35	KO	HSC_KO_35	2.48298383639514	2.68928764745098	0.125	0.259541984732824
HSC_35.ACATCAGGTCGAATCT	3.11388918778045	-1.51937878335752	6	HSC_35	CRE	HSC_CRE_35	1.70981887839862	1.70981887839862	0.34375	0.221374045801527
HSC_35.ACATCAGGTCGCCATG	9.21706458946807	-0.23214680160322	9	HSC_35	NA	NA	0	0.503365255025399	1.28125	1.58015267175573
HSC_35.ACATCAGGTTTGTGTG	-4.41793206313507	1.1651381829854	10	HSC_35	KO	HSC_KO_35	0	0	0.03125	0.0534351145038168
HSC_35.ACATGGTAGATGCCTT	2.2649364175473	-3.55981892551222	3	HSC_35	KO	HSC_KO_35	1.97795444559938	1.97795444559938	0.5	0.320610687022901
HSC_35.ACATGGTCATAGGATA	-4.01602461913483	3.6227193454381	2	HSC_35	KO	HSC_KO_35	1.15362686341201	3.21351542149005	0.145833333333333	0.412213740458015
HSC_35.ACATGGTGTACTCAAC	3.39251086136444	-3.22368353809156	3	HSC_35	KO	HSC_KO_35	1.26303573531739	2.86133822134739	0.541666666666667	0.534351145038168
HSC_35.ACATGGTGTGTATGGG	1.78135845085724	-2.56834036315718	3	HSC_35	KO	HSC_KO_35	2.56200059012028	3.04147991617049	0.354166666666667	0.213740458015267
HSC_35.ACATGGTGTTAAAGAC	-0.941647678407596	7.70125156437121	11	HSC_35	CRE	HSC_CRE_35	3.35893341191682	3.23035719736886	0.0729166666666667	0.282442748091603
HSC_35.ACATGGTGTTACGTCA	-0.480029519441293	5.38605791126452	0	HSC_35	CRE	HSC_CRE_35	0	0	0.0416666666666667	0.0916030534351145
HSC_35.ACCAGTAAGGAATCGC	-1.56662514785187	7.88321262394152	11	HSC_35	KO	HSC_KO_35	3.23280434511935	1.30985266561995	0.177083333333333	0.290076335877863
HSC_35.ACCAGTAAGGCTAGGT	-0.932669132741855	6.25050264393053	0	HSC_35	KO	HSC_KO_35	1.5434113505944	2.96540965373032	0.09375	0.122137404580153
HSC_35.ACCAGTACAAGACACG	-0.970213770660327	7.88141780887804	0	HSC_35	CRE	HSC_CRE_35	0	0	0.0833333333333333	0.16030534351145
HSC_35.ACCAGTACACAGACTT	2.29859206101043	-8.97490352596082	5	HSC_35	CRE	HSC_CRE_35	0	1.85541090482176	0.583333333333333	1.3587786259542
HSC_35.ACCAGTACACTGTTAG	-1.15625742057221	8.22018295322619	11	HSC_35	KO	HSC_KO_35	2.00926883797296	2.00926883797296	0.270833333333333	0.450381679389313
HSC_35.ACCAGTAGTAAGGGAA	-4.67021206000702	4.19855552707873	2	HSC_35	CRE	HSC_CRE_35	2.72026839821151	3.56806180346996	0.3125	0.587786259541985
HSC_35.ACCAGTAGTAGCGCTC	0.4342701735173	-10.3136562725429	4	HSC_35	CRE	HSC_CRE_35	1.90716114638537	2.26185865965691	0.291666666666667	1.18320610687023
HSC_35.ACCAGTAGTAGTACCT	1.4608158769284	-3.36876982654371	3	HSC_35	KO	HSC_KO_35	0	0.905069462703706	0.6875	0.618320610687023
HSC_35.ACCAGTAGTCACCTAA	0.269224971738889	-8.68087762798109	5	HSC_35	KO	HSC_KO_35	3.21764784205915	3.30931054613298	0.489583333333333	1.20610687022901
HSC_35.ACCAGTATCGCCTGAG	9.71750041863067	0.950579700815298	9	HSC_35	NA	NA	0	0.857952275012787	1.6875	1.68702290076336
HSC_35.ACCCACTAGAGACGAA	1.08576664349182	3.77448564563952	0	HSC_35	KO	HSC_KO_35	1.20736680372182	1.73859280191354	0.197916666666667	0.267175572519084
HSC_35.ACCCACTAGCTAGTCT	-4.22921302894013	4.75670724903307	2	HSC_35	CRE	HSC_CRE_35	3.58440318999485	3.88712973576482	0.135416666666667	0.175572519083969
HSC_35.ACCCACTAGGGCATGT	9.23701068779571	0.877281723367788	9	HSC_35	NA	NA	0	0.354075655896479	1.94791666666667	1.54198473282443
HSC_35.ACCCACTAGTACGATA	1.89611813446624	-1.06950593198576	3	HSC_35	CRE	HSC_CRE_35	0	2.12666956650122	0.4375	0.435114503816794
HSC_35.ACCCACTCAATCACAC	-1.34575131514923	8.43658405338488	11	HSC_35	CRE	HSC_CRE_35	3.2056949856293	3.0582767128024	0.114583333333333	0.16793893129771
HSC_35.ACCCACTCAGCCAGAA	9.92648097893341	1.1322351077672	9	HSC_35	NA	NA	0.328976083636912	0	1.66666666666667	2.61068702290076
HSC_35.ACCCACTCATACGCCG	-0.244999378713534	5.27564483677111	0	HSC_35	CRE	HSC_CRE_35	2.19971734515274	1.61168168290827	0.1875	0.137404580152672
HSC_35.ACCCACTGTACAGTGG	-5.53773763755219	0.253275690424062	7	HSC_35	NA	NA	2.73093319654561	0	0.0625	0.0763358778625954
HSC_35.ACCCACTGTGTGACCC	-6.91134050467865	3.90095573459826	17	HSC_35	NA	NA	1.81792601409579	2.69175303041797	0.270833333333333	0.396946564885496
HSC_35.ACCCACTGTTGAGTTC	-1.64185944178955	3.83078342472277	0	HSC_35	KO	HSC_KO_35	3.72535192217174	0	0.125	0.145038167938931
HSC_35.ACCGTAAAGAACAACT	-1.26014932969467	7.09276443515978	0	HSC_35	KO	HSC_KO_35	3.21443213926299	3.11352592655593	0.197916666666667	0.274809160305344
HSC_35.ACCGTAAAGCGCCTTG	-1.84088996032135	6.84032064472399	0	HSC_35	CRE	HSC_CRE_35	2.41072065929993	2.0491530953547	0.0625	0.114503816793893
HSC_35.ACCGTAACAAGGGTCA	-3.47405007460968	5.23649126087389	2	HSC_35	KO	HSC_KO_35	0	3.55390281867438	0.114583333333333	0.137404580152672
HSC_35.ACCGTAACAATGGACG	1.63554212471588	1.54945212398729	1	HSC_35	CRE	HSC_CRE_35	0	0	0.104166666666667	0.145038167938931
HSC_35.ACCGTAACAGACTCGC	1.33369836231811	4.27999979053698	0	HSC_35	CRE	HSC_CRE_35	0	0	0.135416666666667	0.0763358778625954
HSC_35.ACCGTAACAGATGGGT	0.379670888391568	6.81972700153551	0	HSC_35	CRE	HSC_CRE_35	0	1.15675507367931	0.114583333333333	0.236641221374046
HSC_35.ACCGTAAGTAGCCTAT	-1.17404940703766	4.64175706897936	0	HSC_35	CRE	HSC_CRE_35	0	3.42467874045691	0.09375	0.122137404580153
HSC_35.ACCGTAAGTGCGAAAC	0.634637803045346	2.81369596515856	1	HSC_35	KO	HSC_KO_35	0	1.64830333416393	0.0833333333333333	0.0916030534351145
HSC_35.ACCGTAAGTGCTTCTC	0.652500838247372	4.34198099170885	1	HSC_35	KO	HSC_KO_35	3.58619633484606	1.79405481902452	0.114583333333333	0.213740458015267
HSC_35.ACCGTAATCACAATGC	-2.70309689620392	6.71100479160509	2	HSC_35	CRE	HSC_CRE_35	2.02632672683144	3.13348771802684	0.15625	0.404580152671756
HSC_35.ACCGTAATCGCATGAT	0.475965947118832	6.09580856357775	0	HSC_35	CRE	HSC_CRE_35	3.94457314484997	1.65272541721622	0.145833333333333	0.190839694656489
HSC_35.ACCTTTAAGACAGGCT	1.7944352330838	-3.21796602214613	3	HSC_35	NA	NA	1.16534163265356	2.48782668161407	0.666666666666667	0.618320610687023
HSC_35.ACCTTTAAGGCACATG	10.1232325734769	1.47871333156786	9	HSC_35	NA	NA	0	0	1.33333333333333	1.33587786259542
HSC_35.ACCTTTAAGTACCGGA	9.27305480858429	0.0780795792218224	9	HSC_35	NA	NA	0	0.364821646366879	2.29166666666667	2.21374045801527
HSC_35.ACCTTTACAAGCCATT	1.26102909466369	4.78681283985338	0	HSC_35	CRE	HSC_CRE_35	0	0	0.09375	0.267175572519084
HSC_35.ACCTTTACAATCAGAA	-4.04996636489289	5.71869092975817	2	HSC_35	CRE	HSC_CRE_35	2.4150399494188	4.72820510680379	0.09375	0.488549618320611
HSC_35.ACCTTTACAGTCGTGC	-1.83334127047913	4.1970806697484	10	HSC_35	KO	HSC_KO_35	1.13124632873323	3.41422020061897	0.197916666666667	0.259541984732824
HSC_35.ACCTTTAGTACAAGTA	9.91646739861114	1.50868326221666	9	HSC_35	NA	NA	0	0	1.10416666666667	1.29007633587786
HSC_35.ACCTTTAGTTATCCGA	2.10777017494781	-6.92121166194715	5	HSC_35	NA	NA	2.86687731368597	2.11077519831119	0.833333333333333	1.21374045801527
HSC_35.ACCTTTAGTTATGTGC	-5.18958690741913	0.882124481546499	8	HSC_35	NA	NA	0	0	0	0
HSC_35.ACCTTTATCCACTCCA	-4.46402481177704	-0.648701237690829	1	HSC_35	CRE	HSC_CRE_35	2.00203371487089	2.00203371487089	0.25	0.435114503816794
HSC_35.ACGAGCCAGTGTCTCA	9.27359268089874	0.52046423946581	9	HSC_35	NA	NA	0	0.681455737272177	1.625	1.95419847328244
HSC_35.ACGAGCCCAAACGTGG	-0.219014495405124	4.9306274036046	0	HSC_35	KO	HSC_KO_35	1.63387904759325	3.74329929904349	0.0729166666666667	0.114503816793893
HSC_35.ACGAGCCCAATGACCT	10.3847891988431	1.17896574531756	9	HSC_35	NA	NA	0	0	1.4375	2.01526717557252
HSC_35.ACGAGCCCAGATGGGT	0.888512581792905	5.81374698673449	0	HSC_35	CRE	HSC_CRE_35	0	1.64796436611636	0.135416666666667	0.114503816793893
HSC_35.ACGAGCCGTCACTTCC	0.274034291711881	7.09357791935167	0	HSC_35	KO	HSC_KO_35	0	3.15795836738679	0.145833333333333	0.114503816793893
HSC_35.ACGAGCCGTCCATCCT	1.37013003250702	2.38701420818529	1	HSC_35	CRE	HSC_CRE_35	0	2.24835939796693	0.135416666666667	0.16793893129771
HSC_35.ACGAGCCTCACTCTTA	1.392488450018	4.17956453357897	0	HSC_35	CRE	HSC_CRE_35	0	0	0.145833333333333	0.083969465648855
HSC_35.ACGAGCCTCATCTGTT	-2.89060762503998	2.99514752422533	1	HSC_35	NA	NA	2.66574201933636	2.51125369534346	0.395833333333333	0.374045801526718
HSC_35.ACGAGCCTCTGTTTGT	-0.032990038188861	3.97888427768908	0	HSC_35	CRE	HSC_CRE_35	3.5137308074496	0	0.0625	0.106870229007634
HSC_35.ACGAGGAAGGCTACGA	-1.95996549704926	4.05844503437243	0	HSC_35	CRE	HSC_CRE_35	3.21810814418565	3.21810814418565	0.104166666666667	0.183206106870229
HSC_35.ACGAGGAAGGGAACGG	9.39885684868438	1.46730667148791	9	HSC_35	NA	NA	0	0.689072235796805	1.41666666666667	1.24427480916031
HSC_35.ACGAGGACATGTAGTC	-0.156934529336856	3.14860087429247	1	HSC_35	CRE	HSC_CRE_35	0	3.17713429005327	0.114583333333333	0.106870229007634
HSC_35.ACGAGGAGTCTAGAGG	-1.03767266848938	8.09639221225939	11	HSC_35	KO	HSC_KO_35	0	0	0.0625	0.145038167938931
HSC_35.ACGAGGAGTTTCGCTC	9.42712470909698	0.926301894533254	9	HSC_35	NA	NA	1.39662767293046	0.47518363225826	1.08333333333333	1.05343511450382
HSC_35.ACGAGGAGTTTGACAC	-0.1997610328521	6.78083616291247	0	HSC_35	CRE	HSC_CRE_35	0	0	0.0729166666666667	0.206106870229008
HSC_35.ACGAGGATCAAGAAGT	0.408023327795102	7.33262306247912	0	HSC_35	CRE	HSC_CRE_35	2.27589984466701	1.01063146506117	0.3125	0.244274809160305
HSC_35.ACGAGGATCGCGTAGC	0.530037254301144	6.84881025348864	0	HSC_35	KO	HSC_KO_35	0	0	0.145833333333333	0.145038167938931
HSC_35.ACGAGGATCGTTACAG	-0.0274846253718597	6.05752712284289	0	HSC_35	KO	HSC_KO_35	3.31453404960061	1.93021856330752	0.177083333333333	0.206106870229008
HSC_35.ACGAGGATCTGTACGA	0.199483543840482	5.88947921787462	0	HSC_35	CRE	HSC_CRE_35	0	1.55804594130162	0.145833333333333	0.106870229007634
HSC_35.ACGATACAGATGGCGT	-0.925984889062808	4.33799367939196	0	HSC_35	CRE	HSC_CRE_35	0	2.98612514398861	0.0416666666666667	0.083969465648855
HSC_35.ACGATACAGCAAATCA	-1.80725708583252	4.64320426975451	0	HSC_35	KO	HSC_KO_35	4.22615651793403	2.24407669582386	0.114583333333333	0.190839694656489
HSC_35.ACGATACAGGCTACGA	-0.267412066253589	6.28138929401598	0	HSC_35	KO	HSC_KO_35	0.701500602125271	2.78819458128867	0.385416666666667	0.610687022900763
HSC_35.ACGATACAGTCGATAA	-1.47140803912537	3.57012706791124	1	HSC_35	KO	HSC_KO_35	0	1.90108308640178	0.1875	0.282442748091603
HSC_35.ACGATACAGTTCGATC	-0.844098865779803	4.81797081028185	0	HSC_35	CRE	HSC_CRE_35	2.16346022142362	3.1823604209544	0.166666666666667	0.442748091603053
HSC_35.ACGATACCACGAAACG	-1.10586920359986	6.19510990177355	0	HSC_35	KO	HSC_KO_35	4.13303318090041	2.23732106466724	0.15625	0.450381679389313
HSC_35.ACGATACCATTAGGCT	-2.15415599921601	3.7776733020421	1	HSC_35	KO	HSC_KO_35	0	1.94112545093198	0.09375	0.305343511450382
HSC_35.ACGATACGTAGATTAG	-3.65504029372589	5.32212835346422	2	HSC_35	KO	HSC_KO_35	2.54668400948424	4.32426250109058	0.0729166666666667	0.175572519083969
HSC_35.ACGATACGTGTTGAGG	0.601039856878354	3.10485631023607	1	HSC_35	CRE	HSC_CRE_35	0	1.51013387714339	0.135416666666667	0.152671755725191
HSC_35.ACGATACTCATGCAAC	9.42389175316436	-0.0142609497431739	9	HSC_35	NA	NA	0	0	1.98958333333333	2.06106870229008
HSC_35.ACGATGTAGTAGTGCG	10.0923192205106	1.40846758877001	9	HSC_35	NA	NA	0.39504378174982	0.897453436383067	1.52083333333333	1.52671755725191
HSC_35.ACGATGTAGTGGTAAT	-4.43532040694611	3.90038639103136	2	HSC_35	KO	HSC_KO_35	3.18847054937526	3.10520079011037	0.28125	0.343511450381679
HSC_35.ACGATGTCAAGGTTTC	0.261883110014035	7.17677408252916	0	HSC_35	CRE	HSC_CRE_35	0	0	0.145833333333333	0.213740458015267
HSC_35.ACGATGTCAGCTGTGC	0.00448307415588078	7.50824314151964	0	HSC_35	KO	HSC_KO_35	0	1.99240137735663	0.135416666666667	0.198473282442748
HSC_35.ACGATGTGTCTCACCT	-6.96640184501068	3.88134056125841	17	HSC_35	KO	HSC_KO_35	2.80432378343655	3.38255208801733	0.114583333333333	0.16793893129771
HSC_35.ACGATGTTCAACACCA	-4.57417801001923	5.69999319111071	2	HSC_35	CRE	HSC_CRE_35	0	2.90423597324366	0.177083333333333	0.282442748091603
HSC_35.ACGATGTTCACATACG	0.214507550207211	4.53871923481188	0	HSC_35	KO	HSC_KO_35	3.12877542576334	1.86586093957915	0.09375	0.206106870229008
HSC_35.ACGATGTTCCGGGTGT	10.4168507756863	1.1883977035161	9	HSC_35	NA	NA	0	0.338692644569744	1.125	2.50381679389313
HSC_35.ACGATGTTCTGACCTC	-1.83462360480683	4.5752397159215	0	HSC_35	CRE	HSC_CRE_35	0	2.39819835821016	0.0833333333333333	0.122137404580153
HSC_35.ACGCAGCGTAAACCTC	3.5121595563565	-0.562611879957102	6	HSC_35	KO	HSC_KO_35	1.0269143046669	2.46424597388546	0.270833333333333	0.236641221374046
HSC_35.ACGCAGCGTAGGACAC	-1.30784299949066	4.90428072010241	0	HSC_35	CRE	HSC_CRE_35	2.48273236272669	3.00589988648089	0.1875	0.083969465648855
HSC_35.ACGCAGCTCTGCGGCA	0.206889897790982	5.92662578617296	0	HSC_35	CRE	HSC_CRE_35	0	1.55745419419753	0.166666666666667	0.190839694656489
HSC_35.ACGCCAGCAAGTACCT	-6.46832731345551	4.04142242466173	17	HSC_35	CRE	HSC_CRE_35	0	2.03139431113894	0.104166666666667	0.16793893129771
HSC_35.ACGCCAGCACAGGTTT	1.95653936287506	-3.4471585174922	3	HSC_35	NA	NA	1.83313817768001	2.18382640423796	0.354166666666667	0.343511450381679
HSC_35.ACGCCAGGTCTTGCGG	-0.510484136434959	3.34956127201281	1	HSC_35	CRE	HSC_CRE_35	1.56879010773368	2.15195664574045	0.145833333333333	0.145038167938931
HSC_35.ACGCCAGTCTCTAAGG	9.91176864525421	0.479129968034841	9	HSC_35	NA	NA	0.270291963143672	0.270291963143672	1.76041666666667	3.18320610687023
HSC_35.ACGCCAGTCTGGAGCC	-4.09404352286713	5.53835874592028	2	HSC_35	CRE	HSC_CRE_35	0	3.29612579984049	0.0833333333333333	0.221374045801527
HSC_35.ACGCCGAAGAAGGTTT	2.66344282051666	-1.18633723462858	3	HSC_35	KO	HSC_KO_35	1.51634748936809	2.09323486381217	0.385416666666667	0.274809160305344
HSC_35.ACGCCGAAGATAGGAG	-3.20915582755463	6.02158170734606	2	HSC_35	KO	HSC_KO_35	1.35396167787963	3.04970726057037	0.15625	0.320610687022901
HSC_35.ACGCCGAAGCGTGTCC	2.23657199761017	-0.732525682253025	3	HSC_35	KO	HSC_KO_35	2.39789527279837	0	0.177083333333333	0.16030534351145
HSC_35.ACGCCGAAGTTGCAGG	-1.17928382733719	8.37516933475695	11	HSC_35	KO	HSC_KO_35	0	0	0.0833333333333333	0.129770992366412
HSC_35.ACGCCGACACTGCCAG	-1.33826526978867	-0.269106032503031	13	HSC_35	CRE	HSC_CRE_35	2.58248112352347	0	0.114583333333333	0.145038167938931
HSC_35.ACGCCGATCTGGCGAC	0.768653482404782	3.5613647082921	1	HSC_35	CRE	HSC_CRE_35	2.46359024969614	0	0.145833333333333	0.251908396946565
HSC_35.ACGGAGAAGTCCCACG	-3.95571210959809	4.62166791950426	2	HSC_35	KO	HSC_KO_35	3.82124415952137	2.57872086011922	0.0520833333333333	0.152671755725191
HSC_35.ACGGAGACAGACAAAT	-2.07728186229126	5.08371597324572	0	HSC_35	CRE	HSC_CRE_35	3.07191478924148	3.34794616686361	0.0833333333333333	0.129770992366412
HSC_35.ACGGAGAGTCGCTTTC	9.13596412560089	1.23848491703234	9	HSC_35	NA	NA	0	0.468292496379846	1.30208333333333	1.25190839694656
HSC_35.ACGGCCAAGCTGTTCA	-2.08573022464173	9.02271705661974	11	HSC_35	KO	HSC_KO_35	2.89316221540246	1.34591924504282	0.145833333333333	0.251908396946565
HSC_35.ACGGCCAAGTACGATA	1.47416648289306	0.19608646427355	1	HSC_35	CRE	HSC_CRE_35	1.16140746530078	1.16140746530078	0.125	0.351145038167939
HSC_35.ACGGCCACACGGTGTC	-0.418500087949203	5.51788860355578	0	HSC_35	CRE	HSC_CRE_35	3.11581152147072	1.9681796845285	0.135416666666667	0.129770992366412
HSC_35.ACGGCCACAGGGATTG	1.54899880310638	3.00243383442125	1	HSC_35	KO	HSC_KO_35	0	2.15408685265901	0.114583333333333	0.229007633587786
HSC_35.ACGGCCAGTCTCTCGT	-4.18841913321869	5.67875343357287	2	HSC_35	CRE	HSC_CRE_35	1.26121975459552	2.15050243102918	0.21875	0.16793893129771
HSC_35.ACGGCCAGTTTGCATG	-2.88638690093415	4.97931629215441	2	HSC_35	KO	HSC_KO_35	3.29095238233449	2.96925777131048	0.177083333333333	0.099236641221374
HSC_35.ACGGCCATCCAAACAC	9.46331378838165	1.69116359745226	9	HSC_35	NA	NA	0.397990730587231	0.90279636620678	1.73958333333333	1.29770992366412
HSC_35.ACGGCCATCTCTTATG	-3.14001348594086	3.46849876438341	1	HSC_35	CRE	HSC_CRE_35	0	2.51293378394774	0.333333333333333	0.312977099236641
HSC_35.ACGGGCTAGAATGTTG	0.385574490037991	4.26370435749254	1	HSC_35	KO	HSC_KO_35	2.28372444257986	0	0.0520833333333333	0.175572519083969
HSC_35.ACGGGCTAGCGCTTAT	-1.02458843568222	0.871134934770681	1	HSC_35	CRE	HSC_CRE_35	2.33843953456543	3.15598369694763	0.302083333333333	0.267175572519084
HSC_35.ACGGGCTAGCTAGTGG	9.91384765526397	0.790995297777273	9	HSC_35	NA	NA	0	0.762079104773887	1.11458333333333	1.45038167938931
HSC_35.ACGGGCTCAATCGAAA	9.3891617955838	0.285910187112905	9	HSC_35	NA	NA	0	0	1.91666666666667	1.61068702290076
HSC_35.ACGGGCTCATGCTGGC	-1.06761440614121	3.527021942484	1	HSC_35	CRE	HSC_CRE_35	1.44096392305322	1.44096392305322	0.15625	0.106870229007634
HSC_35.ACGGGCTGTAGCTAAA	-1.66176524737732	3.72421318088732	1	HSC_35	KO	HSC_KO_35	0	3.3872688449117	0.114583333333333	0.137404580152672
HSC_35.ACGGGCTTCAATCACG	0.330187648740842	7.16380268131457	0	HSC_35	CRE	HSC_CRE_35	0	0	0.09375	0.145038167938931
HSC_35.ACGGGCTTCACCTTAT	1.02392479797943	2.82329445873461	1	HSC_35	CRE	HSC_CRE_35	1.47563657784546	1.47563657784546	0.15625	0.0687022900763359
HSC_35.ACGGGCTTCCGAATGT	-4.05913427451508	4.39107519184313	2	HSC_35	KO	HSC_KO_35	1.9365404041865	3.1465284567005	0.34375	0.297709923664122
HSC_35.ACGGGCTTCGTTTGCC	-0.187370091470645	3.64820962940416	1	HSC_35	KO	HSC_KO_35	2.94368140337263	1.27238997055807	0.104166666666667	0.236641221374046
HSC_35.ACGGGTCAGAATAGGG	-4.51436951735871	5.71815115009508	2	HSC_35	KO	HSC_KO_35	0	3.76330242901166	0.125	0.175572519083969
HSC_35.ACGGGTCAGCAATCTC	0.705298036542966	5.00049310718737	0	HSC_35	KO	HSC_KO_35	0	1.72842448478161	0.0833333333333333	0.0763358778625954
HSC_35.ACGGGTCAGGACCACA	-0.776612371000217	6.92282300983629	0	HSC_35	KO	HSC_KO_35	2.35249188446183	1.42805440633831	0.208333333333333	0.244274809160305
HSC_35.ACGGGTCGTAGGGTAC	-4.82231071570771	5.17371898685656	2	HSC_35	CRE	HSC_CRE_35	3.59831457182672	3.59831457182672	0.125	0.206106870229008
HSC_35.ACGGGTCGTCAGGACA	2.98741933724029	-2.5018083473567	3	HSC_35	CRE	HSC_CRE_35	0	1.81677455236437	0.864583333333333	0.580152671755725
HSC_35.ACGGGTCGTGTGACCC	-0.841135501655505	7.88539367710314	11	HSC_35	CRE	HSC_CRE_35	2.24219445726308	2.61160910579536	0.0416666666666667	0.122137404580153
HSC_35.ACGGGTCGTGTTCGAT	9.22488757988556	1.48456364666186	9	HSC_35	NA	NA	0	0	0.479166666666667	0.465648854961832
HSC_35.ACGGGTCTCCGCGCAA	-2.87580183127777	5.57756954227648	2	HSC_35	KO	HSC_KO_35	0	3.02903611285586	0.09375	0.183206106870229
HSC_35.ACGGGTCTCCTAGGGC	9.33921501061065	-0.165001573217295	9	HSC_35	NA	NA	0	0	0.739583333333333	1.0381679389313
HSC_35.ACGTCAAAGGCCCTTG	-0.11541369536774	3.31019693409166	1	HSC_35	CRE	HSC_CRE_35	0	1.79342808299749	0.0520833333333333	0.122137404580153
HSC_35.ACGTCAACATCACCCT	4.23128339668853	-0.160219492566965	6	HSC_35	CRE	HSC_CRE_35	0	0	0.197916666666667	0.190839694656489
HSC_35.ACGTCAAGTCGGCACT	1.96988412758453	0.847009954797842	1	HSC_35	CRE	HSC_CRE_35	0	0.883705346479826	0.34375	0.282442748091603
HSC_35.ACGTCAAGTGTGACGA	-3.28498128035919	0.497446356165029	10	HSC_35	NA	NA	2.28643325202384	2.80151706241225	0.114583333333333	0.251908396946565
HSC_35.ACGTCAATCAGTCAGT	1.02609750649078	5.70067220722399	0	HSC_35	CRE	HSC_CRE_35	0	0	0.114583333333333	0.175572519083969
HSC_35.ACGTCAATCGCTTGTC	-1.33551874736206	7.59133010898791	10	HSC_35	NA	NA	2.84077481675679	0	0.0520833333333333	0.083969465648855
HSC_35.ACGTCAATCTGCTTGC	2.95755144974334	0.227240262376882	6	HSC_35	NA	NA	0	2.0695645746914	0.270833333333333	0.396946564885496
HSC_35.ACTATCTAGGTGATTA	-3.62953355887787	4.64889579807482	2	HSC_35	CRE	HSC_CRE_35	3.82252801393672	3.96270827186691	0.166666666666667	0.236641221374046
HSC_35.ACTATCTAGTAATCCC	-1.26811066249268	-0.791245027854301	13	HSC_35	CRE	HSC_CRE_35	1.40545867751889	1.40545867751889	0.28125	0.351145038167939
HSC_35.ACTATCTAGTGTGGCA	2.19996115585907	-3.503251495016	3	HSC_35	NA	NA	1.62350500239686	3.15229056713063	0.635416666666667	0.473282442748092
HSC_35.ACTATCTAGTTGTAGA	10.4185063542996	1.17864841018877	9	HSC_35	NA	NA	0	0	1.375	2.48091603053435
HSC_35.ACTATCTCAATAAGCA	-6.72958162406342	3.96759611164293	17	HSC_35	CRE	HSC_CRE_35	0	1.95245287211938	0.104166666666667	0.236641221374046
HSC_35.ACTATCTCAATCTACG	-4.82030752280609	5.26711469684801	2	HSC_35	CRE	HSC_CRE_35	2.59749702656509	1.97616779134565	0.0520833333333333	0.122137404580153
HSC_35.ACTATCTCATAGTAAG	-2.85664990523712	4.23463636432848	2	HSC_35	KO	HSC_KO_35	0	3.15888304848396	0.166666666666667	0.320610687022901
HSC_35.ACTATCTGTCAATACC	2.6658038797055	0.768274722444631	1	HSC_35	CRE	HSC_CRE_35	1.18990217413831	0	0.1875	0.351145038167939
HSC_35.ACTATCTGTCCATGAT	0.951829284635617	-3.9204627891902	3	HSC_35	KO	HSC_KO_35	2.81502899233289	3.69471612266731	0.71875	0.847328244274809
HSC_35.ACTATCTGTTACAGAA	9.60864231011016	1.40340858494005	9	HSC_35	NA	NA	0	0.362774291659922	2.04166666666667	1.95419847328244
HSC_35.ACTATCTTCAGTCCCT	-4.60344150641815	4.39750867878161	2	HSC_35	KO	HSC_KO_35	1.3563103964635	3.05272256567342	0.09375	0.213740458015267
HSC_35.ACTATCTTCATGCTCC	1.1163471641217	5.30085235630236	0	HSC_35	KO	HSC_KO_35	0	1.73109612299393	0.135416666666667	0.16793893129771
HSC_35.ACTATCTTCGCACTCT	-3.26910284140961	4.46300846134386	2	HSC_35	CRE	HSC_CRE_35	2.36201405900932	1.43606053683494	0.09375	0.16030534351145
HSC_35.ACTGAACAGAGGTAGA	-6.81718566993134	3.94750648533068	17	HSC_35	CRE	HSC_CRE_35	0	3.35900784064547	0.0729166666666667	0.33587786259542
HSC_35.ACTGAACAGTTAGGTA	-1.69019201377289	7.19197898899279	0	HSC_35	KO	HSC_KO_35	3.05409646968604	2.57423016653601	0.114583333333333	0.534351145038168
HSC_35.ACTGAACCACGCCAGT	-3.05202510932343	6.45894008671007	2	HSC_35	CRE	HSC_CRE_35	3.22099024455117	3.49864331613269	0.177083333333333	0.312977099236641
HSC_35.ACTGAACCACGTTGGC	-0.809140711816714	4.6306710818883	0	HSC_35	CRE	HSC_CRE_35	0	0	0.104166666666667	0.16793893129771
HSC_35.ACTGAACCATACGCTA	-2.36718514541046	4.74972015415392	0	HSC_35	CRE	HSC_CRE_35	3.97942344945425	3.0124427021132	0.09375	0.221374045801527
HSC_35.ACTGAACTCACTCTTA	-3.63051679709809	6.37300163303576	2	HSC_35	CRE	HSC_CRE_35	0	2.66860341304082	0.197916666666667	0.320610687022901
HSC_35.ACTGAACTCCGTTGCT	2.6426698865567	0.197362242090322	6	HSC_35	KO	HSC_KO_35	0	1.97260709342415	0.302083333333333	0.183206106870229
HSC_35.ACTGAACTCTCAAACG	10.1726052465115	1.63514023815355	9	HSC_35	NA	NA	0	0	1.26041666666667	1.56488549618321
HSC_35.ACTGAGTAGAAACCAT	4.11141082665069	-0.534278067005061	6	HSC_35	KO	HSC_KO_35	0.89897720876155	0	0.46875	0.381679389312977
HSC_35.ACTGAGTAGCCTCGTG	1.29254266640289	-0.698401065719508	3	HSC_35	NA	NA	1.71049916929745	2.14626690973484	0.416666666666667	0.259541984732824
HSC_35.ACTGAGTCATACTACG	1.04426011463745	1.51364165340624	1	HSC_35	KO	HSC_KO_35	2.30795768769109	2.51100787648742	0.09375	0.122137404580153
HSC_35.ACTGAGTCATCCGCGA	0.254978507963254	3.93873840366564	1	HSC_35	CRE	HSC_CRE_35	1.64374152617883	2.98493531014436	0.25	0.244274809160305
HSC_35.ACTGAGTTCCAGTAGT	9.47946044823272	0.490906176912405	9	HSC_35	NA	NA	0.323489605841162	0	1.82291666666667	2.24427480916031
HSC_35.ACTGAGTTCCATGAGT	-1.23520633557694	5.77915912662707	0	HSC_35	CRE	HSC_CRE_35	0	3.55463594907504	0.135416666666667	0.145038167938931
HSC_35.ACTGAGTTCCCTAACC	1.48929807564361	0.467703638422109	1	HSC_35	KO	HSC_KO_35	2.62425315572638	1.81118739678147	0.177083333333333	0.297709923664122
HSC_35.ACTGAGTTCTGAAAGA	-1.14826896766083	8.05782657657824	11	HSC_35	CRE	HSC_CRE_35	3.05731033577318	1.47667842258816	0.114583333333333	0.16793893129771
HSC_35.ACTGATGAGATGTGTA	2.62959167381866	-3.47276348079481	3	HSC_35	CRE	HSC_CRE_35	0	0.94654430484636	0.604166666666667	0.259541984732824
HSC_35.ACTGATGAGCCACGCT	0.0968147220288056	4.53374820743761	1	HSC_35	KO	HSC_KO_35	1.3972689272752	0	0.135416666666667	0.129770992366412
HSC_35.ACTGATGAGCGCCTCA	-0.700053438338206	3.95277315174303	1	HSC_35	KO	HSC_KO_35	0	2.9108917648804	0.166666666666667	0.122137404580153
HSC_35.ACTGATGAGGCTATCT	-0.0222347078646881	3.97401910816393	1	HSC_35	KO	HSC_KO_35	0	0	0.208333333333333	0.259541984732824
HSC_35.ACTGATGAGTGCCATT	-0.0607391295756561	4.13704448734484	1	HSC_35	KO	HSC_KO_35	1.53535796286658	0	0.0729166666666667	0.0916030534351145
HSC_35.ACTGATGGTAACGTTC	-0.422569647225307	7.31744438205919	0	HSC_35	CRE	HSC_CRE_35	1.36514787411826	1.92170589780372	0.291666666666667	0.33587786259542
HSC_35.ACTGATGGTAGCGTAG	1.31156894585235	5.53198677097521	0	HSC_35	KO	HSC_KO_35	0	0	0.197916666666667	0.32824427480916
HSC_35.ACTGATGGTGACTCAT	-4.46141126731293	4.67897563968859	2	HSC_35	CRE	HSC_CRE_35	2.29167816960093	3.20723752603708	0.208333333333333	0.183206106870229
HSC_35.ACTGATGGTTCGAATC	0.951031416860654	4.70441585575304	0	HSC_35	CRE	HSC_CRE_35	0	0	0.0625	0.0916030534351145
HSC_35.ACTGATGTCAACACGT	-0.737952679189609	6.33151155506334	0	HSC_35	CRE	HSC_CRE_35	0	1.8492029334185	0.125	0.206106870229008
HSC_35.ACTGATGTCAAGAAGT	-0.239056408199237	3.14881640468798	1	HSC_35	CRE	HSC_CRE_35	3.15930717196253	0	0.166666666666667	0.259541984732824
HSC_35.ACTGATGTCCTGCTTG	-0.107547670396732	4.9528351405736	0	HSC_35	CRE	HSC_CRE_35	0	2.22988054031027	0.09375	0.137404580152672
HSC_35.ACTGCTCAGTAACCCT	-0.6904247848119	3.46608024631701	1	HSC_35	NA	NA	1.73211658206044	1.97456340207795	0.260416666666667	0.419847328244275
HSC_35.ACTGCTCCAGACAAGC	-4.16988685706513	5.32887226139269	2	HSC_35	CRE	HSC_CRE_35	4.71225921442728	4.02805637058312	0.145833333333333	0.473282442748092
HSC_35.ACTGCTCCATGTTCCC	-2.69903209784882	6.3830257037755	0	HSC_35	CRE	HSC_CRE_35	4.84250191556019	2.49310454952002	0.114583333333333	0.0687022900763359
HSC_35.ACTGCTCGTAAGGGAA	-4.34745195487397	-0.438942464244746	1	HSC_35	CRE	HSC_CRE_35	0	2.6546858684589	0.25	0.419847328244275
HSC_35.ACTGCTCGTATCGCAT	-0.166578173431323	4.71276765857897	0	HSC_35	KO	HSC_KO_35	3.66488769936608	3.17098936182691	0.104166666666667	0.213740458015267
HSC_35.ACTGCTCGTCTGATCA	1.55948230644806	3.87706333194933	0	HSC_35	CRE	HSC_CRE_35	0	0	0.145833333333333	0.183206106870229
HSC_35.ACTGCTCTCAAGAAGT	-0.436161175164149	7.11702352558336	0	HSC_35	KO	HSC_KO_35	2.89029080917713	1.7675908410758	0.208333333333333	0.374045801526718
HSC_35.ACTGCTCTCATGTAGC	-4.21906879523651	0.96062081848345	10	HSC_35	NA	NA	0	2.65764068936167	0.0104166666666667	0.0229007633587786
HSC_35.ACTGCTCTCTGTCTAT	0.846051782575681	-3.26730770076551	3	HSC_35	KO	HSC_KO_35	3.62732727569383	2.75014256239457	0.291666666666667	0.267175572519084
HSC_35.ACTGTCCAGAGACGAA	-3.3974502382602	4.91285711322985	2	HSC_35	KO	HSC_KO_35	1.76557996364628	3.79783813974982	0.145833333333333	0.366412213740458
HSC_35.ACTGTCCCAAGCCCAC	-0.0234818158473236	3.28498512302599	1	HSC_35	KO	HSC_KO_35	2.1876817613798	2.1876817613798	0.114583333333333	0.137404580152672
HSC_35.ACTGTCCCAGCTGCTG	-0.256785064729617	4.46417814289293	0	HSC_35	CRE	HSC_CRE_35	0	0	0.0625	0.152671755725191
HSC_35.ACTGTCCGTCACTTCC	0.284023255315854	3.84386640583239	1	HSC_35	KO	HSC_KO_35	3.04103706482518	2.03370011296884	0.166666666666667	0.106870229007634
HSC_35.ACTGTCCGTTATCGGT	-1.70190873721497	8.19441944156847	11	HSC_35	KO	HSC_KO_35	0	0	0.104166666666667	0.0763358778625954
HSC_35.ACTGTCCGTTGCGTTA	10.2146804036771	1.31405979191027	9	HSC_35	NA	NA	0	0.323722008934978	1.6875	2.32824427480916
HSC_35.ACTGTCCTCAACTCTT	-3.08534124472992	6.28970485721789	2	HSC_35	CRE	HSC_CRE_35	1.83956601435704	2.82621353421852	0.104166666666667	0.358778625954198
HSC_35.ACTGTCCTCTCACATT	1.96330949684723	1.95363622699938	1	HSC_35	CRE	HSC_CRE_35	1.34950358875602	1.34950358875602	0.21875	0.190839694656489
HSC_35.ACTTACTAGAACAACT	-0.309707805308269	7.45353275333605	0	HSC_35	CRE	HSC_CRE_35	0	0	0.177083333333333	0.404580152671756
HSC_35.ACTTACTCAGCCTTTC	-1.68524709323304	8.61085086857043	11	HSC_35	KO	HSC_KO_35	2.97624231214937	3.33950068862819	0.3125	0.419847328244275
HSC_35.ACTTACTCAGCTGTTA	-1.14589223245041	2.84858757053576	1	HSC_35	CRE	HSC_CRE_35	1.81936793330905	3.28988561019803	0.104166666666667	0.099236641221374
HSC_35.ACTTACTGTACTCGCG	9.68324634453399	1.10266238247118	9	HSC_35	NA	NA	0	0	1.14583333333333	1.30534351145038
HSC_35.ACTTACTGTAGCTGCC	10.2047145070706	1.22150093113146	9	HSC_35	NA	NA	0	0	1.80208333333333	3.16793893129771
HSC_35.ACTTACTTCGGTCTAA	-4.07324460128205	1.34934764896593	10	HSC_35	CRE	HSC_CRE_35	2.24181853511694	3.94085481709263	0.0208333333333333	0.0534351145038168
HSC_35.ACTTGTTAGCCAGTTT	1.9558794202481	-2.75677484477796	3	HSC_35	KO	HSC_KO_35	0	0	0.4375	0.381679389312977
HSC_35.ACTTGTTAGGCTAGGT	-3.6704576311435	5.38831668888292	2	HSC_35	KO	HSC_KO_35	2.43936212856741	3.87319405226159	0.15625	0.274809160305344
HSC_35.ACTTGTTAGTCAAGGC	9.75383445641143	0.400330839502432	9	HSC_35	NA	NA	0.323204843484845	0.926713542133122	1.94791666666667	2.22900763358779
HSC_35.ACTTGTTAGTGGAGAA	4.34089395424469	-0.394974203956507	6	HSC_35	KO	HSC_KO_35	2.2284006409545	1.1220849820532	0.229166666666667	0.366412213740458
HSC_35.ACTTGTTAGTTATCGC	10.212338179556	1.35056024585924	9	HSC_35	NA	NA	0	0	1.25	2.00763358778626
HSC_35.ACTTGTTCACAACGTT	-5.61997917273896	4.49536567722521	17	HSC_35	CRE	HSC_CRE_35	0	3.85678064911679	0.125	0.129770992366412
HSC_35.ACTTGTTCATAAAGGT	-0.63770038613932	7.29405265842638	0	HSC_35	CRE	HSC_CRE_35	3.52596490627073	1.26339964055808	0.197916666666667	0.236641221374046
HSC_35.ACTTGTTGTTCATGGT	-0.192740529569553	7.16506153141222	11	HSC_35	KO	HSC_KO_35	0	1.37810064674958	0.114583333333333	0.183206106870229
HSC_35.ACTTGTTTCTGGAGCC	-0.0803496835555297	6.04265123401842	0	HSC_35	CRE	HSC_CRE_35	1.11075818697022	1.96149937931052	0.135416666666667	0.236641221374046
HSC_35.ACTTTCAAGCGATATA	9.35706779381378	1.05000227485857	9	HSC_35	NA	NA	0	0	2.17708333333333	1.54961832061069
HSC_35.ACTTTCACAATGTTGC	-6.98015859702484	3.90666538273058	17	HSC_35	NA	NA	2.34149132766392	2.50765232161763	0.291666666666667	0.343511450381679
HSC_35.ACTTTCACACAAGACG	0.177617222276761	2.57597118412218	1	HSC_35	CRE	HSC_CRE_35	0	2.13797335208772	0.104166666666667	0.145038167938931
HSC_35.ACTTTCAGTCTCCATC	0.154905408826901	6.5630441287633	0	HSC_35	KO	HSC_KO_35	3.97186300578416	1.86909947255371	0.208333333333333	0.259541984732824
HSC_35.ACTTTCATCGTCCGTT	10.354705542532	1.0134971717473	9	HSC_35	NA	NA	0.299528855539727	0.299528855539727	1.59375	3.09923664122137
HSC_35.AGAATAGCAAAGAATC	-6.15472725013153	4.22034793888292	17	HSC_35	CRE	HSC_CRE_35	1.50684451275357	4.162383929274	0.09375	0.190839694656489
HSC_35.AGAATAGCAAGTAGTA	-1.02117219546692	7.86771160160265	11	HSC_35	KO	HSC_KO_35	3.2981315506727	2.95716914971873	0.1875	0.419847328244275
HSC_35.AGAATAGCAATGGAGC	-1.03632774928467	7.98919540439806	11	HSC_35	KO	HSC_KO_35	0	1.87585372828883	0.166666666666667	0.183206106870229
HSC_35.AGAATAGCACTAAGTC	-0.937832504304813	6.70375400577746	0	HSC_35	CRE	HSC_CRE_35	2.86932424410787	2.33714312074647	0.354166666666667	0.412213740458015
HSC_35.AGAATAGGTGAGGGAG	1.53766581436737	4.76398855243883	0	HSC_35	CRE	HSC_CRE_35	0	0	0.09375	0.152671755725191
HSC_35.AGAATAGGTTACCAGT	-1.79939737895386	8.56786972080431	11	HSC_35	CRE	HSC_CRE_35	3.84237390041264	1.90277992121162	0.0625	0.190839694656489
HSC_35.AGAATAGTCACCACCT	-1.56512704471009	6.35101467167101	0	HSC_35	CRE	HSC_CRE_35	3.61822384553486	3.7960636594836	0.09375	0.137404580152672
HSC_35.AGAATAGTCATGCATG	-1.04044428447144	6.70347076450548	0	HSC_35	KO	HSC_KO_35	3.61091791264422	2.56494935746154	0.135416666666667	0.236641221374046
HSC_35.AGAATAGTCCTATTCA	1.11903581043823	-2.24672883952894	3	HSC_35	KO	HSC_KO_35	1.27964975003172	0	0.5625	0.748091603053435
HSC_35.AGAATAGTCTACTCAT	0.630976289716794	2.89811926876269	1	HSC_35	KO	HSC_KO_35	2.59663461789838	3.25180784947576	0.229166666666667	0.190839694656489
HSC_35.AGACGTTAGAGGACGG	9.80164024254425	1.17063170467577	9	HSC_35	NA	NA	0	0.819449510933967	1.5	2.51908396946565
HSC_35.AGACGTTAGAGGGCTT	2.89389655014618	0.240309176790334	6	HSC_35	KO	HSC_KO_35	0.918516497523683	1.94908829981495	0.21875	0.511450381679389
HSC_35.AGACGTTCAAAGCAAT	-3.14011076072113	4.97466426883898	2	HSC_35	KO	HSC_KO_35	0	3.04919048498722	0.1875	0.282442748091603
HSC_35.AGACGTTCAACTGCGC	4.42581149956329	-0.279778482568644	6	HSC_35	KO	HSC_KO_35	1.85191524678965	1.30454346239692	0.385416666666667	0.473282442748092
HSC_35.AGACGTTCAATGTTGC	0.811604470220639	5.72830349003039	0	HSC_35	KO	HSC_KO_35	0	1.53879714164537	0.0833333333333333	0.122137404580153
HSC_35.AGACGTTCATCACCCT	1.94319054504974	-7.39691823924818	5	HSC_35	CRE	HSC_CRE_35	1.22028545237829	1.22028545237829	0.9375	1.51908396946565
HSC_35.AGACGTTGTCTCTCTG	3.68568775078399	0.380758581506826	6	HSC_35	CRE	HSC_CRE_35	0	0	0.1875	0.145038167938931
HSC_35.AGAGCGAAGAGACTAT	-1.33748355487244	4.78571134601793	0	HSC_35	KO	HSC_KO_35	3.15365545697618	2.67089611035532	0.09375	0.0916030534351145
HSC_35.AGAGCGAAGAGGTTGC	2.1885351838742	-0.573074864399813	6	HSC_35	CRE	HSC_CRE_35	0	1.21281825580754	0.260416666666667	0.129770992366412
HSC_35.AGAGCGACAGGTGGAT	9.20814391991241	1.5155416110631	9	HSC_35	NA	NA	0	0	1.32291666666667	0.916030534351145
HSC_35.AGAGCGACATCTCCCA	1.8443517388974	-9.6741670986537	4	HSC_35	CRE	HSC_CRE_35	0.947897195042191	2.82154442565368	0.322916666666667	0.969465648854962
HSC_35.AGAGCGAGTAGCTCCG	1.86902543923004	1.50425225292406	1	HSC_35	NA	NA	0	3.49305283794467	0.166666666666667	0.152671755725191
HSC_35.AGAGCGAGTGTCTGAT	10.2128245534573	1.16193550621233	9	HSC_35	NA	NA	0	0	0.5625	0.885496183206107
HSC_35.AGAGCGATCACAAACC	-0.167964696678088	4.82209020649157	0	HSC_35	NA	NA	1.98831029523469	1.42349176764663	0.239583333333333	0.465648854961832
HSC_35.AGAGTGGCAGTTCATG	4.91023513695343	-0.57863539661207	6	HSC_35	CRE	HSC_CRE_35	0	0	0.291666666666667	0.267175572519084
HSC_35.AGAGTGGGTAGCGCTC	-4.17837384322541	5.01737600361071	2	HSC_35	NA	NA	2.56039643874675	2.56039643874675	0.34375	0.412213740458015
HSC_35.AGAGTGGGTAGCGTGA	-2.3221065101947	4.17581516300402	2	HSC_35	KO	HSC_KO_35	2.9209689911685	2.9209689911685	0.166666666666667	0.183206106870229
HSC_35.AGAGTGGGTGTTTGTG	-2.93874052146332	4.71730047260485	2	HSC_35	KO	HSC_KO_35	3.05241372297968	3.05241372297968	0.177083333333333	0.244274809160305
HSC_35.AGAGTGGTCATCGCTC	0.0388092698727387	5.0233655551549	0	HSC_35	KO	HSC_KO_35	3.29831981210072	3.41198937790146	0.104166666666667	0.152671755725191
HSC_35.AGAGTGGTCCGTCAAA	-4.78916481116669	5.0649161914464	2	HSC_35	CRE	HSC_CRE_35	0	2.66881159069705	0.15625	0.282442748091603
HSC_35.AGAGTGGTCTAGCACA	-3.719248086008	5.71784788166247	2	HSC_35	KO	HSC_KO_35	3.9943683409442	3.65370696217713	0.104166666666667	0.213740458015267
HSC_35.AGATCTGAGACTTGAA	2.05020663162811	2.85873466526232	1	HSC_35	CRE	HSC_CRE_35	0	0	0.3125	0.221374045801527
HSC_35.AGATCTGCAAGAAAGG	9.3000447454129	0.851865825998403	9	HSC_35	NA	NA	0	0.440448285769654	1.58333333333333	1.6793893129771
HSC_35.AGATCTGCAATCGAAA	0.453698367086484	5.00564104114733	0	HSC_35	KO	HSC_KO_35	1.48798858236429	0	0.135416666666667	0.129770992366412
HSC_35.AGATCTGCACTCTGTC	-4.62692049125092	-1.18109420145788	6	HSC_35	NA	NA	0	2.81680118902279	0.166666666666667	0.198473282442748
HSC_35.AGATCTGCAGCTGGCT	-0.733434110673831	5.33496147190294	0	HSC_35	KO	HSC_KO_35	2.66839528516941	1.6996938709958	0.0729166666666667	0.137404580152672
HSC_35.AGATCTGGTCCATCCT	-3.57969716170685	4.91878467594347	2	HSC_35	KO	HSC_KO_35	4.13736900190014	3.41284051936326	0.125	0.106870229007634
HSC_35.AGATCTGGTCGGGTCT	0.996367067304684	4.10013586078844	1	HSC_35	CRE	HSC_CRE_35	3.01639118747306	0	0.125	0.114503816793893
HSC_35.AGATCTGGTTTAAGCC	-1.66716113665955	7.51798397098742	11	HSC_35	CRE	HSC_CRE_35	3.64257586527353	3.25011819667404	0.104166666666667	0.106870229007634
HSC_35.AGATCTGGTTTAGGAA	-0.879441380294727	7.30914169346056	0	HSC_35	CRE	HSC_CRE_35	0	1.4456585026411	0.0833333333333333	0.137404580152672
HSC_35.AGATTGCAGTCACGCC	9.47863742729766	1.73192816768847	9	HSC_35	NA	NA	0	0	1.19791666666667	1.00763358778626
HSC_35.AGATTGCAGTGTTTGC	1.59244892021759	3.6069346049901	1	HSC_35	CRE	HSC_CRE_35	0	0	0.09375	0.129770992366412
HSC_35.AGATTGCCAATCTGCA	10.3427960576688	0.869960961687185	9	HSC_35	NA	NA	0	0.52175275848772	1.33333333333333	2.9618320610687
HSC_35.AGATTGCCACAGGCCT	0.643596738782956	1.94038158451281	1	HSC_35	CRE	HSC_CRE_35	0	1.81699031130776	0.1875	0.297709923664122
HSC_35.AGATTGCGTCTCCATC	9.54526206871612	0.85654514824114	9	HSC_35	NA	NA	0	0	1.27083333333333	1.22137404580153
HSC_35.AGATTGCGTGAGCGAT	1.47207924744232	2.19703227077685	1	HSC_35	CRE	HSC_CRE_35	0	1.96632788701553	0.104166666666667	0.175572519083969
HSC_35.AGATTGCTCCACTGGG	-1.95561984160797	5.15369850193224	0	HSC_35	CRE	HSC_CRE_35	1.41635620587004	2.81002691510811	0.09375	0.122137404580153
HSC_35.AGATTGCTCTATGTGG	-4.12169650176422	5.3061647990819	2	HSC_35	CRE	HSC_CRE_35	3.94664510962624	2.45844417107997	0.21875	0.274809160305344
HSC_35.AGCAGCCAGCCACGCT	-1.98142257312195	5.5884380916234	0	HSC_35	KO	HSC_KO_35	3.21237080360388	2.9992421971431	0.125	0.129770992366412
HSC_35.AGCAGCCAGGACATTA	-5.2778532800998	0.969431696283437	8	HSC_35	KO	HSC_KO_35	0	0	0.0208333333333333	0.0687022900763359
HSC_35.AGCAGCCCATCACGAT	1.15393051525696	4.99275976215563	0	HSC_35	KO	HSC_KO_35	0	2.38683271359889	0.114583333333333	0.145038167938931
HSC_35.AGCAGCCGTACAGTGG	1.17667433640106	1.7318981269475	1	HSC_35	KO	HSC_KO_35	0	1.72405743503232	0.114583333333333	0.282442748091603
HSC_35.AGCAGCCGTTGCTCCT	-1.15914359668152	6.67059284244738	0	HSC_35	CRE	HSC_CRE_35	1.46774891829379	1.79328888292662	0.177083333333333	0.290076335877863
HSC_35.AGCAGCCTCACAGTAC	-1.38137599805252	-0.251164796007059	13	HSC_35	KO	HSC_KO_35	2.49944066054974	0	0.177083333333333	0.320610687022901
HSC_35.AGCAGCCTCCAGATCA	2.76211926361664	-2.58679360355177	3	HSC_35	CRE	HSC_CRE_35	1.87921513030486	1.5473303162077	0.354166666666667	0.282442748091603
HSC_35.AGCAGCCTCCCTAACC	9.4410187902127	1.46908551250658	9	HSC_35	NA	NA	0	0.385061078775403	1.60416666666667	1.52671755725191
HSC_35.AGCAGCCTCCTTAATC	-1.32093831876175	6.85615926777086	0	HSC_35	CRE	HSC_CRE_35	2.85070179053353	2.21374942574787	0.125	0.137404580152672
HSC_35.AGCATACAGCCTCGTG	1.31491014381988	0.409114179956533	1	HSC_35	CRE	HSC_CRE_35	0	2.24810684554879	0.197916666666667	0.190839694656489
HSC_35.AGCATACAGGGCTTCC	-1.68986263850586	7.79053836857042	11	HSC_35	CRE	HSC_CRE_35	0	0	0.1875	0.16030534351145
HSC_35.AGCATACCAATAACGA	-4.06248977759735	5.52070909534655	2	HSC_35	KO	HSC_KO_35	3.92315029419927	3.00929625311391	0.177083333333333	0.32824427480916
HSC_35.AGCATACCATACAGCT	1.0525979699765	-3.03655976260938	3	HSC_35	NA	NA	3.81133550688098	3.05932003517983	0.5625	0.67175572519084
HSC_35.AGCATACCATCCTAGA	1.04805657288177	5.85034328495226	0	HSC_35	CRE	HSC_CRE_35	2.52400079798754	1.19261376821465	0.145833333333333	0.16793893129771
HSC_35.AGCATACCATTGTGCA	-0.426657452973292	4.20582538639269	1	HSC_35	CRE	HSC_CRE_35	0	2.23806890549876	0.114583333333333	0.152671755725191
HSC_35.AGCATACGTCGCGGTT	-2.72670701125519	6.61768013035021	0	HSC_35	CRE	HSC_CRE_35	2.96334660266448	2.96334660266448	0.260416666666667	0.305343511450382
HSC_35.AGCATACGTTATCGGT	-0.999531715902255	3.92810922657213	0	HSC_35	KO	HSC_KO_35	4.2706578374106	3.84293228179571	0.0520833333333333	0.152671755725191
HSC_35.AGCATACGTTGAGGTG	1.91809508225067	-2.98086899722853	3	HSC_35	KO	HSC_KO_35	0	0	0.354166666666667	0.312977099236641
HSC_35.AGCATACTCAATCTCT	-2.93971517661469	2.713625250208	1	HSC_35	KO	HSC_KO_35	2.94176663513786	2.6715224408496	0.197916666666667	0.473282442748092
HSC_35.AGCATACTCATGTAGC	-1.8763366041507	8.93312889133654	11	HSC_35	KO	HSC_KO_35	1.32730061291753	0	0.197916666666667	0.229007633587786
HSC_35.AGCATACTCCCAAGAT	0.183820218053891	5.1606045344945	1	HSC_35	NA	NA	1.59864586990354	1.83446340659436	0.260416666666667	0.450381679389313
HSC_35.AGCATACTCCTTGGTC	-6.95161464789765	3.91075140033922	17	HSC_35	CRE	HSC_CRE_35	1.35524163777831	2.40441420070819	0.28125	0.435114503816794
HSC_35.AGCCTAAAGATCTGAA	1.01585444828613	5.02858024631701	0	HSC_35	CRE	HSC_CRE_35	0	2.05923185480196	0.177083333333333	0.152671755725191
HSC_35.AGCCTAAAGCGGCTTC	3.13506409546478	-4.62299388850965	5	HSC_35	KO	HSC_KO_35	0	0	0.697916666666667	0.549618320610687
HSC_35.AGCCTAAAGGAACTGC	-3.62977722266571	4.88316350971422	2	HSC_35	KO	HSC_KO_35	2.6502724004354	4.41375477356659	0.197916666666667	0.259541984732824
HSC_35.AGCCTAAAGTTCGATC	9.29148075005157	0.578214822160818	9	HSC_35	NA	NA	0	0	1.91666666666667	2.02290076335878
HSC_35.AGCCTAAGTACGACCC	-1.39981916526215	8.31588798557482	11	HSC_35	KO	HSC_KO_35	0	0	0.145833333333333	0.206106870229008
HSC_35.AGCCTAAGTCATACTG	-3.87799456694977	3.57205301319323	2	HSC_35	KO	HSC_KO_35	1.19727140766849	1.91363413216472	0.395833333333333	0.801526717557252
HSC_35.AGCCTAAGTGGCAAAC	0.609831899610593	-2.63650697673597	3	HSC_35	CRE	HSC_CRE_35	2.43052459485864	1.97670334482511	0.239583333333333	0.526717557251908
HSC_35.AGCCTAATCACAATGC	-6.9828617868747	3.85590511356554	17	HSC_35	KO	HSC_KO_35	2.68796710515661	2.68796710515661	0.270833333333333	0.427480916030534
HSC_35.AGCCTAATCGCAAACT	9.48490974327667	0.538139162408926	9	HSC_35	NA	NA	0	0	1.91666666666667	1.97709923664122
HSC_35.AGCGGTCAGCCGCCTA	-3.81544378379242	4.10277944599352	2	HSC_35	KO	HSC_KO_35	3.1563424122612	3.54751209220762	0.145833333333333	0.206106870229008
HSC_35.AGCGGTCAGCTACCGC	9.32515785118682	0.481868086206533	9	HSC_35	NA	NA	0.685852841485614	0.685852841485614	1.63541666666667	1.61068702290076
HSC_35.AGCGGTCAGTGTGGCA	-2.40928247550385	6.27743774448595	0	HSC_35	CRE	HSC_CRE_35	0	3.03585640287891	0.125	0.305343511450382
HSC_35.AGCGGTCGTCCGTTAA	1.56133839508636	1.91126352344713	1	HSC_35	KO	HSC_KO_35	1.39179446916494	0	0.197916666666667	0.16793893129771
HSC_35.AGCGGTCGTCGTTGTA	4.03526136299713	0.0327190140362755	6	HSC_35	KO	HSC_KO_35	0	0	0.177083333333333	0.152671755725191
HSC_35.AGCGGTCTCAATCACG	-1.45414265969651	-0.0888000747088417	13	HSC_35	CRE	HSC_CRE_35	0	4.0841002346074	0.09375	0.16030534351145
HSC_35.AGCGGTCTCACTTCAT	10.4285075368558	0.931922016489126	9	HSC_35	NA	NA	0	0	1.38541666666667	2.95419847328244
HSC_35.AGCGGTCTCAGTCAGT	-1.1608363089885	6.16465765033922	0	HSC_35	KO	HSC_KO_35	3.2141701269518	4.33151864481168	0.104166666666667	0.244274809160305
HSC_35.AGCGGTCTCGGAATCT	-0.919380962642596	4.44064765964708	0	HSC_35	CRE	HSC_CRE_35	1.32770796428732	1.87866687629955	0.125	0.198473282442748
HSC_35.AGCGTATAGGTAGCCA	0.673968404737546	5.80291896854601	0	HSC_35	KO	HSC_KO_35	0	1.53080071180382	0.145833333333333	0.305343511450382
HSC_35.AGCGTATAGTCGAGTG	9.51251480003936	0.739723024713613	9	HSC_35	NA	NA	0.634465747719069	0	1.94791666666667	1.62595419847328
HSC_35.AGCGTATCAACTGGCC	0.525910228696896	6.62425237690172	0	HSC_35	KO	HSC_KO_35	0	0	0.145833333333333	0.129770992366412
HSC_35.AGCGTATCAAGTTCTG	9.5743310155545	0.0813193896885888	9	HSC_35	NA	NA	0	0	2.27083333333333	3.89312977099237
HSC_35.AGCGTATCAGCCAATT	-5.74074819663422	0.369874415742971	10	HSC_35	NA	NA	0	1.90716114638537	0.1875	0.221374045801527
HSC_35.AGCGTATCATGCATGT	0.285216719118192	3.15647035633288	1	HSC_35	CRE	HSC_CRE_35	0	3.46687972386799	0.208333333333333	0.190839694656489
HSC_35.AGCGTATCATTGTGCA	-1.30408027747528	5.85734945331774	0	HSC_35	KO	HSC_KO_35	2.85339345442139	2.58474520449285	0.125	0.198473282442748
HSC_35.AGCGTATGTAATTGGA	-1.30624964812653	4.04228406940661	1	HSC_35	KO	HSC_KO_35	2.01122853245675	2.84381749568593	0.166666666666667	0.236641221374046
HSC_35.AGCGTATGTCTAGAGG	2.49473306557281	1.64943653141222	1	HSC_35	KO	HSC_KO_35	0	0	0.177083333333333	0.122137404580153
HSC_35.AGCGTATTCATGCAAC	-0.600454859229491	7.29998642002306	0	HSC_35	CRE	HSC_CRE_35	2.18487601909947	1.08936519503531	0.197916666666667	0.381679389312977
HSC_35.AGCGTATTCTACCAGA	-1.00604149678604	5.37876230274401	0	HSC_35	KO	HSC_KO_35	1.28662458725834	2.18173130967845	0.197916666666667	0.290076335877863
HSC_35.AGCGTATTCTGATTCT	-4.72599199393647	5.1820135692235	2	HSC_35	KO	HSC_KO_35	2.94510238149688	1.94651038916937	0.177083333333333	0.229007633587786
HSC_35.AGCTCCTAGATACACA	9.61824008843048	1.41222387348375	9	HSC_35	NA	NA	0	0.925141241262031	1.70833333333333	1.80152671755725
HSC_35.AGCTCCTAGGAATTAC	-4.71404817679779	4.71710163150988	2	HSC_35	CRE	HSC_CRE_35	0	3.22233831009332	0.15625	0.190839694656489
HSC_35.AGCTCCTAGGTTACCT	9.95770236870391	1.49615794216356	9	HSC_35	NA	NA	0	0	1.69791666666667	2.3969465648855
HSC_35.AGCTCCTAGTGCGATG	-4.38670185187714	3.94032388721666	2	HSC_35	CRE	HSC_CRE_35	0	3.48119928050466	0.375	0.389312977099237
HSC_35.AGCTCCTCACGGTTTA	-1.76571932414429	6.74246746097765	0	HSC_35	CRE	HSC_CRE_35	3.6583423116826	2.46802631430948	0.0833333333333333	0.312977099236641
HSC_35.AGCTCCTCACTGCCAG	10.3337475957547	1.28146797214708	9	HSC_35	NA	NA	1.06232955784866	0	0.635416666666667	1.62595419847328
HSC_35.AGCTCCTCAGTCCTTC	-5.67294862845795	0.497556147920705	8	HSC_35	NA	NA	2.2284006409545	2.2284006409545	0.0416666666666667	0.0610687022900763
HSC_35.AGCTCCTGTCGAATCT	-6.05565574744599	4.24658542667589	17	HSC_35	CRE	HSC_CRE_35	3.32189293063701	1.98586618555096	0.239583333333333	0.427480916030534
HSC_35.AGCTCCTGTGTGCCTG	-0.214945643934177	6.94869142566881	0	HSC_35	KO	HSC_KO_35	3.6141867469477	0	0.145833333333333	0.259541984732824
HSC_35.AGCTCCTTCACCACCT	-3.98959806540863	5.93512588535509	2	HSC_35	KO	HSC_KO_35	3.00583469638508	4.02907392272187	0.125	0.312977099236641
HSC_35.AGCTCCTTCACGGTTA	-1.53643718341248	8.09321552311144	11	HSC_35	NA	NA	2.71104197595903	0	0.0416666666666667	0.16793893129771
HSC_35.AGCTCCTTCATTTGGG	9.46191284081085	0.911491928445913	9	HSC_35	NA	NA	0	0.463387330552997	1.69791666666667	1.45801526717557
HSC_35.AGCTCCTTCCCAAGTA	-0.948026329072879	8.02728897129259	11	HSC_35	CRE	HSC_CRE_35	0	0	0.114583333333333	0.190839694656489
HSC_35.AGCTCCTTCTTGCCGT	0.77783581635101	3.30415302311144	1	HSC_35	CRE	HSC_CRE_35	2.34848508174124	1.98967154225113	0.15625	0.244274809160305
HSC_35.AGCTCCTTCTTGTCAT	-0.00287350991623225	-6.51096290553846	5	HSC_35	NA	NA	0	0	1.13541666666667	1.34351145038168
HSC_35.AGCTCTCGTAGCGTGA	-0.132807075771258	2.07970410381518	1	HSC_35	KO	HSC_KO_35	0	1.81011790088562	0.166666666666667	0.389312977099237
HSC_35.AGCTCTCGTGAAATCA	-1.93733516314881	4.55482059513292	0	HSC_35	KO	HSC_KO_35	1.50958447027608	3.24547691202307	0.0833333333333333	0.236641221374046
HSC_35.AGCTCTCGTTAAGGGC	-3.75438311675446	5.70620876346789	2	HSC_35	KO	HSC_KO_35	4.83228975818783	3.61481782008955	0.0729166666666667	0.32824427480916
HSC_35.AGCTCTCTCAGCGACC	-2.09470882991211	6.61323886905871	0	HSC_35	CRE	HSC_CRE_35	1.87632183872505	4.4625275432207	0.15625	0.320610687022901
HSC_35.AGCTCTCTCCAATGGT	-6.87898090461151	3.87541490589342	17	HSC_35	CRE	HSC_CRE_35	2.97960036046234	1.41423171144403	0.229166666666667	0.274809160305344
HSC_35.AGCTTGAAGTCTTGCA	-1.81075766662018	5.08168369327746	0	HSC_35	KO	HSC_KO_35	4.78735201785963	4.64206365186886	0.0416666666666667	0.129770992366412
HSC_35.AGCTTGAAGTGAAGAG	-1.59923186877625	8.71771961246691	11	HSC_35	KO	HSC_KO_35	1.94779823749812	2.56698253592636	0.114583333333333	0.137404580152672
HSC_35.AGCTTGAAGTGTTAGA	1.23277685066803	5.31728416477404	0	HSC_35	KO	HSC_KO_35	0	0	0.15625	0.152671755725191
HSC_35.AGCTTGACAACTTGAC	-4.39586260894196	4.41397243534289	2	HSC_35	NA	NA	2.89426100542886	3.18954865315391	0.208333333333333	0.625954198473282
HSC_35.AGCTTGACACTTCGAA	-0.226106166633533	6.79569774662218	0	HSC_35	KO	HSC_KO_35	3.45433537876769	0	0.0833333333333333	0.106870229007634
HSC_35.AGCTTGACAGCGTTCG	1.78986164948089	2.40781456028185	1	HSC_35	NA	NA	0	1.1743800122402	0.15625	0.244274809160305
HSC_35.AGCTTGACATCGTCGG	9.93909236809356	1.16840773616991	9	HSC_35	NA	NA	0.704099301925473	0.704099301925473	1.32291666666667	2.12977099236641
HSC_35.AGCTTGAGTAAAGGAG	4.49004527947052	-0.486310931098841	6	HSC_35	CRE	HSC_CRE_35	0	0.919875666952153	0.40625	0.404580152671756
HSC_35.AGCTTGATCACTTACT	1.32841107269867	5.55895906482897	0	HSC_35	CRE	HSC_CRE_35	0	1.71260611304887	0.3125	0.33587786259542
HSC_35.AGCTTGATCCGAACGC	-0.0199574528063995	7.14175420795641	0	HSC_35	CRE	HSC_CRE_35	1.91427468661584	1.35866849729655	0.09375	0.145038167938931
HSC_35.AGCTTGATCTGTTTGT	9.40100356957061	0.607327399599172	9	HSC_35	NA	NA	0	0.675880809834548	1.5625	1.6793893129771
HSC_35.AGGCCACAGATAGCAT	1.09679612537964	4.87264495884142	0	HSC_35	CRE	HSC_CRE_35	2.06132330234175	0	0.104166666666667	0.251908396946565
HSC_35.AGGCCACCAAAGGCGT	-3.44726756194489	4.41951280628405	2	HSC_35	KO	HSC_KO_35	2.11072965833542	3.61822384553486	0.135416666666667	0.114503816793893
HSC_35.AGGCCACCAAGCCATT	-0.315736532005237	4.79322820697985	0	HSC_35	CRE	HSC_CRE_35	0	2.96465362247415	0.166666666666667	0.106870229007634
HSC_35.AGGCCACCAAGTCTGT	3.48497888466461	-0.732317866933726	6	HSC_35	KO	HSC_KO_35	0.96667778322877	0.96667778322877	0.166666666666667	0.251908396946565
HSC_35.AGGCCACCACAGACTT	-1.67097809890168	8.45687728916369	11	HSC_35	KO	HSC_KO_35	0	0	0.125	0.259541984732824
HSC_35.AGGCCACCACCAGGCT	-3.67080333808319	5.81536251102648	2	HSC_35	KO	HSC_KO_35	2.50566944401565	3.46393223779235	0.0520833333333333	0.297709923664122
HSC_35.AGGCCACGTTTGTTGG	2.79449149986847	-3.16899055446424	3	HSC_35	KO	HSC_KO_35	1.38129030511866	0.689813927057094	0.697916666666667	0.50381679389313
HSC_35.AGGCCACTCACCATAG	-1.59082975963013	2.95645409618578	1	HSC_35	KO	HSC_KO_35	1.34444967517707	0	0.15625	0.175572519083969
HSC_35.AGGCCACTCCAGTAGT	1.7786836328183	-1.85465127433576	3	HSC_35	KO	HSC_KO_35	3.57656742273041	2.58512313172323	0.270833333333333	0.366412213740458
HSC_35.AGGCCACTCTGCGACG	9.71183177849395	1.75109034572802	9	HSC_35	NA	NA	0	1.26194543880559	0.979166666666667	1.16793893129771
HSC_35.AGGCCGTAGAGCAATT	-1.11147579530136	6.55430418049059	0	HSC_35	KO	HSC_KO_35	3.75467080053602	2.83592807311958	0.15625	0.259541984732824
HSC_35.AGGCCGTCACTTAACG	0.719327420202329	3.68934160267077	1	HSC_35	CRE	HSC_CRE_35	3.55603714397688	0	0.114583333333333	0.122137404580153
HSC_35.AGGCCGTCATGAACCT	1.5282318296109	0.348651109087087	1	HSC_35	KO	HSC_KO_35	2.84305585004981	1.30689704829606	0.166666666666667	0.16793893129771
HSC_35.AGGCCGTGTTAAGACA	-2.84120729545014	0.25140017067156	10	HSC_35	NA	NA	1.11832740717128	2.97234030806122	0.260416666666667	0.229007633587786
HSC_35.AGGCCGTTCTGCGTAA	-0.590867429765628	6.36511760746203	0	HSC_35	KO	HSC_KO_35	3.57780015075853	3.57780015075853	0.0520833333333333	0.122137404580153
HSC_35.AGGGAGTAGCAGACTG	-4.48011067489044	5.28290849720202	2	HSC_35	KO	HSC_KO_35	3.2916966158681	3.82245718009668	0.1875	0.282442748091603
HSC_35.AGGGAGTCACGAGGTA	1.16551145931823	2.09840088878832	1	HSC_35	CRE	HSC_CRE_35	1.40743615219821	0	0.114583333333333	0.259541984732824
HSC_35.AGGGAGTCAGCCTTGG	-6.00083044150727	4.33402687107287	17	HSC_35	CRE	HSC_CRE_35	2.85825903444923	0	0.166666666666667	0.206106870229008
HSC_35.AGGGAGTCATTAGCCA	2.66177746674164	-0.247897090566538	1	HSC_35	CRE	HSC_CRE_35	0	0	0.25	0.183206106870229
HSC_35.AGGGAGTTCGTCACGG	-2.52142873385804	4.85622650181017	2	HSC_35	KO	HSC_KO_35	0	3.29154556370377	0.145833333333333	0.16030534351145
HSC_35.AGGGAGTTCTATCCTA	-1.60003462413208	4.66576200519762	0	HSC_35	KO	HSC_KO_35	0	3.40311887742543	0.09375	0.190839694656489
HSC_35.AGGGATGAGACTAGAT	-0.410620294305251	6.98201852832995	0	HSC_35	KO	HSC_KO_35	2.72638480251714	1.34950358875602	0.177083333333333	0.198473282442748
HSC_35.AGGGATGAGATGAGAG	-4.35430935004608	5.06892305408678	2	HSC_35	KO	HSC_KO_35	2.40176789142473	3.58765993285183	0.1875	0.198473282442748
HSC_35.AGGGATGAGCTAAGAT	9.36542961022003	0.77873605285845	9	HSC_35	NA	NA	0	1.31411571558151	0.729166666666667	0.587786259541985
HSC_35.AGGGATGAGCTACCTA	-4.21847131827729	5.62648826633654	2	HSC_35	KO	HSC_KO_35	4.11168423229842	3.77017942072165	0.114583333333333	0.259541984732824
HSC_35.AGGGATGAGTCCCACG	0.893417328802182	0.76191407238207	1	HSC_35	KO	HSC_KO_35	1.19533919091669	1.72443609526482	0.09375	0.190839694656489
HSC_35.AGGGATGCAATGAATG	1.80804416557892	-2.21810621227064	3	HSC_35	CRE	HSC_CRE_35	1.17160605457843	0	0.34375	0.374045801526718
HSC_35.AGGGATGCAGCTGGCT	0.526733488050534	5.25608640705309	0	HSC_35	KO	HSC_KO_35	0	0	0.114583333333333	0.0687022900763359
HSC_35.AGGGATGCAGGGTACA	-1.52570441344635	3.16618352924547	0	HSC_35	KO	HSC_KO_35	3.75097968708637	0	0.09375	0.106870229007634
HSC_35.AGGGATGCATCACAAC	-0.701751380952762	5.61015897785387	0	HSC_35	CRE	HSC_CRE_35	0	2.29301136085359	0.166666666666667	0.152671755725191
HSC_35.AGGGATGGTCAACATC	-0.971952080520557	7.37740760837755	11	HSC_35	KO	HSC_KO_35	1.45641635250668	4.29581813012673	0.125	0.312977099236641
HSC_35.AGGGATGGTCACAAGG	0.391855687109067	6.59381824527941	0	HSC_35	KO	HSC_KO_35	0	0	0.0416666666666667	0.0916030534351145
HSC_35.AGGGATGTCAGCGACC	-1.99670174697296	8.95462757145128	11	HSC_35	KO	HSC_KO_35	4.28505411504389	2.59922443837022	0.104166666666667	0.229007633587786
HSC_35.AGGGATGTCATCGGAT	-2.64740636924164	4.76675182377062	0	HSC_35	KO	HSC_KO_35	2.14293903016024	2.50851588838906	0.145833333333333	0.183206106870229
HSC_35.AGGGATGTCCTCATTA	-6.69837787726776	4.01144701038561	17	HSC_35	CRE	HSC_CRE_35	0	3.22417098135276	0.197916666666667	0.213740458015267
HSC_35.AGGGATGTCGCACTCT	0.695921153036191	5.38348299061022	0	HSC_35	CRE	HSC_CRE_35	0	0	0.0729166666666667	0.0916030534351145
HSC_35.AGGGATGTCTCGTATT	9.66021415611847	1.25166421924791	9	HSC_35	NA	NA	0	0.783117457722783	1.45833333333333	1.25954198473282
HSC_35.AGGGATGTCTGCGACG	-2.17313685992615	4.99533134494982	0	HSC_35	CRE	HSC_CRE_35	2.20472628699723	4.05133936737481	0.114583333333333	0.083969465648855
HSC_35.AGGGTGAAGAGGGCTT	-3.41541126349823	6.75272136722765	2	HSC_35	CRE	HSC_CRE_35	0	3.16146938732044	0.197916666666667	0.183206106870229
HSC_35.AGGGTGAAGCTCCTCT	0.840862840620114	3.28985792194567	1	HSC_35	KO	HSC_KO_35	2.41226070108317	0	0.09375	0.16793893129771
HSC_35.AGGGTGACAGTGACAG	0.24617329260452	6.8956800082799	0	HSC_35	CRE	HSC_CRE_35	3.56528442409363	0	0.229166666666667	0.33587786259542
HSC_35.AGGGTGACATTCGACA	0.820759862867429	5.45085149799547	0	HSC_35	KO	HSC_KO_35	0	0	0.09375	0.251908396946565
HSC_35.AGGGTGAGTCTGCCAG	4.30149766823394	0.14006006513796	6	HSC_35	KO	HSC_KO_35	1.89577537550457	2.7176223462617	0.114583333333333	0.106870229007634
HSC_35.AGGGTGAGTGTAACGG	-1.03235194066422	7.38871723209582	0	HSC_35	KO	HSC_KO_35	1.72671238338778	2.69910498855209	0.21875	0.183206106870229
HSC_35.AGGGTGAGTTTACTCT	1.04670414349182	5.39192729984484	0	HSC_35	KO	HSC_KO_35	0	0	0.135416666666667	0.122137404580153
HSC_35.AGGGTGATCCTAGTGA	2.10984727760894	-3.04500836337843	3	HSC_35	CRE	HSC_CRE_35	0.991260172255228	0	0.4375	0.351145038167939
HSC_35.AGGGTGATCCTTTCGG	-4.35939815619843	1.17833512817583	10	HSC_35	NA	NA	4.32397232177224	0	0.0104166666666667	0.083969465648855
HSC_35.AGGTCATCAAGGCTCC	9.69902965447052	1.16525012050829	9	HSC_35	NA	NA	0	0.707552088169138	0.697916666666667	0.541984732824427
HSC_35.AGGTCATCAGATCTGT	0.625735968557431	3.9415350535985	1	HSC_35	KO	HSC_KO_35	2.38975337871679	0	0.21875	0.145038167938931
HSC_35.AGGTCATGTGCCTTGG	-6.73650482276337	4.00171476398668	17	HSC_35	KO	HSC_KO_35	4.06892507965738	3.03617989189796	0.15625	0.236641221374046
HSC_35.AGGTCATGTTACAGAA	0.00253251215560613	3.51585012470446	1	HSC_35	CRE	HSC_CRE_35	0	1.93959397920102	0.177083333333333	0.152671755725191
HSC_35.AGGTCATGTTCGTGAT	9.68190357109649	1.804117021906	9	HSC_35	NA	NA	0	0	1.98958333333333	2.36641221374046
HSC_35.AGGTCATTCCACGTGG	-2.88030937293427	0.315275488245107	10	HSC_35	NA	NA	0	2.90654898419237	0.0729166666666667	0.145038167938931
HSC_35.AGGTCATTCCCAGGTG	0.989417523351743	4.12204891239367	1	HSC_35	KO	HSC_KO_35	0	2.12683223636298	0.125	0.198473282442748
HSC_35.AGGTCATTCGGATGTT	2.57969424149139	1.10571378265581	1	HSC_35	KO	HSC_KO_35	0	2.3006523778274	0.229166666666667	0.198473282442748
HSC_35.AGGTCATTCGGTTAAC	1.30076643845184	4.57163721119127	0	HSC_35	CRE	HSC_CRE_35	0	0	0.0520833333333333	0.0763358778625954
HSC_35.AGGTCATTCTGGTATG	-1.4317325649585	5.94032102619372	0	HSC_35	KO	HSC_KO_35	3.31538597053178	3.50943112413824	0.135416666666667	0.251908396946565
HSC_35.AGGTCATTCTTGCAAG	9.93192645928009	1.67619615589342	9	HSC_35	NA	NA	0.283567195204558	0.283567195204558	1.83333333333333	2.98473282442748
HSC_35.AGGTCATTCTTGTCAT	-0.72681109586613	6.88733392749987	0	HSC_35	KO	HSC_KO_35	4.73988943615744	2.81857693297544	0.0729166666666667	0.312977099236641
HSC_35.AGGTCCGAGAGTCGGT	-0.463532600345777	5.47352510486803	0	HSC_35	CRE	HSC_CRE_35	3.47421709563486	0	0.145833333333333	0.251908396946565
HSC_35.AGGTCCGAGCTTCGCG	9.23492690941436	0.847907958376028	9	HSC_35	NA	NA	0	0	1.90625	1.45038167938931
HSC_35.AGGTCCGCACGGTAGA	-2.35162380317108	4.26864677463732	0	HSC_35	NA	NA	2.86791399308079	2.86791399308079	0.145833333333333	0.251908396946565
HSC_35.AGGTCCGCACTAGTAC	-3.43607810119049	5.95672517811022	2	HSC_35	KO	HSC_KO_35	0	1.59660249476654	0.270833333333333	0.229007633587786
HSC_35.AGGTCCGCATACGCTA	-2.7041228113498	4.05824047123156	0	HSC_35	CRE	HSC_CRE_35	2.09495120900427	3.38439630150088	0.166666666666667	0.145038167938931
HSC_35.AGGTCCGGTCATATGC	9.85719653984649	0.508825717317678	9	HSC_35	NA	NA	0	1.60770302944594	1.125	1.56488549618321
HSC_35.AGGTCCGTCCTGCCAT	2.64594599625213	-0.954014914286517	6	HSC_35	KO	HSC_KO_35	1.06797786518987	1.90634785161333	0.34375	0.190839694656489
HSC_35.AGTAGTCAGTGTTAGA	0.737467974630429	5.62181335483751	0	HSC_35	CRE	HSC_CRE_35	0	0	0.114583333333333	0.175572519083969
HSC_35.AGTAGTCCAAAGTGCG	0.788882345167233	5.18126684223375	0	HSC_35	KO	HSC_KO_35	2.45114674796782	1.29483971295302	0.15625	0.145038167938931
HSC_35.AGTAGTCCAATAGCGG	1.29534301182373	3.06799393688402	1	HSC_35	KO	HSC_KO_35	1.41588345537646	1.97965568232051	0.104166666666667	0.16030534351145
HSC_35.AGTAGTCCAATGGATA	2.00811550041778	3.34616237674914	0	HSC_35	CRE	HSC_CRE_35	0	0	0.21875	0.206106870229008
HSC_35.AGTAGTCGTTGTACAC	9.19088622948272	1.53418999706469	9	HSC_35	NA	NA	0	0	1.3125	1.09923664122137
HSC_35.AGTCTTTAGTAGGTGC	1.45501622578247	4.61558633838854	0	HSC_35	CRE	HSC_CRE_35	0	0	0.09375	0.381679389312977
HSC_35.AGTCTTTCAACTGCTA	-3.55461218932526	4.75414663349352	2	HSC_35	KO	HSC_KO_35	0	3.65187655513584	0.166666666666667	0.282442748091603
HSC_35.AGTCTTTCATTGAGCT	-0.117287009748386	6.87853008304796	0	HSC_35	CRE	HSC_CRE_35	0	0	0.0833333333333333	0.137404580152672
HSC_35.AGTCTTTGTCCAGTAT	0.702421516386105	5.70418983494005	0	HSC_35	CRE	HSC_CRE_35	0	1.7391728066723	0.104166666666667	0.183206106870229
HSC_35.AGTCTTTGTGATAAGT	-4.29331544021027	4.19788557087145	2	HSC_35	KO	HSC_KO_35	1.26577081197367	2.78962705957994	0.354166666666667	0.33587786259542
HSC_35.AGTCTTTTCGCAAACT	0.948874205556943	5.76894765888415	0	HSC_35	KO	HSC_KO_35	0	0	0.135416666666667	0.145038167938931
HSC_35.AGTGAGGAGAGTAATC	1.58353373428924	-0.067973198545359	1	HSC_35	KO	HSC_KO_35	1.74949937506268	1.2166504768675	0.177083333333333	0.198473282442748
HSC_35.AGTGAGGAGATATGGT	-3.83584859946625	4.71014267002306	2	HSC_35	CRE	HSC_CRE_35	1.92046219677068	3.73214923661041	0.104166666666667	0.297709923664122
HSC_35.AGTGAGGAGGAGTACC	0.788066476789548	2.54726081882677	1	HSC_35	KO	HSC_KO_35	2.44623645876614	3.09510830979851	0.135416666666667	0.282442748091603
HSC_35.AGTGAGGAGGGAGTAA	1.42635890862091	0.214036164629079	1	HSC_35	KO	HSC_KO_35	1.6609657208989	0	0.21875	0.175572519083969
HSC_35.AGTGAGGCATGGATGG	1.04988369366272	3.03349309955797	1	HSC_35	CRE	HSC_CRE_35	2.17432638061431	0	0.177083333333333	0.244274809160305
HSC_35.AGTGAGGGTATTCGTG	-5.6242831049289	-1.57685089315214	8	HSC_35	NA	NA	0	0	0.291666666666667	0.465648854961832
HSC_35.AGTGAGGGTCTAGGTT	4.72092792412384	-0.590739282024287	6	HSC_35	KO	HSC_KO_35	0	0	0.25	0.183206106870229
HSC_35.AGTGAGGGTCTGATCA	0.668860405889584	3.27448612247667	1	HSC_35	KO	HSC_KO_35	2.67162687308591	2.40672979074678	0.145833333333333	0.106870229007634
HSC_35.AGTGAGGTCATAAAGG	-2.07122674563782	4.82112270389757	0	HSC_35	CRE	HSC_CRE_35	4.575154460318	3.45738137346755	0.09375	0.198473282442748
HSC_35.AGTGAGGTCCGTTGCT	0.439916938749387	3.20187788997851	1	HSC_35	KO	HSC_KO_35	2.35105865117698	2.35105865117698	0.208333333333333	0.244274809160305
HSC_35.AGTGGGAAGAGTCGGT	0.516050309148862	2.81948572193346	1	HSC_35	KO	HSC_KO_35	2.44591547224771	2.08286154764409	0.09375	0.244274809160305
HSC_35.AGTGGGAAGATGTAAC	10.0021884145413	1.2647522071477	9	HSC_35	NA	NA	0	0.592735838488095	1.36458333333333	2.68702290076336
HSC_35.AGTGGGAAGCGTCAAG	9.50229999443634	1.4246299842473	9	HSC_35	NA	NA	0.867691183601837	0	1.15625	1.09160305343511
HSC_35.AGTGGGAAGGCTAGCA	-1.28752198794739	7.94343715702257	11	HSC_35	KO	HSC_KO_35	0	0	0.114583333333333	0.183206106870229
HSC_35.AGTGGGAAGTACGATA	-3.74033001044647	3.39001089130602	2	HSC_35	KO	HSC_KO_35	1.13768625351892	3.66744535680422	0.208333333333333	0.274809160305344
HSC_35.AGTGGGAGTATGGTTC	-0.914418011697696	8.1215682605382	11	HSC_35	CRE	HSC_CRE_35	1.30670054693147	0	0.135416666666667	0.320610687022901
HSC_35.AGTGGGAGTCATCGGC	0.178602069822385	4.35677057300768	0	HSC_35	CRE	HSC_CRE_35	1.53922832866721	1.53922832866721	0.21875	0.320610687022901
HSC_35.AGTGGGAGTGTAAGTA	-3.24091556647675	5.2491202930089	2	HSC_35	KO	HSC_KO_35	1.86080059627647	3.79393862143932	0.125	0.282442748091603
HSC_35.AGTGGGATCAACCATG	2.62329241654022	1.69260531460009	1	HSC_35	KO	HSC_KO_35	2.55030602076045	1.59675945417433	0.15625	0.312977099236641
HSC_35.AGTGGGATCATGTGGT	0.0759992899571198	4.53597837482653	0	HSC_35	CRE	HSC_CRE_35	2.72615609500268	1.9625502371874	0.21875	0.251908396946565
HSC_35.AGTGGGATCTCAAGTG	0.00763645788772283	7.40545612369738	0	HSC_35	KO	HSC_KO_35	3.24404771473365	2.22055345734976	0.197916666666667	0.137404580152672
HSC_35.AGTGGGATCTCTTGAT	10.0940606298123	0.789820609438039	9	HSC_35	NA	NA	0.395122847639633	0.395122847639633	1.26041666666667	2.04580152671756
HSC_35.AGTGTCAAGCATGGCA	2.13811895271881	-2.34642070735731	3	HSC_35	KO	HSC_KO_35	1.83660360848554	2.71251825382403	0.46875	0.290076335877863
HSC_35.AGTGTCAGTCGAGATG	9.9365603627835	1.5455823520299	9	HSC_35	NA	NA	0	0	0.927083333333333	0.938931297709924
HSC_35.AGTGTCATCATAACCG	-0.903495937379764	7.10697275196276	0	HSC_35	CRE	HSC_CRE_35	3.37261250991056	0	0.104166666666667	0.16793893129771
HSC_35.AGTGTCATCCATGCTC	9.2911336126004	0.860347328531362	9	HSC_35	NA	NA	0	0	1.84375	1.3587786259542
HSC_35.AGTGTCATCCTGTAGA	-2.42889764884369	4.59036689792833	1	HSC_35	KO	HSC_KO_35	3.50078392773217	3.04872260044942	0.0833333333333333	0.106870229007634
HSC_35.AGTGTCATCGAATCCA	-3.32091692069428	4.71813207660875	2	HSC_35	KO	HSC_KO_35	0	3.12339473980146	0.15625	0.16030534351145
HSC_35.AGTTGGTAGCCCGAAA	1.34965941330536	2.20301395450792	1	HSC_35	CRE	HSC_CRE_35	0	0	0.0520833333333333	0.206106870229008
HSC_35.AGTTGGTAGCTCCCAG	-1.80856910327332	4.17868810688219	0	HSC_35	CRE	HSC_CRE_35	3.24299603332564	2.21957791906369	0.0625	0.083969465648855
HSC_35.AGTTGGTAGTCCGTAT	-2.81080034354584	4.92687469516955	2	HSC_35	CRE	HSC_CRE_35	0	3.22226122473151	0.166666666666667	0.16030534351145
HSC_35.AGTTGGTAGTGCCAGA	2.19230172058685	1.04103928600512	1	HSC_35	KO	HSC_KO_35	0	2.13347611255422	0.177083333333333	0.137404580152672
HSC_35.AGTTGGTCAGGGAGAG	0.00858584066970525	4.46712356601916	1	HSC_35	CRE	HSC_CRE_35	0	1.71372414789283	0.09375	0.183206106870229
HSC_35.AGTTGGTCATGCCACG	9.09347125908477	1.26686674152575	9	HSC_35	NA	NA	0	0.501457751197404	1.36458333333333	1.03053435114504
HSC_35.AGTTGGTGTCTTCAAG	10.1312205495511	1.44376808201037	9	HSC_35	NA	NA	0.657080605185564	0.872852076462728	1.26041666666667	2.31297709923664
HSC_35.AGTTGGTTCAAAGTAG	-4.63552454093354	4.78554874454699	2	HSC_35	CRE	HSC_CRE_35	2.76931355906323	3.60751861351078	0.166666666666667	0.312977099236641
HSC_35.AGTTGGTTCAAGCCTA	-3.3940642175998	5.72791486774645	2	HSC_35	KO	HSC_KO_35	1.29464731017615	2.45090458687554	0.239583333333333	0.282442748091603
HSC_35.AGTTGGTTCCACGTTC	9.27659675499542	-0.154231729162119	9	HSC_35	NA	NA	0	0	2.25	2.03053435114504
HSC_35.AGTTGGTTCCTTTACA	-1.19474527219193	0.387029586183645	1	HSC_35	CRE	HSC_CRE_35	3.09371909986392	3.43670080515791	0.135416666666667	0.152671755725191
HSC_35.AGTTGGTTCGGCGGTT	-2.74812272170441	4.87686496769152	2	HSC_35	CRE	HSC_CRE_35	1.93375220300315	3.87791337286945	0.166666666666667	0.129770992366412
HSC_35.ATAACGCAGATGCCAG	0.0162635149632233	6.95176130329332	0	HSC_35	CRE	HSC_CRE_35	3.67976711065327	2.71136982262835	0.09375	0.152671755725191
HSC_35.ATAACGCAGGCAATTA	-3.16866591552155	3.79726367984972	2	HSC_35	KO	HSC_KO_35	3.24591739933696	2.76071587680281	0.1875	0.183206106870229
HSC_35.ATAACGCAGGTTCCTA	-2.78158166983979	5.51532035862169	2	HSC_35	CRE	HSC_CRE_35	0	4.801058143046	0.0833333333333333	0.137404580152672
HSC_35.ATAACGCCAAGGTGTG	-1.65398207286255	8.78677421604357	11	HSC_35	KO	HSC_KO_35	3.08982145198562	3.41320553129055	0.104166666666667	0.274809160305344
HSC_35.ATAACGCGTTACGTCA	-3.89978149512665	5.19002109562121	2	HSC_35	CRE	HSC_CRE_35	1.99486664093608	3.48908960273189	0.135416666666667	0.175572519083969
HSC_35.ATAACGCGTTATCACG	10.3889777364407	1.09024101291857	9	HSC_35	NA	NA	0	0.826716744689043	1.61458333333333	3
HSC_35.ATAACGCTCATAGCAC	-0.795216381343768	-11.378944816244	4	HSC_35	NA	NA	1.99700968615646	2.41476933877512	0.40625	1.12213740458015
HSC_35.ATAAGAGAGGGTCGAT	-1.3510805664386	2.94194251095019	0	HSC_35	NA	NA	0	2.44655756790555	0.114583333333333	0.0687022900763359
HSC_35.ATAAGAGCAGCGTTCG	-2.1528543529834	6.25560480152331	0	HSC_35	CRE	HSC_CRE_35	2.08204171551577	3.28627416576199	0.125	0.213740458015267
HSC_35.ATAAGAGCATCTATGG	-1.88075485804932	8.79099422489367	11	HSC_35	KO	HSC_KO_35	0	0	0.09375	0.183206106870229
HSC_35.ATAAGAGCATGAAGTA	9.99127742668731	1.6226771453496	9	HSC_35	NA	NA	1.38409527262107	0.558359758160066	1.77083333333333	2.77099236641221
HSC_35.ATAAGAGGTGCTCTTC	2.209453791586	-3.21266526187696	3	HSC_35	CRE	HSC_CRE_35	0	1.63870869362999	0.385416666666667	0.267175572519084
HSC_35.ATAAGAGTCACTATTC	1.51021549126251	-3.24512428249159	3	HSC_35	NA	NA	1.58114275618596	2.1657355186037	0.385416666666667	0.694656488549618
HSC_35.ATAAGAGTCAGAAATG	-2.25707676986115	5.9480686763402	0	HSC_35	KO	HSC_KO_35	0	2.34720129882205	0.0729166666666667	0.106870229007634
HSC_35.ATAAGAGTCAGTTAGC	-2.81472995856659	5.52653556858263	2	HSC_35	CRE	HSC_CRE_35	2.95195447355463	3.33985369783456	0.104166666666667	0.106870229007634
HSC_35.ATAAGAGTCATGTAGC	2.36111137291534	1.16221409832201	1	HSC_35	CRE	HSC_CRE_35	0	0	0.09375	0.0916030534351145
HSC_35.ATAGACCAGGGTGTTG	1.0074649753247	-8.93828624690809	4	HSC_35	CRE	HSC_CRE_35	0.901403582437125	1.92457431648518	0.489583333333333	1.03053435114504
HSC_35.ATAGACCCAGACAAAT	1.45794221779449	2.94445639644823	1	HSC_35	KO	HSC_KO_35	0	0	0.135416666666667	0.198473282442748
HSC_35.ATAGACCCATTCTTAC	-1.24157103875534	4.56400257145128	0	HSC_35	CRE	HSC_CRE_35	3.46036262938925	1.57971339318672	0.0520833333333333	0.229007633587786
HSC_35.ATAGACCGTTTGGCGC	-3.79746225455658	4.97462802921496	2	HSC_35	CRE	HSC_CRE_35	2.95958137501603	3.17230268003222	0.145833333333333	0.106870229007634
HSC_35.ATAGACCTCTTGGGTA	0.712521285024716	-0.939815597784899	1	HSC_35	NA	NA	0.874478263301999	1.64728693860102	0.427083333333333	0.526717557251908
HSC_35.ATCACGAAGAGTCTGG	2.03508207222564	-9.38149970973768	4	HSC_35	KO	HSC_KO_35	0.662291868070273	1.05725661597704	0.65625	1.76335877862595
HSC_35.ATCACGAAGTGCTGCC	-1.58760586360352	4.30497222934923	0	HSC_35	CRE	HSC_CRE_35	0	2.9754726292562	0.09375	0.122137404580153
HSC_35.ATCACGACAAGCCGTC	1.26010546108825	5.38757806812487	0	HSC_35	KO	HSC_KO_35	2.38825432080366	0	0.28125	0.33587786259542
HSC_35.ATCACGACACCAGATT	-2.62300661185639	6.50987249408922	2	HSC_35	CRE	HSC_CRE_35	3.49165866069847	3.55429222333504	0.15625	0.320610687022901
HSC_35.ATCACGACAGCTTCGG	-0.211995601447986	2.47471600567064	1	HSC_35	KO	HSC_KO_35	1.93603268455258	2.93351608337319	0.125	0.16793893129771
HSC_35.ATCACGACATGATCCA	3.39510771652801	-0.223291220319651	6	HSC_35	CRE	HSC_CRE_35	0	1.0587913828827	0.25	0.389312977099237
HSC_35.ATCACGATCAGCTGGC	0.427358061281278	4.24618011509142	1	HSC_35	CRE	HSC_CRE_35	2.38795483309312	2.38795483309312	0.125	0.106870229007634
HSC_35.ATCACGATCGTTGACA	10.2703931035672	1.1660897115346	9	HSC_35	NA	NA	0	0	1.52083333333333	2.53435114503817
HSC_35.ATCACGATCTTAGCCC	-6.57726028540985	4.0410280803319	17	HSC_35	CRE	HSC_CRE_35	2.31945257934916	1.96198084058803	0.239583333333333	0.381679389312977
HSC_35.ATCATCTAGAGTGACC	0.623933404890134	3.04824930225573	1	HSC_35	CRE	HSC_CRE_35	0	0	0.0625	0.122137404580153
HSC_35.ATCATCTCAAAGGTGC	1.31705042740448	2.06140452419481	1	HSC_35	CRE	HSC_CRE_35	1.33550233465579	2.87984048562599	0.09375	0.267175572519084
HSC_35.ATCATCTCAACTGCGC	1.45949003121002	3.35308462177477	1	HSC_35	KO	HSC_KO_35	0	0	0.208333333333333	0.137404580152672
HSC_35.ATCATCTCAGGGAGAG	1.34401890656097	0.519176302301504	1	HSC_35	CRE	HSC_CRE_35	1.91255137370802	1.07276333681275	0.239583333333333	0.381679389312977
HSC_35.ATCATCTCAGGTTTCA	-3.93193247893708	3.63309103046618	1	HSC_35	CRE	HSC_CRE_35	0	1.83115487012744	0.1875	0.229007633587786
HSC_35.ATCATCTCATATACCG	-3.11214783767121	5.59078317676745	2	HSC_35	CRE	HSC_CRE_35	1.57513992864223	2.15904206495528	0.125	0.198473282442748
HSC_35.ATCATCTCATTATCTC	9.79958316704376	1.66142970119677	9	HSC_35	NA	NA	0	0	1.42708333333333	1.48091603053435
HSC_35.ATCATCTCATTCCTCG	-7.17938497641938	3.78889423404894	17	HSC_35	KO	HSC_KO_35	1.83778711951792	0	0.208333333333333	0.251908396946565
HSC_35.ATCATCTGTCTGATCA	1.75422593971832	-2.8587636371974	3	HSC_35	NA	NA	0	1.76100501856302	1.0625	0.694656488549618
HSC_35.ATCATGGAGCTGCGAA	-0.193449407609866	7.24478202854357	11	HSC_35	CRE	HSC_CRE_35	0	0	0.09375	0.145038167938931
HSC_35.ATCATGGAGGATGTAT	1.66104838272674	3.93908506427965	1	HSC_35	CRE	HSC_CRE_35	0	0	0.114583333333333	0.16030534351145
HSC_35.ATCATGGAGTAAGTAC	-3.38295677283661	3.91591602359972	2	HSC_35	KO	HSC_KO_35	1.87772796283951	3.9288346469504	0.21875	0.129770992366412
HSC_35.ATCATGGCAAGGCTCC	9.41969177147491	1.38554435764513	9	HSC_35	NA	NA	0	0	1.21875	1.0763358778626
HSC_35.ATCATGGCACGTCTCT	-2.32839098552124	4.59929185901842	0	HSC_35	KO	HSC_KO_35	3.36575227951463	2.56347370544757	0.09375	0.114503816793893
HSC_35.ATCATGGGTGCCTGTG	-4.77556207755463	0.680997190820791	8	HSC_35	NA	NA	0	0	0	0
HSC_35.ATCATGGGTGGCCCTA	1.31749317070587	3.84378105198107	1	HSC_35	CRE	HSC_CRE_35	0	0	0.09375	0.0763358778625954
HSC_35.ATCATGGTCCACGTTC	-2.16032507995026	4.89518171344957	2	HSC_35	NA	NA	2.53728694259805	3.25633539352711	0.25	0.351145038167939
HSC_35.ATCATGGTCTCATTCA	9.42453357597931	0.03527468239031	9	HSC_35	NA	NA	0	0.373447653839898	1.89583333333333	1.90076335877863
HSC_35.ATCATGGTCTCCAGGG	2.08017465492828	-6.7734774967555	5	HSC_35	KO	HSC_KO_35	0.818079411896209	1.26194543880559	0.895833333333333	0.801526717557252
HSC_35.ATCATGGTCTGCCCTA	-1.13969632962601	7.69860988651476	11	HSC_35	KO	HSC_KO_35	4.22377525300802	3.66443147221928	0.114583333333333	0.259541984732824
HSC_35.ATCCACCAGAAACCGC	0.772928685155942	1.96571284328661	1	HSC_35	CRE	HSC_CRE_35	0	1.30886576946695	0.177083333333333	0.198473282442748
HSC_35.ATCCACCAGAAACGAG	10.325465887991	1.20873147045336	9	HSC_35	NA	NA	0	0	1.64583333333333	3.59541984732824
HSC_35.ATCCACCCACATGACT	0.277105719057156	5.4609122851964	0	HSC_35	CRE	HSC_CRE_35	0	2.56670500022347	0.125	0.190839694656489
HSC_35.ATCCACCCACGCTTTC	0.346613437143399	2.83595257793627	1	HSC_35	KO	HSC_KO_35	3.76905853370443	0	0.260416666666667	0.175572519083969
HSC_35.ATCCACCCAGGGCATA	3.67127963921173	-0.961475195539378	6	HSC_35	CRE	HSC_CRE_35	2.68676190331199	2.87497328456512	0.354166666666667	0.442748091603053
HSC_35.ATCCACCCATTCTCAT	9.23157665154083	0.802536902773	9	HSC_35	NA	NA	0	0	1.46875	1.62595419847328
HSC_35.ATCCACCTCAGTGCAT	0.407809108701779	5.84400325809679	1	HSC_35	KO	HSC_KO_35	1.59331490451863	1.59331490451863	0.09375	0.122137404580153
HSC_35.ATCCACCTCCCTAATT	2.0585565271054	1.75061660801134	1	HSC_35	KO	HSC_KO_35	1.64222773525709	1.64222773525709	0.125	0.244274809160305
HSC_35.ATCCGAAAGATCGGGT	-4.26289394477265	5.56577211414538	2	HSC_35	CRE	HSC_CRE_35	0	4.4774568705516	0.09375	0.267175572519084
HSC_35.ATCCGAAAGCCACTAT	-0.665053948553966	2.81588440929613	1	HSC_35	NA	NA	2.96946229714175	2.96946229714175	0.25	0.320610687022901
HSC_35.ATCCGAAAGGAATCGC	-3.33393076041596	4.28816896473131	2	HSC_35	KO	HSC_KO_35	3.97910458654219	3.78894821532599	0.166666666666667	0.244274809160305
HSC_35.ATCCGAACAAGCGATG	-1.35794720033066	3.49466138874254	1	HSC_35	CRE	HSC_CRE_35	2.69630717369857	2.69630717369857	0.177083333333333	0.267175572519084
HSC_35.ATCCGAACAATAACGA	-4.42209270575897	4.42325597797594	2	HSC_35	KO	HSC_KO_35	2.34549268838946	3.20258528629371	0.135416666666667	0.381679389312977
HSC_35.ATCCGAACAGATCTGT	-1.6599653063144	5.87393671070299	0	HSC_35	KO	HSC_KO_35	4.04917700058252	2.26895255136303	0.0416666666666667	0.183206106870229
HSC_35.ATCCGAACAGCTGCTG	10.2790181340848	1.26294189487658	9	HSC_35	NA	NA	0	0	1.3125	2.21374045801527
HSC_35.ATCCGAACAGTATAAG	-2.20877960303681	8.25963073765002	11	HSC_35	KO	HSC_KO_35	4.27908509682039	3.35616251419413	0.0833333333333333	0.320610687022901
HSC_35.ATCCGAAGTAGCTTGT	-3.19769719222443	6.31673151050768	2	HSC_35	CRE	HSC_CRE_35	1.83181536916638	4.66253561864061	0.125	0.32824427480916
HSC_35.ATCCGAAGTATAGTAG	9.60397884270294	1.53701311145983	9	HSC_35	NA	NA	0	0.400868535082306	1.69791666666667	1.64885496183206
HSC_35.ATCCGAAGTCACCTAA	1.98676416298492	-3.19439095462599	3	HSC_35	KO	HSC_KO_35	0.991366758314512	0.991366758314512	0.541666666666667	0.412213740458015
HSC_35.ATCCGAAGTGACTACT	0.479491442648007	4.4490132907506	1	HSC_35	KO	HSC_KO_35	3.34742618066272	1.59300264994819	0.1875	0.343511450381679
HSC_35.ATCCGAATCAGCTCTC	9.61311027428253	1.04067605529986	9	HSC_35	NA	NA	0	0.94799398897928	1.41666666666667	1.18320610687023
HSC_35.ATCCGAATCATAACCG	2.91717049500091	-1.03068396652975	6	HSC_35	CRE	HSC_CRE_35	0	0.97124382357	0.302083333333333	0.381679389312977
HSC_35.ATCCGAATCTTACCTA	0.375953823534085	2.88316088710985	1	HSC_35	CRE	HSC_CRE_35	3.74585256351424	1.8737509171921	0.15625	0.267175572519084
HSC_35.ATCGAGTAGATCCGAG	0.288795739618375	3.62704664264879	1	HSC_35	CRE	HSC_CRE_35	2.61012908889667	2.14715671553827	0.15625	0.206106870229008
HSC_35.ATCGAGTAGTACACCT	1.13858529945953	4.01039367710314	1	HSC_35	CRE	HSC_CRE_35	1.32263650934791	0	0.197916666666667	0.198473282442748
HSC_35.ATCGAGTCAATAACGA	-0.370057835968898	7.08010774646959	0	HSC_35	KO	HSC_KO_35	3.18698557795934	1.36146752594111	0.09375	0.16793893129771
HSC_35.ATCGAGTCAGACAGGT	4.10640117546661	0.0128661373730675	6	HSC_35	KO	HSC_KO_35	0	0	0.197916666666667	0.137404580152672
HSC_35.ATCGAGTCATGCCCGA	-3.69374945739167	5.27992111240587	2	HSC_35	CRE	HSC_CRE_35	3.47737991246132	1.90277992121162	0.09375	0.175572519083969
HSC_35.ATCGAGTGTGAGTGAC	1.04320988079651	4.96229415928087	0	HSC_35	CRE	HSC_CRE_35	1.34950358875602	1.90375129004809	0.15625	0.206106870229008
HSC_35.ATCGAGTGTGCGAAAC	1.86386892220123	-0.565674426210307	3	HSC_35	CRE	HSC_CRE_35	0	0	0.270833333333333	0.152671755725191
HSC_35.ATCGAGTTCAACTCTT	-3.89704826453583	4.46901327167711	2	HSC_35	CRE	HSC_CRE_35	4.29322501158113	2.30510898111946	0.197916666666667	0.297709923664122
HSC_35.ATCGAGTTCTAGAGTC	2.62098023316009	-1.2536804100398	1	HSC_35	CRE	HSC_CRE_35	0	1.07517371569609	0.260416666666667	0.374045801526718
HSC_35.ATCTACTAGGCCCTCA	0.422127455679013	6.88461595569811	0	HSC_35	KO	HSC_KO_35	0	0	0.0729166666666667	0.145038167938931
HSC_35.ATCTACTAGTAATCCC	-0.245996802839206	6.62026744877062	0	HSC_35	KO	HSC_KO_35	1.98234965037421	1.41825088212579	0.114583333333333	0.152671755725191
HSC_35.ATCTACTCACATTAGC	1.04525646587951	2.90832406078539	1	HSC_35	CRE	HSC_CRE_35	1.73975329160984	1.73975329160984	0.239583333333333	0.358778625954198
HSC_35.ATCTACTCAGTTCCCT	-1.32400193789856	6.04525428806505	0	HSC_35	CRE	HSC_CRE_35	2.34848508174124	2.34848508174124	0.166666666666667	0.213740458015267
HSC_35.ATCTACTCATGCATGT	-5.37721136191742	4.53116279636583	17	HSC_35	KO	HSC_KO_35	1.394411442025	3.03070855707641	0.364583333333333	0.320610687022901
HSC_35.ATCTACTCATGGGACA	-3.82133343795197	5.40528875385485	2	HSC_35	KO	HSC_KO_35	4.17819418961536	4.73951473997078	0.114583333333333	0.259541984732824
HSC_35.ATCTACTTCGATGAGG	-3.23314788916962	0.629730401384451	10	HSC_35	CRE	HSC_CRE_35	0	0	0.0729166666666667	0.0916030534351145
HSC_35.ATCTACTTCGTAGGTT	-3.78408887961762	5.98944860492907	2	HSC_35	CRE	HSC_CRE_35	3.30457199452312	4.37840313619613	0.09375	0.320610687022901
HSC_35.ATCTACTTCTGCGACG	-0.149916201623843	4.41942077671251	0	HSC_35	CRE	HSC_CRE_35	3.35746094472091	3.14298560709183	0.0729166666666667	0.114503816793893
HSC_35.ATCTGCCAGAAACCGC	-4.66371992209809	4.62987047229967	2	HSC_35	NA	NA	1.48125690964162	2.55681229569977	0.302083333333333	0.519083969465649
HSC_35.ATCTGCCAGCAGCCTC	-0.146900862249301	5.3348456004735	0	HSC_35	KO	HSC_KO_35	1.99021672505133	0	0.145833333333333	0.16793893129771
HSC_35.ATCTGCCCACGAAGCA	1.93299433609588	1.98634201084337	1	HSC_35	CRE	HSC_CRE_35	0	0	0.239583333333333	0.236641221374046
HSC_35.ATCTGCCCAGTGGGAT	-2.3978973923053	5.67163234745226	0	HSC_35	KO	HSC_KO_35	3.20439800269304	3.59624300167734	0.0833333333333333	0.099236641221374
HSC_35.ATGAGGGAGATGCGAC	9.6672436895047	1.01352482830248	9	HSC_35	NA	NA	0	0	0.625	0.465648854961832
HSC_35.ATGAGGGAGCAGGTCA	-2.8965351877536	0.65551131759844	10	HSC_35	CRE	HSC_CRE_35	1.78864128771806	2.39449313751414	0.0520833333333333	0.259541984732824
HSC_35.ATGAGGGAGCGTCAAG	-0.757192805203365	4.00670486484728	0	HSC_35	KO	HSC_KO_35	2.75059964045907	3.41128068400522	0.0520833333333333	0.099236641221374
HSC_35.ATGAGGGAGCTACCGC	-2.04470446685211	6.64053493534289	0	HSC_35	KO	HSC_KO_35	2.94325554707566	2.94325554707566	0.0625	0.152671755725191
HSC_35.ATGAGGGAGGATCGCA	1.59566995522125	4.77853685413561	0	HSC_35	NA	NA	2.48840867707755	1.32455844226242	0.25	0.389312977099237
HSC_35.ATGAGGGAGGGCTTGA	9.73817321678741	0.782772479402639	9	HSC_35	NA	NA	0	0	0.364583333333333	0.648854961832061
HSC_35.ATGAGGGAGGTGTTAA	1.82766506096466	-4.53538269008436	3	HSC_35	CRE	HSC_CRE_35	1.88424678194968	2.64071708103362	0.625	0.427480916030534
HSC_35.ATGAGGGAGGTTCCTA	3.02177998444183	1.34625726734362	6	HSC_35	CRE	HSC_CRE_35	0	0	0.208333333333333	0.145038167938931
HSC_35.ATGAGGGAGTACTTGC	-3.26643303016083	3.43262105976305	2	HSC_35	KO	HSC_KO_35	1.40487829275209	3.55034523256579	0.114583333333333	0.129770992366412
HSC_35.ATGAGGGCATCCGTGG	-2.0945788917865	4.163580952036	0	HSC_35	CRE	HSC_CRE_35	1.62399538746766	3.82442638037665	0.0833333333333333	0.145038167938931
HSC_35.ATGAGGGGTCAAACTC	10.0625064077054	1.28688126598559	9	HSC_35	NA	NA	0	0.351897629168655	1.59375	2.26717557251908
HSC_35.ATGAGGGGTCCTCCAT	0.177344531026913	4.53999143634997	0	HSC_35	CRE	HSC_CRE_35	0	2.2926111748578	0.0520833333333333	0.106870229007634
HSC_35.ATGAGGGGTGGCTCCA	0.368487209287717	4.96950727497301	1	HSC_35	KO	HSC_KO_35	3.42053581027297	2.58982327996099	0.177083333333333	0.137404580152672
HSC_35.ATGAGGGGTTCCACAA	-1.05409315207856	4.58538108860216	0	HSC_35	KO	HSC_KO_35	0	2.87128662962634	0.114583333333333	0.198473282442748
HSC_35.ATGAGGGGTTTGGGCC	-1.61795380690949	4.16120725666247	0	HSC_35	CRE	HSC_CRE_35	2.69932057657129	2.69932057657129	0.0625	0.0610687022900763
HSC_35.ATGAGGGTCTGCCCTA	-1.00007101872818	4.3137012103673	0	HSC_35	KO	HSC_KO_35	0	3.65513305559819	0.114583333333333	0.0916030534351145
HSC_35.ATGCGATAGCGCCTCA	9.87167236229522	1.58412319217882	9	HSC_35	NA	NA	0	0	1.15625	1.87022900763359
HSC_35.ATGCGATAGTCTCCTC	0.843157738653256	2.89297658001146	1	HSC_35	CRE	HSC_CRE_35	1.67987888376149	1.67987888376149	0.0416666666666667	0.152671755725191
HSC_35.ATGCGATCAAAGCGGT	-0.488836459609435	2.69409447704516	1	HSC_35	KO	HSC_KO_35	1.36928840599816	2.75128570305625	0.125	0.236641221374046
HSC_35.ATGCGATCACCTCGTT	10.1077897252713	1.12396484409533	9	HSC_35	NA	NA	0	0	2.58333333333333	3.77099236641221
HSC_35.ATGCGATCAGTAAGAT	-0.791496425661014	7.01633459125719	0	HSC_35	KO	HSC_KO_35	1.99021672505133	3.26836964900045	0.1875	0.129770992366412
HSC_35.ATGCGATCATTTCAGG	10.23887416741	1.53286510502062	9	HSC_35	NA	NA	0.308333052280272	0.308333052280272	1.66666666666667	2.90839694656489
HSC_35.ATGCGATGTTGATTGC	-3.7328925428714	6.13127094303332	2	HSC_35	KO	HSC_KO_35	2.49285005194204	3.45040574866605	0.104166666666667	0.358778625954198
HSC_35.ATGCGATTCGCCTGAG	9.21751567741974	1.16315048729143	9	HSC_35	NA	NA	0	0.422766126476816	1.64583333333333	1.29007633587786
HSC_35.ATGGGAGAGACTTTCG	0.0985377134953278	6.05313449894152	0	HSC_35	CRE	HSC_CRE_35	4.08755070280069	2.84932066691927	0.0520833333333333	0.145038167938931
HSC_35.ATGGGAGAGTCATCCA	-0.976280480417178	5.26963811908922	0	HSC_35	CRE	HSC_CRE_35	0	0	0.0416666666666667	0.0916030534351145
HSC_35.ATGGGAGAGTGCGATG	10.4785506429349	1.09053092991076	9	HSC_35	NA	NA	0	0.67210702517934	0.864583333333333	2.15267175572519
HSC_35.ATGGGAGCAACGATCT	1.82049867531402	1.84760767017565	1	HSC_35	KO	HSC_KO_35	3.95438413505689	1.45881842801217	0.291666666666667	0.221374045801527
HSC_35.ATGGGAGCACTCTGTC	4.02340242287262	-1.00900978053846	6	HSC_35	CRE	HSC_CRE_35	1.95193426365869	0	0.427083333333333	0.190839694656489
HSC_35.ATGGGAGCAGACGCAA	-0.452465139123366	5.65295654331408	0	HSC_35	KO	HSC_KO_35	2.53163708099442	2.53163708099442	0.0625	0.129770992366412
HSC_35.ATGGGAGGTAAGTGGC	0.476756304708554	6.10308176075182	0	HSC_35	KO	HSC_KO_35	0	0	0.104166666666667	0.0687022900763359
HSC_35.ATGGGAGGTAGGGACT	1.10830625912292	4.36349588428698	0	HSC_35	KO	HSC_KO_35	1.92419954805255	2.92041539043216	0.09375	0.152671755725191
HSC_35.ATGGGAGTCGGACAAG	-0.300796136053966	4.55688482319079	0	HSC_35	KO	HSC_KO_35	0	2.96146202332733	0.197916666666667	0.145038167938931
HSC_35.ATGGGAGTCTCTAAGG	10.2986828984891	0.965288815843679	9	HSC_35	NA	NA	0	1.05450623603875	1.16666666666667	2.59541984732824
HSC_35.ATGGGAGTCTTCTGGC	2.69943854233368	0.856788215982534	1	HSC_35	CRE	HSC_CRE_35	0	0	0.177083333333333	0.152671755725191
HSC_35.ATGTGTGAGAGGGCTT	-4.04918554404633	4.75698047672472	2	HSC_35	CRE	HSC_CRE_35	1.54631201209023	3.89230267987992	0.125	0.229007633587786
HSC_35.ATGTGTGAGGTGTGGT	9.22529956719024	1.17915743385515	9	HSC_35	NA	NA	0	0	1	1.25954198473282
HSC_35.ATGTGTGCACCAGATT	9.39801952263458	0.902004418718435	9	HSC_35	NA	NA	0	0	2.22916666666667	2.33587786259542
HSC_35.ATGTGTGCAGGGAGAG	-2.34811404326813	4.59842020069323	2	HSC_35	CRE	HSC_CRE_35	1.7118617553295	4.35885394562446	0.0416666666666667	0.083969465648855
HSC_35.ATGTGTGCATGGTTGT	9.25243923088653	1.2418292144414	9	HSC_35	NA	NA	0.366810843553007	0.366810843553007	2.08333333333333	1.75572519083969
HSC_35.ATGTGTGGTCAACTGT	-1.32023629525559	0.145580528127767	13	HSC_35	NA	NA	0	0	0.09375	0.145038167938931
HSC_35.ATGTGTGGTCACCCAG	0.954812020269467	3.27531963382921	1	HSC_35	CRE	HSC_CRE_35	0	0	0.104166666666667	0.129770992366412
HSC_35.ATGTGTGGTGCGAAAC	1.41637584587677	4.61758476291857	1	HSC_35	KO	HSC_KO_35	0	0	0.125	0.16793893129771
HSC_35.ATGTGTGGTTATCGGT	9.45357868095977	1.13900404964647	9	HSC_35	NA	NA	0	0	1.67708333333333	1.6030534351145
HSC_35.ATGTGTGTCAGAGGTG	-3.79212096312897	0.593687591898061	10	HSC_35	CRE	HSC_CRE_35	2.28689663240519	1.93097436563771	0.1875	0.175572519083969
HSC_35.ATGTGTGTCGGATGGA	-2.20792236903565	5.02318817173205	0	HSC_35	CRE	HSC_CRE_35	3.70618614988352	3.03731301151728	0.0833333333333333	0.099236641221374
HSC_35.ATGTGTGTCTGCGTAA	0.0523616971646088	2.6289346793767	1	HSC_35	NA	NA	0	2.2489152909526	0.197916666666667	0.358778625954198
HSC_35.ATTACTCCATCCCATC	1.65228649994476	4.76472526584826	0	HSC_35	KO	HSC_KO_35	0	0	0.104166666666667	0.16030534351145
HSC_35.ATTACTCCATTCACTT	1.59626814743622	1.51965194736681	1	HSC_35	KO	HSC_KO_35	1.37610650575933	1.37610650575933	0.15625	0.251908396946565
HSC_35.ATTACTCGTATAAACG	-5.75992086509125	4.35426765476427	17	HSC_35	KO	HSC_KO_35	0	0	0.145833333333333	0.229007633587786
HSC_35.ATTACTCGTCTCTTAT	-2.37605765441315	8.43696170841418	11	HSC_35	KO	HSC_KO_35	3.71177264203451	2.58663650393941	0.145833333333333	0.16030534351145
HSC_35.ATTACTCGTGCTTCTC	1.03166303059204	2.81800991092882	1	HSC_35	KO	HSC_KO_35	0	0	0.125	0.0687022900763359
HSC_35.ATTACTCGTGTTCGAT	1.03827306648834	2.14064127002916	1	HSC_35	KO	HSC_KO_35	1.84358453709264	2.66011073881309	0.15625	0.190839694656489
HSC_35.ATTACTCTCACAGGCC	-2.55143836120026	3.86777072941027	2	HSC_35	KO	HSC_KO_35	2.83564925756787	2.26568350497699	0.354166666666667	0.312977099236641
HSC_35.ATTACTCTCCGCAGTG	-2.08044972995179	8.81221824680529	11	HSC_35	CRE	HSC_CRE_35	2.20796293555735	2.57609843547487	0.0520833333333333	0.152671755725191
HSC_35.ATTACTCTCGCAGGCT	-1.04574021676438	6.31767040287218	0	HSC_35	CRE	HSC_CRE_35	3.08173551727567	2.55595062817341	0.0729166666666667	0.221374045801527
HSC_35.ATTACTCTCGGCGGTT	1.39948663136108	2.55068021808825	1	HSC_35	CRE	HSC_CRE_35	2.61367200464744	2.30608456442976	0.21875	0.244274809160305
HSC_35.ATTACTCTCTCTTATG	-1.8569513855304	8.6245732883092	11	HSC_35	KO	HSC_KO_35	2.523156531922	0	0.0416666666666667	0.175572519083969
HSC_35.ATTATCCAGACTCGGA	-3.06712630370514	4.07808643375597	2	HSC_35	CRE	HSC_CRE_35	0	3.29938734827684	0.125	0.190839694656489
HSC_35.ATTATCCTCACCGTAA	-2.2662576732959	5.70590406452379	2	HSC_35	CRE	HSC_CRE_35	3.17464210922276	3.6686026884579	0.135416666666667	0.290076335877863
HSC_35.ATTATCCTCGCCCTTA	-0.105948418172763	4.42043930088244	1	HSC_35	CRE	HSC_CRE_35	2.90841280136051	2.52986332691766	0.177083333333333	0.229007633587786
HSC_35.ATTCTACAGAGACGAA	-0.0578912494506103	4.16718107258043	1	HSC_35	CRE	HSC_CRE_35	2.45397712240399	1.5139930195507	0.166666666666667	0.175572519083969
HSC_35.ATTCTACAGCGATTCT	10.3087823094998	1.28266840969286	9	HSC_35	NA	NA	0	0	1.58333333333333	2.84732824427481
HSC_35.ATTCTACAGGACTGGT	-0.628779008778499	4.3564987758275	0	HSC_35	KO	HSC_KO_35	3.99174104215529	2.45357219991127	0.177083333333333	0.221374045801527
HSC_35.ATTCTACCAAAGCGGT	0.75150856396301	1.70393734966478	1	HSC_35	NA	NA	0	0	0.1875	0.229007633587786
HSC_35.ATTCTACCAACGCACC	-4.09738758185761	5.46583229099474	2	HSC_35	NA	NA	2.50866401659833	3.86632770855749	0.25	0.450381679389313
HSC_35.ATTCTACCAGACAAGC	-7.01490429023163	3.87511592899523	17	HSC_35	NA	NA	1.49385452830835	2.430335559513	0.28125	0.33587786259542
HSC_35.ATTCTACCAGATAATG	-1.52344909289734	2.58960276638231	1	HSC_35	NA	NA	1.04712754119977	2.12797186778417	0.322916666666667	0.580152671755725
HSC_35.ATTCTACGTTACGTCA	-1.22915181496994	4.77447658573351	1	HSC_35	KO	HSC_KO_35	3.82623639292487	1.4935867112408	0.125	0.213740458015267
HSC_35.ATTCTACGTTCCGGCA	1.48138591667755	0.296474991190054	1	HSC_35	CRE	HSC_CRE_35	0	1.13495731428951	0.270833333333333	0.236641221374046
HSC_35.ATTCTACTCAGCATGT	-3.84728649238007	5.66564327274523	2	HSC_35	KO	HSC_KO_35	3.06273530760723	2.6803808874552	0.322916666666667	0.770992366412214
HSC_35.ATTCTACTCGTACCGG	-3.4213064012851	3.84204011951647	2	HSC_35	KO	HSC_KO_35	1.24725468327683	2.39087944716214	0.135416666666667	0.274809160305344
HSC_35.ATTGGACAGCTGAAAT	2.57623574158294	-2.20225030387678	3	HSC_35	CRE	HSC_CRE_35	1.93383654133245	1.08923433062466	0.25	0.198473282442748
HSC_35.ATTGGACAGGTCATCT	-6.15615347007172	4.20373493229113	17	HSC_35	NA	NA	2.38050248698829	3.23969103260043	0.25	0.381679389312977
HSC_35.ATTGGACCAATGCCAT	-0.277545273097919	5.96158987079821	0	HSC_35	CRE	HSC_CRE_35	3.00933987905504	2.36433906306246	0.0520833333333333	0.16793893129771
HSC_35.ATTGGACGTCTTCTCG	9.43496868034942	1.52723270450792	9	HSC_35	NA	NA	0	0	1.4375	1.19847328244275
HSC_35.ATTGGACTCACCGTAA	-3.89295890906708	5.17042213474474	2	HSC_35	NA	NA	2.50231772121364	2.24156801749612	0.239583333333333	0.458015267175573
HSC_35.ATTGGACTCCGAAGAG	-2.08445075133698	4.41719585453234	1	HSC_35	CRE	HSC_CRE_35	1.39521017386394	2.31327456881637	0.197916666666667	0.16030534351145
HSC_35.ATTGGTGCAAACGCGA	0.644215077367856	3.26998334919176	1	HSC_35	KO	HSC_KO_35	1.84470474942279	0	0.166666666666667	0.282442748091603
HSC_35.ATTGGTGCACTGTTAG	-1.00846090892212	7.28610378299914	0	HSC_35	KO	HSC_KO_35	0	2.57479022042783	0.145833333333333	0.198473282442748
HSC_35.ATTGGTGCAGGTGCCT	-0.423679202588962	4.32341962848864	0	HSC_35	KO	HSC_KO_35	2.49855211570768	0	0.114583333333333	0.106870229007634
HSC_35.ATTGGTGCATCGATTG	2.2302787007962	-1.4223952909831	3	HSC_35	CRE	HSC_CRE_35	2.78751326368323	0	0.208333333333333	0.198473282442748
HSC_35.ATTGGTGGTCCGAAGA	-0.566076565327809	4.86050182377062	0	HSC_35	CRE	HSC_CRE_35	3.13086678662426	2.48047245816107	0.0416666666666667	0.0916030534351145
HSC_35.ATTGGTGGTTAAGACA	-0.397458418997691	2.26229291950426	1	HSC_35	NA	NA	0.778595942062453	0.778595942062453	0.40625	0.709923664122137
HSC_35.ATTGGTGTCTGTTTGT	-0.705770209225581	3.79893880878649	0	HSC_35	CRE	HSC_CRE_35	0	1.8228403481643	0.0520833333333333	0.099236641221374
HSC_35.ATTTCTGAGCATCATC	0.997702688184811	1.24392849003039	1	HSC_35	KO	HSC_KO_35	2.16630536293002	0	0.145833333333333	0.290076335877863
HSC_35.ATTTCTGAGTGGGTTG	-0.25849932411568	6.66342836414538	0	HSC_35	CRE	HSC_CRE_35	2.43888461733157	0	0.114583333333333	0.137404580152672
HSC_35.ATTTCTGGTAAATGAC	-3.81166151145356	5.26558357273302	2	HSC_35	KO	HSC_KO_35	2.54074104964204	2.74799747067235	0.135416666666667	0.244274809160305
HSC_35.ATTTCTGGTCCAACTA	3.29270550629242	-6.0454296490077	5	HSC_35	CRE	HSC_CRE_35	0	0	0.572916666666667	0.633587786259542
HSC_35.ATTTCTGGTCCTAGCG	-0.826122522148059	7.09860902820788	0	HSC_35	CRE	HSC_CRE_35	1.94908829981495	0	0.09375	0.282442748091603
HSC_35.ATTTCTGGTCTTCGTC	2.39693734070404	1.90030365978441	6	HSC_35	CRE	HSC_CRE_35	2.47278396542478	3.21414035753256	0.239583333333333	0.099236641221374
HSC_35.ATTTCTGGTTCCCTTG	-3.53873017409699	4.40190273319445	2	HSC_35	CRE	HSC_CRE_35	2.01038804759883	2.63421907722331	0.104166666666667	0.152671755725191
HSC_35.ATTTCTGTCTTTCCTC	4.6474454106961	-0.117256643426798	6	HSC_35	CRE	HSC_CRE_35	0	0	0.1875	0.175572519083969
HSC_35.CAACCAAAGAATGTGT	-2.02924254516022	4.70803123508654	2	HSC_35	CRE	HSC_CRE_35	0	2.38705701641509	0.135416666666667	0.213740458015267
HSC_35.CAACCAAAGAGTGACC	9.59663841148956	1.17285173927508	9	HSC_35	NA	NA	0.465517651520305	0	1.29166666666667	1.38167938931298
HSC_35.CAACCAAAGCCCGAAA	-4.34639456847565	5.36580902134142	2	HSC_35	KO	HSC_KO_35	2.98349261464883	3.78128666182409	0.15625	0.290076335877863
HSC_35.CAACCAACAAGGGTCA	3.74468776604278	-0.480637284171961	6	HSC_35	KO	HSC_KO_35	0	1.05916045109349	0.208333333333333	0.259541984732824
HSC_35.CAACCAAGTAGCAAAT	10.1946284475003	0.886785564767934	9	HSC_35	NA	NA	0	0.301183113147276	1.53125	2.9236641221374
HSC_35.CAACCAAGTTCGCTAA	-0.96881723383324	6.92512708698473	0	HSC_35	KO	HSC_KO_35	4.03838812445803	2.54424779972362	0.15625	0.152671755725191
HSC_35.CAACCAATCAGGTAAA	0.433051616159512	-8.65720695461073	4	HSC_35	CRE	HSC_CRE_35	1.3025894956157	0.638129522153559	0.6875	2.11450381679389
HSC_35.CAACCAATCCACTGGG	-3.854910403284	5.51582675968371	2	HSC_35	CRE	HSC_CRE_35	0	3.3276833637455	0.0833333333333333	0.229007633587786
HSC_35.CAACCAATCCCTCAGT	1.58150216957672	4.6131134608861	0	HSC_35	KO	HSC_KO_35	0	1.52290231780583	0.03125	0.145038167938931
HSC_35.CAACCAATCGGTTAAC	0.822604149786069	1.64749437366686	1	HSC_35	CRE	HSC_CRE_35	2.78169806517853	1.79986075106941	0.333333333333333	0.358778625954198
HSC_35.CAACCAATCTGCGGCA	-0.154167711528705	6.28129726444445	0	HSC_35	KO	HSC_KO_35	0	0	0.166666666666667	0.206106870229008
HSC_35.CAACCTCAGAATCTCC	9.35590526482208	0.862040577280141	9	HSC_35	NA	NA	0	0	1.67708333333333	2.18320610687023
HSC_35.CAACCTCTCCACGACG	4.19616577049835	-3.1256093403224	5	HSC_35	KO	HSC_KO_35	1.55137074378089	1.24663620565017	0.59375	0.534351145038168
HSC_35.CAACCTCTCGAACTGT	0.640422076192929	2.78791862522326	1	HSC_35	CRE	HSC_CRE_35	2.32484472398328	2.79576517088411	0.208333333333333	0.183206106870229
HSC_35.CAACCTCTCTACCTGC	1.50539013764007	0.650613723146536	1	HSC_35	KO	HSC_KO_35	2.14827038255578	0	0.260416666666667	0.198473282442748
HSC_35.CAACTAGAGAGGTTAT	-2.33879533389466	4.31421953235827	1	HSC_35	KO	HSC_KO_35	2.98303482825288	2.98303482825288	0.1875	0.244274809160305
HSC_35.CAACTAGAGCTACCGC	-1.70057323554413	6.79809337650499	0	HSC_35	CRE	HSC_CRE_35	1.33923109137963	3.27127748817289	0.166666666666667	0.198473282442748
HSC_35.CAACTAGCACGCGAAA	-3.94749501326935	5.08844095264635	2	HSC_35	KO	HSC_KO_35	0	3.41261977874347	0.15625	0.267175572519084
HSC_35.CAACTAGCAGCATACT	1.30311390778167	-2.61809843982496	3	HSC_35	NA	NA	2.70421043479356	2.54925076120984	0.479166666666667	0.541984732824427
HSC_35.CAACTAGGTAGCCTCG	9.43112632652862	0.0169118026371972	9	HSC_35	NA	NA	0.327768399646718	0.327768399646718	1.86458333333333	1.95419847328244
HSC_35.CAACTAGGTAGGCTGA	0.278424352613522	-10.4926380535487	4	HSC_35	CRE	HSC_CRE_35	1.42134233271493	1.42134233271493	0.40625	1.68702290076336
HSC_35.CAACTAGGTGTGAAAT	-0.950064509900973	2.56463247333727	1	HSC_35	CRE	HSC_CRE_35	0	2.49667556375011	0.104166666666667	0.16793893129771
HSC_35.CAACTAGTCAACACCA	9.61556884667022	0.314090309488393	9	HSC_35	NA	NA	1.04035729018055	0	1.92708333333333	2.51145038167939
HSC_35.CAACTAGTCGCACTCT	-6.60743978598969	4.03877025638781	17	HSC_35	CRE	HSC_CRE_35	0	2.22006554026093	0.114583333333333	0.16030534351145
HSC_35.CAAGAAAAGGGTCTCC	-0.346367195042537	6.65706258808336	0	HSC_35	KO	HSC_KO_35	3.12735900210139	1.97858077235324	0.135416666666667	0.190839694656489
HSC_35.CAAGAAAAGTGACATA	10.4210726918851	1.1602097133275	9	HSC_35	NA	NA	0.317858265148832	0.752615573754796	1.55208333333333	3.06106870229008
HSC_35.CAAGAAAAGTGCCAGA	-4.19502189734833	5.73407989536486	2	HSC_35	KO	HSC_KO_35	4.58266067257266	3.05217358445894	0.0729166666666667	0.229007633587786
HSC_35.CAAGAAACAGTATCTG	-3.96241071799652	5.06392389332018	2	HSC_35	KO	HSC_KO_35	1.61152116305733	2.94690551356756	0.260416666666667	0.442748091603053
HSC_35.CAAGAAACATAACCTG	9.6260306539212	0.945458112108328	9	HSC_35	NA	NA	0.424167676973735	0.424167676973735	1.20833333333333	1.50381679389313
HSC_35.CAAGAAACATCGATGT	-3.79667523482697	6.01658874546251	2	HSC_35	CRE	HSC_CRE_35	2.29823169877931	2.93985593310999	0.125	0.175572519083969
HSC_35.CAAGAAATCAAACCAC	-1.00999355295555	6.1939936259862	0	HSC_35	CRE	HSC_CRE_35	0	2.44463275065006	0.0625	0.190839694656489
HSC_35.CAAGAAATCAACACCA	-2.10799196341889	4.45721441303454	0	HSC_35	KO	HSC_KO_35	4.3291310405206	3.15544588657951	0.145833333333333	0.244274809160305
HSC_35.CAAGAAATCACGAAGG	-0.920804738792346	7.3507991412755	11	HSC_35	CRE	HSC_CRE_35	3.29095238233449	2.4920870175616	0.125	0.213740458015267
HSC_35.CAAGAAATCATCTGTT	-1.85190799811737	8.29292732273302	11	HSC_35	NA	NA	1.04664762149264	1.04664762149264	0.21875	0.465648854961832
HSC_35.CAAGATCAGATGCGAC	-1.27245071509735	5.11077648197374	0	HSC_35	KO	HSC_KO_35	0	3.7808106980382	0.104166666666667	0.213740458015267
HSC_35.CAAGATCCAAACCCAT	9.45597335716827	1.09656256233416	9	HSC_35	NA	NA	0	0.340895895316103	2.0625	1.83969465648855
HSC_35.CAAGATCCAGGTCTCG	2.59660741707428	0.752312479364492	6	HSC_35	CRE	HSC_CRE_35	1.22882458640562	2.74105053300711	0.145833333333333	0.122137404580153
HSC_35.CAAGATCGTAAGAGGA	-0.387307122143672	3.78218561207018	1	HSC_35	KO	HSC_KO_35	2.62348215998662	2.62348215998662	0.229166666666667	0.198473282442748
HSC_35.CAAGATCGTCAAAGAT	-0.860552310737537	3.10710865055285	1	HSC_35	CRE	HSC_CRE_35	0	3.38523253144392	0.125	0.236641221374046
HSC_35.CAAGATCGTTTGACAC	0.411676258054807	5.23923498188219	0	HSC_35	CRE	HSC_CRE_35	3.4101007185003	1.44739710869251	0.145833333333333	0.083969465648855
HSC_35.CAAGATCTCCGAACGC	-0.432261630686687	6.13973098789416	0	HSC_35	KO	HSC_KO_35	0	3.55867837035006	0.0416666666666667	0.129770992366412
HSC_35.CAAGATCTCCGTAGGC	1.63141462227447	-7.35493892635145	5	HSC_35	CRE	HSC_CRE_35	2.37458837341891	0	0.645833333333333	0.67175572519084
HSC_35.CAAGATCTCCGTTGTC	0.773614138570859	2.66775470768175	1	HSC_35	CRE	HSC_CRE_35	2.01038804759883	1.44293624254268	0.09375	0.175572519083969
HSC_35.CAAGATCTCGGATGGA	1.25891575237854	4.10029321705065	1	HSC_35	KO	HSC_KO_35	0	0	0.0833333333333333	0.106870229007634
HSC_35.CAAGGCCAGGCTAGAC	-2.76330164054291	5.44077831302843	2	HSC_35	KO	HSC_KO_35	4.60259955980283	2.67173131784991	0.135416666666667	0.190839694656489
HSC_35.CAAGGCCAGTGTCTCA	1.54395958801849	2.31203132663927	1	HSC_35	KO	HSC_KO_35	0	2.34563493755556	0.09375	0.0687022900763359
HSC_35.CAAGGCCCACCAGCAC	3.58533069511993	0.559550342905141	6	HSC_35	KO	HSC_KO_35	0	0	0.208333333333333	0.145038167938931
HSC_35.CAAGGCCCAGGTGGAT	2.45767733475311	-2.49927789176741	3	HSC_35	CRE	HSC_CRE_35	0	0	0.416666666666667	0.290076335877863
HSC_35.CAAGGCCGTATGAATG	0.968145698515012	5.98972135578356	0	HSC_35	CRE	HSC_CRE_35	0	0	0.125	0.16030534351145
HSC_35.CAAGGCCGTCTTGCGG	-1.83579114058869	4.9573836902257	0	HSC_35	KO	HSC_KO_35	1.40953699762249	2.59347982111894	0.114583333333333	0.152671755725191
HSC_35.CAAGGCCTCCGGCACA	9.52449104210479	1.61753135715685	9	HSC_35	NA	NA	0	0.406166335284406	1.78125	1.58778625954198
HSC_35.CAAGGCCTCTCGATGA	-0.0956831274356109	5.12002521549425	1	HSC_35	CRE	HSC_CRE_35	3.77251671644935	1.79155116627148	0.208333333333333	0.251908396946565
HSC_35.CAAGTTGAGAAGGGTA	2.21100422760589	1.27958470379076	1	HSC_35	KO	HSC_KO_35	1.35056198044591	1.90496729534523	0.166666666666667	0.229007633587786
HSC_35.CAAGTTGAGTATTGGA	9.64561721703155	0.874662695276357	9	HSC_35	NA	NA	0.941746202472625	0.941746202472625	1.375	1.64885496183206
HSC_35.CAAGTTGAGTGAAGAG	0.106758028474881	2.82911711727343	1	HSC_35	KO	HSC_KO_35	0	0	0.114583333333333	0.0458015267175573
HSC_35.CAAGTTGAGTGCAAGC	-1.92626479247467	4.94946676288805	0	HSC_35	CRE	HSC_CRE_35	3.60874095641207	3.86483500538392	0.104166666666667	0.122137404580153
HSC_35.CAAGTTGAGTGGGCTA	0.553064793554379	3.13423853908739	1	HSC_35	CRE	HSC_CRE_35	3.11787344929481	1.6714083440343	0.0729166666666667	0.152671755725191
HSC_35.CAAGTTGCACTTCTGC	-0.821302532943652	7.28970962558947	0	HSC_35	KO	HSC_KO_35	0	2.42234072953066	0.125	0.213740458015267
HSC_35.CAAGTTGCAGCTATTG	1.72387334725006	2.0804408172246	1	HSC_35	CRE	HSC_CRE_35	0	2.38035411961224	0.166666666666667	0.229007633587786
HSC_35.CAAGTTGCATCGATGT	2.35321876427276	-2.99749344791212	3	HSC_35	CRE	HSC_CRE_35	2.01328695185394	1.67246144572645	0.322916666666667	0.229007633587786
HSC_35.CAAGTTGGTAAGGGCT	4.33059713265045	-2.38365775550642	6	HSC_35	NA	NA	0.898631720637338	1.68058951233203	0.5	0.564885496183206
HSC_35.CAAGTTGGTAGAGCTG	4.24560949226959	-0.166670443666361	6	HSC_35	KO	HSC_KO_35	0	0	0.15625	0.244274809160305
HSC_35.CAAGTTGGTGTAACGG	1.09783121964081	3.31891113315783	1	HSC_35	CRE	HSC_CRE_35	0	0	0.114583333333333	0.259541984732824
HSC_35.CAAGTTGGTTTAGGAA	-0.85512471178429	5.49405389820299	0	HSC_35	CRE	HSC_CRE_35	2.06402063486034	2.69159272906391	0.0833333333333333	0.198473282442748
HSC_35.CAAGTTGTCAGTTAGC	-1.61592331508057	7.72475296055041	1	HSC_35	KO	HSC_KO_35	0	0	0.0520833333333333	0.106870229007634
HSC_35.CACAAACAGTCTCCTC	-0.622806787284778	7.96807628666124	11	HSC_35	CRE	HSC_CRE_35	1.54312199711626	2.12326124608028	0.0416666666666667	0.267175572519084
HSC_35.CACAAACCAAGGACAC	-3.34614780524628	6.24270492588244	2	HSC_35	CRE	HSC_CRE_35	0	3.52246197860453	0.145833333333333	0.122137404580153
HSC_35.CACAAACCAATGTTGC	-2.89782360175507	0.374567447054006	10	HSC_35	CRE	HSC_CRE_35	2.59692199152242	0	0.104166666666667	0.175572519083969
HSC_35.CACAAACCACAGACAG	1.7259332837735	3.82985502277575	0	HSC_35	KO	HSC_KO_35	0	0	0.145833333333333	0.16030534351145
HSC_35.CACAAACCACCATGTA	-1.71147075274842	8.83951335941515	11	HSC_35	CRE	HSC_CRE_35	1.43998012138993	1.43998012138993	0.125	0.190839694656489
HSC_35.CACAAACCACGAAGCA	1.65985485931976	4.98550373111925	0	HSC_35	KO	HSC_KO_35	0	0	0.0833333333333333	0.175572519083969
HSC_35.CACAAACCATCACGAT	9.22067329308136	1.01065748726092	9	HSC_35	NA	NA	0	1.7731648571418	2.17708333333333	2.22137404580153
HSC_35.CACAAACGTAGGACAC	1.0873286428128	2.70044761692248	1	HSC_35	CRE	HSC_CRE_35	2.59290746158095	3.36139270087774	0.1875	0.122137404580153
HSC_35.CACAAACTCACTATTC	1.11346408745392	3.88233476673327	1	HSC_35	KO	HSC_KO_35	2.15836452739886	0	0.291666666666667	0.33587786259542
HSC_35.CACAAACTCATGTAGC	1.00945708176239	1.27146822010241	1	HSC_35	KO	HSC_KO_35	0	2.30782181005054	0.229166666666667	0.122137404580153
HSC_35.CACACAAAGAAGGTGA	1.05095788857086	-3.84861344302931	10	HSC_35	NA	NA	0.73468924555676	0	0.708333333333333	0.610687022900763
HSC_35.CACACAAAGACCTAGG	-1.13453218320267	6.71006446872912	0	HSC_35	KO	HSC_KO_35	1.05682775108191	1.89185931615972	0.354166666666667	0.381679389312977
HSC_35.CACACAAAGCTGGAAC	9.4566552343045	0.102518914091207	9	HSC_35	NA	NA	0.406099445830795	0.406099445830795	1.70833333333333	1.93129770992366
HSC_35.CACACAAAGTGTTGAA	-3.28110483268158	6.36512619053087	2	HSC_35	KO	HSC_KO_35	1.46864903036578	3.1947283662288	0.125	0.206106870229008
HSC_35.CACACAACAAGCCGCT	-3.18927672484772	3.39880567585192	10	HSC_35	NA	NA	2.90968788248178	2.53110456718015	0.229166666666667	0.282442748091603
HSC_35.CACACAACACACCGAC	-1.64159837344544	6.78629642521105	0	HSC_35	KO	HSC_KO_35	3.82815239095359	1.38591947826639	0.09375	0.145038167938931
HSC_35.CACACAACACATGGGA	-1.39601686576264	6.03721815143786	0	HSC_35	NA	NA	2.35048605339435	3.07098412054146	0.333333333333333	0.32824427480916
HSC_35.CACACAACACATTCGA	-3.1699533758487	3.88140588794909	2	HSC_35	NA	NA	2.05696752294986	1.62793142351789	0.5	0.526717557251908
HSC_35.CACACAAGTACGCACC	2.01643821617706	-5.64613241161146	1	HSC_35	CRE	HSC_CRE_35	0	1.35438802258633	0.197916666666667	0.221374045801527
HSC_35.CACACAAGTACTTAGC	-0.821311503442691	7.26263290439806	0	HSC_35	KO	HSC_KO_35	1.32465977335791	2.69493307216609	0.125	0.152671755725191
HSC_35.CACACAAGTTCTGGTA	4.42992898842437	-1.91212445701399	6	HSC_35	CRE	HSC_CRE_35	1.87780615981987	0	0.59375	0.427480916030534
HSC_35.CACACCTAGACTTTCG	-3.97660019973175	4.69928461109362	2	HSC_35	CRE	HSC_CRE_35	2.83189667269287	3.21753280238655	0.270833333333333	0.358778625954198
HSC_35.CACACCTAGCTGAAAT	0.632253021207883	2.61459928547106	1	HSC_35	CRE	HSC_CRE_35	0	0	0.0833333333333333	0.183206106870229
HSC_35.CACACCTAGGCGACAT	9.60767146965606	1.77603012119494	9	HSC_35	NA	NA	0	0	1.57291666666667	1.70229007633588
HSC_35.CACACCTCAATCGAAA	-1.18993392566101	4.77525430713854	1	HSC_35	CRE	HSC_CRE_35	2.03775198430466	1.46710677326493	0.166666666666667	0.206106870229008
HSC_35.CACACCTGTAAGTTCC	1.53618595024688	4.58699279819689	1	HSC_35	CRE	HSC_CRE_35	2.42037723981115	0	0.15625	0.251908396946565
HSC_35.CACACCTGTCTCACCT	-0.331675931605266	6.72543483768664	0	HSC_35	KO	HSC_KO_35	1.96950518410711	1.40697028361965	0.145833333333333	0.198473282442748
HSC_35.CACACCTGTGCTTCTC	-1.46040090897934	-0.420541258705042	13	HSC_35	KO	HSC_KO_35	2.10090958871987	0	0.135416666666667	0.183206106870229
HSC_35.CACACCTTCATTGCCC	-4.02968123534577	6.23911529575548	2	HSC_35	CRE	HSC_CRE_35	1.39111364755584	1.39111364755584	0.0520833333333333	0.183206106870229
HSC_35.CACACCTTCCGTAGTA	-1.0387420354213	5.12831264530382	0	HSC_35	KO	HSC_KO_35	0	2.53751678206378	0.145833333333333	0.213740458015267
HSC_35.CACACCTTCGCATGAT	1.33708402535064	5.8610587695714	0	HSC_35	KO	HSC_KO_35	0	0	0.15625	0.229007633587786
HSC_35.CACACTCAGCCCAATT	1.55590841194732	2.03803258930407	1	HSC_35	KO	HSC_KO_35	1.26595362647508	2.15633538196143	0.135416666666667	0.137404580152672
HSC_35.CACACTCAGCTAGGCA	1.59192487618072	3.55694347416124	1	HSC_35	CRE	HSC_CRE_35	0	0	0.166666666666667	0.16030534351145
HSC_35.CACACTCCAAGAAGAG	9.42366477867706	0.11913960968218	9	HSC_35	NA	NA	0	0.363520949264997	2.21875	1.64885496183206
HSC_35.CACACTCGTGTCGCTG	-1.16117885688202	-0.109445633542918	1	HSC_35	KO	HSC_KO_35	1.85820736065657	2.10612106418102	0.333333333333333	0.389312977099237
HSC_35.CACACTCTCCGTCAAA	-2.07320943454163	4.65054422413073	0	HSC_35	KO	HSC_KO_35	3.30276848912964	3.74128838109599	0.21875	0.190839694656489
HSC_35.CACACTCTCCTAAGTG	1.52904269119842	4.7370558360692	1	HSC_35	KO	HSC_KO_35	0	0	0.03125	0.221374045801527
HSC_35.CACAGGCAGTGTTTGC	1.31363925358398	-0.459159644496821	3	HSC_35	CRE	HSC_CRE_35	0	0	0.270833333333333	0.190839694656489
HSC_35.CACAGGCCAAGGACAC	-0.930387079509662	5.13843542133532	0	HSC_35	NA	NA	2.23537991550102	2.87356841359906	0.291666666666667	0.358778625954198
HSC_35.CACAGGCCAGCTGTAT	0.0266565384541291	7.342939911234	0	HSC_35	CRE	HSC_CRE_35	3.2552599785658	1.71056104701645	0.197916666666667	0.137404580152672
HSC_35.CACAGGCCATTCTCAT	0.612063974348142	5.96814256702624	0	HSC_35	CRE	HSC_CRE_35	0	0	0.0833333333333333	0.0916030534351145
HSC_35.CACAGGCGTTACCGAT	1.32961985489471	5.5382900813695	0	HSC_35	CRE	HSC_CRE_35	0	0	0.135416666666667	0.229007633587786
HSC_35.CACAGGCTCAACCAAC	1.54233309647186	-3.20901769603529	3	HSC_35	NA	NA	1.20860095049385	1.50921846169028	0.53125	0.625954198473282
HSC_35.CACAGGCTCGGTCTAA	4.70540973564728	-1.8097313066844	6	HSC_35	KO	HSC_KO_35	0	0	0.458333333333333	0.198473282442748
HSC_35.CACAGGCTCTGGAGCC	1.2005699577008	4.93735748325548	0	HSC_35	CRE	HSC_CRE_35	0	0	0.135416666666667	0.274809160305344
HSC_35.CACAGTACAATAGCAA	-6.66671541312592	4.0077496150609	17	HSC_35	KO	HSC_KO_35	1.39910484519709	3.5429077768272	0.1875	0.221374045801527
HSC_35.CACAGTACACCCAGTG	9.39161369225128	-0.0443450828913673	9	HSC_35	NA	NA	0	1.10258355799871	1.35416666666667	1.21374045801527
HSC_35.CACAGTACATTACGAC	-1.24178060868637	6.97629648243151	0	HSC_35	KO	HSC_KO_35	2.69508019398182	1.08936519503531	0.21875	0.458015267175573
HSC_35.CACAGTACATTGGTAC	-4.85363891700165	4.15503555332384	2	HSC_35	NA	NA	1.38975431192018	2.44655756790555	0.291666666666667	0.49618320610687
HSC_35.CACAGTACATTGTGCA	-3.06647375205414	5.53628259693346	0	HSC_35	KO	HSC_KO_35	1.61039860420601	2.19829195568973	0.104166666666667	0.114503816793893
HSC_35.CACAGTAGTCAACATC	1.20979926010711	4.97581392322741	1	HSC_35	CRE	HSC_CRE_35	0	0	0.15625	0.320610687022901
HSC_35.CACAGTAGTTCTGTTT	-1.72476509192841	5.53158479725084	0	HSC_35	CRE	HSC_CRE_35	2.23210549767462	2.87010868073789	0.114583333333333	0.152671755725191
HSC_35.CACAGTAGTTGTGGAG	0.730029911008908	1.06386619602404	1	HSC_35	KO	HSC_KO_35	2.12455791305678	1.54428018710154	0.125	0.16030534351145
HSC_35.CACAGTATCCTTCAAT	10.2882125081692	0.766434250223257	9	HSC_35	NA	NA	0	0.679562854634008	1.78125	3.12977099236641
HSC_35.CACAGTATCGTGGGAA	-1.81053283790009	6.83103996311388	0	HSC_35	CRE	HSC_CRE_35	4.66735793641342	2.74342810497961	0.0729166666666667	0.221374045801527
HSC_35.CACATAGAGACCGGAT	-0.405034817549155	7.124274311411	0	HSC_35	CRE	HSC_CRE_35	2.92180003288302	2.48358767839432	0.21875	0.229007633587786
HSC_35.CACATAGAGATGGCGT	-2.81042698005097	0.707003293382742	1	HSC_35	NA	NA	0.912676036158041	1.69981571545001	0.177083333333333	0.312977099236641
HSC_35.CACATAGAGCTAGGCA	9.21466037651641	1.34192710910998	9	HSC_35	NA	NA	0.458906880966741	0	1.38541666666667	1.14503816793893
HSC_35.CACATAGAGTGTCCCG	1.1276859941159	4.48343091999254	0	HSC_35	CRE	HSC_CRE_35	0	0	0.104166666666667	0.099236641221374
HSC_35.CACATAGCACGTCTCT	1.02967008968933	5.58243995701037	0	HSC_35	KO	HSC_KO_35	0	0	0.09375	0.145038167938931
HSC_35.CACATAGCATCCAACA	-0.273592442068027	6.54060083423815	0	HSC_35	KO	HSC_KO_35	3.78326709959697	1.75323859068789	0.104166666666667	0.251908396946565
HSC_35.CACATAGGTATAAACG	0.350172311273648	7.20478111301623	0	HSC_35	CRE	HSC_CRE_35	0	1.38121593347645	0.229166666666667	0.259541984732824
HSC_35.CACATAGGTATCGCAT	4.55764457604034	0.0324804166432396	6	HSC_35	KO	HSC_KO_35	1.24672451729808	1.24672451729808	0.197916666666667	0.137404580152672
HSC_35.CACATAGGTTAAGGGC	-6.26500108817475	4.14726787601671	17	HSC_35	NA	NA	2.08738611829989	3.45346853543944	0.208333333333333	0.244274809160305
HSC_35.CACATAGTCCTTGGTC	-2.01513662913697	3.04250150715075	10	HSC_35	NA	NA	0	2.80797541146635	0.03125	0.083969465648855
HSC_35.CACATTTCAACACCCG	-3.80264809707062	4.67900043522082	2	HSC_35	CRE	HSC_CRE_35	0	3.68319714363675	0.15625	0.145038167938931
HSC_35.CACATTTCATCAGTCA	0.886938542333676	5.25448804889879	0	HSC_35	KO	HSC_KO_35	0	0	0.135416666666667	0.33587786259542
HSC_35.CACATTTGTATAGGGC	-2.92481234649079	4.82912069355211	2	HSC_35	KO	HSC_KO_35	3.17263130287773	1.90472393454897	0.125	0.114503816793893
HSC_35.CACATTTGTTCGAATC	-0.0199543533648712	7.27919631992541	0	HSC_35	CRE	HSC_CRE_35	1.05805408816022	0	0.197916666666667	0.221374045801527
HSC_35.CACATTTTCATCTGTT	0.789386838880612	-1.79863137210646	3	HSC_35	CRE	HSC_CRE_35	2.54199822710014	1.92461596905766	0.291666666666667	0.679389312977099
HSC_35.CACATTTTCCTTTCGG	-1.93984833339112	2.47348028217516	0	HSC_35	CRE	HSC_CRE_35	0	2.73003949435588	0.03125	0.122137404580153
HSC_35.CACATTTTCGAGAGCA	-3.67620041945832	3.74263435398302	2	HSC_35	CRE	HSC_CRE_35	3.03235930378722	3.15984724886202	0.135416666666667	0.343511450381679
HSC_35.CACATTTTCGTGACAT	10.2110945882474	1.40088039432726	9	HSC_35	NA	NA	0	0	1.53125	3.0763358778626
HSC_35.CACCACTAGAATGTTG	-2.84380486586945	7.4173913577672	2	HSC_35	KO	HSC_KO_35	2.33996401873227	2.54365333678024	0.333333333333333	0.290076335877863
HSC_35.CACCACTAGCCAGAAC	-1.20955511906998	4.73386817966662	0	HSC_35	KO	HSC_KO_35	3.88986311094152	3.2169578190057	0.0625	0.152671755725191
HSC_35.CACCACTAGTACGTTC	-1.73225405791657	5.02406126056872	0	HSC_35	KO	HSC_KO_35	1.78388639163995	2.76372713726924	0.09375	0.083969465648855
HSC_35.CACCACTAGTCCCACG	10.1329285802518	1.45846730266771	9	HSC_35	NA	NA	0.263814591045138	0	2.19791666666667	3.62595419847328
HSC_35.CACCACTAGTGTACCT	-0.414389773997234	5.9017196277257	0	HSC_35	KO	HSC_KO_35	2.20820320789278	2.20820320789278	0.104166666666667	0.183206106870229
HSC_35.CACCACTCACAGATTC	-3.91712954619782	5.55228239093981	2	HSC_35	KO	HSC_KO_35	1.54167716546894	2.75300320321378	0.135416666666667	0.221374045801527
HSC_35.CACCACTCATTATCTC	-4.51176980117218	4.24639516864977	2	HSC_35	KO	HSC_KO_35	2.06462131982743	3.35092987073117	0.21875	0.465648854961832
HSC_35.CACCACTGTACCGGCT	9.42956039330108	1.52621847187243	9	HSC_35	NA	NA	0	0	1.38541666666667	0.916030534351145
HSC_35.CACCACTGTCCGAGTC	9.36097118279083	1.1196743825551	9	HSC_35	NA	NA	0	1.05621574520185	1.875	1.56488549618321
HSC_35.CACCACTGTCGATTGT	9.74983665367706	0.307294187891103	9	HSC_35	NA	NA	0.934106443651156	0.572373601439997	1.6875	2.65648854961832
HSC_35.CACCACTGTTAAAGTG	-4.19257500747101	4.06210380588732	2	HSC_35	KO	HSC_KO_35	3.23488580704549	3.51267796010595	0.25	0.358778625954198
HSC_35.CACCACTGTTACGACT	10.0406262578641	1.14314597641192	9	HSC_35	NA	NA	0	0	1.98958333333333	2.80916030534351
HSC_35.CACCACTGTTCTCATT	9.12593051811798	1.12116354500017	9	HSC_35	NA	NA	0.40809900637205	0	1.71875	1.47328244274809
HSC_35.CACCACTTCACCTTAT	-4.38439968207733	4.71171098743639	2	HSC_35	CRE	HSC_CRE_35	0	2.71564303847989	0.166666666666667	0.229007633587786
HSC_35.CACCACTTCGAGAGCA	-4.72481611350434	4.42437988315783	2	HSC_35	NA	NA	2.36783885328871	3.96264500069771	0.208333333333333	0.549618320610687
HSC_35.CACCAGGAGAAACGCC	9.31368991753204	-0.125938596380137	9	HSC_35	NA	NA	0.379615980057359	0.654118525793004	1.73958333333333	1.88549618320611
HSC_35.CACCAGGAGCAGACTG	-1.08998391011612	3.98957305942736	1	HSC_35	CRE	HSC_CRE_35	1.20917785230163	0	0.1875	0.244274809160305
HSC_35.CACCAGGAGCCCAGCT	-0.180825650485919	6.49272972141466	0	HSC_35	CRE	HSC_CRE_35	1.48931698119315	0	0.125	0.175572519083969
HSC_35.CACCAGGAGCTGTCTA	0.8069867791806	5.03925424610338	1	HSC_35	CRE	HSC_CRE_35	0	1.36906976229229	0.09375	0.145038167938931
HSC_35.CACCAGGAGGTGACCA	-4.33722284415619	4.51616626774035	2	HSC_35	CRE	HSC_CRE_35	3.32280215749681	3.94167987092057	0.0833333333333333	0.198473282442748
HSC_35.CACCAGGAGTACACCT	0.911198348012997	6.26702314411364	0	HSC_35	KO	HSC_KO_35	0	0	0.0833333333333333	0.114503816793893
HSC_35.CACCAGGAGTCGCCGT	-2.37963429072754	3.87123352085314	1	HSC_35	KO	HSC_KO_35	2.45819990192619	1.51759748953085	0.15625	0.137404580152672
HSC_35.CACCAGGAGTGTGGCA	-4.49680736640351	5.62957054172716	2	HSC_35	CRE	HSC_CRE_35	0	3.48702476743178	0.09375	0.0687022900763359
HSC_35.CACCAGGCAGCTGTGC	1.8411812486325	1.73672395740709	1	HSC_35	CRE	HSC_CRE_35	0	2.71542339121582	0.21875	0.190839694656489
HSC_35.CACCTTGAGAAACCAT	-5.10744550803559	0.77152854000292	8	HSC_35	NA	NA	0	0	0	0.00763358778625954
HSC_35.CACCTTGAGAGTAAGG	-3.93738940337555	4.27854066883288	2	HSC_35	CRE	HSC_CRE_35	1.48217661889704	2.41658797862481	0.114583333333333	0.244274809160305
HSC_35.CACCTTGAGCACGCCT	9.98440429588897	1.39954477344713	9	HSC_35	NA	NA	0	0	1.90625	3.20610687022901
HSC_35.CACCTTGAGTTAGGTA	-4.36701086142914	0.4242649654027	1	HSC_35	CRE	HSC_CRE_35	3.0401790897803	0	0.229166666666667	0.229007633587786
HSC_35.CACCTTGCATAGTAAG	-4.71869733909027	4.45393138920031	2	HSC_35	CRE	HSC_CRE_35	1.27890084089049	2.63644270664319	0.1875	0.274809160305344
HSC_35.CACCTTGGTGTGGCTC	0.885930746999814	5.86641126667223	1	HSC_35	CRE	HSC_CRE_35	1.41493905331401	0	0.177083333333333	0.290076335877863
HSC_35.CACCTTGTCAATAAGG	-1.83313432315247	7.04378562961779	0	HSC_35	KO	HSC_KO_35	2.29381232166487	3.08173551727567	0.15625	0.198473282442748
HSC_35.CACCTTGTCACTTACT	9.59522792717559	0.259753165590383	9	HSC_35	NA	NA	0	0.303457850071412	2.38541666666667	2.44274809160305
HSC_35.CACTCCAAGTCCGGTC	-1.06126657107727	7.3368306735631	0	HSC_35	KO	HSC_KO_35	1.3721381121164	2.75486187543428	0.0833333333333333	0.221374045801527
HSC_35.CACTCCACACAGCCCA	-4.33925941565888	4.0271006206151	2	HSC_35	CRE	HSC_CRE_35	0	3.35194872548235	0.270833333333333	0.267175572519084
HSC_35.CACTCCACAGCCAATT	-4.13159707168	3.14243036304674	2	HSC_35	CRE	HSC_CRE_35	0.844337425546436	1.60529084532146	0.489583333333333	0.541984732824427
HSC_35.CACTCCAGTACGCACC	-3.56236746886627	4.84031015430651	2	HSC_35	CRE	HSC_CRE_35	1.50438858395787	2.07979162045113	0.104166666666667	0.16793893129771
HSC_35.CACTCCAGTGTTCGAT	1.38719543835266	4.36724811588488	0	HSC_35	CRE	HSC_CRE_35	0	0	0.125	0.16030534351145
HSC_35.CACTCCATCACCACCT	-4.72827938178437	4.59170108829699	2	HSC_35	KO	HSC_KO_35	1.26778505975402	3.79325211923041	0.239583333333333	0.16793893129771
HSC_35.CACTCCATCGCCAAAT	-4.27278926947968	3.90675169025622	2	HSC_35	KO	HSC_KO_35	2.61270127065239	3.83921587224244	0.197916666666667	0.229007633587786
HSC_35.CAGAATCAGAACTGTA	-2.1680572328891	9.23651271854601	11	HSC_35	NA	NA	2.7698231749201	2.35302486211763	0.458333333333333	0.480916030534351
HSC_35.CAGAATCAGGCCCTCA	-3.94991424659149	5.65247779880724	2	HSC_35	CRE	HSC_CRE_35	3.66137186423272	2.72247956061345	0.09375	0.190839694656489
HSC_35.CAGAATCAGGCGATAC	0.324348837343289	5.52200609241686	0	HSC_35	CRE	HSC_CRE_35	1.55479796059299	2.13632504428067	0.0625	0.190839694656489
HSC_35.CAGAATCAGTGTACGG	-2.20852544883148	5.9060707667943	0	HSC_35	KO	HSC_KO_35	2.61434211279111	3.85890704277277	0.104166666666667	0.16793893129771
HSC_35.CAGAATCCACCTATCC	0.357154339757993	6.35546213184557	0	HSC_35	CRE	HSC_CRE_35	0	2.20341139064561	0.125	0.152671755725191
HSC_35.CAGAATCCACTCGACG	-4.09612062552826	5.22676378284655	2	HSC_35	CRE	HSC_CRE_35	2.35536583020814	3.27507816971916	0.229166666666667	0.419847328244275
HSC_35.CAGAATCCAGAGCCAA	-0.873113006147311	3.73814636265001	1	HSC_35	KO	HSC_KO_35	0	2.91723879517127	0.135416666666667	0.137404580152672
HSC_35.CAGAATCCAGATAATG	-3.9406767187442	5.51187521015368	2	HSC_35	CRE	HSC_CRE_35	1.3627638637097	2.74308805784308	0.135416666666667	0.267175572519084
HSC_35.CAGAATCGTAACGTTC	-3.64614227393524	5.38090806995592	2	HSC_35	KO	HSC_KO_35	4.16937402483087	3.83906751534084	0.135416666666667	0.129770992366412
HSC_35.CAGAATCGTACTCAAC	9.79051563164337	1.89613324199877	9	HSC_35	NA	NA	0	0	0.708333333333333	0.99236641221374
HSC_35.CAGAATCGTAGCGTAG	0.703721612897946	5.21674924884997	0	HSC_35	CRE	HSC_CRE_35	3.24734194735429	0	0.0520833333333333	0.259541984732824
HSC_35.CAGAATCGTCACCCAG	-6.00144889930146	4.24813991581164	17	HSC_35	CRE	HSC_CRE_35	0	3.31535756058922	0.09375	0.190839694656489
HSC_35.CAGAATCGTCTACCTC	4.23851320168121	-0.19382995570936	6	HSC_35	KO	HSC_KO_35	0	0	0.239583333333333	0.129770992366412
HSC_35.CAGAATCGTGTAACGG	-1.5083573160495	8.70205169712267	11	HSC_35	KO	HSC_KO_35	3.11101834958997	1.52038403247398	0.0729166666666667	0.190839694656489
HSC_35.CAGAATCTCATCGGAT	-3.44253805259125	6.48784595524035	2	HSC_35	KO	HSC_KO_35	3.91642674835352	2.96824556422567	0.177083333333333	0.244274809160305
HSC_35.CAGAATCTCCAGAAGG	0.424916297403409	5.77750021015368	0	HSC_35	CRE	HSC_CRE_35	0	2.27951397209273	0.104166666666667	0.0610687022900763
HSC_35.CAGAATCTCTAACTTC	0.884787172285153	2.23763400112353	1	HSC_35	KO	HSC_KO_35	0	2.37665352396504	0.114583333333333	0.16793893129771
HSC_35.CAGAGAGAGGCTATCT	-0.141493886503146	7.45044189487658	0	HSC_35	CRE	HSC_CRE_35	3.25698773475001	0	0.197916666666667	0.175572519083969
HSC_35.CAGAGAGCACAGGAGT	9.28594180962188	0.642690954553701	9	HSC_35	NA	NA	0.411642407209829	0.702398878259146	1.45833333333333	1.53435114503817
HSC_35.CAGAGAGCATCCGTGG	-6.69598081687348	4.03389936481676	17	HSC_35	KO	HSC_KO_35	1.8912219276869	3.15741939968659	0.15625	0.16030534351145
HSC_35.CAGAGAGGTCTCAACA	0.237353593317105	6.9544163325902	0	HSC_35	CRE	HSC_CRE_35	0	0	0.15625	0.152671755725191
HSC_35.CAGAGAGTCAAAGACA	-2.01562741378205	8.67643695865832	11	HSC_35	KO	HSC_KO_35	0	2.4779685171541	0.0729166666666667	0.206106870229008
HSC_35.CAGAGAGTCGCCTGTT	-0.0555658338393432	4.51541667972765	0	HSC_35	CRE	HSC_CRE_35	0	2.92457574022452	0.0729166666666667	0.0763358778625954
HSC_35.CAGAGAGTCTCCAACC	-3.29386880973236	3.8900647739049	2	HSC_35	CRE	HSC_CRE_35	2.41558143365204	3.60242176711145	0.0833333333333333	0.137404580152672
HSC_35.CAGAGAGTCTGAGGGA	-4.47105219939606	5.11526781116686	2	HSC_35	CRE	HSC_CRE_35	1.45465231890093	2.02366296411885	0.03125	0.244274809160305
HSC_35.CAGAGAGTCTTTACAC	-4.38797357657807	5.20124631916247	2	HSC_35	KO	HSC_KO_35	3.83847431740533	3.09008840653766	0.104166666666667	0.145038167938931
HSC_35.CAGATCAAGATGTGGC	4.31908437630279	0.198177872049429	6	HSC_35	CRE	HSC_CRE_35	0	2.77176879083381	0.09375	0.129770992366412
HSC_35.CAGATCAAGCTACCGC	2.66970130821808	0.498848853456594	1	HSC_35	KO	HSC_KO_35	0	0	0.135416666666667	0.267175572519084
HSC_35.CAGATCAAGGAGCGTT	2.06866189858062	-6.62943738902845	5	HSC_35	NA	NA	2.19024559964509	1.18412640693704	0.645833333333333	0.763358778625954
HSC_35.CAGATCAAGGATATAC	1.16205343624695	4.92725997959337	0	HSC_35	KO	HSC_KO_35	0	0	0.09375	0.229007633587786
HSC_35.CAGATCAAGGGATACC	-1.78633788207428	7.22697216068468	0	HSC_35	KO	HSC_KO_35	0	2.06122358135301	0.1875	0.290076335877863
HSC_35.CAGATCACAAGACGTG	-6.7218230066623	4.0380139926549	17	HSC_35	NA	NA	3.78163585269217	3.47973238268965	0.197916666666667	0.305343511450382
HSC_35.CAGATCACACGGCCAT	3.58892318626983	-3.60408085788526	3	HSC_35	KO	HSC_KO_35	0	0.817019729605909	0.78125	0.541984732824427
HSC_35.CAGATCACATACTACG	-4.29069831946747	5.21392541919909	2	HSC_35	CRE	HSC_CRE_35	2.00843050603665	3.89968919117254	0.0729166666666667	0.206106870229008
HSC_35.CAGATCACATGGGAAC	-0.465630937161611	7.01435714756212	0	HSC_35	CRE	HSC_CRE_35	3.02816266934209	3.30366980422552	0.135416666666667	0.152671755725191
HSC_35.CAGATCAGTGAACCTT	0.222508639303281	4.74855190311632	0	HSC_35	CRE	HSC_CRE_35	3.52581715181024	2.02766208552975	0.166666666666667	0.16030534351145
HSC_35.CAGATCAGTTCCAACA	4.10210534950836	-1.65090310777464	6	HSC_35	KO	HSC_KO_35	0	0	0.625	0.366412213740458
HSC_35.CAGATCATCAATCACG	9.30833598991974	-0.172662498605631	9	HSC_35	NA	NA	0	0.388316133508856	1.76041666666667	1.83969465648855
HSC_35.CAGATCATCCATTCTA	-1.23307582715409	5.24902349506579	0	HSC_35	CRE	HSC_CRE_35	2.24558564902964	3.27100660630339	0.125	0.152671755725191
HSC_35.CAGATCATCCGAGCCA	10.1826045217191	1.40693574939928	9	HSC_35	NA	NA	0.54048881558955	1.02679926404938	1.34375	2.38931297709924
HSC_35.CAGATCATCCGCATAA	4.33244392296417	-0.451934131038569	6	HSC_35	KO	HSC_KO_35	0.963659343840292	1.44516265397505	0.28125	0.221374045801527
HSC_35.CAGATCATCGGCGGTT	4.46749565025909	-2.31382376159468	6	HSC_35	KO	HSC_KO_35	0	0	0.541666666666667	0.374045801526718
HSC_35.CAGATCATCTTTAGGG	-0.246246844324039	3.08763032947741	1	HSC_35	CRE	HSC_CRE_35	0	1.52094279771571	0.135416666666667	0.198473282442748
HSC_35.CAGCAGCAGAAGATTC	-4.32513192275421	4.2531281093236	2	HSC_35	KO	HSC_KO_35	3.52180976087053	2.56062184109766	0.145833333333333	0.190839694656489
HSC_35.CAGCAGCAGACTTTCG	1.12822994610412	5.46129470859728	0	HSC_35	KO	HSC_KO_35	0	0	0.260416666666667	0.244274809160305
HSC_35.CAGCAGCAGCTAGTGG	2.30682989975555	-1.70850086416044	3	HSC_35	KO	HSC_KO_35	1.22439696201942	3.11879135489434	0.1875	0.198473282442748
HSC_35.CAGCAGCCACCAGGCT	9.31819126030548	1.09018999134264	9	HSC_35	NA	NA	0	0	1.52083333333333	1.74045801526718
HSC_35.CAGCAGCCACTGTCGG	-3.83610847571747	5.80272251163683	2	HSC_35	KO	HSC_KO_35	3.2282086528788	3.0363057243015	0.104166666666667	0.312977099236641
HSC_35.CAGCAGCCAGATCTGT	2.05328151604278	2.28326397930346	1	HSC_35	KO	HSC_KO_35	0	0	0.145833333333333	0.106870229007634
HSC_35.CAGCAGCCATGGTAGG	-0.690733760389255	7.89568954502306	11	HSC_35	KO	HSC_KO_35	0	0	0.104166666666667	0.106870229007634
HSC_35.CAGCAGCTCAAACCGT	0.709861964193417	1.6055279353734	1	HSC_35	CRE	HSC_CRE_35	1.77957250906625	1.77957250906625	0.197916666666667	0.175572519083969
HSC_35.CAGCAGCTCCCTTGCA	2.49953314682586	-3.10641402210035	3	HSC_35	KO	HSC_KO_35	1.42757252534318	0.949448449728581	0.5	0.366412213740458
HSC_35.CAGCAGCTCCTAGTGA	-2.32742550948517	7.03973394428454	0	HSC_35	CRE	HSC_CRE_35	1.34277466391253	2.25012947561811	0.114583333333333	0.16030534351145
HSC_35.CAGCATAAGGTGCAAC	1.80750986954315	-2.45276242698469	3	HSC_35	CRE	HSC_CRE_35	1.38975431192018	1.38975431192018	0.239583333333333	0.16793893129771
HSC_35.CAGCATACAAATTGCC	-2.57562854865448	5.27350765262804	2	HSC_35	KO	HSC_KO_35	3.09746040728121	0	0.114583333333333	0.244274809160305
HSC_35.CAGCATACACGTCTCT	-3.47823575118439	4.78725248371325	2	HSC_35	KO	HSC_KO_35	4.75568784318273	4.37670211260919	0.09375	0.099236641221374
HSC_35.CAGCATACAGTGGGAT	-2.5222972927417	6.5382991412755	0	HSC_35	KO	HSC_KO_35	1.77001145356941	2.5149088334399	0.229166666666667	0.389312977099237
HSC_35.CAGCATACATTGGGCC	-1.07551345208542	4.81424623523913	0	HSC_35	KO	HSC_KO_35	1.99954516216742	1.99954516216742	0.0729166666666667	0.129770992366412
HSC_35.CAGCATATCTTGTACT	-2.45336797812836	8.14399391208849	2	HSC_35	CRE	HSC_CRE_35	3.52709846037156	3.18294059367606	0.15625	0.267175572519084
HSC_35.CAGCCGAAGAGGTTAT	-0.125052332672046	-6.56191534007826	5	HSC_35	NA	NA	0	0	1.39583333333333	1.57251908396947
HSC_35.CAGCCGAAGAGTCTGG	-1.8960970936145	5.6928082088109	0	HSC_35	CRE	HSC_CRE_35	3.08827845974086	3.08827845974086	0.177083333333333	0.221374045801527
HSC_35.CAGCCGAAGGAGTAGA	2.03171798607452	4.18010145221911	1	HSC_35	KO	HSC_KO_35	0	0	0.1875	0.282442748091603
HSC_35.CAGCCGACACATGTGT	-0.464108314159082	5.06745439563952	0	HSC_35	CRE	HSC_CRE_35	2.11788137394577	2.89396786284092	0.1875	0.175572519083969
HSC_35.CAGCCGACAGCTTCGG	1.20865425488098	5.7595339397069	0	HSC_35	KO	HSC_KO_35	0	0	0.104166666666667	0.0534351145038168
HSC_35.CAGCCGACAGGACCCT	-3.33454111197846	5.78823047672472	2	HSC_35	KO	HSC_KO_35	2.29782894816441	2.56007096225606	0.1875	0.320610687022901
HSC_35.CAGCCGACAGGGTTAG	-1.72842577079193	3.63363987003527	1	HSC_35	NA	NA	2.06968553639944	2.36942696105159	0.322916666666667	0.374045801526718
HSC_35.CAGCCGAGTCACACGC	-5.35220363715546	-1.57697802985945	8	HSC_35	NA	NA	0	0	0.302083333333333	0.465648854961832
HSC_35.CAGCCGAGTTCCATGA	-3.27626612761872	5.20801979099474	2	HSC_35	KO	HSC_KO_35	3.35893341191682	2.69996765988857	0.0833333333333333	0.0458015267175573
HSC_35.CAGCCGAGTTGGGACA	-3.77508404830353	-0.0490269085291847	1	HSC_35	KO	HSC_KO_35	0	0	0.177083333333333	0.259541984732824
HSC_35.CAGCCGATCGATGAGG	-2.54589298346894	6.92118364368639	0	HSC_35	KO	HSC_KO_35	1.87937184944883	2.49310454952002	0.21875	0.221374045801527
HSC_35.CAGCGACAGCCTCGTG	0.447565525976254	3.23934370075426	1	HSC_35	CRE	HSC_CRE_35	2.07460039564807	2.07460039564807	0.104166666666667	0.152671755725191
HSC_35.CAGCGACGTCTTCAAG	1.12610098740204	2.02765923534594	1	HSC_35	CRE	HSC_CRE_35	2.25520827221363	2.72318831214722	0.1875	0.122137404580153
HSC_35.CAGCGACGTTGATTCG	9.42561695000274	0.214965043413259	9	HSC_35	NA	NA	0	0	1.60416666666667	1.48091603053435
HSC_35.CAGCTAAAGATATGCA	1.04055151363952	3.75121122394762	1	HSC_35	NA	NA	3.33577922051775	1.24232612224101	0.177083333333333	0.229007633587786
HSC_35.CAGCTAAAGCGTGAAC	0.219793290105893	4.66713005100451	0	HSC_35	KO	HSC_KO_35	0	2.45771157603045	0.197916666666667	0.213740458015267
HSC_35.CAGCTAAAGGTCATCT	0.757892817464902	5.41673379932604	0	HSC_35	NA	NA	1.30210204380004	1.30210204380004	0.322916666666667	0.427480916030534
HSC_35.CAGCTAAAGTAAGTAC	4.19309446236236	-1.36231893504896	6	HSC_35	KO	HSC_KO_35	1.7413682750348	0	0.4375	0.244274809160305
HSC_35.CAGCTAAAGTGAACGC	-3.22755983451264	5.08557516132555	2	HSC_35	CRE	HSC_CRE_35	0	3.65891235863605	0.125	0.122137404580153
HSC_35.CAGCTAACACTGCCAG	4.46015951058014	-0.688156591904543	6	HSC_35	KO	HSC_KO_35	0	0.824642810393056	0.229166666666667	0.312977099236641
HSC_35.CAGCTAACATGGTCTA	-0.623814396354125	7.77808147464953	11	HSC_35	CRE	HSC_CRE_35	0	0	0.145833333333333	0.221374045801527
HSC_35.CAGCTAAGTCCCTTGT	9.32628509422882	1.20656472240648	9	HSC_35	NA	NA	0	0	1.58333333333333	2.12213740458015
HSC_35.CAGCTAAGTGCAACTT	2.12634512802704	-3.72753280605116	3	HSC_35	CRE	HSC_CRE_35	0	0	0.458333333333333	0.351145038167939
HSC_35.CAGCTAAGTGGCGAAT	0.72358104607208	5.92887788807116	0	HSC_35	KO	HSC_KO_35	3.0480667521335	1.90740530890037	0.15625	0.16793893129771
HSC_35.CAGCTAATCACAACGT	0.612509340253903	5.49258762394152	0	HSC_35	CRE	HSC_CRE_35	2.02167119906472	0	0.1875	0.145038167938931
HSC_35.CAGCTAATCCAGTATG	-1.06076869347946	3.79324632679186	0	HSC_35	CRE	HSC_CRE_35	0	0	0.0520833333333333	0.122137404580153
HSC_35.CAGCTGGAGAGCTATA	-3.64634683707611	3.73534065281115	2	HSC_35	CRE	HSC_CRE_35	0	4.16726367919868	0.09375	0.16793893129771
HSC_35.CAGCTGGAGATCCCGC	-1.43452772477524	5.23759037052355	0	HSC_35	KO	HSC_KO_35	3.97093432332457	2.34762900467216	0.0625	0.16793893129771
HSC_35.CAGCTGGCAAGAGTCG	-1.75957730391877	8.41661697422228	11	HSC_35	KO	HSC_KO_35	3.53216955736713	1.545150189796	0.104166666666667	0.183206106870229
HSC_35.CAGCTGGCAGCGTTCG	-2.3543856439914	5.1401286700841	0	HSC_35	KO	HSC_KO_35	3.48439537705603	2.30551533289077	0.0833333333333333	0.0916030534351145
HSC_35.CAGCTGGCAGGGCATA	0.31657341143234	3.15639382396898	1	HSC_35	KO	HSC_KO_35	0	1.34444967517707	0.125	0.251908396946565
HSC_35.CAGCTGGCAGTCGATT	-4.86822441199677	0.654961047517873	8	HSC_35	NA	NA	0	0	0	0
HSC_35.CAGCTGGCATTCCTCG	9.56647846123321	1.66789275203905	9	HSC_35	NA	NA	0	1.13399130201205	1.5	1.61832061068702
HSC_35.CAGCTGGGTATCAGTC	-1.27714750150101	5.59883218799791	0	HSC_35	CRE	HSC_CRE_35	2.81090758654192	3.1128206235277	0.291666666666667	0.221374045801527
HSC_35.CAGCTGGGTCTAGAGG	1.20341774841888	0.392712769853689	1	HSC_35	KO	HSC_KO_35	1.58155171601472	0	0.260416666666667	0.305343511450382
HSC_35.CAGCTGGGTCTAGTCA	-0.15464258173363	6.6542716601964	0	HSC_35	CRE	HSC_CRE_35	3.16924118390042	3.16924118390042	0.0520833333333333	0.122137404580153
HSC_35.CAGCTGGGTTCTGGTA	-1.17079326489823	0.0947558859463707	13	HSC_35	KO	HSC_KO_35	0	0	0.03125	0.099236641221374
HSC_35.CAGCTGGTCGCGTTTC	-4.00036385634796	5.50728231464586	2	HSC_35	CRE	HSC_CRE_35	4.01996496996759	2.76744748294072	0.0833333333333333	0.0916030534351145
HSC_35.CAGCTGGTCGGCCGAT	0.137847215143277	6.72345167194567	0	HSC_35	KO	HSC_KO_35	0	1.21099499173226	0.15625	0.206106870229008
HSC_35.CAGCTGGTCTTCGGTC	2.62388655563934	-8.01377815212049	5	HSC_35	CRE	HSC_CRE_35	1.21857678279989	1.75176021207155	0.59375	0.916030534351145
HSC_35.CAGGTGCAGACCACGA	0.027225524393155	4.45549350773058	0	HSC_35	CRE	HSC_CRE_35	2.55239564530313	0	0.166666666666667	0.229007633587786
HSC_35.CAGGTGCAGGGAACGG	9.43934795281036	0.417788920747854	9	HSC_35	NA	NA	0	0.770753949647749	2.16666666666667	2.09923664122137
HSC_35.CAGGTGCCATACTCTT	-3.61838129142182	3.13747864757738	2	HSC_35	KO	HSC_KO_35	0	3.24142075019526	0.302083333333333	0.183206106870229
HSC_35.CAGGTGCGTTAGGGTG	-5.5390780268039	0.344934401857473	8	HSC_35	NA	NA	0	2.88754290169569	0.03125	0.137404580152672
HSC_35.CAGGTGCGTTCCCTTG	4.40375825783355	-1.71978706325331	6	HSC_35	CRE	HSC_CRE_35	0	0	0.34375	0.183206106870229
HSC_35.CAGGTGCTCGGCGCAT	-0.104628175290988	5.38478332554064	0	HSC_35	CRE	HSC_CRE_35	0	1.60022198957559	0.145833333333333	0.152671755725191
HSC_35.CAGTAACAGCAGACTG	-1.76245775798218	8.00648170505724	13	HSC_35	NA	NA	2.14610018256805	2.65429967081235	0.21875	0.32824427480916
HSC_35.CAGTAACAGCCTATGT	9.93468734642608	0.906756458627798	9	HSC_35	NA	NA	0.357943774956604	0	1.70833333333333	2.52671755725191
HSC_35.CAGTAACAGGACAGAA	-0.771259113940166	6.39305501972399	0	HSC_35	CRE	HSC_CRE_35	0	1.96844459832921	0.125	0.389312977099237
HSC_35.CAGTAACAGTACGCCC	-0.231104701551364	3.34536653553209	1	HSC_35	NA	NA	3.58050984095257	2.43952135935312	0.15625	0.190839694656489
HSC_35.CAGTAACCAAAGGCGT	-3.76985600570099	0.870228467332937	10	HSC_35	CRE	HSC_CRE_35	0	1.85805510374601	0.0729166666666667	0.0916030534351145
HSC_35.CAGTAACCACAACGCC	-4.44403150657074	0.91758030449114	10	HSC_35	NA	NA	0	0	0.0208333333333333	0.0229007633587786
HSC_35.CAGTAACCACACGCTG	4.62427112480743	-0.283626558435343	6	HSC_35	KO	HSC_KO_35	0	1.31720875898368	0.260416666666667	0.473282442748092
HSC_35.CAGTAACCATACTACG	0.902415722814633	6.12024360691271	0	HSC_35	KO	HSC_KO_35	0	1.51620875101972	0.28125	0.251908396946565
HSC_35.CAGTAACCATCCTAGA	-0.646784223410056	3.44325262104235	1	HSC_35	CRE	HSC_CRE_35	1.48534013959206	2.68552299088296	0.177083333333333	0.190839694656489
HSC_35.CAGTAACCATGGAATA	3.48757812401397	0.0792720893498436	6	HSC_35	CRE	HSC_CRE_35	1.28985825156393	2.96660730717363	0.177083333333333	0.274809160305344
HSC_35.CAGTAACTCCTAGAAC	0.11563631912811	-11.5117763897304	4	HSC_35	KO	HSC_KO_35	0	1.01881537182781	0.229166666666667	0.603053435114504
HSC_35.CAGTAACTCCTCATTA	-2.22656634429352	8.51955753360949	11	HSC_35	CRE	HSC_CRE_35	3.65603055463394	3.31036684656358	0.135416666666667	0.175572519083969
HSC_35.CAGTAACTCGTGACAT	-3.05944350341217	5.72096067463122	2	HSC_35	CRE	HSC_CRE_35	1.32425455517965	3.35319057504722	0.104166666666667	0.175572519083969
HSC_35.CAGTAACTCTGAGTGT	-2.15967980006592	4.25720363651476	0	HSC_35	KO	HSC_KO_35	2.53448278442576	2.53448278442576	0.0625	0.152671755725191
HSC_35.CAGTCCTAGAGCAATT	-4.6434538660373	1.03925317321978	10	HSC_35	NA	NA	0	3.94664510962624	0.0520833333333333	0.152671755725191
HSC_35.CAGTCCTAGCGTCAAG	-0.713560655507014	3.11819273029528	1	HSC_35	CRE	HSC_CRE_35	0	2.08409291695351	0.09375	0.198473282442748
HSC_35.CAGTCCTAGGATTCGG	-1.21570238450424	4.42248827015124	0	HSC_35	KO	HSC_KO_35	1.72009387349833	1.72009387349833	0.0625	0.259541984732824
HSC_35.CAGTCCTAGTACCGGA	1.85780474564178	4.91202503238878	1	HSC_35	NA	NA	1.45717390144193	2.02651735011104	0.40625	0.442748091603053
HSC_35.CAGTCCTAGTCGCCGT	0.793555230108334	-2.49256903137007	3	HSC_35	NA	NA	1.896857948008	1.65797851922933	0.375	0.580152671755725
HSC_35.CAGTCCTCAAGTTAAG	-0.538020748439	2.53099804912768	1	HSC_35	CRE	HSC_CRE_35	1.41082443446896	2.33194979191333	0.322916666666667	0.389312977099237
HSC_35.CAGTCCTGTATTAGCC	-1.6967642603244	4.3346596339818	1	HSC_35	CRE	HSC_CRE_35	1.85123622105951	0	0.145833333333333	0.229007633587786
HSC_35.CAGTCCTTCCAAGTAC	2.19784042259796	-1.11186546291151	3	HSC_35	CRE	HSC_CRE_35	1.52683938889137	1.52683938889137	0.302083333333333	0.305343511450382
HSC_35.CAGTCCTTCCAGATCA	-0.190504073890613	6.25788217579088	0	HSC_35	NA	NA	2.59339174103224	2.35320943450592	0.375	0.748091603053435
HSC_35.CATATGGAGATGTGTA	-0.96697956303017	7.91361671482287	11	HSC_35	KO	HSC_KO_35	2.08903795286907	1.51261207646434	0.125	0.16030534351145
HSC_35.CATATGGAGCCAGTAG	-2.66801813224213	4.59686428104601	2	HSC_35	CRE	HSC_CRE_35	2.01038804759883	3.22875893044464	0.25	0.312977099236641
HSC_35.CATATGGAGCTACCTA	-5.31078174689667	0.795885978090383	10	HSC_35	NA	NA	0	0	0.0833333333333333	0.251908396946565
HSC_35.CATATGGCAAACGTGG	-0.91301563361542	2.95724373851977	1	HSC_35	CRE	HSC_CRE_35	3.60281858432224	2.09682789836974	0.114583333333333	0.16030534351145
HSC_35.CATATGGCAACTGCTA	-1.57169738391297	7.1859894374486	0	HSC_35	KO	HSC_KO_35	3.71855180239852	1.53793562934172	0.135416666666667	0.267175572519084
HSC_35.CATATGGCACTACAGT	-0.455392814966605	2.69818860088549	1	HSC_35	CRE	HSC_CRE_35	0	1.43046950616801	0.114583333333333	0.236641221374046
HSC_35.CATATGGGTGCGATAG	-1.27654501775162	5.42959362064562	0	HSC_35	KO	HSC_KO_35	2.41210656909005	2.41210656909005	0.0416666666666667	0.099236641221374
HSC_35.CATATGGTCACCTCGT	-0.393114983829425	4.89614110981188	0	HSC_35	KO	HSC_KO_35	0	0	0.09375	0.0687022900763359
HSC_35.CATATGGTCAGTCAGT	0.250789672342374	4.70761543308458	1	HSC_35	CRE	HSC_CRE_35	0	1.96053737886324	0.145833333333333	0.145038167938931
HSC_35.CATATGGTCGCTAGCG	-1.65957561114685	7.284834442484	0	HSC_35	NA	NA	2.71575288277094	3.24660678754899	0.364583333333333	0.526717557251908
HSC_35.CATATGGTCTATCCTA	4.36790964027984	0.243554411279775	6	HSC_35	KO	HSC_KO_35	0	0	0.125	0.221374045801527
HSC_35.CATATGGTCTGGAGCC	9.82307121178253	1.10066300426684	9	HSC_35	NA	NA	0	0.660341766720498	1.53125	2.3587786259542
HSC_35.CATATTCAGATGCCAG	-3.08144119361298	4.21311718021593	2	HSC_35	CRE	HSC_CRE_35	0	3.66925430748376	0.114583333333333	0.229007633587786
HSC_35.CATATTCAGGGTATCG	9.2793338002835	0.706933555948354	9	HSC_35	NA	NA	0	0.49174224994013	1.75	1.51908396946565
HSC_35.CATATTCCACCCAGTG	-0.353848337921069	6.59549671207628	0	HSC_35	KO	HSC_KO_35	1.27927517129965	0	0.114583333333333	0.137404580152672
HSC_35.CATATTCCACTTCGAA	-1.2293873725261	2.92162924801073	1	HSC_35	CRE	HSC_CRE_35	0	2.48399047931622	0.0729166666666667	0.145038167938931
HSC_35.CATATTCCAGATCGGA	0.83084353825195	4.09068637882433	0	HSC_35	CRE	HSC_CRE_35	0	0	0.0416666666666667	0.0610687022900763
HSC_35.CATATTCCATCATCCC	-0.246902167591022	3.97087102924547	1	HSC_35	CRE	HSC_CRE_35	3.01608346547961	2.63481949544914	0.15625	0.129770992366412
HSC_35.CATATTCCATTGCGGC	-1.53539350608246	6.50386196171007	0	HSC_35	KO	HSC_KO_35	0	2.01600881959468	0.0729166666666667	0.129770992366412
HSC_35.CATATTCGTCATTAGC	9.45767566582306	0.337572512971975	9	HSC_35	NA	NA	0.723687098466325	0	1.3125	1.33587786259542
HSC_35.CATATTCGTCGAGATG	9.57224723717315	1.08424120937548	9	HSC_35	NA	NA	0	0.373913843882318	1.82291666666667	1.51908396946565
HSC_35.CATATTCTCACGGTTA	1.56011292358978	0.187066076147176	1	HSC_35	CRE	HSC_CRE_35	0	1.08312234913239	0.364583333333333	0.229007633587786
HSC_35.CATATTCTCATCACCC	-6.75644567588227	4.06344038044176	17	HSC_35	CRE	HSC_CRE_35	1.19022047121093	0	0.1875	0.267175572519084
HSC_35.CATCAAGAGCAAATCA	-0.588339477571414	6.59815746341906	0	HSC_35	CRE	HSC_CRE_35	3.43750184839784	3.30855207097142	0.125	0.290076335877863
HSC_35.CATCAAGAGGCAGGTT	1.637197226492	1.85381227527819	1	HSC_35	KO	HSC_KO_35	0	1.73852838655089	0.177083333333333	0.122137404580153
HSC_35.CATCAAGCAAAGAATC	-4.84615305045502	0.747503099786855	8	HSC_35	NA	NA	0	0	0	0
HSC_35.CATCAAGGTCCGCTGA	1.48188540360077	2.39401632343493	1	HSC_35	CRE	HSC_CRE_35	3.85225794316255	2.09090045948391	0.114583333333333	0.16793893129771
HSC_35.CATCAAGGTTCAGCGC	-1.41946050504105	8.43342739139757	11	HSC_35	CRE	HSC_CRE_35	2.48600736536419	3.80783654332461	0.09375	0.183206106870229
HSC_35.CATCAAGTCACAATGC	9.49529048821075	1.48519927059374	9	HSC_35	NA	NA	0	0	1.30208333333333	1.22137404580153
HSC_35.CATCAAGTCCTCAATT	1.22287556549652	5.94367748295031	0	HSC_35	KO	HSC_KO_35	0	0	0.145833333333333	0.267175572519084
HSC_35.CATCAGAAGAAGAAGC	4.28729793449981	-0.0479128381136879	6	HSC_35	CRE	HSC_CRE_35	0	0	0.177083333333333	0.0610687022900763
HSC_35.CATCAGAAGGACACCA	-2.06491306403534	6.52678018604479	0	HSC_35	KO	HSC_KO_35	0	3.03819530494235	0.229166666666667	0.236641221374046
HSC_35.CATCAGACACATTAGC	9.28076717278106	1.12631326709948	9	HSC_35	NA	NA	0.327638374853017	0.327638374853017	2.34375	1.90839694656489
HSC_35.CATCAGACAGGGTACA	-3.4693951902713	1.54503732715807	1	HSC_35	KO	HSC_KO_35	1.46224791977103	2.39306084230457	0.166666666666667	0.152671755725191
HSC_35.CATCAGAGTACCATCA	-1.38683482983963	3.91861063038073	1	HSC_35	KO	HSC_KO_35	1.49950498597359	2.70256079394211	0.09375	0.244274809160305
HSC_35.CATCAGAGTCTTGATG	0.907106727567746	6.38130718265734	0	HSC_35	KO	HSC_KO_35	0	0	0.125	0.129770992366412
HSC_35.CATCAGAGTTACTGAC	-0.435977592858241	7.43138175998888	0	HSC_35	CRE	HSC_CRE_35	1.65511853346191	0	0.21875	0.175572519083969
HSC_35.CATCAGATCACGATGT	1.19054099938018	5.2252584079381	0	HSC_35	KO	HSC_KO_35	2.10438004655306	0	0.0833333333333333	0.137404580152672
HSC_35.CATCAGATCCACGTTC	9.61431285759552	1.50314193760119	9	HSC_35	NA	NA	0	0.418902002780407	1.44791666666667	1.48091603053435
HSC_35.CATCAGATCCAGAGGA	1.47061583420379	-3.66267699207105	3	HSC_35	CRE	HSC_CRE_35	3.40242800553948	2.93091624980902	0.53125	0.488549618320611
HSC_35.CATCAGATCTGAGGGA	-3.79435995200531	3.28079181705675	2	HSC_35	CRE	HSC_CRE_35	2.15279683247701	1.90310356926654	0.229166666666667	0.259541984732824
HSC_35.CATCAGATCTGGGCCA	9.70017597099884	0.37697869335375	9	HSC_35	NA	NA	0.546681541024132	0.546681541024132	1.97916666666667	2.80916030534351
HSC_35.CATCCACAGGGCACTA	0.562814921346738	1.03559809719286	1	HSC_35	CRE	HSC_CRE_35	0	0	0.229166666666667	0.389312977099237
HSC_35.CATCCACAGTGAACGC	1.05491051098449	5.81818300281725	0	HSC_35	CRE	HSC_CRE_35	1.84762540377944	0	0.135416666666667	0.229007633587786
HSC_35.CATCCACCAGGATCGA	4.43848821541412	-0.476777883422755	6	HSC_35	CRE	HSC_CRE_35	1.13409854697224	1.65187277383296	0.21875	0.274809160305344
HSC_35.CATCCACCATGCCACG	-2.63330987075226	5.67666059528551	0	HSC_35	CRE	HSC_CRE_35	2.56753787698029	2.83585255194109	0.135416666666667	0.145038167938931
HSC_35.CATCCACGTCGCGGTT	0.997869461980893	2.93244200741015	1	HSC_35	KO	HSC_KO_35	0	2.62219869279084	0.104166666666667	0.16793893129771
HSC_35.CATCCACGTGCGGTAA	1.86607095619781	-0.331250401389979	1	HSC_35	CRE	HSC_CRE_35	2.9415541344133	1.7022571258035	0.21875	0.259541984732824
HSC_35.CATCCACTCCGTTGCT	1.75666949173553	3.23077636753283	1	HSC_35	KO	HSC_KO_35	0	0	0.270833333333333	0.190839694656489
HSC_35.CATCCACTCGCGGATC	9.42495891472442	1.24430662189684	9	HSC_35	NA	NA	0	0	1.75	1.64885496183206
HSC_35.CATCCACTCTGCCAGG	-1.62762764075653	5.83875423465929	1	HSC_35	CRE	HSC_CRE_35	3.64362269016431	2.91093870211728	0.166666666666667	0.366412213740458
HSC_35.CATCGAAAGCTAGTCT	-1.99986401179688	5.50156360660753	0	HSC_35	CRE	HSC_CRE_35	3.08856400234631	3.68634782615426	0.0833333333333333	0.114503816793893
HSC_35.CATCGAAAGCTATGCT	0.316777140108182	5.32552057300768	0	HSC_35	CRE	HSC_CRE_35	0	0	0.09375	0.122137404580153
HSC_35.CATCGAAAGGGCACTA	-0.292903870138095	7.52468639408312	0	HSC_35	KO	HSC_KO_35	3.17186469884377	2.31656371763325	0.15625	0.16030534351145
HSC_35.CATCGAAAGTACACCT	1.29969927689178	2.67998534237108	1	HSC_35	KO	HSC_KO_35	3.34667035459008	1.59237858228499	0.15625	0.0916030534351145
HSC_35.CATCGAACACAACGTT	-3.82528713324921	5.15320831333361	2	HSC_35	CRE	HSC_CRE_35	2.94368140337263	2.73361977595171	0.09375	0.106870229007634
HSC_35.CATCGAACAGCTGTGC	0.68907222172363	2.40278345142565	1	HSC_35	CRE	HSC_CRE_35	0	1.46480049811618	0.114583333333333	0.236641221374046
HSC_35.CATCGAAGTACGCTGC	-1.08104118684189	7.2975936511632	11	HSC_35	KO	HSC_KO_35	4.09574682821814	3.24331141220022	0.0729166666666667	0.114503816793893
HSC_35.CATCGAATCACAAACC	-3.95726016143219	0.897592125284292	10	HSC_35	CRE	HSC_CRE_35	0	0	0.135416666666667	0.0687022900763359
HSC_35.CATCGAATCCTCGCAT	0.416623741594388	4.5602889636632	1	HSC_35	KO	HSC_KO_35	1.3972689272752	1.3972689272752	0.125	0.122137404580153
HSC_35.CATCGAATCGTCCAGG	-6.89891985038178	3.87186866794787	17	HSC_35	CRE	HSC_CRE_35	0	3.32353884962937	0.104166666666667	0.152671755725191
HSC_35.CATCGGGAGCCACGCT	1.15356239697082	5.1522226909276	0	HSC_35	KO	HSC_KO_35	0	1.93147865920373	0.0833333333333333	0.152671755725191
HSC_35.CATCGGGAGGTTACCT	0.898050636259152	-8.49771398509779	4	HSC_35	KO	HSC_KO_35	0	0.986383833041379	0.46875	1.31297709923664
HSC_35.CATCGGGAGTACGACG	-0.938532084020541	4.61611753498278	1	HSC_35	KO	HSC_KO_35	0	3.21376997397161	0.114583333333333	0.244274809160305
HSC_35.CATCGGGAGTACGTTC	9.34176322838409	1.00331026111803	9	HSC_35	NA	NA	0	0	1.25	1.3587786259542
HSC_35.CATCGGGCAAACCTAC	-0.930417656692432	6.37655836139879	0	HSC_35	KO	HSC_KO_35	3.25193576391148	4.05660559909064	0.114583333333333	0.297709923664122
HSC_35.CATCGGGGTATATGGA	-4.07729890921967	5.73848587070666	2	HSC_35	KO	HSC_KO_35	2.39426682179279	3.04072087450608	0.166666666666667	0.145038167938931
HSC_35.CATCGGGGTCAAAGCG	-0.0674436388339263	-6.90704912151136	5	HSC_35	NA	NA	1.71387335527663	0.647147077591438	0.6875	1.11450381679389
HSC_35.CATCGGGGTCGCTTCT	0.427539438215329	3.03378873859606	1	HSC_35	CRE	HSC_CRE_35	2.01235061925175	3.01762312094185	0.09375	0.099236641221374
HSC_35.CATCGGGGTTAAGACA	-0.85133779028313	3.00518137012682	1	HSC_35	KO	HSC_KO_35	2.63062528427645	2.83925737038806	0.15625	0.236641221374046
HSC_35.CATCGGGTCTGGCGAC	-0.763736277612613	7.92344528232775	11	HSC_35	KO	HSC_KO_35	3.65178948085252	0	0.145833333333333	0.206106870229008
HSC_35.CATGACAAGTACGTTC	0.922103375402524	2.68912535701952	1	HSC_35	CRE	HSC_CRE_35	2.90953165263877	1.24654790809193	0.177083333333333	0.198473282442748
HSC_35.CATGACAAGTCGAGTG	3.58896085640533	-1.39601397718229	6	HSC_35	KO	HSC_KO_35	0	1.58278012062689	0.15625	0.206106870229008
HSC_35.CATGACACAACAACCT	9.52174541374786	1.63866072689257	9	HSC_35	NA	NA	0	0	1.46875	1.20610687022901
HSC_35.CATGACAGTCAAACTC	1.67526051422699	-2.19699508155622	3	HSC_35	CRE	HSC_CRE_35	1.18910726146101	2.06082482580529	0.322916666666667	0.290076335877863
HSC_35.CATGCCTAGAGAACAG	-1.36152252534287	7.23280197178087	0	HSC_35	CRE	HSC_CRE_35	1.0915951805686	2.82329246527862	0.1875	0.519083969465649
HSC_35.CATGCCTAGCAAATCA	9.72776862999542	0.254692135202505	9	HSC_35	NA	NA	0.310397543698976	0.310397543698976	2.53125	2.61832061068702
HSC_35.CATGCCTAGTCAATAG	0.519037813154294	-9.23583358730116	4	HSC_35	CRE	HSC_CRE_35	1.63213888523205	0.707395563989	0.760416666666667	2.19847328244275
HSC_35.CATGCCTCACGGCTAC	0.147795170751645	5.41435962711535	0	HSC_35	KO	HSC_KO_35	2.03514476014304	3.04261966862113	0.0520833333333333	0.175572519083969
HSC_35.CATGCCTGTGCAACGA	9.28179141899688	-0.194535972726725	9	HSC_35	NA	NA	0	0.717005926167722	2.52083333333333	2.51145038167939
HSC_35.CATGCCTGTGCATCTA	-1.9150431452121	8.6137614825841	11	HSC_35	KO	HSC_KO_35	2.70999369102476	1.88883661405088	0.125	0.610687022900763
HSC_35.CATGCCTTCCACGCAG	-1.06695857623474	7.1534081081029	0	HSC_35	KO	HSC_KO_35	3.88168622843368	2.2656558573446	0.135416666666667	0.435114503816794
HSC_35.CATGCCTTCCGCGTTT	9.57829925438507	-0.0713747760180458	9	HSC_35	NA	NA	0	0	1.72916666666667	2.16030534351145
HSC_35.CATGCCTTCGAGAACG	-1.23470357039826	7.16877609287462	0	HSC_35	KO	HSC_KO_35	4.29038054023803	3.54377599739956	0.1875	0.32824427480916
HSC_35.CATGCCTTCTGCGTAA	1.7540025415097	-9.97818321193495	4	HSC_35	KO	HSC_KO_35	1.55205474439986	0.806648619133633	0.395833333333333	1.77099236641221
HSC_35.CATGGCGAGCTGCAAG	0.317211181131436	0.933972654687978	1	HSC_35	CRE	HSC_CRE_35	0	1.91773334807593	0.1875	0.305343511450382
HSC_35.CATGGCGGTATTACCG	1.1337063016568	4.85112052952013	0	HSC_35	KO	HSC_KO_35	1.27405701930314	1.27405701930314	0.15625	0.16793893129771
HSC_35.CATGGCGGTCCTCTTG	4.51980277916534	-1.21042561734953	6	HSC_35	KO	HSC_KO_35	1.36071263763164	0	0.625	0.244274809160305
HSC_35.CATGGCGGTCGCATCG	2.82503959557159	-4.00538510288038	3	HSC_35	CRE	HSC_CRE_35	0	0	0.427083333333333	0.396946564885496
HSC_35.CATGGCGGTTCCACTC	-1.47292980531113	4.65472084079943	1	HSC_35	KO	HSC_KO_35	2.11970640044982	1.5399476131621	0.09375	0.16030534351145
HSC_35.CATGGCGTCCTATGTT	0.572366088834836	5.42579990421496	0	HSC_35	KO	HSC_KO_35	3.10760996773239	0	0.0833333333333333	0.221374045801527
HSC_35.CATTATCAGAAGGGTA	-6.15294149497406	4.18843942676745	17	HSC_35	CRE	HSC_CRE_35	1.97723927763111	2.59864824950816	0.114583333333333	0.16030534351145
HSC_35.CATTATCAGCTCTCGG	2.09080263992889	-3.36856097186842	3	HSC_35	CRE	HSC_CRE_35	0	1.46864903036578	0.40625	0.312977099236641
HSC_35.CATTATCAGGATGCGT	0.588890522924497	4.58106428180895	1	HSC_35	KO	HSC_KO_35	0	0	0.114583333333333	0.244274809160305
HSC_35.CATTATCAGTGCGTGA	0.188127845731809	4.75046592746935	1	HSC_35	CRE	HSC_CRE_35	1.41706601978664	2.81090758654192	0.15625	0.137404580152672
HSC_35.CATTATCCAAGGCTCC	10.258646697012	1.40083008800707	9	HSC_35	NA	NA	0	0	1.69791666666667	3.12977099236641
HSC_35.CATTATCGTACACCGC	-0.871070861610339	3.53750473056994	1	HSC_35	KO	HSC_KO_35	4.24325553618555	0	0.09375	0.206106870229008
HSC_35.CATTATCGTCATGCCG	-3.43903020003693	6.21706443821154	2	HSC_35	KO	HSC_KO_35	1.17997201729242	2.30429688223136	0.177083333333333	0.221374045801527
HSC_35.CATTATCGTTCCATGA	-0.736031636389659	7.70814090763292	11	HSC_35	KO	HSC_KO_35	0	3.24734194735429	0.0520833333333333	0.137404580152672
HSC_35.CATTATCTCAAACAAG	-0.45571140179293	4.31440359150133	1	HSC_35	CRE	HSC_CRE_35	2.54307728264287	1.59050990254858	0.104166666666667	0.114503816793893
HSC_35.CATTATCTCAACCATG	0.197963983026578	6.38547187839708	0	HSC_35	CRE	HSC_CRE_35	3.70515409978202	2.02938239688531	0.166666666666667	0.366412213740458
HSC_35.CATTCGCAGAAACGAG	-0.298351585658954	5.63260417972765	0	HSC_35	CRE	HSC_CRE_35	3.61879421784813	2.49872291743621	0.15625	0.206106870229008
HSC_35.CATTCGCAGCTAGCCC	-2.74756529906647	3.05698424373827	2	HSC_35	KO	HSC_KO_35	1.77355639356762	1.96216475244636	0.40625	0.374045801526718
HSC_35.CATTCGCAGTCGTTTG	-0.740283146294521	7.34496646915636	0	HSC_35	NA	NA	1.26212700724217	1.80267569149187	0.15625	0.236641221374046
HSC_35.CATTCGCAGTTTCCTT	-0.162096082958148	6.65258604084215	0	HSC_35	CRE	HSC_CRE_35	2.95181118853687	0	0.0729166666666667	0.0916030534351145
HSC_35.CATTCGCCAAACGCGA	2.02149888893707	0.70798295532427	1	HSC_35	CRE	HSC_CRE_35	0	1.17283712358789	0.208333333333333	0.305343511450382
HSC_35.CATTCGCCAGGTGGAT	-1.63398352244751	4.49673753772936	0	HSC_35	CRE	HSC_CRE_35	3.02987915866489	2.75817590126603	0.104166666666667	0.137404580152672
HSC_35.CATTCGCTCACGATGT	2.09384581467254	-3.65811628307142	3	HSC_35	KO	HSC_KO_35	1.0284123854335	0	0.40625	0.389312977099237
HSC_35.CATTCGCTCCAGGGCT	0.147641748395993	4.48766428028307	1	HSC_35	CRE	HSC_CRE_35	0	1.3787668428104	0.1875	0.145038167938931
HSC_35.CATTCGCTCCGTAGGC	-3.00551608184235	6.55033021961413	2	HSC_35	NA	NA	2.13246502816954	2.639939921706	0.541666666666667	0.625954198473282
HSC_35.CATTCGCTCGGTTAAC	9.30553028008087	0.766212282526113	9	HSC_35	NA	NA	0	0.60927749638376	2.20833333333333	2.04580152671756
HSC_35.CATTCGCTCTAACTGG	1.14010772129638	5.55517631565294	0	HSC_35	CRE	HSC_CRE_35	0	0	0.1875	0.16030534351145
HSC_35.CCAATCCAGAGCCTAG	0.627913207021787	2.05348545108996	1	HSC_35	NA	NA	0	1.9392540771497	0.25	0.312977099236641
HSC_35.CCAATCCAGCGTTGCC	-3.82636263945954	5.21326452289782	2	HSC_35	CRE	HSC_CRE_35	2.68012774048259	3.33839648042313	0.0833333333333333	0.137404580152672
HSC_35.CCAATCCAGTCTTGCA	0.846416563001706	2.11060267482958	1	HSC_35	KO	HSC_KO_35	1.34739250373263	2.25571790787186	0.166666666666667	0.290076335877863
HSC_35.CCAATCCCACTTCTGC	1.30877265354736	-0.0540111681345924	1	HSC_35	KO	HSC_KO_35	1.31322083398467	0	0.229166666666667	0.137404580152672
HSC_35.CCAATCCCAGCTTCGG	3.67455932518585	-0.475922437560938	6	HSC_35	CRE	HSC_CRE_35	0.906650316091981	0	0.208333333333333	0.282442748091603
HSC_35.CCAATCCGTACCATCA	2.0337078275357	4.4184957126256	1	HSC_35	CRE	HSC_CRE_35	1.62716427369335	0	0.322916666666667	0.32824427480916
HSC_35.CCAATCCGTATAGTAG	-3.59071996787445	6.03774028812609	2	HSC_35	KO	HSC_KO_35	1.96685650847627	2.16162199915324	0.25	0.320610687022901
HSC_35.CCAATCCGTATGCTTG	-4.67484310248749	4.32665735279284	2	HSC_35	KO	HSC_KO_35	2.29354524743422	4.19479401844554	0.145833333333333	0.145038167938931
HSC_35.CCAATCCGTCAATGTC	10.3471133412991	1.31109601055346	9	HSC_35	NA	NA	0	0.375405041302363	1.07291666666667	2
HSC_35.CCAATCCTCACCTTAT	1.3118718566571	4.86570268665514	0	HSC_35	CRE	HSC_CRE_35	0	0	0.104166666666667	0.106870229007634
HSC_35.CCAATCCTCCTTCAAT	-4.41612532714264	4.35430675541124	2	HSC_35	CRE	HSC_CRE_35	3.37753801648149	2.71795266610118	0.166666666666667	0.267175572519084
HSC_35.CCAATCCTCTCCGGTT	3.3368894757901	-0.25170862878599	6	HSC_35	KO	HSC_KO_35	1.5185714016757	0	0.260416666666667	0.251908396946565
HSC_35.CCAATCCTCTTAACCT	-1.30097559073822	7.83421760593615	11	HSC_35	CRE	HSC_CRE_35	0	3.02994610060845	0.135416666666667	0.343511450381679
HSC_35.CCACCTAAGACGCTTT	-4.76128938773529	4.2665296176549	2	HSC_35	CRE	HSC_CRE_35	0	2.08903795286907	0.239583333333333	0.305343511450382
HSC_35.CCACCTAAGGCCCTTG	9.35615989586456	0.825204310762502	9	HSC_35	NA	NA	0	0	1.55208333333333	1.79389312977099
HSC_35.CCACCTACAGACGCAA	1.08339497467621	4.23681694065294	1	HSC_35	KO	HSC_KO_35	0	0	0.125	0.16030534351145
HSC_35.CCACCTACATTAGGCT	4.68701097389801	-0.0271132012728675	6	HSC_35	CRE	HSC_CRE_35	0	0.878818981212867	0.239583333333333	0.473282442748092
HSC_35.CCACCTAGTTCACCTC	-3.09893444159882	4.28103261982165	2	HSC_35	CRE	HSC_CRE_35	0	3.43277830685243	0.0416666666666667	0.0687022900763359
HSC_35.CCACCTATCAAGATCC	-4.12178328612702	-0.259640040052317	1	HSC_35	KO	HSC_KO_35	1.05050045916668	1.05050045916668	0.208333333333333	0.389312977099237
HSC_35.CCACCTATCCTCAACC	1.43861982246978	4.64469724689684	0	HSC_35	KO	HSC_KO_35	0	1.19533919091669	0.1875	0.198473282442748
HSC_35.CCACCTATCGGCGCAT	1.22071132084472	-0.0570935031298622	1	HSC_35	CRE	HSC_CRE_35	0	0	0.177083333333333	0.312977099236641
HSC_35.CCACGGACAAAGAATC	-2.2284957466449	5.82776170765124	2	HSC_35	KO	HSC_KO_35	2.65364177493509	3.85481487485703	0.135416666666667	0.137404580152672
HSC_35.CCACGGACAACTGCTA	-1.15460982898133	5.36765771900377	1	HSC_35	CRE	HSC_CRE_35	2.13448301971539	2.66825656090233	0.25	0.450381679389313
HSC_35.CCACGGACAATCCGAT	-4.82008293250458	0.631220875131704	8	HSC_35	NA	NA	0	0	0	0.00763358778625954
HSC_35.CCACGGACAGCGTAAG	9.76681873222931	0.364055810319997	9	HSC_35	NA	NA	0	0	1.45833333333333	2.16030534351145
HSC_35.CCACGGACATAAGACA	0.258475929704739	6.60159784351549	0	HSC_35	KO	HSC_KO_35	1.26558805712957	2.41418975366491	0.145833333333333	0.282442748091603
HSC_35.CCACGGACATTAGGCT	-1.89203217605011	8.38278347049914	11	HSC_35	NA	NA	2.5289778319901	3.72309688203511	0.34375	0.381679389312977
HSC_35.CCACGGAGTCGAACAG	-5.42903688529389	-0.819241812628888	8	HSC_35	NA	NA	0	3.54179719589195	0.1875	0.618320610687023
HSC_35.CCACGGAGTTAAGAAC	-0.358752459081576	3.99269586597643	1	HSC_35	CRE	HSC_CRE_35	2.2662366553995	2.2662366553995	0.208333333333333	0.282442748091603
HSC_35.CCACGGAGTTCCACGG	-0.494307720827625	3.86048990284166	1	HSC_35	KO	HSC_KO_35	0	3.04261966862113	0.09375	0.0916030534351145
HSC_35.CCACGGATCATTGCCC	-3.57250907996552	4.4885788539525	2	HSC_35	KO	HSC_KO_35	2.69544810697013	2.32318182948587	0.104166666666667	0.137404580152672
HSC_35.CCACGGATCCACGTGG	-3.71351841071503	5.34502130542956	2	HSC_35	CRE	HSC_CRE_35	0	2.19155582876359	0.114583333333333	0.122137404580153
HSC_35.CCACGGATCGCTGATA	-4.3322487173404	5.58129507099352	2	HSC_35	KO	HSC_KO_35	1.55332694264181	3.54224949704005	0.15625	0.389312977099237
HSC_35.CCACTACAGTATTGGA	1.02947005650146	-0.384117635143183	1	HSC_35	NA	NA	2.03318070394674	1.6060332916329	0.59375	0.526717557251908
HSC_35.CCACTACCAAACCCAT	9.46094009300811	0.53841918503008	9	HSC_35	NA	NA	0	0.384222298740103	2.125	2.05343511450382
HSC_35.CCACTACGTAAACCTC	-1.17353060820954	7.00621324573717	0	HSC_35	KO	HSC_KO_35	3.84800984605991	0	0.145833333333333	0.16030534351145
HSC_35.CCACTACGTAACGACG	9.59153053185089	0.118396816598989	9	HSC_35	NA	NA	2.38135611403777	1.23979101564195	0.645833333333333	1.21374045801527
HSC_35.CCACTACGTAGCTGCC	-0.913192510398791	4.95783191715441	0	HSC_35	KO	HSC_KO_35	0	2.82124722950691	0.104166666666667	0.351145038167939
HSC_35.CCACTACGTCGACTAT	-2.64823678115265	6.21740013157091	2	HSC_35	CRE	HSC_CRE_35	3.22504035989753	2.83925737038806	0.125	0.145038167938931
HSC_35.CCAGCGAAGTGGGATC	0.92805668732269	2.94974523578844	1	HSC_35	CRE	HSC_CRE_35	1.73339425326688	1.73339425326688	0.125	0.229007633587786
HSC_35.CCAGCGACAGGGAGAG	-3.16146901229279	5.38110834156237	2	HSC_35	CRE	HSC_CRE_35	3.55610391942412	2.14726801169791	0.104166666666667	0.16030534351145
HSC_35.CCAGCGAGTACAGTTC	-4.0523095426883	4.52524953876696	2	HSC_35	CRE	HSC_CRE_35	1.54428018710154	4.40746487571533	0.09375	0.206106870229008
HSC_35.CCAGCGAGTAGCTCCG	9.63858768364532	0.95169895683489	9	HSC_35	NA	NA	0	0.783494051134694	1.9375	2.36641221374046
HSC_35.CCAGCGAGTAGCTTGT	-1.11055567839997	5.47416883503161	0	HSC_35	CRE	HSC_CRE_35	2.20976673502747	3.05795447311522	0.0729166666666667	0.16030534351145
HSC_35.CCAGCGAGTCAGAAGC	9.4601428212796	1.21471076999865	9	HSC_35	NA	NA	0	1.21765465387601	0.854166666666667	2.0763358778626
HSC_35.CCAGCGAGTCCGCTGA	2.89534899613006	-1.52674973214903	3	HSC_35	KO	HSC_KO_35	2.3155344410912	2.3155344410912	0.270833333333333	0.145038167938931
HSC_35.CCAGCGATCCGGCACA	-2.43716123679535	6.75649124180041	0	HSC_35	NA	NA	1.8469503650319	2.8344691326209	0.364583333333333	0.404580152671756
HSC_35.CCAGCGATCGCTGATA	0.677190631834103	6.03019720112047	0	HSC_35	KO	HSC_KO_35	0	0	0.0833333333333333	0.083969465648855
HSC_35.CCAGCGATCGTCTGAA	0.333211273161008	7.18793016468249	0	HSC_35	CRE	HSC_CRE_35	0	0	0.114583333333333	0.198473282442748
HSC_35.CCATGTCAGGTCGGAT	-0.965808212551044	4.58394151722155	1	HSC_35	KO	HSC_KO_35	0	0	0.104166666666667	0.137404580152672
HSC_35.CCATGTCAGTGTACTC	-1.07746115306275	6.39937644993029	0	HSC_35	CRE	HSC_CRE_35	1.60211828392297	3.03580249924105	0.09375	0.190839694656489
HSC_35.CCATGTCCAACTGCTA	1.46522733589752	5.04423862491808	0	HSC_35	KO	HSC_KO_35	0	1.95401084829981	0.125	0.152671755725191
HSC_35.CCATGTCCAATAACGA	-3.98256710151093	5.7265897372838	2	HSC_35	KO	HSC_KO_35	3.07854746537293	3.14020521215121	0.25	0.442748091603053
HSC_35.CCATGTCCACGTTGGC	1.28882512470825	5.07056814228258	0	HSC_35	CRE	HSC_CRE_35	2.82050467420199	0	0.09375	0.145038167938931
HSC_35.CCATGTCCAGACAAAT	-0.172798812183307	6.35962253605089	0	HSC_35	KO	HSC_KO_35	3.43495544623391	1.79259328900454	0.0625	0.145038167938931
HSC_35.CCATGTCCATACAGCT	-1.30984356978791	-0.59821020270624	13	HSC_35	CRE	HSC_CRE_35	0	1.51537695203021	0.197916666666667	0.229007633587786
HSC_35.CCATGTCGTCCAACTA	-1.72765520194428	3.6203885654088	1	HSC_35	CRE	HSC_CRE_35	0	2.5962324558422	0.197916666666667	0.267175572519084
HSC_35.CCATGTCGTCTAGCCG	-2.87897112944977	4.63879209552965	2	HSC_35	KO	HSC_KO_35	3.65110108364025	2.8933232868864	0.135416666666667	0.221374045801527
HSC_35.CCATGTCGTTTGTGTG	10.0296179952298	1.14323419128618	9	HSC_35	NA	NA	0	0	1.3125	2.06106870229008
HSC_35.CCATGTCTCCCTCAGT	1.22477647682769	5.61502224003039	0	HSC_35	KO	HSC_KO_35	3.11478229717614	0	0.125	0.114503816793893
HSC_35.CCATGTCTCTTGTACT	-4.21199968436615	3.80437475239	2	HSC_35	CRE	HSC_CRE_35	3.69553266501042	4.03650837023612	0.135416666666667	0.206106870229008
HSC_35.CCATTCGAGAATTGTG	-0.957713305744098	7.73018032108507	11	HSC_35	CRE	HSC_CRE_35	1.82895755035911	3.30089655004399	0.0625	0.122137404580153
HSC_35.CCATTCGAGTGAACAT	-0.123521148952411	6.63273387943468	0	HSC_35	KO	HSC_KO_35	1.4118798241566	0	0.0625	0.152671755725191
HSC_35.CCATTCGAGTTGAGTA	1.52137824913604	1.99153381382189	1	HSC_35	KO	HSC_KO_35	3.67302239762303	0	0.125	0.190839694656489
HSC_35.CCATTCGCAGTCAGCC	-0.619129203053878	3.34334474598131	1	HSC_35	KO	HSC_KO_35	2.47360439367973	2.47360439367973	0.25	0.427480916030534
HSC_35.CCATTCGCAGTCTTCC	9.64346477409942	1.59973555599413	9	HSC_35	NA	NA	0	0	1.40625	2.10687022900763
HSC_35.CCATTCGCATGCAACT	2.06834599396332	0.748994169580557	1	HSC_35	KO	HSC_KO_35	2.00805820937148	2.90125150034179	0.177083333333333	0.183206106870229
HSC_35.CCATTCGGTAAAGGAG	-4.76670482734101	-0.536858739507578	1	HSC_35	CRE	HSC_CRE_35	3.85764121745031	2.32929562660649	0.145833333333333	0.396946564885496
HSC_35.CCATTCGGTGTTCGAT	0.422599405256345	2.83072072063646	1	HSC_35	KO	HSC_KO_35	2.96117243734397	3.10790161750974	0.208333333333333	0.259541984732824
HSC_35.CCATTCGTCTCCGGTT	-0.334603115710185	4.49552684818468	0	HSC_35	NA	NA	2.00078842230441	1.43447530317095	0.364583333333333	0.320610687022901
HSC_35.CCCAATCAGTCGAGTG	-1.93152859786408	2.61707573925219	0	HSC_35	KO	HSC_KO_35	0	0	0.0104166666666667	0.0534351145038168
HSC_35.CCCAATCAGTTCGCAT	10.2701565923367	1.05712252651415	9	HSC_35	NA	NA	0	0	1.22916666666667	2.05343511450382
HSC_35.CCCAATCCAGTACACT	-2.32487872222321	5.51503616367541	0	HSC_35	CRE	HSC_CRE_35	1.94934657855389	1.94934657855389	0.09375	0.145038167938931
HSC_35.CCCAATCCATCGTCGG	3.33711311241729	0.67916101013384	1	HSC_35	KO	HSC_KO_35	1.23796250099039	0	0.15625	0.122137404580153
HSC_35.CCCAATCGTCCAACTA	4.51663276573761	-0.390048982751749	6	HSC_35	CRE	HSC_CRE_35	1.16808267864336	0	0.302083333333333	0.290076335877863
HSC_35.CCCAATCTCCTAGAAC	1.92069217583282	-2.65593558753767	3	HSC_35	CRE	HSC_CRE_35	3.15860554639502	2.50706559732876	0.333333333333333	0.259541984732824
HSC_35.CCCAGTTAGCTGTCTA	1.99668213745697	-1.62181359733381	3	HSC_35	KO	HSC_KO_35	0	0	0.291666666666667	0.229007633587786
HSC_35.CCCAGTTAGGTGACCA	0.431130081621243	2.65868454967699	1	HSC_35	CRE	HSC_CRE_35	0	0	0.166666666666667	0.0916030534351145
HSC_35.CCCAGTTCAGCTGCAC	2.06029316803558	2.61028677021227	1	HSC_35	KO	HSC_KO_35	0	0	0.208333333333333	0.152671755725191
HSC_35.CCCAGTTCAGGTGCCT	0.756282776800229	6.08753829990587	0	HSC_35	KO	HSC_KO_35	0	0	0.09375	0.122137404580153
HSC_35.CCCAGTTCATGGTCTA	0.568981260267331	-7.3906969448451	5	HSC_35	NA	NA	1.21066414818656	1.21066414818656	0.3125	0.526717557251908
HSC_35.CCCAGTTCATGTTGAC	1.8167090119992	-3.10027641261854	3	HSC_35	KO	HSC_KO_35	0	0	0.59375	0.33587786259542
HSC_35.CCCAGTTGTCCGTTAA	-1.2691793737735	3.78677803074083	1	HSC_35	CRE	HSC_CRE_35	0	2.39487046710432	0.09375	0.129770992366412
HSC_35.CCCAGTTGTCTTGTCC	-1.1562409100856	3.95320611988268	0	HSC_35	KO	HSC_KO_35	2.39275962015972	2.39275962015972	0.114583333333333	0.114503816793893
HSC_35.CCCAGTTGTTCAGGCC	-0.628130823167728	5.87262970005236	0	HSC_35	CRE	HSC_CRE_35	0	1.68415373591483	0.0833333333333333	0.129770992366412
HSC_35.CCCAGTTTCAGCTCTC	-0.830720871480868	5.79208427463732	0	HSC_35	KO	HSC_KO_35	0	1.72386818199627	0.0729166666666667	0.129770992366412
HSC_35.CCCATACCAAATTGCC	0.165139526334836	5.1838389018651	0	HSC_35	NA	NA	2.58323515477029	2.96320149510349	0.125	0.083969465648855
HSC_35.CCCATACTCAGGATCT	-1.41006210425751	3.8347759822484	0	HSC_35	CRE	HSC_CRE_35	2.96088294434551	0	0.0208333333333333	0.0458015267175573
HSC_35.CCCTCCTAGACTTTCG	-3.81420209983246	-0.146316947591685	1	HSC_35	KO	HSC_KO_35	0	0	0.104166666666667	0.129770992366412
HSC_35.CCCTCCTAGCCACGCT	-3.81506207564728	5.61184125934801	2	HSC_35	KO	HSC_KO_35	4.14155157628113	3.981834277104	0.15625	0.404580152671756
HSC_35.CCCTCCTAGGACCACA	-2.32682910540955	4.78406911884508	2	HSC_35	CRE	HSC_CRE_35	0	3.55697660758231	0.208333333333333	0.16030534351145
HSC_35.CCCTCCTAGGGTCGAT	1.07313820740326	-2.70870620216169	3	HSC_35	KO	HSC_KO_35	0.885207636815767	0.885207636815767	0.802083333333333	0.557251908396947
HSC_35.CCCTCCTAGTCAATAG	1.03018054386718	-2.40256482566633	3	HSC_35	CRE	HSC_CRE_35	0	0.588391749409951	1.42708333333333	1.18320610687023
HSC_35.CCCTCCTCAAACAACA	-4.45348814109223	3.39591699634752	2	HSC_35	KO	HSC_KO_35	1.90667306245649	2.76630108812347	0.5625	0.931297709923664
HSC_35.CCCTCCTCAATGAATG	-4.01281049826996	-0.204389514577769	1	HSC_35	KO	HSC_KO_35	4.22781964695506	1.43924329833117	0.25	0.297709923664122
HSC_35.CCCTCCTCAATGTAAG	-0.396375074776576	6.87885719333849	0	HSC_35	CRE	HSC_CRE_35	3.70243909968372	2.42625022963541	0.229166666666667	0.343511450381679
HSC_35.CCCTCCTCACTTCTGC	-0.715696856173442	6.95569902454577	1	HSC_35	CRE	HSC_CRE_35	2.59100234052	1.11749615371311	0.239583333333333	0.267175572519084
HSC_35.CCCTCCTCAGACACTT	-4.02971342185395	-0.322648646486185	1	HSC_35	CRE	HSC_CRE_35	0	3.06118201441153	0.229166666666667	0.305343511450382
HSC_35.CCCTCCTCATAGAAAC	9.62769576927765	0.295611439096548	9	HSC_35	NA	NA	0.348098486726186	0	2.36458333333333	2.16030534351145
HSC_35.CCCTCCTTCAACCAAC	0.27489951273544	-2.36790758575239	3	HSC_35	CRE	HSC_CRE_35	1.1524400913823	0	0.208333333333333	0.32824427480916
HSC_35.CCCTCCTTCACTTCAT	4.5835764112149	-0.437913807285212	6	HSC_35	NA	NA	0.946833860746657	0	0.322916666666667	0.282442748091603
HSC_35.CCCTCCTTCATTGCCC	0.922190636602475	6.72269207035265	0	HSC_35	CRE	HSC_CRE_35	0	0	0.177083333333333	0.351145038167939
HSC_35.CCGGGATAGTCGTACT	1.23481461426361	4.83879285846911	1	HSC_35	KO	HSC_KO_35	3.30855207097142	1.56101275503263	0.229166666666667	0.282442748091603
HSC_35.CCGGGATCAAAGGTGC	-2.54729798415558	4.97401052509508	2	HSC_35	KO	HSC_KO_35	1.76077704654095	2.73766512164114	0.0833333333333333	0.16030534351145
HSC_35.CCGGGATCACCGTTGG	-0.068282425197528	6.41511112247667	0	HSC_35	KO	HSC_KO_35	1.31541077985883	0	0.177083333333333	0.145038167938931
HSC_35.CCGGGATCAGCATACT	-1.25826075652497	4.09284692798815	0	HSC_35	CRE	HSC_CRE_35	3.95866727756786	1.8146205105463	0.0625	0.106870229007634
HSC_35.CCGGGATCATATACCG	3.38962337395294	0.885371146547414	6	HSC_35	CRE	HSC_CRE_35	0	2.45663825465847	0.1875	0.190839694656489
HSC_35.CCGGGATCATCGGTTA	-4.12125804999726	5.7120953181859	2	HSC_35	CRE	HSC_CRE_35	2.42774063794329	4.39546920187431	0.208333333333333	0.175572519083969
HSC_35.CCGGGATGTACGAAAT	10.2712781133328	1.38692241703234	9	HSC_35	NA	NA	0	0.312687113567717	1.60416666666667	3.25954198473282
HSC_35.CCGGGATGTCTACCTC	0.0326623024616974	-6.77178281749525	5	HSC_35	NA	NA	0	1.10343544914354	0.739583333333333	0.977099236641221
HSC_35.CCGGGATGTTATCCGA	1.44375714680298	-3.7356197258357	3	HSC_35	NA	NA	1.60922461322783	1.60922461322783	0.572916666666667	0.465648854961832
HSC_35.CCGGGATTCAACTCTT	-2.6971693334903	5.54764944111071	0	HSC_35	KO	HSC_KO_35	3.98959152967007	3.53063106297739	0.09375	0.145038167938931
HSC_35.CCGGGATTCTTACCGC	9.81526443382843	1.66666179691515	9	HSC_35	NA	NA	1.63338139917904	1.11860479462432	0.333333333333333	0.480916030534351
HSC_35.CCGGTAGAGGATATAC	0.548603266683652	6.40047651325426	0	HSC_35	KO	HSC_KO_35	2.14360348589712	1.56131017941111	0.125	0.312977099236641
HSC_35.CCGGTAGAGTGGAGAA	-6.94675806144135	3.89095026050768	17	HSC_35	NA	NA	2.32501119866063	3.1417488352891	0.3125	0.381679389312977
HSC_35.CCGGTAGCAATCGGTT	-0.228514402898715	6.95023351703844	0	HSC_35	CRE	HSC_CRE_35	3.0567470892958	1.80246418702726	0.114583333333333	0.206106870229008
HSC_35.CCGGTAGCAGTTAACC	-3.20373275855439	3.96718841587267	2	HSC_35	NA	NA	0.87131314047882	3.81730592187871	0.21875	0.435114503816794
HSC_35.CCGGTAGGTAGCTTGT	-0.718872710856364	3.29992300068102	1	HSC_35	CRE	HSC_CRE_35	0	2.0785670335349	0.125	0.175572519083969
HSC_35.CCGGTAGGTCGACTAT	0.206983059850766	3.0652230361577	1	HSC_35	CRE	HSC_CRE_35	0	0	0.0729166666666667	0.114503816793893
HSC_35.CCGGTAGGTGACCAAG	2.01456758400543	1.40899854694567	1	HSC_35	KO	HSC_KO_35	0	2.13413264524931	0.21875	0.274809160305344
HSC_35.CCGGTAGGTGTGGCTC	-1.1700971422519	7.30198627506457	0	HSC_35	KO	HSC_KO_35	3.96232870721313	0	0.104166666666667	0.083969465648855
HSC_35.CCGGTAGGTTGGTAAA	3.43157073876007	-0.444550188434504	6	HSC_35	KO	HSC_KO_35	1.47537638654094	0	0.177083333333333	0.244274809160305
HSC_35.CCGGTAGTCAATCACG	-0.758791163357661	2.88265472446642	1	HSC_35	CRE	HSC_CRE_35	1.41446740078884	1.41446740078884	0.145833333333333	0.190839694656489
HSC_35.CCGGTAGTCATCACCC	4.37997171303375	-0.246994855058573	6	HSC_35	KO	HSC_KO_35	1.34214776698031	0	0.166666666666667	0.244274809160305
HSC_35.CCGGTAGTCATCGGAT	-3.93975689986603	4.62479930912218	2	HSC_35	NA	NA	4.27409514072297	3.76555655268827	0.302083333333333	0.488549618320611
HSC_35.CCGTACTAGAGCAATT	0.559947461095883	3.73509031330309	1	HSC_35	KO	HSC_KO_35	2.00231072315989	2.00231072315989	0.166666666666667	0.206106870229008
HSC_35.CCGTACTAGCCACGTC	-5.70593145469086	0.317501006471731	8	HSC_35	NA	NA	0	3.50325491894957	0.104166666666667	0.137404580152672
HSC_35.CCGTACTAGTCTCCTC	9.58766147514923	0.828873334276296	9	HSC_35	NA	NA	0	0	1.64583333333333	1.88549618320611
HSC_35.CCGTACTCAAATCCGT	1.90591594597442	-3.48649972881117	3	HSC_35	CRE	HSC_CRE_35	0	0	0.572916666666667	0.389312977099237
HSC_35.CCGTACTCAACTGGCC	-2.68760994056122	5.760580120432	0	HSC_35	KO	HSC_KO_35	2.66445028507651	2.66445028507651	0.135416666666667	0.229007633587786
HSC_35.CCGTACTCAGGGTACA	-1.33074238875763	3.42904430423937	1	HSC_35	CRE	HSC_CRE_35	4.22984817712097	3.07299037367214	0.145833333333333	0.137404580152672
HSC_35.CCGTACTCAGTGGGAT	0.133637279478146	6.93100696598253	0	HSC_35	KO	HSC_KO_35	2.78486113153141	1.80267569149187	0.239583333333333	0.198473282442748
HSC_35.CCGTACTGTGATGTCT	-1.24172654727356	0.312462625848867	13	HSC_35	CRE	HSC_CRE_35	2.59692199152242	2.59692199152242	0.15625	0.213740458015267
HSC_35.CCGTACTGTGCAGGTA	-4.63140705207245	5.23663860355578	2	HSC_35	KO	HSC_KO_35	3.63188640016007	1.83335888087173	0.114583333333333	0.206106870229008
HSC_35.CCGTGGAAGTGTGAAT	0.233435124364926	5.34974771534166	0	HSC_35	CRE	HSC_CRE_35	3.37765190959656	2.71806280039464	0.104166666666667	0.0534351145038168
HSC_35.CCGTGGACACCAACCG	2.21744224449737	0.519928989755727	1	HSC_35	KO	HSC_KO_35	0	1.80691893083543	0.0625	0.16030534351145
HSC_35.CCGTGGACATCTGGTA	-0.821410327943729	6.17826086078844	0	HSC_35	CRE	HSC_CRE_35	1.36579972561463	3.19256661147817	0.125	0.297709923664122
HSC_35.CCGTGGACATTCTCAT	9.39958736321075	0.951565680849172	9	HSC_35	NA	NA	0.472643645864876	0.472643645864876	1.25	1.32824427480916
HSC_35.CCGTGGAGTATGAAAC	-1.20860603431122	5.11079698597155	0	HSC_35	KO	HSC_KO_35	2.11104849373699	3.71144583889311	0.125	0.16793893129771
HSC_35.CCGTGGATCCAGTAGT	3.41880270859344	-0.860429199588679	6	HSC_35	KO	HSC_KO_35	0	2.17709516742058	0.333333333333333	0.305343511450382
HSC_35.CCGTGGATCCTGCAGG	0.233956605402066	4.42196756397448	1	HSC_35	CRE	HSC_CRE_35	3.16626238248023	1.56578786619843	0.114583333333333	0.137404580152672
HSC_35.CCGTGGATCCTTCAAT	-0.979871123823093	3.77597385441027	0	HSC_35	CRE	HSC_CRE_35	0	0	0.114583333333333	0.106870229007634
HSC_35.CCGTGGATCGGATGTT	0.663313120809628	4.54301076923571	1	HSC_35	KO	HSC_KO_35	1.69750433777891	0	0.104166666666667	0.114503816793893
HSC_35.CCGTGGATCTCCAACC	0.697504013982846	4.41417175327501	1	HSC_35	KO	HSC_KO_35	2.51371580201483	0	0.0833333333333333	0.0916030534351145
HSC_35.CCGTTCAAGCGTGAAC	0.944595903364255	6.33506637607775	0	HSC_35	CRE	HSC_CRE_35	0	0	0.104166666666667	0.267175572519084
HSC_35.CCGTTCAAGTCTCAAC	-1.1482870278682	5.77391630207262	0	HSC_35	KO	HSC_KO_35	0	2.41226070108317	0.125	0.213740458015267
HSC_35.CCGTTCACAAGAGGCT	10.187942236868	1.36027914081774	9	HSC_35	NA	NA	0	0	1.63541666666667	3.0381679389313
HSC_35.CCGTTCACAAGTTGTC	0.63222190758331	3.64200836216173	1	HSC_35	CRE	HSC_CRE_35	2.42124933322287	3.06897510707273	0.197916666666667	0.16793893129771
HSC_35.CCGTTCACAGATAATG	9.54697105309112	0.14728218113146	9	HSC_35	NA	NA	0	0.41286626224553	1.55208333333333	1.80916030534351
HSC_35.CCGTTCACAGCGAACA	1.44282266518219	0.387839374887563	1	HSC_35	NA	NA	2.51371580201483	0	0.3125	0.343511450381679
HSC_35.CCGTTCACATCGGTTA	10.1900584401761	1.33866244350634	9	HSC_35	NA	NA	0.508820364269584	0	1.65625	3.19083969465649
HSC_35.CCGTTCAGTATAGGGC	-4.35206726172821	4.93393569980822	2	HSC_35	KO	HSC_KO_35	2.7769888780044	3.34642484303393	0.395833333333333	0.412213740458015
HSC_35.CCGTTCAGTCCGAAGA	-2.4048234520282	5.29337841068468	2	HSC_35	KO	HSC_KO_35	0	3.17244872013182	0.114583333333333	0.129770992366412
HSC_35.CCGTTCATCCGTCAAA	9.50621387383087	1.61437660251818	9	HSC_35	NA	NA	0	0	1.77083333333333	1.2824427480916
HSC_35.CCGTTCATCGCCTGAG	-4.53312328437226	5.04641824756823	2	HSC_35	KO	HSC_KO_35	3.61405952260746	3.55511737537934	0.25	0.282442748091603
HSC_35.CCGTTCATCGGAAATA	9.33294174095733	1.02636271511278	9	HSC_35	NA	NA	0	0	1.54166666666667	1.62595419847328
HSC_35.CCTAAAGAGGCGACAT	10.3661973180447	0.966746030199148	9	HSC_35	NA	NA	0	0	1.58333333333333	3.68702290076336
HSC_35.CCTAAAGCAGCCACCA	-1.88975325206177	3.70175844227038	0	HSC_35	CRE	HSC_CRE_35	0	2.84381749568593	0.15625	0.229007633587786
HSC_35.CCTAAAGCATTCGACA	9.23966476341827	1.21866637264452	9	HSC_35	NA	NA	0.387904303079245	0.387904303079245	2.01041666666667	1.51145038167939
HSC_35.CCTAAAGCATTGGTAC	2.16497775932892	-2.34096521343031	3	HSC_35	CRE	HSC_CRE_35	0	0	0.302083333333333	0.320610687022901
HSC_35.CCTAAAGGTATTCGTG	-0.525108918341563	6.40935951267443	0	HSC_35	CRE	HSC_CRE_35	0	2.430335559513	0.104166666666667	0.129770992366412
HSC_35.CCTAAAGGTTGTTTGG	1.09299466034515	3.78008609806261	1	HSC_35	KO	HSC_KO_35	2.3918566071052	0	0.145833333333333	0.137404580152672
HSC_35.CCTAAAGGTTTAGCTG	-3.37366393187897	5.49512153660021	2	HSC_35	CRE	HSC_CRE_35	3.24283838420911	4.00976401505602	0.0729166666666667	0.16793893129771
HSC_35.CCTAAAGTCCTATTCA	9.67571613213165	1.0936734059926	9	HSC_35	NA	NA	0	0	1.71875	1.89312977099237
HSC_35.CCTAAAGTCGCATGGC	-1.61213031390564	6.8621368983861	0	HSC_35	KO	HSC_KO_35	2.34934204738138	2.82124722950691	0.197916666666667	0.183206106870229
HSC_35.CCTACACAGAAGCCCA	-2.83845379928009	5.29177385364733	2	HSC_35	NA	NA	1.24258904077761	2.12748325225147	0.364583333333333	0.511450381679389
HSC_35.CCTACACAGGGAAACA	-1.31738415339844	6.88484149967394	0	HSC_35	KO	HSC_KO_35	3.05940545086189	1.80479417423424	0.104166666666667	0.175572519083969
HSC_35.CCTACACCACATGTGT	0.365385085550382	6.89636951481066	0	HSC_35	CRE	HSC_CRE_35	0	0	0.145833333333333	0.213740458015267
HSC_35.CCTACACCACGCGAAA	0.160953074899747	5.38798147236071	0	HSC_35	KO	HSC_KO_35	0	0	0.0729166666666667	0.267175572519084
HSC_35.CCTACACCATTGGTAC	-0.696169733795093	5.72452407871447	0	HSC_35	CRE	HSC_CRE_35	0	0	0.208333333333333	0.190839694656489
HSC_35.CCTACACGTCATATGC	-2.68787124732392	5.77159219776354	0	HSC_35	KO	HSC_KO_35	2.98476546167621	4.00117724181645	0.197916666666667	0.137404580152672
HSC_35.CCTACACGTCGCATAT	3.38765284439666	0.135446427213766	6	HSC_35	CRE	HSC_CRE_35	0	0	0.21875	0.137404580152672
HSC_35.CCTACACGTGCATCTA	-4.3299429712619	5.85362487827501	2	HSC_35	CRE	HSC_CRE_35	1.25544801441174	3.65431788283011	0.15625	0.236641221374046
HSC_35.CCTACACGTTGGGACA	-1.93486013987915	5.65173154865465	0	HSC_35	CRE	HSC_CRE_35	0	1.7118617553295	0.09375	0.099236641221374
HSC_35.CCTACACTCAACCATG	-0.521244831177161	6.4566512683507	0	HSC_35	KO	HSC_KO_35	2.65444008645291	1.83845369408867	0.135416666666667	0.312977099236641
HSC_35.CCTACACTCGTCCAGG	-0.100365251096652	3.8397136310216	1	HSC_35	KO	HSC_KO_35	3.39951413508307	2.59577307189738	0.114583333333333	0.122137404580153
HSC_35.CCTACCAAGAATGTGT	-4.5649397669162	4.37661319767199	2	HSC_35	KO	HSC_KO_35	2.60937059077613	3.13694380865605	0.15625	0.381679389312977
HSC_35.CCTACCAAGCTCCTTC	-1.35609224418061	-0.812041552913569	13	HSC_35	KO	HSC_KO_35	2.87141760882617	1.88007749934848	0.177083333333333	0.251908396946565
HSC_35.CCTACCAGTACAGTTC	-0.322114079984592	6.97381120716295	0	HSC_35	CRE	HSC_CRE_35	1.89313574700399	1.3402710931407	0.15625	0.206106870229008
HSC_35.CCTACCAGTCTCGTTC	0.660410613027646	1.94517808948717	1	HSC_35	KO	HSC_KO_35	0	1.56369446183241	0.135416666666667	0.106870229007634
HSC_35.CCTAGCTCAAGGCTCC	-2.3102441130008	5.04174810444079	0	HSC_35	KO	HSC_KO_35	0	2.09276742391351	0.03125	0.221374045801527
HSC_35.CCTAGCTCACATGGGA	-2.13633683303253	0.623053608286001	10	HSC_35	CRE	HSC_CRE_35	0	0	0.114583333333333	0.366412213740458
HSC_35.CCTAGCTCACGAGGTA	-0.968390077146457	6.12605529819689	0	HSC_35	CRE	HSC_CRE_35	0	2.21884704134939	0.114583333333333	0.122137404580153
HSC_35.CCTAGCTCAGACGCTC	2.01759526154144	-3.59820360149183	3	HSC_35	CRE	HSC_CRE_35	0	0	0.322916666666667	0.251908396946565
HSC_35.CCTAGCTCAGCTCGAC	9.73627921959503	1.88070565258227	9	HSC_35	NA	NA	0	0.432228208002546	1.11458333333333	1.24427480916031
HSC_35.CCTAGCTCATGTCCTC	0.701766699758603	2.00026327167711	1	HSC_35	CRE	HSC_CRE_35	0	0	0.166666666666667	0.16793893129771
HSC_35.CCTAGCTGTATAATGG	2.52366539856537	-0.735357431871079	6	HSC_35	CRE	HSC_CRE_35	1.96765013569172	0	0.114583333333333	0.129770992366412
HSC_35.CCTAGCTGTGCACGAA	-0.692990734967158	6.91737752948961	0	HSC_35	KO	HSC_KO_35	2.8429470967228	3.35737177895045	0.208333333333333	0.251908396946565
HSC_35.CCTAGCTGTGTATGGG	9.53798362633331	0.396366057741262	9	HSC_35	NA	NA	0	0	1.71875	2.11450381679389
HSC_35.CCTAGCTGTGTTCTTT	-3.24778655150788	5.11904626880846	2	HSC_35	CRE	HSC_CRE_35	0	2.47198915915551	0.0625	0.114503816793893
HSC_35.CCTAGCTGTTACGGAG	10.2720429601346	0.986808119165517	9	HSC_35	NA	NA	0	0.49063454938286	1.02083333333333	1.93129770992366
HSC_35.CCTAGCTTCGGATGGA	1.31541499516113	-3.20070022548475	3	HSC_35	CRE	HSC_CRE_35	0	0	0.333333333333333	0.305343511450382
HSC_35.CCTAGCTTCGGTCCGA	-3.19651177504914	5.34029346500597	2	HSC_35	CRE	HSC_CRE_35	4.57370381134541	4.70029805544421	0.104166666666667	0.122137404580153
HSC_35.CCTAGCTTCGTTTGCC	1.92406985184295	-8.14504856075086	5	HSC_35	CRE	HSC_CRE_35	1.25231671921312	0	0.6875	1.02290076335878
HSC_35.CCTATTACATCTATGG	0.169251591173245	-6.66269868816175	5	HSC_35	NA	NA	0	1.0359160111086	1.51041666666667	2.45038167938931
HSC_35.CCTATTAGTGAGGGTT	-1.85277941802399	8.20812660251818	11	HSC_35	KO	HSC_KO_35	2.65353948035295	0	0.125	0.0916030534351145
HSC_35.CCTATTATCATGTCCC	-6.80178716758148	3.92262941395006	17	HSC_35	KO	HSC_KO_35	1.88717147424948	1.33508949448692	0.177083333333333	0.221374045801527
HSC_35.CCTATTATCTCAAACG	0.375465125051572	3.68272691761217	1	HSC_35	CRE	HSC_CRE_35	0	0	0.0833333333333333	0.259541984732824
HSC_35.CCTATTATCTGAGTGT	4.54815599342926	-0.761595277291916	6	HSC_35	CRE	HSC_CRE_35	0	0	0.270833333333333	0.251908396946565
HSC_35.CCTCAGTAGTGAAGAG	9.37839099785431	0.839124737131216	9	HSC_35	NA	NA	0	0.328670596550486	2.34375	2.77862595419847
HSC_35.CCTCAGTAGTTCGCGC	10.1386716069852	1.21848231350145	9	HSC_35	NA	NA	0	0	1.41666666666667	3.25954198473282
HSC_35.CCTCAGTCAATGCCAT	9.40840503594024	0.736179170953848	9	HSC_35	NA	NA	0	0	1.40625	1.48091603053435
HSC_35.CCTCAGTCACAGATTC	1.38701543232544	1.51877909694872	1	HSC_35	KO	HSC_KO_35	1.33964687019993	1.33964687019993	0.1875	0.183206106870229
HSC_35.CCTCAGTGTTTGACTG	1.5615513028775	-0.979056911719225	3	HSC_35	CRE	HSC_CRE_35	1.1088494470367	2.84763553055944	0.229166666666667	0.33587786259542
HSC_35.CCTCAGTTCCGAACGC	2.3953063192044	-0.00961542333402476	1	HSC_35	NA	NA	0	1.35748827018023	0.229166666666667	0.282442748091603
HSC_35.CCTCAGTTCTGCCAGG	9.37189647575958	0.455923257219412	9	HSC_35	NA	NA	0.583131557045925	0	2.02083333333333	2.43511450381679
HSC_35.CCTCTGAAGATCCTGT	-4.76575544455902	4.36365657840929	2	HSC_35	KO	HSC_KO_35	1.37544326988424	3.07721142346226	0.09375	0.213740458015267
HSC_35.CCTCTGAAGCGGATCA	0.956001013723447	-0.172233285558604	1	HSC_35	KO	HSC_KO_35	0	0	0.302083333333333	0.259541984732824
HSC_35.CCTCTGAAGGGAGTAA	-1.03917244056122	6.59268289600573	0	HSC_35	CRE	HSC_CRE_35	3.08917107711265	2.18149886086449	0.21875	0.198473282442748
HSC_35.CCTCTGAAGTAGGCCA	1.43935689350708	-3.22655815089979	3	HSC_35	CRE	HSC_CRE_35	2.27011929174447	2.01629094581711	0.552083333333333	0.381679389312977
HSC_35.CCTCTGACATTATCTC	-4.05390837767975	5.02154117618761	2	HSC_35	KO	HSC_KO_35	3.8886907112042	3.05145354899057	0.208333333333333	0.297709923664122
HSC_35.CCTCTGAGTAGAGCTG	-4.00015905478852	0.0182638147946373	1	HSC_35	CRE	HSC_CRE_35	2.4101054367053	1.47667842258816	0.145833333333333	0.274809160305344
HSC_35.CCTCTGATCGTCACGG	-3.96333816626923	0.191914079534628	1	HSC_35	CRE	HSC_CRE_35	1.37854469491301	0	0.135416666666667	0.251908396946565
HSC_35.CCTTACGAGTTAAGTG	-1.93107894042389	3.673102436411	1	HSC_35	CRE	HSC_CRE_35	0	3.14333927697757	0.125	0.16793893129771
HSC_35.CCTTACGCAACACCTA	-3.11653879264252	5.49577098880968	2	HSC_35	KO	HSC_KO_35	0	3.61403655336651	0.114583333333333	0.114503816793893
HSC_35.CCTTACGCACAGATTC	-0.238418787511752	4.91560989414416	0	HSC_35	KO	HSC_KO_35	2.12813480705118	0	0.166666666666667	0.114503816793893
HSC_35.CCTTACGCATCGATTG	-1.00427278855698	6.08840328251085	0	HSC_35	KO	HSC_KO_35	2.09495120900427	2.09495120900427	0.0625	0.213740458015267
HSC_35.CCTTACGCATGAAGTA	0.984184354749753	5.89616685901842	1	HSC_35	KO	HSC_KO_35	3.40577121032654	0	0.177083333333333	0.16030534351145
HSC_35.CCTTACGGTAGCGTGA	-1.04043254235642	5.88225132023058	0	HSC_35	CRE	HSC_CRE_35	2.12618175857957	1.54573084079698	0.104166666666667	0.183206106870229
HSC_35.CCTTACGGTCACCTAA	-3.19623735526459	6.03570705448351	2	HSC_35	CRE	HSC_CRE_35	0	2.54154902266641	0.145833333333333	0.190839694656489
HSC_35.CCTTACGGTCTAGTCA	-6.88106182196991	3.93996006046496	17	HSC_35	CRE	HSC_CRE_35	3.07071599604276	3.74039599904748	0.229166666666667	0.274809160305344
HSC_35.CCTTACGGTTTAGGAA	1.58524128815277	4.09894329105578	1	HSC_35	CRE	HSC_CRE_35	0	1.34193895034882	0.1875	0.290076335877863
HSC_35.CCTTACGTCATAGCAC	-3.05381372550385	5.23822170292101	2	HSC_35	CRE	HSC_CRE_35	2.87230877731064	3.04515758017546	0.125	0.114503816793893
HSC_35.CCTTACGTCATCATTC	9.50753185173614	0.317452965128042	9	HSC_35	NA	NA	0.386175169877303	0.386175169877303	2.04166666666667	1.74809160305344
HSC_35.CCTTACGTCGCCTGTT	9.20829555412872	0.894851503717519	9	HSC_35	NA	NA	0	0	2.13541666666667	2.06870229007634
HSC_35.CCTTACGTCGTTTGCC	9.31627056023224	1.5651980022069	9	HSC_35	NA	NA	0	0	1.85416666666667	1.57251908396947
HSC_35.CCTTCCCAGAGCCCAA	0.377965241876675	5.73324876819811	1	HSC_35	CRE	HSC_CRE_35	0	0	0.114583333333333	0.282442748091603
HSC_35.CCTTCCCAGGAGTAGA	-4.77749183753388	3.88170867954455	2	HSC_35	KO	HSC_KO_35	3.0926785774238	2.64953899874875	0.229166666666667	0.50381679389313
HSC_35.CCTTCCCCAACACCCG	-2.88320711234467	4.67626529728136	2	HSC_35	KO	HSC_KO_35	1.85168883456166	2.98553003127456	0.125	0.259541984732824
HSC_35.CCTTCCCCAGGTCTCG	9.57289287468536	1.82772594486437	9	HSC_35	NA	NA	0	0.895021115049634	1.10416666666667	1.0763358778626
HSC_35.CCTTCCCCATGGGACA	-0.585017081144021	5.20327573810778	0	HSC_35	CRE	HSC_CRE_35	0	3.42397634003984	0.145833333333333	0.0916030534351145
HSC_35.CCTTCCCGTAAATGTG	1.29708668610199	-2.83315223659315	3	HSC_35	KO	HSC_KO_35	2.57395027655893	2.57395027655893	0.177083333333333	0.282442748091603
HSC_35.CCTTCCCTCGAGAGCA	-3.83383348563568	-0.250830890787028	1	HSC_35	CRE	HSC_CRE_35	0	1.5282513498452	0.166666666666667	0.32824427480916
HSC_35.CCTTCGAAGCTCAACT	-0.168318867477344	5.16595893894396	0	HSC_35	KO	HSC_KO_35	3.57915402537141	0	0.0520833333333333	0.083969465648855
HSC_35.CCTTCGAAGCTTATCG	-1.38669016936676	4.97800022159777	0	HSC_35	KO	HSC_KO_35	2.01911794411343	2.01911794411343	0.03125	0.114503816793893
HSC_35.CCTTCGAAGGCATGGT	9.52510425469024	0.265458760606863	9	HSC_35	NA	NA	0.726102203895433	1.14231531894381	1.55208333333333	1.66412213740458
HSC_35.CCTTCGAAGGTCGGAT	0.00820073505981145	2.7254398444768	1	HSC_35	CRE	HSC_CRE_35	0	1.38569466095199	0.15625	0.183206106870229
HSC_35.CCTTCGACACGTGAGA	-2.06464675048249	9.12963825260363	11	HSC_35	CRE	HSC_CRE_35	3.90173639442249	3.04289124904105	0.0416666666666667	0.198473282442748
HSC_35.CCTTCGAGTGAAAGAG	9.54960510155304	0.297978935587026	9	HSC_35	NA	NA	0	0.395407750495456	2.07291666666667	2.03053435114504
HSC_35.CCTTCGAGTGCAACTT	-6.49642494300263	4.09575944935045	17	HSC_35	CRE	HSC_CRE_35	1.91723826740387	3.05905977013937	0.166666666666667	0.290076335877863
HSC_35.CCTTTCTAGTCCTCCT	-1.47921654561417	5.02103858982287	1	HSC_35	CRE	HSC_CRE_35	0	1.42733172680785	0.125	0.137404580152672
HSC_35.CCTTTCTCACCAGGCT	-4.16710260489838	4.45454364811144	2	HSC_35	CRE	HSC_CRE_35	0	3.27409936233631	0.0833333333333333	0.190839694656489
HSC_35.CCTTTCTGTCTAGTGT	0.201979667154385	7.11073452030382	0	HSC_35	CRE	HSC_CRE_35	0	0	0.208333333333333	0.198473282442748
HSC_35.CCTTTCTGTGCACTTA	-2.05515971759217	4.17117696796618	1	HSC_35	KO	HSC_KO_35	1.34633979900985	3.47434425194943	0.1875	0.198473282442748
HSC_35.CCTTTCTTCCCTAACC	-3.64657047370331	5.92996173893175	2	HSC_35	NA	NA	2.45942195662376	2.91149852775034	0.4375	0.419847328244275
HSC_35.CGAACATCATCCGCGA	0.448604375330045	7.08783727680407	0	HSC_35	KO	HSC_KO_35	0	0	0.28125	0.236641221374046
HSC_35.CGAACATGTACATCCA	9.38147041222198	0.519284782754995	9	HSC_35	NA	NA	0	0.219765685413043	3.48958333333333	3.31297709923664
HSC_35.CGAACATGTATAAACG	9.91012737175567	1.05921226535998	9	HSC_35	NA	NA	0	0	0.645833333333333	0.702290076335878
HSC_35.CGAACATTCACAGTAC	4.37704822441681	0.101165531026937	6	HSC_35	CRE	HSC_CRE_35	0	0	0.3125	0.183206106870229
HSC_35.CGAACATTCCCTTGTG	9.85282680412872	1.50814419780932	9	HSC_35	NA	NA	0	0	2.03125	3.29007633587786
HSC_35.CGAATGTAGACATAAC	0.220872074571683	2.76491766964159	1	HSC_35	KO	HSC_KO_35	2.62754254002563	1.14420780650704	0.229166666666667	0.305343511450382
HSC_35.CGAATGTAGTGTACGG	9.31788226982696	0.633577404367544	9	HSC_35	NA	NA	0	0	1.44791666666667	1.85496183206107
HSC_35.CGAATGTCACAAGCCC	-0.132540374788211	3.26808744465075	1	HSC_35	CRE	HSC_CRE_35	0	1.34486917677171	0.177083333333333	0.221374045801527
HSC_35.CGAATGTCACAGAGGT	1.31937071701629	0.7565802911397	1	HSC_35	NA	NA	0	1.11418470897299	0.239583333333333	0.282442748091603
HSC_35.CGAATGTCAGCCAATT	-3.59356883147614	6.17260175739489	2	HSC_35	KO	HSC_KO_35	2.43317557494036	3.29537475878723	0.145833333333333	0.274809160305344
HSC_35.CGAATGTCATGTCCTC	4.33476182839019	-0.392627479684733	6	HSC_35	CRE	HSC_CRE_35	0	0	0.3125	0.236641221374046
HSC_35.CGAATGTGTAATAGCA	-3.21727827170746	5.28974395786486	2	HSC_35	KO	HSC_KO_35	2.84648839973732	4.18827078646116	0.0520833333333333	0.114503816793893
HSC_35.CGAATGTGTCCCGACA	1.39634940048797	0.481904921877004	1	HSC_35	CRE	HSC_CRE_35	0	0	0.229166666666667	0.152671755725191
HSC_35.CGAATGTTCCCAAGTA	1.99255105873687	-4.46889490093031	3	HSC_35	KO	HSC_KO_35	0.900795680052388	3.73585145496289	0.697916666666667	0.557251908396947
HSC_35.CGAATGTTCCTATGTT	0.0312764348660248	3.6415968516942	1	HSC_35	CRE	HSC_CRE_35	0	0	0.135416666666667	0.183206106870229
HSC_35.CGACCTTAGAACTGTA	-5.33560445884125	0.471747932779409	8	HSC_35	NA	NA	0	0	0.104166666666667	0.343511450381679
HSC_35.CGACCTTAGAGGGATA	-1.98967340567963	6.60274702106676	0	HSC_35	CRE	HSC_CRE_35	3.32165735013156	2.29274454839901	0.15625	0.206106870229008
HSC_35.CGACCTTAGCCTTGAT	-0.138963758739398	7.06634956394396	0	HSC_35	KO	HSC_KO_35	3.34570546798617	0	0.125	0.16030534351145
HSC_35.CGACCTTAGTGGGATC	-1.18754830935852	4.52561002765856	0	HSC_35	KO	HSC_KO_35	0	3.70450963616707	0.0625	0.206106870229008
HSC_35.CGACCTTCAAGAGTCG	-3.15782716849701	4.70544343982897	2	HSC_35	CRE	HSC_CRE_35	2.51029513378841	2.84229485571925	0.260416666666667	0.366412213740458
HSC_35.CGACCTTCAAGCGAGT	-1.74394157508271	5.31730657612047	0	HSC_35	CRE	HSC_CRE_35	3.81960037239029	3.00113168320968	0.09375	0.145038167938931
HSC_35.CGACCTTGTACTCTCC	9.37671825310333	0.0841405967350976	9	HSC_35	NA	NA	0	0	2.47916666666667	2.00763358778626
HSC_35.CGACCTTGTCTCCCTA	9.71019145866974	0.508141336786367	9	HSC_35	NA	NA	1.16574681158523	0.313388560870904	1.70833333333333	2.12213740458015
HSC_35.CGACCTTTCACCGGGT	-1.22744467833893	-0.828701777559899	13	HSC_35	KO	HSC_KO_35	3.35692607791887	2.69802784549466	0.145833333333333	0.16030534351145
HSC_35.CGACCTTTCCATGAAC	-3.44759729483979	4.3899689296361	2	HSC_35	CRE	HSC_CRE_35	2.15498549876768	2.78843316655363	0.135416666666667	0.229007633587786
HSC_35.CGACTTCAGCCCAGCT	9.28493282219513	0.861044583665945	9	HSC_35	NA	NA	0	0	2.01041666666667	1.89312977099237
HSC_35.CGACTTCAGGTGCTAG	1.4961044492398	-2.01837963069715	3	HSC_35	NA	NA	3.26036962486136	2.07453952832238	0.458333333333333	0.358778625954198
HSC_35.CGACTTCAGTCTCGGC	-3.12396505454438	4.41137271915636	2	HSC_35	NA	NA	1.70605842219223	3.02194811568488	0.239583333333333	0.458015267175573
HSC_35.CGACTTCCAATAGAGT	-0.749615505131648	2.13562041317187	1	HSC_35	CRE	HSC_CRE_35	2.72959298432882	3.86202580936379	0.125	0.16793893129771
HSC_35.CGACTTCCATCCGCGA	0.261932701078488	5.41359478031359	0	HSC_35	CRE	HSC_CRE_35	1.37610650575933	2.29034715199407	0.135416666666667	0.145038167938931
HSC_35.CGACTTCCATTCCTGC	-1.83684614280121	5.10822397266588	0	HSC_35	KO	HSC_KO_35	2.33111070911831	2.97444363791009	0.0625	0.0687022900763359
HSC_35.CGACTTCGTACCGAGA	1.23216196915252	4.72082191501818	0	HSC_35	KO	HSC_KO_35	0	2.65665463203267	0.1875	0.152671755725191
HSC_35.CGACTTCGTGTAAGTA	-1.52540436366455	1.91698270832262	1	HSC_35	CRE	HSC_CRE_35	2.16996207632236	2.94978716620506	0.125	0.099236641221374
HSC_35.CGACTTCGTTATGCGT	-0.494349263402389	6.04457765613756	0	HSC_35	KO	HSC_KO_35	0	1.60688281682492	0.09375	0.106870229007634
HSC_35.CGACTTCTCAAAGTAG	-0.993331551345752	7.48037773166857	11	HSC_35	KO	HSC_KO_35	2.09090045948391	0	0.208333333333333	0.290076335877863
HSC_35.CGACTTCTCACAAACC	0.147639364210202	6.65563732181749	0	HSC_35	KO	HSC_KO_35	0	0	0.104166666666667	0.198473282442748
HSC_35.CGACTTCTCAGTTGAC	1.66702386757477	4.61908870731554	0	HSC_35	KO	HSC_KO_35	0	0	0.09375	0.198473282442748
HSC_35.CGACTTCTCATCACCC	3.14261195084198	-1.17552048171797	6	HSC_35	CRE	HSC_CRE_35	1.08597388979639	0	0.354166666666667	0.236641221374046
HSC_35.CGAGAAGAGACAATAC	-4.81727483847992	0.747960505830862	8	HSC_35	NA	NA	0	0	0	0
HSC_35.CGAGAAGAGAGGTACC	-3.58068349936859	4.11541610752306	2	HSC_35	KO	HSC_KO_35	3.31912742178606	2.51894771481597	0.135416666666667	0.229007633587786
HSC_35.CGAGAAGAGAGTAAGG	-3.77505615332978	0.160106656896688	1	HSC_35	CRE	HSC_CRE_35	0	0	0.09375	0.305343511450382
HSC_35.CGAGAAGAGCTAACAA	-6.37304189780609	4.12491565738878	17	HSC_35	CRE	HSC_CRE_35	2.99249750809855	3.34466747536024	0.28125	0.274809160305344
HSC_35.CGAGAAGCAAGAGGCT	0.392589956728055	4.98037439380846	0	HSC_35	KO	HSC_KO_35	0	0	0.114583333333333	0.0916030534351145
HSC_35.CGAGCACAGAATTGTG	-6.75747993567841	3.99176651035509	17	HSC_35	CRE	HSC_CRE_35	2.441206505714	2.77141762478775	0.270833333333333	0.641221374045801
HSC_35.CGAGCACAGAGTCGGT	-0.659403249415324	7.14621931110582	0	HSC_35	CRE	HSC_CRE_35	1.18562366565774	1.71297859137494	0.15625	0.106870229007634
HSC_35.CGAGCACAGATAGTCA	1.55503222366913	5.4851666072484	0	HSC_35	CRE	HSC_CRE_35	0	0	0.166666666666667	0.122137404580153
HSC_35.CGAGCACAGCGCCTTG	-6.89940002540009	3.9065123180028	17	HSC_35	CRE	HSC_CRE_35	1.88519405882992	2.64175437844846	0.28125	0.351145038167939
HSC_35.CGAGCACAGGGTTTCT	1.72993204018219	4.7414994815465	0	HSC_35	KO	HSC_KO_35	0	0	0.1875	0.236641221374046
HSC_35.CGAGCACCACAAGCCC	1.96917364021881	-1.62548506463804	3	HSC_35	CRE	HSC_CRE_35	1.21248629616441	1.74460943309666	0.322916666666667	0.320610687022901
HSC_35.CGAGCACGTAGCGATG	-1.71207955459015	-2.03010982478895	0	HSC_35	CRE	HSC_CRE_35	3.27171784012893	2.35220503882765	0.125	0.16793893129771
HSC_35.CGAGCACTCCGCATAA	0.014709323850705	5.32785230671129	0	HSC_35	NA	NA	2.92829007825494	1.08727549443151	0.239583333333333	0.236641221374046
HSC_35.CGAGCACTCTGTTTGT	1.50629898926361	4.96991687809191	0	HSC_35	KO	HSC_KO_35	0	1.25724527093487	0.177083333333333	0.145038167938931
HSC_35.CGAGCCAAGAACTGTA	1.98762390038116	-3.53997034038343	3	HSC_35	CRE	HSC_CRE_35	0.977921912009649	0	0.5	0.404580152671756
HSC_35.CGAGCCACATATACCG	2.06226846596344	-2.36920267547407	3	HSC_35	CRE	HSC_CRE_35	0	1.63753974531612	0.177083333333333	0.32824427480916
HSC_35.CGAGCCAGTACCGCTG	9.69228908440216	1.95703941379748	9	HSC_35	NA	NA	0	0	1.35416666666667	1.54961832061069
HSC_35.CGAGCCAGTACTCTCC	3.52326604744537	0.718020973550893	6	HSC_35	KO	HSC_KO_35	2.38660847126374	2.12911315147707	0.208333333333333	0.137404580152672
HSC_35.CGAGCCAGTAGCTTGT	9.56795188805206	1.05810397659502	9	HSC_35	NA	NA	0	0	1.46875	1.26717557251908
HSC_35.CGAGCCAGTCCTAGCG	0.0297522844944733	3.36505323444567	1	HSC_35	CRE	HSC_CRE_35	1.62301497568811	2.2122988870065	0.114583333333333	0.099236641221374
HSC_35.CGAGCCAGTCGGCACT	10.0618817510281	1.29747491871081	9	HSC_35	NA	NA	0	1.00066307743878	1.13541666666667	1.51145038167939
HSC_35.CGAGCCAGTCTGATTG	3.79969093224151	0.780279217111684	6	HSC_35	CRE	HSC_CRE_35	0	0	0.0625	0.0763358778625954
HSC_35.CGAGCCATCATCACCC	1.21520146748169	-2.32535344566145	3	HSC_35	NA	NA	1.00708873303539	3.93946236671249	0.291666666666667	0.32824427480916
HSC_35.CGAGCCATCTAAGCCA	-2.67237809279816	5.6771479228612	2	HSC_35	CRE	HSC_CRE_35	3.1570346163156	3.28523284582347	0.135416666666667	0.221374045801527
HSC_35.CGATCGGCAATCTGCA	10.274627417532	1.23378926311693	9	HSC_35	NA	NA	0	0.516107515963722	1.79166666666667	3.65648854961832
HSC_35.CGATCGGGTCTAGTCA	0.965562433210446	2.16264325176439	1	HSC_35	CRE	HSC_CRE_35	2.38795483309312	2.65241503451466	0.166666666666667	0.152671755725191
HSC_35.CGATCGGGTCTCAACA	-4.12498095610993	4.34026962314806	2	HSC_35	KO	HSC_KO_35	3.28201694313689	3.43888708233163	0.208333333333333	0.580152671755725
HSC_35.CGATCGGGTCTTGCGG	-1.81581285575287	4.22261386905871	1	HSC_35	NA	NA	2.9539628606777	2.51475961293768	0.229166666666667	0.206106870229008
HSC_35.CGATGGCAGAAACGCC	1.21636530777557	5.4878521541234	0	HSC_35	KO	HSC_KO_35	0	0	0.114583333333333	0.213740458015267
HSC_35.CGATGGCAGCCCTAAT	10.4263083638821	1.0685223916646	9	HSC_35	NA	NA	0	0.493587368949283	1.5625	3.29770992366412
HSC_35.CGATGGCAGGCTAGCA	1.4939779939328	-7.12388366664686	5	HSC_35	KO	HSC_KO_35	2.29335453358537	2.52198532715637	1.08333333333333	1.2824427480916
HSC_35.CGATGGCAGTACGTTC	-1.27820923903839	2.65181666408739	0	HSC_35	NA	NA	0	0	0.0833333333333333	0.099236641221374
HSC_35.CGATGGCAGTCGTACT	1.7970990838681	-3.7478074451808	3	HSC_35	KO	HSC_KO_35	0	3.65554090455356	0.229166666666667	0.16793893129771
HSC_35.CGATGGCTCGTCCGTT	0.721677512136533	1.21362572704516	1	HSC_35	NA	NA	2.48817366180603	0.946640802351753	0.291666666666667	0.389312977099237
HSC_35.CGATGGCTCGTTTGCC	-1.3289214072551	6.44875007663927	0	HSC_35	KO	HSC_KO_35	1.37832262957657	1.37832262957657	0.229166666666667	0.129770992366412
HSC_35.CGATGGCTCTGCTTGC	-3.34091094115631	4.9207716563817	2	HSC_35	CRE	HSC_CRE_35	0	2.70842361410132	0.145833333333333	0.274809160305344
HSC_35.CGATGGCTCTTGACGA	-2.20924010852234	5.18965869938097	0	HSC_35	KO	HSC_KO_35	2.45138897878499	1.8409030527332	0.0833333333333333	0.236641221374046
HSC_35.CGATGTACAGCGTCCA	1.94449588677032	-2.8965505977992	3	HSC_35	KO	HSC_KO_35	3.13407116654071	3.488308420108	0.322916666666667	0.244274809160305
HSC_35.CGATGTAGTATATCCG	3.52904436012848	0.31647425686083	6	HSC_35	CRE	HSC_CRE_35	0	2.50910855626343	0.270833333333333	0.343511450381679
HSC_35.CGATGTAGTCTAGCGC	9.37953254601104	1.21403103862963	9	HSC_35	NA	NA	0	0.641539045951205	1.6875	1.6793893129771
HSC_35.CGATGTAGTGCACCAC	-1.21820929625885	0.296640215265371	13	HSC_35	CRE	HSC_CRE_35	0	3.26464435687626	0.0729166666666667	0.229007633587786
HSC_35.CGATTGACATAGGATA	1.1771506967221	-1.47782075609007	3	HSC_35	CRE	HSC_CRE_35	1.96588765189645	2.58644718669445	0.291666666666667	0.427480916030534
HSC_35.CGATTGACATTACGAC	-0.741650387438701	7.7997384647008	11	HSC_35	CRE	HSC_CRE_35	0	1.46890644327991	0.125	0.198473282442748
HSC_35.CGATTGAGTAGCACGA	0.816571682897641	4.03357845340929	0	HSC_35	CRE	HSC_CRE_35	1.33674261035688	1.33674261035688	0.177083333333333	0.175572519083969
HSC_35.CGATTGAGTCTAGGTT	0.408167749849393	3.11570530925951	1	HSC_35	CRE	HSC_CRE_35	1.67422022699858	2.63933594582324	0.0833333333333333	0.0763358778625954
HSC_35.CGATTGAGTTAAGATG	1.83048412224395	0.349585829126455	1	HSC_35	CRE	HSC_CRE_35	1.27871376872165	0	0.40625	0.511450381679389
HSC_35.CGATTGAGTTCGCTAA	-2.76663807013886	5.57074409519396	2	HSC_35	CRE	HSC_CRE_35	1.57757515142955	3.85266295649244	0.125	0.152671755725191
HSC_35.CGATTGAGTTTAGCTG	-1.30161079743759	6.75201850925646	0	HSC_35	KO	HSC_KO_35	3.89779476724108	2.8389541914883	0.0833333333333333	0.236641221374046
HSC_35.CGATTGATCAGCGACC	-1.42681249955551	6.20425134693346	0	HSC_35	CRE	HSC_CRE_35	1.78244552421917	1.78244552421917	0.145833333333333	0.244274809160305
HSC_35.CGATTGATCGGCTTGG	-2.02282038310425	5.73567491565905	0	HSC_35	CRE	HSC_CRE_35	0	4.0200626423813	0.0625	0.122137404580153
HSC_35.CGCCAAGAGGTCATCT	-4.24121597388642	4.36182600055895	2	HSC_35	CRE	HSC_CRE_35	4.28663448429695	2.42000376355257	0.125	0.16030534351145
HSC_35.CGCCAAGCATCCCATC	-6.93367460349457	3.89630466495714	17	HSC_35	NA	NA	2.84925251874767	2.47232023751716	0.28125	0.297709923664122
HSC_35.CGCCAAGCATGTCGAT	-3.64251139739411	6.07546525989733	2	HSC_35	CRE	HSC_CRE_35	4.34093971023136	3.30437143207153	0.104166666666667	0.267175572519084
HSC_35.CGCCAAGGTGCAACGA	10.2371279897366	1.29445582424364	9	HSC_35	NA	NA	0	0.558663880572896	0.760416666666667	1.7175572519084
HSC_35.CGCCAAGGTTGTGGAG	-1.3148216901149	7.21922641788683	0	HSC_35	CRE	HSC_CRE_35	1.87118897182872	2.22397718951683	0.125	0.152671755725191
HSC_35.CGCCAAGTCGGATGTT	9.56472846886261	1.68022256885729	9	HSC_35	NA	NA	0.379004420336821	0.653188868258342	1.64583333333333	1.6793893129771
HSC_35.CGCCAAGTCTCTAAGG	-1.78960254767792	3.41291624103747	0	HSC_35	CRE	HSC_CRE_35	3.46928823544603	1.41376060629237	0.1875	0.152671755725191
HSC_35.CGCGGTAAGTAGATGT	-0.0918113289202911	7.00123792682848	0	HSC_35	CRE	HSC_CRE_35	0	0	0.0729166666666667	0.083969465648855
HSC_35.CGCGGTACAATTCCTT	-6.70240572074311	3.9809580424901	17	HSC_35	KO	HSC_KO_35	2.956675131289	4.06571512741176	0.104166666666667	0.236641221374046
HSC_35.CGCGGTACACTATCTT	-1.19485881904023	0.00209075008592763	13	HSC_35	KO	HSC_KO_35	0	0	0.135416666666667	0.106870229007634
HSC_35.CGCGGTAGTACAGACG	-0.283324926885532	7.18290763889513	0	HSC_35	KO	HSC_KO_35	2.02689873883437	0	0.229166666666667	0.198473282442748
HSC_35.CGCGGTAGTGAACCTT	3.96847364327057	-2.10869187320509	6	HSC_35	CRE	HSC_CRE_35	0.927474899025573	0	0.572916666666667	0.282442748091603
HSC_35.CGCGGTATCAGCAACT	3.60461398979767	0.205023465501882	6	HSC_35	NA	NA	2.15890651112346	1.40233118590103	0.322916666666667	0.435114503816794
HSC_35.CGCGGTATCCAAATGC	-0.740918844732211	7.90928607975207	11	HSC_35	KO	HSC_KO_35	0	0	0.197916666666667	0.206106870229008
HSC_35.CGCGTTTAGCGTAGTG	-1.9437353906955	4.8348308185216	0	HSC_35	KO	HSC_KO_35	3.0112352716292	4.07647633160336	0.104166666666667	0.122137404580153
HSC_35.CGCGTTTAGTCGTTTG	9.54465362450225	1.52323299442492	9	HSC_35	NA	NA	0.430301539831143	0	1.21875	1.12213740458015
HSC_35.CGCGTTTCATGACATC	-4.78323009589569	0.834432778703787	8	HSC_35	NA	NA	0	0	0	0
HSC_35.CGCGTTTGTATCGCAT	-1.77679708579438	4.81589561496935	0	HSC_35	CRE	HSC_CRE_35	3.20894544631005	5.09566221016314	0.0729166666666667	0.16793893129771
HSC_35.CGCGTTTGTGTATGGG	-2.13076463321106	9.23779350315295	11	HSC_35	CRE	HSC_CRE_35	1.94248939315407	2.56126498117212	0.239583333333333	0.282442748091603
HSC_35.CGCGTTTGTGTCGCTG	-0.975628852638171	6.88074832950792	0	HSC_35	CRE	HSC_CRE_35	4.05204428213448	0	0.0729166666666667	0.0916030534351145
HSC_35.CGCGTTTTCTCTGTCG	0.719074696508481	3.02767878566942	1	HSC_35	CRE	HSC_CRE_35	2.89235729251528	1.89890714335483	0.28125	0.282442748091603
HSC_35.CGCTATCAGAAGGTTT	-6.54762008765595	4.04298168216906	17	HSC_35	CRE	HSC_CRE_35	0	3.06669522635601	0.21875	0.33587786259542
HSC_35.CGCTATCAGTACGCCC	-3.89981225112335	4.29805046116076	2	HSC_35	CRE	HSC_CRE_35	2.1065965598764	3.61364616143773	0.114583333333333	0.16793893129771
HSC_35.CGCTATCAGTCCATAC	-4.43244340995209	4.51035362278185	2	HSC_35	KO	HSC_KO_35	2.06702872660313	3.0774935228	0.1875	0.129770992366412
HSC_35.CGCTATCAGTTGAGTA	-2.39101603606598	6.39114767109118	2	HSC_35	CRE	HSC_CRE_35	1.38772105556125	3.092857893282	0.145833333333333	0.145038167938931
HSC_35.CGCTATCCAAAGGAAG	-3.14427617171662	4.07325941120348	2	HSC_35	KO	HSC_KO_35	1.48481178242682	2.89429032496844	0.104166666666667	0.190839694656489
HSC_35.CGCTATCCAAGCGCTC	-0.488246992024348	6.04811769520006	0	HSC_35	KO	HSC_KO_35	1.6362062807501	2.86463204826055	0.0729166666666667	0.122137404580153
HSC_35.CGCTATCCATAACCTG	-4.00566080191986	5.4674630740758	2	HSC_35	CRE	HSC_CRE_35	0	4.07578047286391	0.104166666666667	0.198473282442748
HSC_35.CGCTATCGTGGACGAT	-3.551274806055	4.09024911915026	2	HSC_35	KO	HSC_KO_35	0	3.10455324858405	0.15625	0.267175572519084
HSC_35.CGCTATCTCGCACTCT	3.94672700783355	0.0202326158162133	6	HSC_35	CRE	HSC_CRE_35	1.17856846495233	0	0.114583333333333	0.236641221374046
HSC_35.CGCTATCTCTGTCCGT	0.675247997251584	5.28940015827379	0	HSC_35	CRE	HSC_CRE_35	1.38862387560562	0	0.09375	0.129770992366412
HSC_35.CGCTATCTCTTCAACT	9.70822021385772	0.945802030908682	9	HSC_35	NA	NA	0	0	1.66666666666667	1.30534351145038
HSC_35.CGCTGGAAGTGGAGAA	-3.65686061957733	1.16177445446215	1	HSC_35	KO	HSC_KO_35	0	2.48937955942366	0.1875	0.282442748091603
HSC_35.CGCTGGAAGTTACGGG	-2.77194979766266	5.69074731861315	2	HSC_35	KO	HSC_KO_35	3.08060238836163	2.93407781897116	0.125	0.221374045801527
HSC_35.CGCTGGACAGTCCTTC	-1.77174106219666	4.88108640705309	0	HSC_35	KO	HSC_KO_35	2.6899913323553	2.89946557738806	0.114583333333333	0.183206106870229
HSC_35.CGCTGGAGTGATAAGT	-1.31914523223297	7.7107377627965	11	HSC_35	KO	HSC_KO_35	0	3.21810814418565	0.0729166666666667	0.137404580152672
HSC_35.CGCTGGAGTGCAGTAG	-0.267071276697086	4.18136793171129	0	HSC_35	CRE	HSC_CRE_35	0	1.96765013569172	0.114583333333333	0.0458015267175573
HSC_35.CGCTGGAGTTGATTGC	4.51417514702423	-0.263161005628489	6	HSC_35	KO	HSC_KO_35	2.90030397653788	3.04656554804697	0.333333333333333	0.595419847328244
HSC_35.CGCTGGATCAATAAGG	-0.711988061460422	6.55250412021837	0	HSC_35	CRE	HSC_CRE_35	2.79381842407386	2.16005945788232	0.125	0.229007633587786
HSC_35.CGCTGGATCCAGAAGG	1.81715986153228	-3.30338114703932	3	HSC_35	KO	HSC_KO_35	1.1851503914433	1.1851503914433	0.270833333333333	0.251908396946565
HSC_35.CGCTGGATCGTAGGTT	-0.308222666176723	6.80650526081286	0	HSC_35	CRE	HSC_CRE_35	2.39494595354084	1.7890562590814	0.114583333333333	0.175572519083969
HSC_35.CGCTGGATCTTTCCTC	1.00498804470642	1.20542043243609	1	HSC_35	CRE	HSC_CRE_35	1.59300264994819	0	0.197916666666667	0.16793893129771
HSC_35.CGCTTCAAGACCACGA	0.645969957319333	6.050139961588	0	HSC_35	KO	HSC_KO_35	0	1.37500152194055	0.15625	0.190839694656489
HSC_35.CGCTTCAAGCTAGTCT	3.29181405922516	0.552431402551748	6	HSC_35	CRE	HSC_CRE_35	0	0	0.197916666666667	0.274809160305344
HSC_35.CGCTTCACACGCCAGT	0.785696715322568	-1.56710463966169	3	HSC_35	KO	HSC_KO_35	2.97797650106947	3.05409646968604	0.40625	0.473282442748092
HSC_35.CGCTTCACAGGGAGAG	9.30153819939239	-0.110234799039744	9	HSC_35	NA	NA	0	0	1.77083333333333	2.05343511450382
HSC_35.CGCTTCAGTAAATGTG	1.18382164856537	3.70315605198107	1	HSC_35	CRE	HSC_CRE_35	2.67131361394878	1.47355806158956	0.0729166666666667	0.190839694656489
HSC_35.CGCTTCAGTCGCATCG	0.546897262540891	5.43870836292467	0	HSC_35	CRE	HSC_CRE_35	0	1.53023331405927	0.104166666666667	0.0916030534351145
HSC_35.CGCTTCAGTGTGAATA	-4.82606008628266	4.76907068287096	2	HSC_35	KO	HSC_KO_35	1.47200368193716	3.44111097176713	0.166666666666667	0.274809160305344
HSC_35.CGCTTCATCATCGGAT	1.05730709454162	5.88826423679552	0	HSC_35	CRE	HSC_CRE_35	0	0	0.15625	0.229007633587786
HSC_35.CGGACACAGCTTCGCG	-3.76495769599335	5.17597728763781	2	HSC_35	KO	HSC_KO_35	5.11477484807714	3.09371909986392	0.104166666666667	0.229007633587786
HSC_35.CGGACACAGGTTCCTA	-1.87568095305817	6.52139717136583	0	HSC_35	CRE	HSC_CRE_35	2.5337704679311	2.70277723603112	0.229166666666667	0.175572519083969
HSC_35.CGGACACCAGGTCCAC	-3.85009458640473	5.17320638691149	2	HSC_35	CRE	HSC_CRE_35	3.40151505464122	2.59768879025023	0.0520833333333333	0.175572519083969
HSC_35.CGGACACGTTACCAGT	9.51318332573516	1.87150984798632	9	HSC_35	NA	NA	0.378307931944955	0.866863984771981	1.44791666666667	1.79389312977099
HSC_35.CGGACACTCGGAGCAA	-6.7481468019809	3.93766122852526	17	HSC_35	KO	HSC_KO_35	0	1.99158139643209	0.125	0.236641221374046
HSC_35.CGGACACTCTTGCATT	-3.32547000029938	5.40674406086168	2	HSC_35	KO	HSC_KO_35	3.57059483147235	3.31663686804316	0.125	0.259541984732824
HSC_35.CGGACGTAGAGACGAA	0.126884252039029	5.74971443210802	0	HSC_35	CRE	HSC_CRE_35	1.58155171601472	2.16619136135574	0.0416666666666667	0.152671755725191
HSC_35.CGGACGTAGGCAATTA	0.562682002988889	5.64854198490343	0	HSC_35	KO	HSC_KO_35	0	0	0.0833333333333333	0.137404580152672
HSC_35.CGGACGTAGGTAGCTG	4.87173149010284	-0.306532623422526	6	HSC_35	KO	HSC_KO_35	2.12992936811362	2.49497320423102	0.125	0.16030534351145
HSC_35.CGGACGTAGTGGAGAA	1.78972360512359	-0.964874835861109	3	HSC_35	NA	NA	2.42785841476078	2.8788442319228	0.395833333333333	0.381679389312977
HSC_35.CGGACGTGTCTCTCTG	-0.856910735162662	6.57033687626085	0	HSC_35	KO	HSC_KO_35	0	1.63222164817016	0.09375	0.0916030534351145
HSC_35.CGGACGTTCAGGATCT	2.26972743889435	-1.81931382621565	3	HSC_35	CRE	HSC_CRE_35	1.527403801427	0	0.291666666666667	0.236641221374046
HSC_35.CGGACTGAGCTAACAA	1.42768296619995	2.38429719005785	1	HSC_35	KO	HSC_KO_35	0	2.36382991026272	0.197916666666667	0.267175572519084
HSC_35.CGGACTGCACGGACAA	1.83579489609344	2.91177111660204	1	HSC_35	CRE	HSC_CRE_35	0	0	0.125	0.129770992366412
HSC_35.CGGACTGTCAGTTAGC	-2.83902457335846	5.35527902637682	2	HSC_35	CRE	HSC_CRE_35	2.49310454952002	4.71838985948703	0.197916666666667	0.122137404580153
HSC_35.CGGACTGTCGTGGGAA	-2.0141882000293	6.61955410038195	0	HSC_35	CRE	HSC_CRE_35	2.54625039762077	2.98642284734341	0.208333333333333	0.381679389312977
HSC_35.CGGACTGTCTGTCTCG	1.64773556610687	1.61000877414904	1	HSC_35	CRE	HSC_CRE_35	1.75640286678226	2.10259031237107	0.15625	0.183206106870229
HSC_35.CGGAGCTAGACTGTAA	0.0458385052357453	4.90309768711291	0	HSC_35	NA	NA	2.80870754634717	2.4775400139122	0.333333333333333	0.305343511450382
HSC_35.CGGAGCTAGAGTACAT	9.25100967308624	1.14268606697283	9	HSC_35	NA	NA	0	0	1.9375	1.80916030534351
HSC_35.CGGAGCTAGGGCATGT	10.4670951070462	1.06413060222826	9	HSC_35	NA	NA	0	0	1.6875	3.03053435114504
HSC_35.CGGAGCTCAAGTCATC	-0.532532108275906	-11.5912994762782	4	HSC_35	KO	HSC_KO_35	0	0	0.09375	0.488549618320611
HSC_35.CGGAGCTCAGCCAGAA	-2.22831836322205	0.809170422899343	1	HSC_35	CRE	HSC_CRE_35	0	1.53793562934172	0.09375	0.229007633587786
HSC_35.CGGAGCTCAGGAATGC	4.0666520299588	-1.6673499366168	6	HSC_35	KO	HSC_KO_35	2.14177757571831	1.89249725565048	0.385416666666667	0.343511450381679
HSC_35.CGGAGCTGTGTGGCTC	4.44779798409088	1.37582164798937	6	HSC_35	NA	NA	1.09008556637465	0	0.791666666666667	0.50381679389313
HSC_35.CGGAGTCAGTGGAGAA	-3.31548431495087	5.32528787647448	2	HSC_35	KO	HSC_KO_35	2.74342810497961	2.61904748346797	0.28125	0.32824427480916
HSC_35.CGGAGTCCAAGGTTTC	0.929332465139462	2.71896654163561	1	HSC_35	CRE	HSC_CRE_35	4.01363738262826	2.3599850235602	0.125	0.16793893129771
HSC_35.CGGAGTCCAGACGCTC	1.85736057182892	2.41719180141649	1	HSC_35	CRE	HSC_CRE_35	1.44814372283222	2.01629094581711	0.125	0.259541984732824
HSC_35.CGGAGTCCATAGGATA	-0.913352370056079	7.91476493869982	0	HSC_35	KO	HSC_KO_35	2.24382547724917	2.50463673443205	0.125	0.229007633587786
HSC_35.CGGAGTCTCAGTCCCT	-3.34525135138886	3.82869630848131	2	HSC_35	KO	HSC_KO_35	1.17515315127747	1.17515315127747	0.197916666666667	0.190839694656489
HSC_35.CGGAGTCTCGCCTGAG	0.141825288740231	3.79340988193712	1	HSC_35	KO	HSC_KO_35	0	0	0.0520833333333333	0.106870229007634
HSC_35.CGGCTAGAGAGTGAGA	2.31341215988739	-2.22139185870924	3	HSC_35	KO	HSC_KO_35	2.60949557205878	1.85577505279414	0.25	0.274809160305344
HSC_35.CGGCTAGAGATAGTCA	1.38778468987091	5.79080635105333	0	HSC_35	CRE	HSC_CRE_35	0	0	0.125	0.229007633587786
HSC_35.CGGCTAGAGATCCCAT	-0.817435592206882	2.93298274074755	10	HSC_35	NA	NA	0	3.03669906294678	0.166666666666667	0.274809160305344
HSC_35.CGGCTAGCAATGGTCT	-2.9016359148349	6.24035364185534	2	HSC_35	CRE	HSC_CRE_35	4.12699091449218	3.3657172284747	0.385416666666667	0.419847328244275
HSC_35.CGGCTAGCAGCCAGAA	-0.23010736683266	5.27297740970812	0	HSC_35	KO	HSC_KO_35	2.97151010901378	2.32831993084831	0.270833333333333	0.366412213740458
HSC_35.CGGCTAGGTATCAGTC	9.62705203911407	1.94338542019091	9	HSC_35	NA	NA	0	0	1.20833333333333	1.69465648854962
HSC_35.CGGCTAGGTCTCAACA	-0.414555296095775	5.42568117176256	0	HSC_35	KO	HSC_KO_35	1.38099287399707	0	0.166666666666667	0.213740458015267
HSC_35.CGGCTAGTCAAGAAGT	-4.38433244803803	4.21473222767077	2	HSC_35	KO	HSC_KO_35	3.01352316965071	4.04175227701293	0.166666666666667	0.351145038167939
HSC_35.CGGCTAGTCACCACCT	0.169377058950497	7.13751941715441	0	HSC_35	CRE	HSC_CRE_35	0	1.23105191191143	0.166666666666667	0.183206106870229
HSC_35.CGGCTAGTCTTGTACT	-3.60398128608124	2.768228350031	2	HSC_35	KO	HSC_KO_35	2.19888555947695	3.49831940527005	0.197916666666667	0.312977099236641
HSC_35.CGGGTCAAGACCTAGG	1.32423087975128	-1.42528295720854	3	HSC_35	KO	HSC_KO_35	0	2.48030529783335	0.177083333333333	0.343511450381679
HSC_35.CGGGTCAAGCGACGTA	-0.527540706357674	3.57265811954699	1	HSC_35	CRE	HSC_CRE_35	0	3.57432763376169	0.125	0.122137404580153
HSC_35.CGGGTCAAGGACCACA	1.0800478162442	2.46392017399035	1	HSC_35	CRE	HSC_CRE_35	0	0	0.145833333333333	0.190839694656489
HSC_35.CGGGTCAAGTTTAGGA	-1.68130496123688	6.73457675968371	0	HSC_35	CRE	HSC_CRE_35	2.5074797135716	3.03155418984426	0.114583333333333	0.198473282442748
HSC_35.CGGGTCACAACACGCC	-0.568424109163449	7.10477882419787	0	HSC_35	CRE	HSC_CRE_35	1.55923104863668	2.50678963197278	0.114583333333333	0.175572519083969
HSC_35.CGGGTCACACGGACAA	1.11184248348816	3.12287860904894	1	HSC_35	CRE	HSC_CRE_35	0	0	0.135416666666667	0.16030534351145
HSC_35.CGGGTCACAGGTCGTC	-0.368207186254428	3.82803350483141	1	HSC_35	KO	HSC_KO_35	3.14510967462859	0	0.0625	0.122137404580153
HSC_35.CGGGTCAGTAGCTGCC	-2.27721288779633	3.65430789982042	1	HSC_35	CRE	HSC_CRE_35	2.02966949065857	3.70547649526924	0.104166666666667	0.175572519083969
HSC_35.CGGGTCAGTATGCTTG	-0.0239541826571685	2.84215074573717	1	HSC_35	KO	HSC_KO_35	1.33344104993277	1.33344104993277	0.135416666666667	0.16793893129771
HSC_35.CGGGTCAGTGAGCGAT	3.76592800041778	-1.24356758798399	6	HSC_35	CRE	HSC_CRE_35	0	0	0.260416666666667	0.213740458015267
HSC_35.CGGGTCAGTTGAGTTC	-0.374604731592105	5.05837970768175	0	HSC_35	NA	NA	2.94880745714876	2.42774063794329	0.15625	0.145038167938931
HSC_35.CGGGTCATCAAACCAC	-1.93794432261841	4.9772549251195	0	HSC_35	CRE	HSC_CRE_35	3.07552065772667	2.22618587747542	0.125	0.183206106870229
HSC_35.CGGGTCATCCTATGTT	-0.00371447184936824	6.85352664982042	0	HSC_35	KO	HSC_KO_35	3.88817010394366	0	0.0208333333333333	0.0610687022900763
HSC_35.CGGGTCATCTATCCTA	-2.2156099377002	7.1597123721715	0	HSC_35	CRE	HSC_CRE_35	2.09818609463089	3.38795957112089	0.239583333333333	0.175572519083969
HSC_35.CGGTTAAAGCAGCCTC	-0.428516402634547	4.65336519275866	0	HSC_35	CRE	HSC_CRE_35	0	3.06636999435377	0.09375	0.206106870229008
HSC_35.CGGTTAAAGCTACCGC	1.4378233852063	3.56836086307726	1	HSC_35	CRE	HSC_CRE_35	0	2.08409291695351	0.125	0.0916030534351145
HSC_35.CGGTTAAAGTGTACCT	-3.58475926497834	1.61301857029162	0	HSC_35	KO	HSC_KO_35	3.9342797421331	0	0.0104166666666667	0.16793893129771
HSC_35.CGGTTAACAAGTACCT	-1.84260323623078	5.06417709385119	0	HSC_35	KO	HSC_KO_35	4.0073209125833	3.54816743180109	0.177083333333333	0.198473282442748
HSC_35.CGGTTAACACGGTAGA	-0.15811371782677	4.62244039570055	1	HSC_35	KO	HSC_KO_35	2.8654123694741	2.65640829245281	0.135416666666667	0.0916030534351145
HSC_35.CGGTTAACAGGCTCAC	1.50430724045379	-3.59399408305921	3	HSC_35	CRE	HSC_CRE_35	2.98585458963462	2.05893353745871	0.447916666666667	0.389312977099237
HSC_35.CGGTTAACAGTAGAGC	1.54498764893158	4.14724880253039	0	HSC_35	KO	HSC_KO_35	2.33911673496303	2.33911673496303	0.0729166666666667	0.129770992366412
HSC_35.CGGTTAAGTAGAAAGG	-3.05868723967926	5.20411783252916	2	HSC_35	CRE	HSC_CRE_35	0	1.59864586990354	0.125	0.198473282442748
HSC_35.CGGTTAAGTAGGGTAC	0.422701329198911	4.94822364841662	0	HSC_35	CRE	HSC_CRE_35	0	0	0.0625	0.213740458015267
HSC_35.CGGTTAAGTCGGCATC	-3.24918392279999	0.77599197422228	10	HSC_35	NA	NA	1.54747591874701	2.12813480705118	0.104166666666667	0.0916030534351145
HSC_35.CGGTTAATCGAATGCT	-1.34727904179947	-0.518680246723078	13	HSC_35	CRE	HSC_CRE_35	3.5491512949519	2.58663650393941	0.135416666666667	0.183206106870229
HSC_35.CGGTTAATCGAGGTAG	3.32914111038788	-0.45398313010969	6	HSC_35	NA	NA	0.841699207594048	2.55588973500778	0.34375	0.419847328244275
HSC_35.CGTAGCGAGTCCATAC	9.66430160423858	1.56105476413927	9	HSC_35	NA	NA	0	0	2.02083333333333	2.2824427480916
HSC_35.CGTAGCGCAAGCGTAG	-2.42746666053192	3.88057237659655	2	HSC_35	KO	HSC_KO_35	0	3.09410211918227	0.0729166666666667	0.206106870229008
HSC_35.CGTAGCGCACATGTGT	-2.1961094436969	9.16749244724474	11	HSC_35	CRE	HSC_CRE_35	0	0	0.197916666666667	0.244274809160305
HSC_35.CGTAGCGGTAGGAGTC	2.15488812347992	-2.32904392684736	3	HSC_35	CRE	HSC_CRE_35	1.30122567536776	1.30122567536776	0.333333333333333	0.221374045801527
HSC_35.CGTAGCGGTCCAGTAT	0.412261575666501	6.55263477359972	0	HSC_35	NA	NA	0	0	0.114583333333333	0.190839694656489
HSC_35.CGTAGCGTCAACGAAA	1.82201501747711	-10.2028822323207	4	HSC_35	NA	NA	1.88780536971809	1.05371458573972	0.40625	1.84732824427481
HSC_35.CGTAGCGTCCCGGATG	9.62790367027862	0.697302756654836	9	HSC_35	NA	NA	0	0	1.13541666666667	1.42748091603053
HSC_35.CGTAGCGTCGCTTAGA	-2.38165429213898	5.3629479983922	0	HSC_35	KO	HSC_KO_35	2.73969480276069	0	0.104166666666667	0.106870229007634
HSC_35.CGTAGCGTCTTCGGTC	9.36179134270294	1.52405530010424	9	HSC_35	NA	NA	0	0.436676373524736	1.51041666666667	1.22900763358779
HSC_35.CGTAGGCAGGGTGTTG	1.57705327889068	1.03774446045122	1	HSC_35	NA	NA	0	1.8225503411135	0.291666666666667	0.320610687022901
HSC_35.CGTAGGCCACGTGAGA	-0.682482406290935	6.7486320117589	0	HSC_35	CRE	HSC_CRE_35	3.24793615704216	0	0.0833333333333333	0.16030534351145
HSC_35.CGTAGGCCAGATGAGC	-2.90384939292328	5.69864851032457	2	HSC_35	CRE	HSC_CRE_35	3.78233461752105	0	0.0625	0.175572519083969
HSC_35.CGTAGGCGTTCCACTC	1.39428088089569	2.9178579429265	1	HSC_35	KO	HSC_KO_35	1.39315842729312	3.2276534165214	0.1875	0.122137404580153
HSC_35.CGTAGGCTCAACCATG	1.72542521378143	-4.14338129962721	3	HSC_35	KO	HSC_KO_35	2.00870984774181	2.70691657682744	0.666666666666667	0.625954198473282
HSC_35.CGTAGGCTCAATCTCT	2.50338289162262	-2.13756376708784	3	HSC_35	CRE	HSC_CRE_35	1.9284579948231	1.37104045557731	0.270833333333333	0.198473282442748
HSC_35.CGTAGGCTCATGTCTT	-2.71385005095856	5.16571670566759	2	HSC_35	KO	HSC_KO_35	2.26083196636483	4.24460944979613	0.135416666666667	0.099236641221374
HSC_35.CGTAGGCTCGACCAGC	-0.496257528456615	6.70156961475573	0	HSC_35	KO	HSC_KO_35	3.12686252994284	0	0.0833333333333333	0.114503816793893
HSC_35.CGTAGGCTCGCAGGCT	1.01880940815551	1.8023429492589	1	HSC_35	KO	HSC_KO_35	2.01826874762161	2.85147000782561	0.0833333333333333	0.122137404580153
HSC_35.CGTAGGCTCTGGTGTA	-0.661619633230136	7.36077838932238	0	HSC_35	KO	HSC_KO_35	0	2.05447253035063	0.15625	0.16793893129771
HSC_35.CGTCACTAGCAGACTG	9.69338771721466	1.74235778843126	9	HSC_35	NA	NA	0	0.416917316248715	1.44791666666667	1.52671755725191
HSC_35.CGTCACTAGGGAAACA	1.62696525475128	-3.29945701564588	3	HSC_35	KO	HSC_KO_35	2.19137932655193	2.55887860557697	0.333333333333333	0.198473282442748
HSC_35.CGTCACTAGTAGCGGT	-1.16696706393616	0.404185829507925	13	HSC_35	CRE	HSC_CRE_35	1.4100048408923	1.4100048408923	0.177083333333333	0.190839694656489
HSC_35.CGTCACTCACTCGACG	2.23837515732391	2.3531356433507	1	HSC_35	CRE	HSC_CRE_35	1.37345797636993	1.93122646985207	0.114583333333333	0.236641221374046
HSC_35.CGTCACTCAGGTCTCG	-1.08533838370697	5.24739366565905	0	HSC_35	KO	HSC_KO_35	2.534304649529	2.74145766026934	0.125	0.152671755725191
HSC_35.CGTCACTCATTAACCG	-2.10832133868592	6.25117403064928	0	HSC_35	CRE	HSC_CRE_35	4.61727527214069	3.79712795239528	0.0833333333333333	0.229007633587786
HSC_35.CGTCACTGTTACGACT	-3.11858418563263	6.3526883700963	2	HSC_35	KO	HSC_KO_35	4.76455630638316	2.89128518694057	0.104166666666667	0.183206106870229
HSC_35.CGTCACTTCATCGGAT	-3.94731596091645	6.27768665348253	2	HSC_35	KO	HSC_KO_35	0	3.02176233514823	0.177083333333333	0.213740458015267
HSC_35.CGTCACTTCATTTGGG	-0.917414873632358	-11.5977615734462	4	HSC_35	CRE	HSC_CRE_35	0	2.23806890549876	0.197916666666667	0.381679389312977
HSC_35.CGTCACTTCCGCATCT	-7.02548339942353	3.86042314563952	17	HSC_35	NA	NA	2.74153522970737	2.86697506219861	0.270833333333333	0.259541984732824
HSC_35.CGTCAGGCACCAACCG	2.76989004036529	-2.15988415683546	3	HSC_35	CRE	HSC_CRE_35	1.05523814296701	2.64678554929179	0.302083333333333	0.259541984732824
HSC_35.CGTCAGGCAGATGAGC	-1.71987727263825	8.64676338230334	11	HSC_35	CRE	HSC_CRE_35	3.04357055530421	2.66165809170059	0.114583333333333	0.145038167938931
HSC_35.CGTCAGGCAGTATCTG	10.1970555486356	1.22307568584643	9	HSC_35	NA	NA	0	0	1.71875	3.10687022900763
HSC_35.CGTCAGGCATGGAATA	-0.934812187942432	7.44278961216173	11	HSC_35	KO	HSC_KO_35	1.35332273838156	2.90260684665506	0.15625	0.274809160305344
HSC_35.CGTCAGGTCCGTAGTA	-1.10376480201142	6.66009765659533	0	HSC_35	CRE	HSC_CRE_35	4.55502828953935	3.6722643171789	0.09375	0.106870229007634
HSC_35.CGTCCATAGGGCTTGA	1.83137246986969	-2.72275597060957	3	HSC_35	CRE	HSC_CRE_35	1.69368928730121	2.03591635001226	0.354166666666667	0.305343511450382
HSC_35.CGTCCATCAGATGGCA	0.855064600912167	1.47593480144701	1	HSC_35	CRE	HSC_CRE_35	0	0	0.260416666666667	0.190839694656489
HSC_35.CGTCCATCAGCTGTAT	9.70507881065948	1.1927762607213	9	HSC_35	NA	NA	0	0	1.09375	1.09160305343511
HSC_35.CGTCCATCATCCCACT	-1.20547100880997	-0.0489295145396217	1	HSC_35	KO	HSC_KO_35	0	0	0.03125	0.137404580152672
HSC_35.CGTCCATTCTTTAGTC	-4.29809430220978	5.14294725452624	2	HSC_35	KO	HSC_KO_35	3.02753929531507	3.02753929531507	0.09375	0.251908396946565
HSC_35.CGTCTACAGAAACGCC	-2.5502376852359	5.43139654194079	2	HSC_35	KO	HSC_KO_35	1.91575500007158	2.91105605595869	0.135416666666667	0.267175572519084
HSC_35.CGTCTACAGTATTGGA	1.4099399747525	4.18436628376207	0	HSC_35	CRE	HSC_CRE_35	1.73782020798237	1.20670974417261	0.104166666666667	0.244274809160305
HSC_35.CGTCTACAGTCGTTTG	-1.0922110972728	5.93447786365709	0	HSC_35	CRE	HSC_CRE_35	3.47553894816296	3.08542793606403	0.0625	0.137404580152672
HSC_35.CGTCTACCAGGGCATA	9.32419940849884	1.14900737796984	9	HSC_35	NA	NA	0	0	1.44791666666667	1.19847328244275
HSC_35.CGTCTACGTAGCTTGT	9.81984207054718	1.54502731357775	9	HSC_35	NA	NA	0	0	1.51041666666667	1.87786259541985
HSC_35.CGTCTACGTCGCGAAA	0.762604683843686	5.57868248020373	0	HSC_35	CRE	HSC_CRE_35	1.74383018970019	0	0.104166666666667	0.114503816793893
HSC_35.CGTCTACGTTCGGCAC	-0.135011732372211	5.15983539615832	0	HSC_35	CRE	HSC_CRE_35	1.9945923276947	1.42901930578623	0.0833333333333333	0.106870229007634
HSC_35.CGTCTACGTTTGACAC	1.67872688194854	-7.52840227092543	5	HSC_35	CRE	HSC_CRE_35	0	0	0.541666666666667	0.801526717557252
HSC_35.CGTCTACTCAACCATG	-1.00263008454697	3.96884828602038	1	HSC_35	KO	HSC_KO_35	2.79526004731856	3.57165691252313	0.125	0.137404580152672
HSC_35.CGTCTACTCCAAACTG	9.53999587914093	1.49966817890368	9	HSC_35	NA	NA	0	0	3.30208333333333	3.04580152671756
HSC_35.CGTCTACTCCCTCTTT	-1.01052826622383	7.18637424503527	0	HSC_35	CRE	HSC_CRE_35	3.91100319391845	2.26572036995127	0.145833333333333	0.183206106870229
HSC_35.CGTCTACTCTGAAAGA	-3.44835403540985	5.52265888248644	2	HSC_35	CRE	HSC_CRE_35	4.02026732141429	3.86910353743052	0.15625	0.320610687022901
HSC_35.CGTCTACTCTTTACAC	0.446269601789548	3.49009090458117	1	HSC_35	KO	HSC_KO_35	2.73115676436383	3.21557931866791	0.197916666666667	0.259541984732824
HSC_35.CGTGAGCAGCACGCCT	-5.7466237840976	0.399774608957388	8	HSC_35	NA	NA	0	0	0.0625	0.083969465648855
HSC_35.CGTGAGCAGGGATGGG	-2.93049433806793	7.05640798603258	2	HSC_35	NA	NA	2.43793040895244	4.19431439869348	0.15625	0.312977099236641
HSC_35.CGTGAGCCACAGCCCA	-0.280110493096278	6.25484472309313	0	HSC_35	CRE	HSC_CRE_35	1.98532411759619	1.98532411759619	0.09375	0.114503816793893
HSC_35.CGTGAGCCACATCCGG	-3.58093360045807	3.03555565868578	2	HSC_35	KO	HSC_KO_35	3.51706333345307	3.46464400292011	0.375	0.213740458015267
HSC_35.CGTGAGCCACTAAGTC	-2.1436831055011	6.61509328876696	2	HSC_35	NA	NA	0	3.26519379989224	0.260416666666667	0.290076335877863
HSC_35.CGTGAGCGTTACAGAA	-1.28530141690628	-0.531728031289957	13	HSC_35	CRE	HSC_CRE_35	0	1.361251745307	0.208333333333333	0.137404580152672
HSC_35.CGTGAGCTCCTTGACC	-3.78552010634796	4.99725585972033	2	HSC_35	CRE	HSC_CRE_35	2.84047112034397	2.63182155857838	0.0833333333333333	0.206106870229008
HSC_35.CGTGAGCTCGCGATCG	9.29648181816681	1.0589541772481	9	HSC_35	NA	NA	0	0	1.64583333333333	1.41984732824427
HSC_35.CGTGAGCTCTGTCTAT	1.6577369870816	-0.0830985328082069	1	HSC_35	KO	HSC_KO_35	1.68576369162549	1.16261483414538	0.229166666666667	0.244274809160305
HSC_35.CGTGTAAGTACAGTTC	9.59877941032989	2.07559710537157	9	HSC_35	NA	NA	0	0.843430923524265	0.666666666666667	0.351145038167939
HSC_35.CGTGTCTAGAAACGAG	-0.337000578435825	3.52801567112169	1	HSC_35	CRE	HSC_CRE_35	0	0	0.135416666666667	0.106870229007634
HSC_35.CGTGTCTAGAGACTAT	4.11495229622467	0.506589589464285	6	HSC_35	KO	HSC_KO_35	0	0	0.166666666666667	0.190839694656489
HSC_35.CGTGTCTGTCGAATCT	0.986735910383298	4.73941045795641	0	HSC_35	CRE	HSC_CRE_35	0	0	0.0520833333333333	0.0534351145038168
HSC_35.CGTTAGAAGTGGGTTG	10.2093941869412	1.34438138996325	9	HSC_35	NA	NA	0	0.36745148140812	1.25	2.12977099236641
HSC_35.CGTTAGACAAGAGGCT	-1.35045066455262	8.01944595371447	11	HSC_35	NA	NA	0	0	0.0208333333333333	0.0381679389312977
HSC_35.CGTTAGACAATAAGCA	9.53395816704376	1.60742503200731	9	HSC_35	NA	NA	0	0	1.78125	1.81679389312977
HSC_35.CGTTAGACATCCGGGT	-1.31816634515183	5.75964981113634	0	HSC_35	KO	HSC_KO_35	2.42562348177185	2.63092419790698	0.25	0.297709923664122
HSC_35.CGTTAGATCCTAGGGC	10.0156790914212	1.17666739021502	9	HSC_35	NA	NA	0	0.872933233140202	1.40625	2.10687022900763
HSC_35.CGTTCTGAGGTGATAT	-1.5830632744159	8.21823555027209	11	HSC_35	KO	HSC_KO_35	0	3.10738319331001	0.177083333333333	0.33587786259542
HSC_35.CGTTCTGCACAGGAGT	-1.88246884921448	8.08458286319933	11	HSC_35	KO	HSC_KO_35	1.24372980340365	1.78121281150837	0.104166666666667	0.236641221374046
HSC_35.CGTTCTGCAGGCTCAC	-3.57577016929047	6.09137207065783	2	HSC_35	KO	HSC_KO_35	2.75886789583713	2.58913940485523	0.145833333333333	0.106870229007634
HSC_35.CGTTCTGGTGCATCTA	-7.1627352533664	3.77691799198351	17	HSC_35	NA	NA	3.02093522925305	2.09121131013231	0.3125	0.229007633587786
HSC_35.CGTTGGGAGATGCCAG	1.56657955071075	-1.57851439918318	3	HSC_35	CRE	HSC_CRE_35	0.855223264956683	2.34787350754885	0.270833333333333	0.343511450381679
HSC_35.CGTTGGGAGTGTTGAA	-1.79073289016144	5.72391086612902	0	HSC_35	NA	NA	0.935680221383008	2.80272182327379	0.229166666666667	0.381679389312977
HSC_35.CGTTGGGCAATAGCGG	1.10904333016021	3.53009229694567	1	HSC_35	KO	HSC_KO_35	1.88078382714939	1.88078382714939	0.1875	0.198473282442748
HSC_35.CGTTGGGCATTCGACA	1.28479883095367	1.86270552669726	1	HSC_35	KO	HSC_KO_35	2.9485626963503	2.80310991127467	0.239583333333333	0.16030534351145
HSC_35.CGTTGGGCATTGGCGC	-1.44030836203949	5.80282074009142	0	HSC_35	CRE	HSC_CRE_35	0	0	0.1875	0.251908396946565
HSC_35.CGTTGGGGTGACTCAT	1.65885445496185	-0.916148850870512	3	HSC_35	NA	NA	0.911695492086863	1.93933903819439	0.520833333333333	0.404580152671756
HSC_35.CGTTGGGGTGTATGGG	1.92430850884063	3.89146667515001	1	HSC_35	CRE	HSC_CRE_35	0	0	0.0729166666666667	0.175572519083969
HSC_35.CGTTGGGTCGGAAACG	-5.39884594062226	-1.40197766031065	8	HSC_35	NA	NA	0	0	0.270833333333333	0.297709923664122
HSC_35.CTAACTTAGAGGGCTT	1.22330614945038	4.60030418430529	0	HSC_35	KO	HSC_KO_35	0	0	0.09375	0.16793893129771
HSC_35.CTAACTTAGAGTAAGG	1.51939865967376	1.69663601909838	1	HSC_35	KO	HSC_KO_35	0	0	0.114583333333333	0.183206106870229
HSC_35.CTAACTTAGCGCTTAT	-4.72577694037812	5.3683043101903	2	HSC_35	NA	NA	2.61170656435589	3.94137039279786	0.302083333333333	0.404580152671756
HSC_35.CTAACTTAGTATTGGA	1.95363113304718	-2.90179771388807	3	HSC_35	CRE	HSC_CRE_35	2.69364681228923	0	0.270833333333333	0.145038167938931
HSC_35.CTAACTTCAAGCTGTT	-0.626452378722594	6.15990930591784	0	HSC_35	CRE	HSC_CRE_35	0	3.60804228161876	0.104166666666667	0.198473282442748
HSC_35.CTAACTTCACACCGAC	-2.94725730994599	5.94595199619494	2	HSC_35	KO	HSC_KO_35	2.53270310735032	2.8003243032	0.135416666666667	0.190839694656489
HSC_35.CTAACTTGTATAGGTA	-2.79595735648529	4.78743511234484	2	HSC_35	CRE	HSC_CRE_35	0	3.61588422295814	0.145833333333333	0.221374045801527
HSC_35.CTAACTTGTCAGCTAT	0.607138842550351	6.02934890781603	0	HSC_35	CRE	HSC_CRE_35	1.69459572077441	2.66258782702545	0.104166666666667	0.206106870229008
HSC_35.CTAACTTGTGCAACGA	0.834267229047849	4.32957178150377	0	HSC_35	KO	HSC_KO_35	2.27754778205235	3.58382280670118	0.125	0.122137404580153
HSC_35.CTAACTTGTTCGTGAT	2.88846275230987	-2.63774758781233	3	HSC_35	CRE	HSC_CRE_35	0	0.953154632505979	0.552083333333333	0.267175572519084
HSC_35.CTAACTTTCCATGAGT	-3.53029707053559	4.79184728656969	2	HSC_35	KO	HSC_KO_35	2.33002117913036	1.54995617040472	0.25	0.442748091603053
HSC_35.CTAACTTTCTCTTATG	0.567280858961179	5.33612018619738	1	HSC_35	CRE	HSC_CRE_35	0	1.39589564447799	0.28125	0.33587786259542
HSC_35.CTAAGACAGCAACGGT	0.886828392950131	1.11844748054705	1	HSC_35	NA	NA	2.11168655381106	0	0.270833333333333	0.427480916030534
HSC_35.CTAAGACAGCACAGGT	-5.29417064765351	0.315960941660024	10	HSC_35	NA	NA	0	0	0.145833333333333	0.175572519083969
HSC_35.CTAAGACCACACTGCG	-0.531363586689101	6.95667129551134	0	HSC_35	CRE	HSC_CRE_35	3.05650580461052	3.05650580461052	0.114583333333333	0.305343511450382
HSC_35.CTAAGACGTGCGCTTG	-2.02680519202606	4.99762254749499	2	HSC_35	CRE	HSC_CRE_35	4.3829289686184	4.3829289686184	0.0416666666666667	0.129770992366412
HSC_35.CTAAGACGTTTGTTGG	4.36637470146759	-2.18240314925947	6	HSC_35	KO	HSC_KO_35	0	0	0.447916666666667	0.251908396946565
HSC_35.CTAAGACTCACAGGCC	-2.05338230708496	6.64952760730944	0	HSC_35	CRE	HSC_CRE_35	3.24335442674412	3.05132027160795	0.197916666666667	0.221374045801527
HSC_35.CTAAGACTCCACGCAG	10.2072398366605	1.57882815395556	9	HSC_35	NA	NA	0	0.452234614367662	1.03125	1.49618320610687
HSC_35.CTAAGACTCCCAACGG	-3.71668770888703	4.78697305713854	2	HSC_35	CRE	HSC_CRE_35	0	3.79500055002248	0.0833333333333333	0.229007633587786
HSC_35.CTAAGACTCGAGGTAG	10.1458394231473	1.2012220004674	9	HSC_35	NA	NA	0	0	1.4375	2.42748091603053
HSC_35.CTAAGACTCTTGGGTA	-0.707808732780383	7.46981292759142	11	HSC_35	CRE	HSC_CRE_35	3.24662939914163	2.38705701641509	0.15625	0.206106870229008
HSC_35.CTAATGGCAAACGCGA	9.42696258446319	1.49684744869433	9	HSC_35	NA	NA	0	0	1.44791666666667	1.3206106870229
HSC_35.CTAATGGCAGCTGCAC	9.60885116478546	1.06357627903185	9	HSC_35	NA	NA	0	0.416899681758802	1.65625	1.37404580152672
HSC_35.CTAATGGTCGTAGATC	-1.14405295232193	2.71193533931933	1	HSC_35	KO	HSC_KO_35	3.30645136095164	1.83380048909946	0.104166666666667	0.106870229007634
HSC_35.CTAATGGTCGTTGCCT	-0.10207557657616	4.4934583285924	0	HSC_35	CRE	HSC_CRE_35	1.26194543880559	2.61457677354666	0.0729166666666667	0.175572519083969
HSC_35.CTAATGGTCTCCTATA	-1.88864234069245	3.56984382663927	1	HSC_35	CRE	HSC_CRE_35	0	3.83847431740533	0.0833333333333333	0.122137404580153
HSC_35.CTAATGGTCTGATACG	0.14789059778793	4.49747234379015	0	HSC_35	CRE	HSC_CRE_35	3.72865011757403	1.47824443665154	0.208333333333333	0.206106870229008
HSC_35.CTACACCCATGTAGTC	-4.02060940841095	4.43299156223498	2	HSC_35	KO	HSC_KO_35	1.85623049348733	2.84483403817121	0.0833333333333333	0.137404580152672
HSC_35.CTACACCGTACAGTGG	1.69995257279022	2.13321047817431	1	HSC_35	KO	HSC_KO_35	1.40580717534347	0	0.15625	0.206106870229008
HSC_35.CTACACCTCAGTTTGG	0.363209217992856	1.45411258732042	1	HSC_35	KO	HSC_KO_35	1.27202018532068	1.81419047444502	0.0729166666666667	0.229007633587786
HSC_35.CTACACCTCTGTCAAG	0.645984143224789	5.99290662800036	0	HSC_35	CRE	HSC_CRE_35	0	0	0.0833333333333333	0.190839694656489
HSC_35.CTACATTCAGACGTAG	-3.960055142435	4.44676261936388	2	HSC_35	KO	HSC_KO_35	1.47433669857198	3.20180949763998	0.166666666666667	0.206106870229008
HSC_35.CTACATTCAGTATAAG	1.30917200466736	2.1245971301671	1	HSC_35	CRE	HSC_CRE_35	0	0	0.114583333333333	0.351145038167939
HSC_35.CTACATTCAGTCTTCC	-4.39607933143036	-0.333969177854441	1	HSC_35	CRE	HSC_CRE_35	1.26394594279939	1.80479417423424	0.104166666666667	0.351145038167939
HSC_35.CTACATTGTGGTACAG	-2.00599840262787	5.09509092365465	2	HSC_35	CRE	HSC_CRE_35	3.44212727405466	2.92572819424074	0.427083333333333	0.67175572519084
HSC_35.CTACATTGTGTTCGAT	0.647733658758237	-5.97392362560072	5	HSC_35	NA	NA	0	0	0.489583333333333	0.412213740458015
HSC_35.CTACATTTCGTTACAG	9.25454017540557	-0.212065758359812	9	HSC_35	NA	NA	0	0	2	2.77099236641221
HSC_35.CTACCCAAGTATCGAA	-1.39216652491944	5.88571411167345	0	HSC_35	KO	HSC_KO_35	2.01770313958604	2.01770313958604	0.125	0.244274809160305
HSC_35.CTACCCAAGTTGAGTA	1.32920727154358	4.97737318073473	1	HSC_35	KO	HSC_KO_35	0	0	0.135416666666667	0.129770992366412
HSC_35.CTACCCACAATGGACG	9.78267547508819	1.60506564174853	9	HSC_35	NA	NA	0	0.62403207188473	1.82291666666667	1.82442748091603
HSC_35.CTACCCACACGGCCAT	-0.433832123669551	5.91179185901842	0	HSC_35	KO	HSC_KO_35	3.3034894712427	2.98161208532736	0.09375	0.099236641221374
HSC_35.CTACCCACAGATGGCA	0.562589258161618	2.12856751476488	1	HSC_35	CRE	HSC_CRE_35	1.28133843466505	0	0.166666666666667	0.152671755725191
HSC_35.CTACCCACATCGATGT	-2.88078978637116	5.67615228687487	2	HSC_35	CRE	HSC_CRE_35	2.40275791306308	3.43916275299989	0.135416666666667	0.137404580152672
HSC_35.CTACCCACATGAGCGA	4.57104799172027	-0.521699221980952	6	HSC_35	KO	HSC_KO_35	0	0	0.302083333333333	0.236641221374046
HSC_35.CTACCCAGTTGGTGGA	0.932391375509335	3.78162818943224	1	HSC_35	CRE	HSC_CRE_35	0	0	0.104166666666667	0.129770992366412
HSC_35.CTACCCATCGGTTAAC	0.906315297094418	5.80883461033068	0	HSC_35	CRE	HSC_CRE_35	0	1.66373482153261	0.0833333333333333	0.16030534351145
HSC_35.CTACGTCAGAGAGCTC	9.28031989952667	0.58944743667803	9	HSC_35	NA	NA	0	0.345595337622727	2.15625	1.97709923664122
HSC_35.CTACGTCAGATCACGG	10.2031314077054	1.59281521831713	9	HSC_35	NA	NA	0	0.491446364567278	0.916666666666667	1.24427480916031
HSC_35.CTACGTCAGCCTCGTG	-1.74035885909455	3.34214263950548	1	HSC_35	CRE	HSC_CRE_35	2.50334761160488	0	0.229166666666667	0.16793893129771
HSC_35.CTACGTCGTAAGGGCT	-3.72542408088105	5.11627250705919	2	HSC_35	KO	HSC_KO_35	2.63092419790698	3.0120925566592	0.197916666666667	0.152671755725191
HSC_35.CTACGTCTCACATACG	9.343496054617	1.12385362182818	9	HSC_35	NA	NA	0.646648810696336	0	2.04166666666667	1.66412213740458
HSC_35.CTACGTCTCGGTCTAA	0.81688782593353	5.52370172535143	0	HSC_35	CRE	HSC_CRE_35	0	0	0.104166666666667	0.122137404580153
HSC_35.CTACGTCTCTGTCTCG	-4.35983613112824	-0.302367331636332	1	HSC_35	KO	HSC_KO_35	4.43642549411897	3.32183613345077	0.135416666666667	0.129770992366412
HSC_35.CTAGAGTAGAAGCCCA	-2.0878787336673	6.05383068119249	0	HSC_35	KO	HSC_KO_35	3.15891731381605	2.7744657170973	0.177083333333333	0.145038167938931
HSC_35.CTAGAGTAGACTAGAT	1.578270405737	3.19295221363268	1	HSC_35	CRE	HSC_CRE_35	2.88571564204401	0	0.15625	0.175572519083969
HSC_35.CTAGAGTAGCAACGGT	10.0206973256741	0.899483857500173	9	HSC_35	NA	NA	0	0.788348285320532	1.02083333333333	1.31297709923664
HSC_35.CTAGAGTAGTGAAGAG	0.863442510572507	3.09362679516039	1	HSC_35	CRE	HSC_CRE_35	0	0	0.104166666666667	0.16793893129771
HSC_35.CTAGAGTAGTTTCCTT	9.39692756554229	1.38813835178576	9	HSC_35	NA	NA	0	0	1.82291666666667	1.74045801526718
HSC_35.CTAGAGTCAAGGGTCA	-1.54941335299866	4.28917604480944	0	HSC_35	CRE	HSC_CRE_35	2.24332327423726	3.76405647792828	0.0729166666666667	0.221374045801527
HSC_35.CTAGAGTCACAGATTC	0.285099417177274	-8.6739229580287	5	HSC_35	CRE	HSC_CRE_35	1.35620343346073	2.52778387132247	0.5	1.45801526717557
HSC_35.CTAGAGTGTACTCTCC	-0.0966189501609069	5.27690368686876	0	HSC_35	CRE	HSC_CRE_35	3.42800632541273	1.94061461225251	0.09375	0.0916030534351145
HSC_35.CTAGAGTGTGTAAGTA	-3.76807668784516	4.78714424167833	2	HSC_35	CRE	HSC_CRE_35	2.50026168277011	3.42843913930835	0.166666666666667	0.175572519083969
HSC_35.CTAGAGTGTTCCCGAG	1.23852440735443	2.53711062465868	1	HSC_35	KO	HSC_KO_35	3.87719916920583	2.6108298331905	0.09375	0.198473282442748
HSC_35.CTAGAGTTCAACCATG	1.68568441292389	-0.0158318301562294	1	HSC_35	CRE	HSC_CRE_35	2.83906787146642	3.14144391418644	0.197916666666667	0.198473282442748
HSC_35.CTAGCCTAGACAAGCC	-0.708256423267291	3.19834071193895	1	HSC_35	CRE	HSC_CRE_35	0	1.42277444949045	0.166666666666667	0.358778625954198
HSC_35.CTAGCCTAGATGCCAG	3.29695627113922	-1.90164369548597	6	HSC_35	KO	HSC_KO_35	1.06410835100195	0	0.416666666666667	0.389312977099237
HSC_35.CTAGCCTAGCGTGTCC	-2.84286692717926	6.97528701816759	2	HSC_35	CRE	HSC_CRE_35	0	3.81697366116849	0.0625	0.145038167938931
HSC_35.CTAGCCTAGTACGCCC	-1.8965728578891	5.58824735676012	0	HSC_35	CRE	HSC_CRE_35	3.19536986156097	1.73762719249798	0.0625	0.145038167938931
HSC_35.CTAGCCTAGTTTAGGA	1.85747644325836	4.82001453434191	1	HSC_35	KO	HSC_KO_35	0	0	0.177083333333333	0.129770992366412
HSC_35.CTAGCCTGTATATGGA	3.04076930901153	-0.641169788492106	6	HSC_35	CRE	HSC_CRE_35	0	1.94342854586494	0.208333333333333	0.32824427480916
HSC_35.CTAGCCTGTTCAGTAC	0.96648237129791	-8.05174154247083	5	HSC_35	CRE	HSC_CRE_35	0	1.94771231213818	0.541666666666667	1.23664122137405
HSC_35.CTAGCCTTCGCGTAGC	-4.91607120612519	0.764788685190298	8	HSC_35	NA	NA	0	0	0	0.00763358778625954
HSC_35.CTAGCCTTCGGCGCAT	-2.87476733306305	3.67789131199083	2	HSC_35	CRE	HSC_CRE_35	2.91980682368258	3.24074644945243	0.125	0.343511450381679
HSC_35.CTAGCCTTCGTTGCCT	1.66937229057892	-2.87146204913893	3	HSC_35	KO	HSC_KO_35	0	3.34462988862742	0.916666666666667	0.595419847328244
HSC_35.CTAGTGAAGACCTTTG	-0.106141119989322	-8.40182441676893	5	HSC_35	CRE	HSC_CRE_35	2.31382184506903	2.57647257761808	0.21875	0.687022900763359
HSC_35.CTAGTGAAGTGCTGCC	-0.472391329499648	4.84397893940172	0	HSC_35	KO	HSC_KO_35	3.48878178667972	2.26778748391074	0.0833333333333333	0.129770992366412
HSC_35.CTAGTGACAGTCGTGC	-0.370685219558643	5.53473669086657	0	HSC_35	KO	HSC_KO_35	1.61136068181353	2.56716760964971	0.0625	0.129770992366412
HSC_35.CTAGTGACATACTACG	0.599752277341916	4.93741851841173	0	HSC_35	CRE	HSC_CRE_35	0	0	0.114583333333333	0.33587786259542
HSC_35.CTAGTGAGTTTACTCT	-4.1270952520694	1.20801836048327	0	HSC_35	KO	HSC_KO_35	2.36579551251775	0	0.0729166666666667	0.0916030534351145
HSC_35.CTAGTGATCAAACAAG	9.4188944997464	-0.0109637996081337	9	HSC_35	NA	NA	0	0.553429589655415	1.84375	2.40458015267176
HSC_35.CTAGTGATCTGGCGTG	-0.530035221743153	-11.2752527614955	4	HSC_35	KO	HSC_KO_35	0	3.54411666222812	0.21875	0.648854961832061
HSC_35.CTCACACCACTGTGTA	-2.02339866736786	8.41982990299425	11	HSC_35	CRE	HSC_CRE_35	0	2.87443544534248	0.114583333333333	0.137404580152672
HSC_35.CTCACACCAGCTGGCT	9.67954131981475	2.03503328357897	9	HSC_35	NA	NA	0	0	1.11458333333333	0.862595419847328
HSC_35.CTCACACCATGACGGA	-0.532873011919425	6.31177001987658	0	HSC_35	CRE	HSC_CRE_35	1.54167716546894	1.54167716546894	0.114583333333333	0.190839694656489
HSC_35.CTCACACGTACAGCAG	-3.83729699233429	5.96829610859118	2	HSC_35	KO	HSC_KO_35	2.42920224186815	2.86560755646034	0.291666666666667	0.320610687022901
HSC_35.CTCACACGTATCACCA	-1.67893090823548	5.08439832721911	0	HSC_35	CRE	HSC_CRE_35	0	3.4396899961005	0.125	0.297709923664122
HSC_35.CTCAGAAAGGGTATCG	-6.12798765281098	4.20131403003893	17	HSC_35	NA	NA	3.20013844751912	3.35652512901715	0.3125	0.450381679389313
HSC_35.CTCAGAACAATGGACG	4.32798025032623	-1.25095999444761	6	HSC_35	KO	HSC_KO_35	0	0	0.333333333333333	0.259541984732824
HSC_35.CTCAGAACACGAAAGC	-1.2567943630542	4.77647930179796	0	HSC_35	CRE	HSC_CRE_35	0	4.05804805059365	0.114583333333333	0.267175572519084
HSC_35.CTCAGAACACTTACGA	-1.27032503465073	-0.188591065061472	13	HSC_35	KO	HSC_KO_35	0	1.9621122016206	0.125	0.175572519083969
HSC_35.CTCAGAACATACAGCT	-3.23521497825043	5.5191832164403	2	HSC_35	KO	HSC_KO_35	1.83380048909946	2.81976273962706	0.177083333333333	0.305343511450382
HSC_35.CTCAGAACATTCACTT	0.812744111028745	5.83104282413683	0	HSC_35	KO	HSC_KO_35	0	1.61878302193214	0.114583333333333	0.198473282442748
HSC_35.CTCAGAAGTAGCTTGT	-3.29904130080597	5.31954866443834	2	HSC_35	CRE	HSC_CRE_35	3.40774524063329	3.13104128236255	0.0416666666666667	0.0763358778625954
HSC_35.CTCAGAAGTCACCTAA	-1.30798289159195	4.12824588810167	0	HSC_35	CRE	HSC_CRE_35	0	2.43222783387641	0.104166666666667	0.221374045801527
HSC_35.CTCAGAAGTTAAGAAC	-2.43654850104706	4.73946004902086	2	HSC_35	KO	HSC_KO_35	1.23294366918358	3.01800844366816	0.166666666666667	0.290076335877863
HSC_35.CTCAGAAGTTGAGGTG	-0.475331611725257	5.93460947071276	0	HSC_35	KO	HSC_KO_35	3.34717417052776	0	0.145833333333333	0.183206106870229
HSC_35.CTCAGAATCAACGGGA	-3.48287752250092	6.53069692646227	2	HSC_35	CRE	HSC_CRE_35	2.54652912284933	2.24091703503648	0.239583333333333	0.396946564885496
HSC_35.CTCAGAATCGCGTTTC	9.71847412010772	0.262369809496023	9	HSC_35	NA	NA	0	0.59107661208357	1.65625	2.11450381679389
HSC_35.CTCATTAAGCCTATGT	-3.40248373130219	5.04101854358874	2	HSC_35	KO	HSC_KO_35	3.52290509988036	3.52290509988036	0.114583333333333	0.213740458015267
HSC_35.CTCATTAAGCTACCTA	0.564358443227841	3.05872612987719	1	HSC_35	CRE	HSC_CRE_35	0	0	0.0833333333333333	0.106870229007634
HSC_35.CTCATTAAGGAGTAGA	-1.35999593118088	-0.586458387029551	13	HSC_35	CRE	HSC_CRE_35	3.36438237462658	2.97606115125829	0.229166666666667	0.190839694656489
HSC_35.CTCATTAAGTCGAGTG	0.489837736097409	2.80833893810473	1	HSC_35	CRE	HSC_CRE_35	0	2.8260890374824	0.1875	0.137404580152672
HSC_35.CTCATTACACCGGAAA	10.2312400045071	1.58793693577013	9	HSC_35	NA	NA	0	0	1.38541666666667	2.69465648854962
HSC_35.CTCATTACAGGGCATA	-2.17314055541413	9.12336975132189	11	HSC_35	CRE	HSC_CRE_35	0	2.80870754634717	0.166666666666667	0.114503816793893
HSC_35.CTCATTACATGCATGT	-2.23503580668824	4.02057748829088	1	HSC_35	KO	HSC_KO_35	4.14796898994993	3.27671181519971	0.1875	0.175572519083969
HSC_35.CTCATTAGTAAGAGAG	9.56970283409698	0.210477052080251	9	HSC_35	NA	NA	0.351910141127116	0.988471116991206	1.94791666666667	2.0763358778626
HSC_35.CTCATTAGTAGGGACT	-0.481854121925996	6.76480489765368	0	HSC_35	CRE	HSC_CRE_35	0	3.79045771011741	0.135416666666667	0.106870229007634
HSC_35.CTCATTAGTCGCCATG	-0.420179635080264	3.29193359409533	0	HSC_35	NA	NA	0	2.39426682179279	0.0208333333333333	0.099236641221374
HSC_35.CTCATTAGTTCCCGAG	-3.92323115447418	3.4459786990758	2	HSC_35	NA	NA	2.76033056095764	2.38601078715972	0.270833333333333	0.351145038167939
HSC_35.CTCATTATCGGAAACG	1.92444512268646	-2.66863137687483	3	HSC_35	CRE	HSC_CRE_35	0	0.994468567443373	0.40625	0.251908396946565
HSC_35.CTCATTATCTCTTATG	-1.44533988812821	0.0221331099148766	13	HSC_35	NA	NA	3.39612236465824	2.86132327714362	0.260416666666667	0.656488549618321
HSC_35.CTCCTAGAGCAGGTCA	-2.30678895095246	4.64669853244982	2	HSC_35	KO	HSC_KO_35	1.96897470498649	3.55243826312207	0.135416666666667	0.358778625954198
HSC_35.CTCCTAGAGGGAAACA	-0.94578364470856	7.03713995014391	0	HSC_35	CRE	HSC_CRE_35	3.33877097579499	0	0.135416666666667	0.404580152671756
HSC_35.CTCCTAGAGGTGATTA	1.41134426018341	-0.38831865991392	1	HSC_35	CRE	HSC_CRE_35	2.56177984110739	0	0.239583333333333	0.297709923664122
HSC_35.CTCCTAGCACGAAAGC	0.0044287743244904	2.5394662002202	1	HSC_35	KO	HSC_KO_35	0	1.24743151815578	0.0833333333333333	0.213740458015267
HSC_35.CTCCTAGCAGTAGAGC	-1.44310459473984	6.82576328312121	0	HSC_35	KO	HSC_KO_35	2.37326348560871	3.32373986693844	0.09375	0.374045801526718
HSC_35.CTCCTAGGTAGGGACT	4.46075937172516	-0.795982146346204	6	HSC_35	NA	NA	0	1.17099159692395	0.614583333333333	0.564885496183206
HSC_35.CTCCTAGTCAGGCAAG	-2.32852700332062	3.89762121235094	1	HSC_35	CRE	HSC_CRE_35	3.42691716046679	3.03756500793184	0.166666666666667	0.251908396946565
HSC_35.CTCCTAGTCAGTTAGC	-0.881521105560229	3.80044370685778	1	HSC_35	KO	HSC_KO_35	1.85668621861495	3.11838965792125	0.145833333333333	0.236641221374046
HSC_35.CTCGAAAAGATCTGAA	-2.13005664924042	8.57587677036486	11	HSC_35	KO	HSC_KO_35	3.03714505273279	2.92534056622183	0.197916666666667	0.229007633587786
HSC_35.CTCGAAAAGTACGCCC	3.14561221024139	-5.239251079214	5	HSC_35	KO	HSC_KO_35	0	0.902099400758166	0.71875	0.572519083969466
HSC_35.CTCGAAACAAGCCTAT	1.08458921333893	5.50072341953478	0	HSC_35	CRE	HSC_CRE_35	0	0	0.09375	0.152671755725191
HSC_35.CTCGAAACACCTCGGA	-0.272060334476398	-8.9721350094203	1	HSC_35	KO	HSC_KO_35	0	0	0.104166666666667	0.16030534351145
HSC_35.CTCGAAAGTACCGTTA	-0.589395217391418	3.42208009754381	1	HSC_35	KO	HSC_KO_35	0	2.63602158196204	0.15625	0.213740458015267
HSC_35.CTCGAAATCCCAAGAT	1.16101428886993	3.10403495823107	1	HSC_35	CRE	HSC_CRE_35	0	0	0.208333333333333	0.221374045801527
HSC_35.CTCGAAATCGTCACGG	0.00572320839507756	5.18463283573351	0	HSC_35	CRE	HSC_CRE_35	2.37018028595242	3.01546833466672	0.09375	0.198473282442748
HSC_35.CTCGAAATCTCAACTT	-1.3545469937648	4.499434051859	0	HSC_35	KO	HSC_KO_35	3.17941247191558	3.00537849705492	0.177083333333333	0.251908396946565
HSC_35.CTCGAGGCAGGGCATA	1.61722227951629	0.896291075098135	1	HSC_35	KO	HSC_KO_35	0	2.41969266063548	0.197916666666667	0.145038167938931
HSC_35.CTCGGAGAGACACGAC	-3.4437125025119	6.13931947742663	2	HSC_35	KO	HSC_KO_35	2.90886797933546	3.79188889843113	0.166666666666667	0.244274809160305
HSC_35.CTCGGAGAGAGGACGG	-0.782863735946582	4.12537389789782	0	HSC_35	KO	HSC_KO_35	2.02309335995783	0	0.0625	0.0534351145038168
HSC_35.CTCGGAGAGATCCCAT	9.40241977593048	1.38766199146471	9	HSC_35	NA	NA	0	0.445332930861249	1.39583333333333	1.23664122137405
HSC_35.CTCGGAGAGCAACGGT	9.30157825371368	0.479460535394766	9	HSC_35	NA	NA	0	0.502203525171502	1.40625	1.16030534351145
HSC_35.CTCGGAGAGGCCCGTT	-6.63777950385468	3.9875350574132	17	HSC_35	KO	HSC_KO_35	3.21633900647567	2.63109505204963	0.135416666666667	0.175572519083969
HSC_35.CTCGGAGAGGTGACCA	0.652218789068295	5.51439529453478	0	HSC_35	CRE	HSC_CRE_35	0	1.80521862260206	0.0729166666666667	0.122137404580153
HSC_35.CTCGGAGCAAAGGAAG	9.40537521263702	0.423162160265066	9	HSC_35	NA	NA	0.431905880837078	0.732550710589395	1.5	1.55725190839695
HSC_35.CTCGGAGGTACACCGC	1.09269794842346	4.47729688678942	1	HSC_35	KO	HSC_KO_35	0	1.15214382108101	0.177083333333333	0.236641221374046
HSC_35.CTCGGAGGTATAGGGC	-1.06671401837723	3.35636287723742	1	HSC_35	CRE	HSC_CRE_35	1.60752067267123	2.83095738596262	0.114583333333333	0.114503816793893
HSC_35.CTCGGAGGTGATGTGG	-3.93522980788605	5.58840900455675	2	HSC_35	KO	HSC_KO_35	2.7354154071708	2.36186896282692	0.0520833333333333	0.106870229007634
HSC_35.CTCGGAGGTTACGTCA	1.12239548584564	4.88269001041613	0	HSC_35	KO	HSC_KO_35	0	0	0.0729166666666667	0.183206106870229
HSC_35.CTCGGAGTCATGCAAC	0.956288308111264	1.27720981632433	1	HSC_35	KO	HSC_KO_35	0	0	0.197916666666667	0.145038167938931
HSC_35.CTCGGAGTCGTGGACC	9.60868045708282	0.197910664426901	9	HSC_35	NA	NA	0	0.50769863372595	1.20833333333333	1.67175572519084
[truncated: 31,478 more rows]
