# Supplementary material for: The miR-221/222 cluster regulates hematopoietic stem cell quiescence and multipotency by suppressing both Fos/AP-1/IEG pathway activation and stress-like differentiation to granulocytes
Source: PLoS Biol. 2023 Nov 20;21(11):e3002015. doi: 10.1371/journal.pbio.3002015 (PMC10695376; doi:10.1371/journal.pbio.3002015)
Supplement: S3 Data — (ZIP) [file pbio.3002015.s003.zip › SD_Rev2/R scripts for Figs_1_3_4_6_8/Rscript.R]

library(Seurat)
setwd("\\\\datastor\\NextSeq500_EXCHANGE\\Peter\\20230903")
# That's the embryo
load("\\\\Datastor\\AG_Mashreghi\\Freddy\\Fritz_worldmap_with_monocle\\UMAP2\\SO.integrated_complete.RData")
SO.integrated = SetIdent(SO.integrated,value = SO.integrated@meta.data$integrated_snn_res.0.6)
SO.integrated = SetIdent(SO.integrated,value = SO.integrated@meta.data$CELL_TYPE)
SO.integrated@meta.data$test = paste(SO.integrated@meta.data$CELL_TYPE,SO.integrated@meta.data$CRE_KO,sep = "_")
SO.integrated = SetIdent(SO.integrated,value = SO.integrated@meta.data$integrated_snn_res.0.6)

Embryo = as.data.frame(cbind(Barcode = rownames(SO.integrated@reductions$umap@cell.embeddings),
                             SO.integrated@reductions$umap@cell.embeddings))
Embryo$Ecluster = SO.integrated@meta.data$integrated_snn_res.0.6
Embryo$sample = SO.integrated@meta.data$experiment
Embryo$CRE_KO = SO.integrated@meta.data$CRE_KO
Embryo$Celltypes = SO.integrated@meta.data$CELL_TYPE
Embryo$Fos = SO.integrated@assays$RNA@data[rownames(SO.integrated@assays$RNA@data)=="Fos",]
Embryo$Jun = SO.integrated@assays$RNA@data[rownames(SO.integrated@assays$RNA@data)=="Jun",]
Embryo$G1s = SO.integrated@meta.data$GL_S_expr
Embryo$G2m = SO.integrated@meta.data$G2_M_expr
write.table(Embryo,file = "Embryo_umap.txt",quote = FALSE,row.names = F,sep = "\t")
write.table(Embryo,file = "Embryo_umap.csv",quote = FALSE,row.names = F,sep = ",")
save(file = "SO_Embryo.RData",SO.integrated)

# That's the Kraken, for less work we call it Embryo, and only rename it at the end: 
# load("\\\\Datastor\\AG_Mashreghi\\Freddy\\Fritz_worldmap_with_monocle\\UMAP1\\SO.all.stepWise.SNN.rpca.30.RData")
# it might also be this file:
load("\\\\Datastor\\AG_Mashreghi\\Freddy\\Fritz_worldmap_with_monocle\\UMAP1\\Seurat_and_monocle3.RData")
SO.integrated = SetIdent(SO.integrated,value = SO.integrated@meta.data$integrated_snn_res.0.2)

Embryo = as.data.frame(cbind(Barcode = rownames(SO.integrated@reductions$umap@cell.embeddings),
                             SO.integrated@reductions$umap@cell.embeddings))
Embryo$Tcls = SO.integrated@meta.data$integrated_snn_res.0.2
Embryo$sample = SO.integrated@meta.data$experiment
Embryo$CRE_KO = SO.integrated@meta.data$mouse
Embryo$Celltypes = SO.integrated@meta.data$Groups_For_Freddy_1
Embryo$Fos = SO.integrated@assays$RNA@data[rownames(SO.integrated@assays$RNA@data)=="Fos",]
Embryo$Jun = SO.integrated@assays$RNA@data[rownames(SO.integrated@assays$RNA@data)=="Jun",]
Embryo$CC = SO.integrated@meta.data$module_CC
Embryo$HSC = SO.integrated@meta.data$module_HSC
Embryo$toEry = SO.integrated@meta.data$module_Erythropoiesis
Embryo$toThr = SO.integrated@meta.data$module_Platelets
Embryo$toB = SO.integrated@meta.data$module_Bcells
Embryo$toTNK = SO.integrated@meta.data$updated_module_toTcells
Embryo$toMye = SO.integrated@meta.data$module_Myelo
Embryo$toBaMa = SO.integrated@meta.data$updated_module_toBasoMast
Embryo$toNeu = SO.integrated@meta.data$module_granulocytes_yellow

write.table(Embryo,file = "Kraken_umap.txt",quote = FALSE,row.names = F,sep = "\t")
write.table(Embryo,file = "Kraken_umap.csv",quote = FALSE,row.names = F,sep = ",")
save(file = "SO_Kraken.RData",SO.integrated)
