# Supplementary material for: The miR-221/222 cluster regulates hematopoietic stem cell quiescence and multipotency by suppressing both Fos/AP-1/IEG pathway activation and stress-like differentiation to granulocytes
Source: PLoS Biol. 2023 Nov 20;21(11):e3002015. doi: 10.1371/journal.pbio.3002015 (PMC10695376; doi:10.1371/journal.pbio.3002015)
Supplement: S3 Data — (ZIP) [file pbio.3002015.s003.zip › SD_Rev2/R scripts for Figs_1_3_4_6_8/Total_hematopoiesis.csv]

Barcode	UMAP_1	UMAP_2	Tcls	sample	CRE_KO	Celltypes	Fos	Jun	CC	HSC	toEry	toThr	toB	toTNK	toMye	toBaMa	toNeu
CMP_CLP_Cre_AAACCTGAGAGAGCTC	0.701505103504996	-4.68136381316022	0	CLP_Cre	CRE	CLP_Cre	1.35502811814116	3.05107661488067	20.6355985454316	5.42011247256464	2.71005623628232	0	12.7736158718576	5.53007109020159	2.26494655676748	2.73335074771773	1.35502811814116
CMP_CLP_Cre_AAACCTGCACCGCTAG	5.98226849118505	0.823446520091735	5	CLP_Cre	CRE	CLP_Cre	0	2.97564073926113	15.7079681377415	4.43644787831114	2.19414901672765	0	4.982593795464	19.1975821798438	3.40890082540393	1.84291323753895	0
CMP_CLP_Cre_AAACCTGGTAATTGGA	6.70347324887548	0.147823311807357	5	CLP_Cre	CRE	CLP_Cre	0	2.5477690025111	6.37826158872097	8.55894741212803	1.59456539718024	0	1.59456539718024	18.980645664517	4.0925565492886	1.59456539718024	3.7752512205873
CMP_CLP_Cre_AAACCTGGTAGAGCTG	-2.3151341291305	8.92509961915179	4	CLP_Cre	CRE	CLP_Cre	0	0	72.9759316349581	3.10371293586838	1.2075311936973	0	4.62822904353703	10.9073873815963	3.41164913787381	0.775928233967096	0
CMP_CLP_Cre_AAACCTGTCCCTTGTG	4.58331028500829	-4.0546059529765	6	CLP_Cre	CRE	CLP_Cre	2.01178936986899	3.42727914646178	13.7415335273888	4.97393529543886	0.83087958114025	0	27.8347718896773	10.0566844159488	2.30929826047255	1.82153623319303	0.83087958114025
CMP_CLP_Cre_AAACGGGAGCGAAGGG	5.76077047864232	0.95774901700183	5	CLP_Cre	CRE	CLP_Cre	1.69290467445953	2.42912134921967	23.1200584509936	4.88358654239675	1.69290467445953	0	8.04082765595265	20.9345633061402	3.8465425860832	2.28954958207984	3.97596724337026
CMP_CLP_Cre_AAACGGGTCCCGACTT	1.76050762215887	0.836890347720825	3	CLP_Cre	CRE	CLP_Cre	1.51634748936809	2.93267413758685	22.8742473959604	6.12990748519189	1.02165124753198	0	8.32570882798792	8.14247356922389	2.29141179239592	4.63123360071224	0
CMP_CLP_Cre_AAAGATGTCACTCCTG	3.46987811604772	-4.10991596388654	6	CLP_Cre	CRE	CLP_Cre	2.84001577002228	3.65335804105839	13.0454346239692	5.7655456339804	1.30454346239692	0	17.2360078145773	7.07008909637731	1.30454346239692	3.50819376465411	0
CMP_CLP_Cre_AAAGATGTCCACTCCA	4.32803980389867	0.0864987303034891	5	CLP_Cre	CRE	CLP_Cre	2.3386087824993	1.55745419419753	10.0013130610802	3.6684189109182	1.55745419419753	1.05548235836034	6.89152551648587	15.6697241324305	3.74275044623724	1.05548235836034	1.05548235836034
CMP_CLP_Cre_AAAGATGTCCCTCAGT	7.44747749844823	0.403850146056854	5	CLP_Cre	CRE	CLP_Cre	2.38204708055835	1.08701489985328	10.2215889536569	6.78752388332773	0	0	7.16486078843591	25.6870226595062	3.91472375762719	1.93097436563771	4.31302144619606
CMP_CLP_Cre_AAAGATGTCCCTTGTG	7.15042416135107	0.393437393428527	5	CLP_Cre	CRE	CLP_Cre	0	1.94078485309775	14.1614296585525	8.6117004063658	0	0	7.44796849806115	26.9560649959611	4.19880009594266	1.94078485309775	4.64348116085507
CMP_CLP_Cre_AAAGATGTCGAGAGCA	7.49071184674535	0.407449759961807	5	CLP_Cre	CRE	CLP_Cre	1.44963965596894	2.85116264139957	4.917265203292	9.26618417119881	0	0	7.81654451522987	23.1044626239672	3.6923470163782	0	2.01798589135412
CMP_CLP_Cre_AAAGATGTCTTGTCAT	3.76566664258275	-0.0405254173560511	5	CLP_Cre	CRE	CLP_Cre	3.66065385032877	1.98985322637038	7.93069028425189	2.26591150978626	1.6505107700341	0	5.38872049104977	12.1141984359316	2.88136242339619	2.99289727579177	0
CMP_CLP_Cre_AAAGCAAAGATCCTGT	3.84486261884008	4.00357127976581	5	CLP_Cre	CRE	CLP_Cre	1.11384100936993	1.40341046835242	34.9769167687619	7.37254845451798	2.922068842023	0	8.9622723586568	14.8880875750584	3.38927665390338	0	2.74152575344876
CMP_CLP_Cre_AAAGCAACACATTTCT	-2.57863076647486	-3.88689827132062	2	CLP_Cre	CRE	CLP_Cre	0	0	11.5541211132435	2.3108242226487	1.15541211132435	0	15.0546233566975	11.6207444178884	3.02422184625732	1.67722056745806	0
CMP_CLP_Cre_AAAGCAAGTGGGTATG	4.57153002301488	-0.0666913404597412	5	CLP_Cre	CRE	CLP_Cre	2.53575625942532	3.11755592709818	37.7770145761198	10.3562923670146	2.23047326195791	0	20.8097753087117	13.6369873926338	3.254737255092	2.44229754902123	1.46365054583896
CMP_CLP_Cre_AAAGCAAGTTGTCTTT	3.6129812387589	-0.392661623237885	5	CLP_Cre	CRE	CLP_Cre	2.1176669434993	2.89373760385242	14.4858640978504	9.52568170699963	1.23466912725005	1.23466912725005	4.84414764839	9.44026043295409	2.89373760385242	5.12295397136656	0
CMP_CLP_Cre_AAAGTAGTCCCGGATG	4.29466787854467	1.18819440198108	5	CLP_Cre	CRE	CLP_Cre	1.70446178781307	1.17841274408665	39.3565854249436	7.59652550824632	1.17841274408665	1.17841274408665	4.06128727598637	16.9449374648626	3.66961042262182	2.88287453189972	2.3568254881733
CMP_CLP_Cre_AAAGTAGTCGCTGATA	4.69913975278173	0.194867082359039	5	CLP_Cre	CRE	CLP_Cre	0.977094653874658	2.22825280042826	21.2620819209469	5.85476127123305	1.78677689788359	0	10.9320884510609	17.9740450170315	3.95811459024309	2.4388333086792	2.03168215820064
CMP_CLP_Cre_AAAGTAGTCGGAATCT	-1.40749176462855	-2.88525723624066	0	CLP_Cre	CRE	CLP_Cre	2.39095457259555	3.03725002333403	15.2142464286548	2.92093461837649	1.46046730918825	0	10.2630678098134	2.92093461837649	0	3.49071130965316	0
CMP_CLP_Cre_AAATGCCAGATAGGAG	4.01388994733129	-3.31886862921552	6	CLP_Cre	CRE	CLP_Cre	3.0773139949427	3.23725315624809	16.8815192496583	4.23369038141324	1.89393463854298	0	18.4257067868673	6.91143757204572	2.14327118817764	3.56728415641827	0
CMP_CLP_Cre_AAATGCCCAGTTTACG	5.51473728696142	-4.61756109404401	6	CLP_Cre	CRE	CLP_Cre	1.72855147425603	1.72855147425603	7.47041392606756	5.46375843728981	1.72855147425603	0	27.7395676603742	6.4124262086555	0.933801740758446	2.90463475526367	0
CMP_CLP_Cre_AAATGCCGTAAGGATT	6.66017977277074	-5.63906597304181	6	CLP_Cre	CRE	CLP_Cre	1.46250270826738	2.2291402508381	11.3024440531175	6.26388373280594	1.85307480150183	0	34.752873671563	9.67276595406768	1.63820746772119	1.78760491402091	0.603871822526317
CMP_CLP_Cre_AAATGCCGTAAGTAGT	4.30308453122411	0.25484780264064	5	CLP_Cre	CRE	CLP_Cre	2.47863550987152	1.53507218954632	9.78960494614809	6.14028875818529	0	1.53507218954632	4.9407025569208	18.8070744895047	3.27682861437634	1.53507218954632	0
CMP_CLP_Cre_AAATGCCGTGAGCGAT	2.75733725110326	3.35500074219867	5	CLP_Cre	CRE	CLP_Cre	0.684121002728454	1.77667025721853	41.5094946197033	5.47745037379271	1.08655918878849	0.684121002728454	5.5203451536303	15.2910575497126	3.16068146959703	3.46798214544494	2.4548011942454
CMP_CLP_Cre_AAATGCCGTGAGGGTT	4.8993946699265	-4.38667892622784	6	CLP_Cre	CRE	CLP_Cre	2.63451923430677	2.84320812703878	17.6338363740041	8.65909935548255	0	1.44318322591376	26.4236737375758	9.75379155274847	0	1.44318322591376	0
CMP_CLP_Cre_AAATGCCTCGTGGTCG	3.53948656598363	2.13081599068805	5	CLP_Cre	CRE	CLP_Cre	2.94861708188923	2.71216653322694	31.7882684535673	4.4062170155271	2.71452148737727	1.10155425388178	6.86535785324976	14.0064894937038	3.5596320477897	2.20114527739089	2.20310850776355
CMP_CLP_Cre_AAATGCCTCTCCAGGG	-2.51641591509547	0.646579333068572	4	CLP_Cre	CRE	CLP_Cre	0.78554507455385	2.80437984848575	30.2544710534705	6.5500811151882	0	1.22000497456028	22.835855953729	7.90289520293028	0.78554507455385	2.35663522366155	0
CMP_CLP_Cre_AACACGTCAAGTCATC	2.79923311749731	-2.21638869452313	15	CLP_Cre	CRE	CLP_Cre	2.29461406874668	2.73503031981327	15.0754443988686	4.52124697261235	1.75844456518559	1.56743333295005	7.27983266142976	3.29523839107453	0.522477777650015	3.01567044586396	0
CMP_CLP_Cre_AACACGTCATTTCAGG	5.98418346921239	-4.64383529829816	6	CLP_Cre	CRE	CLP_Cre	0	2.77513704105871	16.4714989913244	2.29397254171534	0	0	37.3340563452989	10.9206886335223	1.66721209424923	1.14698627085767	1.14698627085767
CMP_CLP_Cre_AACACGTTCCTTGGTC	-0.0071948902842002	-0.606554321525849	3	CLP_Cre	CRE	CLP_Cre	0	1.7360849798154	24.8948039798979	2.94131926023545	1.20523428042005	0	16.8043194570127	2.41046856084011	0	0	0
CMP_CLP_Cre_AACACGTTCGGTTCGG	6.0764457372788	-4.75038980650739	6	CLP_Cre	CRE	CLP_Cre	1.13999558883402	2.45391232171294	13.3987652604018	10.1526996379446	0	0	36.6921012402747	4.87383445604232	2.25203029323003	0	0
CMP_CLP_Cre_AACACGTTCTTCTGGC	3.73258415738378	-1.68188821482495	5	CLP_Cre	CRE	CLP_Cre	0	1.44071782555534	14.4911905915166	4.80031940013076	1.76397536465063	0	10.1899747606803	8.12917392995313	0.960063880026152	3.16385756345595	0
CMP_CLP_Cre_AACCATGAGGGCTTCC	1.09925679246221	-4.92785429167584	0	CLP_Cre	CRE	CLP_Cre	1.70189036422705	2.04465046506781	16.3423926861392	5.7562556298514	2.04465046506781	0	3.52871235209594	3.54478639710915	4.72102384780779	5.23060271632299	0
CMP_CLP_Cre_AACCATGCATAGACTC	1.27199176827703	4.30077768159076	3	CLP_Cre	CRE	CLP_Cre	2.48474624832571	2.12010955129031	49.8285462160369	3.88265597175555	2.69107996243294	0	7.96589113316888	16.7602450754592	3.52619068697245	3.66041710684506	0.650503881631701
CMP_CLP_Cre_AACCATGGTTCCCTTG	4.58678499738012	-4.16163229155377	6	CLP_Cre	CRE	CLP_Cre	1.76197472089661	3.28569707386182	15.3412435904827	12.4614655409894	1.43887521666117	0	28.7499147129615	9.78495580635311	2.39744948904497	2.8757228171514	0
CMP_CLP_Cre_AACCGCGCAGAAGCAC	5.63017574826513	1.48764348817035	5	CLP_Cre	CRE	CLP_Cre	0	0	39.6336401678371	6.13228382269409	1.39293088623189	0	3.22736271156886	25.0752691453156	3.61951899518569	1.39293088623189	1.39293088623189
CMP_CLP_Cre_AACCGCGGTCGCGGTT	3.36751524487768	-3.63815139937238	6	CLP_Cre	CRE	CLP_Cre	1.22856816946124	3.27228431450504	13.1916587668123	10.4151691395757	0	0	22.1950054697041	6.12547443881783	2.3235314645735	4.19091735691968	0
CMP_CLP_Cre_AACCGCGGTTTACTCT	0.825341799652915	5.47186780762836	3	CLP_Cre	CRE	CLP_Cre	2.97767380721293	1.59425255261851	63.0363197962178	6.56013908698628	2.74650404797279	0	4.64207712756778	17.0463280439594	3.76560789653994	2.8619102440852	2.45803876181231
CMP_CLP_Cre_AACCGCGTCAGCTTAG	-2.85504754503932	9.56314683747455	4	CLP_Cre	CRE	CLP_Cre	0	1.80976175557753	57.9521449598609	4.97180629615151	2.55885241857078	0	11.8044416337362	14.7536149029562	3.14151797476858	0.994361259230302	0.994361259230302
CMP_CLP_Cre_AACCGCGTCCACGAAT	5.03156296292577	0.0458405096547235	5	CLP_Cre	CRE	CLP_Cre	0	0.971549879282486	28.6368985366205	4.20582163364221	1.45490401742683	0	14.8142932897752	18.0466798122942	3.36434714625088	0	0
CMP_CLP_Cre_AACCGCGTCGTCTGAA	4.88475958386693	-0.864171675918854	5	CLP_Cre	CRE	CLP_Cre	2.16584945476847	1.81612766302231	7.64211682163491	2.5473722738783	0	0	13.3616597838256	11.2529085967636	3.07232382940275	4.36349993690062	0
CMP_CLP_Cre_AACGTTGAGACACTAA	3.698340335286	-0.247817672370232	5	CLP_Cre	CRE	CLP_Cre	1.98640864111952	2.28289566683755	11.9871536585507	5.0546596177354	0.814418186268047	0	7.50341136224444	8.90820318946491	3.5928858202076	2.51449054186974	0
CMP_CLP_Cre_AACGTTGCACGGTTTA	4.00151077786718	-4.14503692793683	6	CLP_Cre	CRE	CLP_Cre	3.04086679482946	2.58479243631265	10.2387609228145	7.90708075899424	0.929233432528993	0.929233432528993	20.402452783046	7.77522391392052	2.46197653162272	3.58082286948599	0
CMP_CLP_Cre_AACGTTGTCGCATGAT	1.72669402638708	-1.47526859450177	10	CLP_Cre	CRE	CLP_Cre	1.53023331405927	2.47298278394242	7.23136268037585	6.69549237147059	0	0	22.4748949271396	11.9152100331342	5.60331651189421	2.61501274133265	1.03305181148226
CMP_CLP_Cre_AACTCAGAGAGTAATC	-2.28828772028651	-5.82993911909894	2	CLP_Cre	CRE	CLP_Cre	0	1.765178472664	17.1398474995346	1.765178472664	2.36886241630851	0	7.66439783430051	3.530356945328	0	4.13404088897251	0
CMP_CLP_Cre_AACTCAGGTTCCCTTG	5.54900471249853	-5.28458141493634	6	CLP_Cre	CRE	CLP_Cre	0	1.78162347859569	7.29549080264986	11.6408306842658	1.24408128181949	0	30.7030829288472	4.00525976018783	0	2.48816256363898	0
CMP_CLP_Cre_AACTCAGTCACAATGC	-3.96576961001124	-5.71512054610089	2	CLP_Cre	CRE	CLP_Cre	2.22766170952208	0	5.50140707625867	1.63687268336829	0	0	20.86420138278	3.27374536673659	0	0	0
CMP_CLP_Cre_AACTCAGTCACATACG	5.17587582150732	1.35729015660449	5	CLP_Cre	CRE	CLP_Cre	1.03503738208674	2.11152699010385	29.5341937392135	7.25562909479942	1.03503738208674	2.11152699010385	7.11356477813303	17.7799222124464	4.10926566319474	2.56768559466792	3.04296533051342
CMP_CLP_Cre_AACTCAGTCACTTACT	5.38583914319311	-5.58838676619366	6	CLP_Cre	CRE	CLP_Cre	0	0	5.60035432246461	1.86678477415487	0	0	27.5334655068652	6.86339005778201	1.86678477415487	0	0
CMP_CLP_Cre_AACTCAGTCGCCAAAT	6.86204449216161	-5.66995596098737	6	CLP_Cre	CRE	CLP_Cre	0	3.18420769592232	12.6450553054802	5.91096407882663	0	0	26.7667875704922	13.2787789116719	1.58063191318502	2.1651660828208	1.58063191318502
CMP_CLP_Cre_AACTCCCAGCTAGTGG	2.44025246182714	-3.84475945639447	6	CLP_Cre	CRE	CLP_Cre	1.37821162785261	2.13055025901035	16.7485195605964	12.0487044994274	1.37821162785261	0	13.9627794602192	7.83398773954958	0	1.69592731516178	0
CMP_CLP_Cre_AACTCCCAGTCGTTTG	3.24747983495031	-2.16462802100018	6	CLP_Cre	CRE	CLP_Cre	1.72766303247411	3.08299620233013	27.3991584308604	7.19845590893764	0.768658939865855	0	15.2336102744141	9.81094014677979	1.19807855850005	2.49632197233997	0
CMP_CLP_Cre_AACTCCCTCGTCACGG	2.43198911229406	-3.00836919951276	6	CLP_Cre	CRE	CLP_Cre	0	2.95525633506508	10.1749778419261	5.87843084983107	0.923155297590635	0.923155297590635	11.5113591364098	5.69395282008228	2.45277449430048	2.15014487989432	0
CMP_CLP_Cre_AACTCCCTCTGTGCAA	0.960635581410269	0.240777202369415	3	CLP_Cre	CRE	CLP_Cre	1.11749615371311	2.66526337555589	37.864028357585	4.95140383700812	1.97012454779038	0	11.4521927509881	6.17468910346642	1.11749615371311	0.707343405286874	0
CMP_CLP_Cre_AACTCTTAGACTTTCG	2.98555676022802	-3.68169283079938	6	CLP_Cre	CRE	CLP_Cre	1.261401087281	1.80183004779165	10.091208698248	6.84743439691566	2.15072598254595	1.261401087281	18.4832852623374	1.261401087281	0	1.261401087281	0
CMP_CLP_Cre_AACTCTTAGCGAAGGG	5.82302490750585	-4.98300337004498	6	CLP_Cre	CRE	CLP_Cre	0	0	11.7269366013363	6.44758095854071	2.64859119982857	0	39.4166698375874	9.29412351111078	2.98270312488238	1.91107742460252	1.07162570027986
CMP_CLP_Cre_AACTCTTAGTCCAGGA	4.20350233594213	1.71890199971362	5	CLP_Cre	CRE	CLP_Cre	0	2.30967167988589	38.3225981415395	4.63628054868338	1.03468638422899	0	6.88421305909059	19.6722765918804	4.9463900353308	2.06937276845799	1.03468638422899
CMP_CLP_Cre_AACTCTTGTTACGCGC	5.05985418835912	-0.673743657348908	5	CLP_Cre	CRE	CLP_Cre	1.77650710215293	2.02096110734024	14.5374746222868	7.75159172411427	1.45226625556696	0	11.9497769244302	20.0798337334577	3.73552051834218	5.16759704291203	0
CMP_CLP_Cre_AACTGGTAGAAGGTGA	5.5798956541184	-5.08349870848492	6	CLP_Cre	CRE	CLP_Cre	1.07759598193285	0	10.4890282588223	7.54317187352998	1.58416481750379	0	33.6636202996866	3.01436214996901	0	0	0
CMP_CLP_Cre_AACTGGTAGTAATCCC	3.18895880261693	-7.77611469435529	12	CLP_Cre	CRE	CLP_Cre	0	2.47846871234069	12.3987314200379	4.49907855969383	0	0	19.4707581450436	3.18246974963649	0	3.00147761617444	0
CMP_CLP_Cre_AACTGGTAGTACCGGA	5.55418793240819	0.20741400909587	5	CLP_Cre	CRE	CLP_Cre	1.35845373514695	1.9140282541557	15.5135432493576	6.34444331192989	2.26908210648905	0	3.27248198930265	21.1140084812519	3.72478766162866	1.35845373514695	0
CMP_CLP_Cre_AACTGGTCAATCACAC	5.79413382092748	0.691695340396606	5	CLP_Cre	CRE	CLP_Cre	1.39711618584694	2.31555729987901	17.6641519611866	10.0666198910898	1.10823745552575	0.700374727121594	9.80990587974125	22.4466005932338	4.09169827195805	3.20452597578902	1.80861218264735
CMP_CLP_Cre_AACTGGTCAATTGCTG	3.91352383176122	-3.19786881613568	6	CLP_Cre	CRE	CLP_Cre	1.92946352537567	3.34875035292222	9.19500360631803	6.96416476855264	1.59409618572417	0	28.3667516104966	12.4254830990248	1.08584391722769	2.17168783445539	0
CMP_CLP_Cre_AACTGGTCACGGTTTA	2.74784485379491	-2.40220617461041	15	CLP_Cre	CRE	CLP_Cre	2.02548854675238	3.03203717253834	15.0155269983744	9.45327338927826	1.59896079460985	0.839825422560426	7.3118563605228	0	0	2.18557653035245	0
CMP_CLP_Cre_AACTGGTGTGAAATCA	3.5626243738297	1.97965765786334	5	CLP_Cre	CRE	CLP_Cre	2.04416262924416	1.47278039005436	37.982491238424	3.00650988663124	1.88740912115649	0.75162747165781	9.18723234893328	18.2437133764705	3.69425712534805	3.40025780712621	1.88740912115649
CMP_CLP_Cre_AACTGGTTCTGGCGAC	-1.3480189653274	-2.2183456342204	0	CLP_Cre	CRE	CLP_Cre	3.43266386050767	2.99179833952829	12.3050759630027	5.68757380946048	1.74577992111071	0	6.25245786321418	5.86207459452848	1.74577992111071	3.4128249486751	0
CMP_CLP_Cre_AACTTTCAGAGCTGGT	-2.00932367762293	5.71580339265033	4	CLP_Cre	CRE	CLP_Cre	1.96483213473832	1.96483213473832	68.5940729210784	4.96719017694558	3.59194164553136	0	8.28555815534988	22.9826031902262	3.31707026334488	1.11336022205085	2.21684054766482
CMP_CLP_Cre_AACTTTCAGCAGATCG	4.13022867718969	-4.20729612517194	6	CLP_Cre	CRE	CLP_Cre	0	2.75087400131232	13.1007810893366	9.01601769310618	2.11964191550943	0	22.8316180915728	3.44602004559509	0	2.70734321971121	0
CMP_CLP_Cre_AACTTTCAGTGCTGCC	3.38922826329503	-3.39498757529096	6	CLP_Cre	CRE	CLP_Cre	0	2.26960053364799	11.9823424267066	8.70893788836335	1.35888333750503	1.35888333750503	11.9823424267066	8.6396257106512	2.73820591160134	3.27340453834324	0
CMP_CLP_Cre_AACTTTCCATCACAAC	1.22623888531957	4.62420583558246	3	CLP_Cre	CRE	CLP_Cre	2.23303437878196	1.41659271869206	45.2685265726116	5.51711063653671	2.11470156365143	0	6.80250153582106	13.2005827023811	3.37099356611424	2.96462601909424	0
CMP_CLP_Cre_AACTTTCCATGACATC	4.15805594006811	0.300649114371978	5	CLP_Cre	CRE	CLP_Cre	2.61652356218164	1.86217722080732	31.5693014693543	9.17649589313296	0	0	16.7657106137219	13.1143163582688	3.61769452128529	3.84036570828345	1.03410196281105
CMP_CLP_Cre_AACTTTCCATTAGGCT	2.66318956891332	-4.24273657011823	6	CLP_Cre	CRE	CLP_Cre	2.04153363933547	2.04153363933547	9.39379937868935	7.46097548715298	1.47045314787078	0	15.8703927138078	4.66742870457243	0	1.47045314787078	0
CMP_CLP_Cre_AACTTTCGTCGCCATG	4.09150282422338	-4.34862016844586	6	CLP_Cre	CRE	CLP_Cre	2.24156801749612	3.69480357583794	11.5915300678186	8.77511622235235	0	0	18.4342271895606	6.44718701866859	0	3.77576929000502	0
CMP_CLP_Cre_AAGACCTAGACCTTTG	1.93633834401403	-2.69801019835309	10	CLP_Cre	CRE	CLP_Cre	2.16221158195189	3.06840460182874	6.89559876642356	4.70366728089276	2.16221158195189	0	6.70878995509589	10.5831845790938	4.06682992965922	1.27072784947044	0
CMP_CLP_Cre_AAGACCTAGGCTAGAC	0.522053220665793	-2.38895248579816	10	CLP_Cre	CRE	CLP_Cre	0	0	6.14040185291477	4.71999547917537	0	0	4.71999547917537	16.7619734761042	3.87539259603648	0	2.04680061763826
CMP_CLP_Cre_AAGACCTCACCAGGCT	3.63326827565465	1.79999483418628	5	CLP_Cre	CRE	CLP_Cre	2.47736867343139	2.47736867343139	32.2784842901618	3.47250798361332	0	0	7.10737931824915	15.1467839230044	5.42820634333532	1.67970134161087	0
CMP_CLP_Cre_AAGACCTCAGCTGTTA	2.10285250226293	-2.61986421751813	15	CLP_Cre	CRE	CLP_Cre	0	2.6304459856313	11.9605401480881	4.51145369898026	1.27424255217057	0.827676272123092	9.44518257507008	4.51145369898026	1.58185860256351	3.58872668152106	0
CMP_CLP_Cre_AAGACCTTCAATCTCT	0.97274700681005	-3.73331307577924	0	CLP_Cre	CRE	CLP_Cre	1.26613650066609	2.70866132354942	11.4973139767392	4.92808362211685	1.80734463789444	0	10.8094721181571	4.90595079016897	0.821347270352809	1.57291554223177	0
CMP_CLP_Cre_AAGACCTTCACAACGT	0.731020131504874	0.681086369277679	3	CLP_Cre	CRE	CLP_Cre	1.37202825534371	3.25880382165755	33.4038993798188	7.73566146787572	0.904894175461149	0	7.53896692590571	6.49195292264964	1.92958931200611	3.93304959700258	0
CMP_CLP_Cre_AAGACCTTCCAAACTG	6.14215389767919	0.727504201652252	5	CLP_Cre	CRE	CLP_Cre	1.41967576081583	0	13.6999171942196	5.44522996680054	0	0	2.83935152163165	15.2743966060058	3.93520165026969	0	1.98397064027438
CMP_CLP_Cre_AAGACCTTCGATGAGG	5.64704958478246	0.314889915706359	5	CLP_Cre	CRE	CLP_Cre	2.21593015871003	1.96395366424925	16.4337766686639	9.41500783005876	3.07662783957393	0	13.9531594515985	22.4282069931372	3.51689642693579	0	0
CMP_CLP_Cre_AAGCCGCAGATCCGAG	6.0586930898789	0.868236609222137	5	CLP_Cre	CRE	CLP_Cre	0	2.10406391352001	18.8973383549527	7.89034401662712	0	0	5.99635058857972	17.1437746687058	2.94436319288372	2.10406391352001	4.20812782704001
CMP_CLP_Cre_AAGCCGCAGGGTATCG	-3.05879958590235	-5.14943145918683	2	CLP_Cre	CRE	CLP_Cre	0	2.91848047211265	20.8883477369529	5.04710793235444	0	0	20.5320254786685	7.49663539003979	0	1.68236931078481	0
CMP_CLP_Cre_AAGCCGCAGTCTCAAC	5.38128057996068	-4.8804800431712	6	CLP_Cre	CRE	CLP_Cre	1.74878005252309	3.9443144627367	11.399535208237	7.59730581483347	2.69754915788057	0	27.2343676079714	9.37260521036726	1.99199127629392	1.74878005252309	0
CMP_CLP_Cre_AAGCCGCAGTTGAGTA	6.15793577710424	-4.7802603166087	6	CLP_Cre	CRE	CLP_Cre	0	0	5.38312437507457	6.36270534431417	0.979580969239599	0	49.3752722047789	6.67885767906705	1.7900947443555	0	0
CMP_CLP_Cre_AAGCCGCGTCTCTCTG	3.12052551785741	0.25087989163562	5	CLP_Cre	CRE	CLP_Cre	0	3.46313390646896	13.6543370269015	4.04438178150555	1.84537770631748	0	9.03251277407409	8.98405829915845	3.10557101987308	3.9444345363541	0
CMP_CLP_Cre_AAGCCGCTCATGGTCA	3.96786848584447	-0.412695101974763	5	CLP_Cre	CRE	CLP_Cre	3.21086688775896	1.79353250084574	14.859561930135	10.5652909072348	0.812112586519398	0.812112586519398	9.5322981439662	11.5621852065303	3.319592300091	2.37193699706196	0
CMP_CLP_Cre_AAGCCGCTCCGCGTTT	5.43967978040014	-4.76161264586285	6	CLP_Cre	CRE	CLP_Cre	0	3.49547378599442	10.1330062386877	5.74045225738771	0	0	33.6098341541897	5.33971374257103	2.19627699064998	0	0
CMP_CLP_Cre_AAGGAGCAGATGCCTT	-2.98345526179041	0.146190204145156	4	CLP_Cre	CRE	CLP_Cre	1.15825132142965	0	25.9258540311432	5.49670938444115	2.83884083376168	0	11.9898376529451	9.89662179670863	2.27597824225363	0	0
CMP_CLP_Cre_AAGGAGCCACAAGACG	0.980463662541251	5.17477680039569	3	CLP_Cre	CRE	CLP_Cre	1.75501674845003	0	48.2827665865041	2.44270517620956	2.10111948176041	0	3.57909696814249	10.3461178690287	4.61254231446122	3.78313242921218	0
CMP_CLP_Cre_AAGGAGCCACATGGGA	4.57268587628637	2.52836705041095	5	CLP_Cre	CRE	CLP_Cre	1.02898983583195	1.52528980416927	34.4988659026329	1.02898983583195	2.46720305875705	0	6.8494109669728	17.8571424601236	3.97309729711706	2.55427964000122	1.52528980416927
CMP_CLP_Cre_AAGGAGCCAGTCCTTC	5.32019440213476	-0.599899582145966	5	CLP_Cre	CRE	CLP_Cre	3.64065052136784	1.59066542441496	11.3376035361185	5.17476255764984	1.59066542441496	0	5.92263791850543	19.5393980463045	3.58803975405386	4.5425216238755	3.24897937056785
CMP_CLP_Cre_AAGGAGCTCGTTACAG	-2.82736476381983	-4.93395780730084	2	CLP_Cre	CRE	CLP_Cre	0	2.34421354828827	12.8001912083121	6.97065177334921	1.7426629433373	0	16.6118897983089	4.7308740726648	1.7426629433373	1.7426629433373	0
CMP_CLP_Cre_AAGGCAGAGTGAAGTT	0.020540335572104	-0.337646983145035	3	CLP_Cre	CRE	CLP_Cre	2.46670949076592	2.94300012999734	11.8299405025871	4.57460351318052	1.52486783772684	0	17.3281573210157	5.15253633243015	1.52486783772684	0	0
CMP_CLP_Cre_AAGGCAGCAATAGAGT	-1.79228981455531	-1.94476424860791	0	CLP_Cre	CRE	CLP_Cre	1.54066769829805	2.48516641187795	6.74885391483622	7.57925863121633	1.04163724330763	0	8.95804772777084	0	0	3.16215015240952	0
CMP_CLP_Cre_AAGGCAGCACATGGGA	0.786474147236685	5.45877481293842	3	CLP_Cre	CRE	CLP_Cre	0	1.37950793273721	46.8824965070671	2.75451206445452	1.93815046029859	0	7.81872666611287	18.3583750628502	3.72452484882027	2.69477959999231	2.47284415854271
CMP_CLP_Cre_AAGGCAGCATCCGGGT	0.328138688004355	-5.86131977248029	0	CLP_Cre	CRE	CLP_Cre	0	3.57424010881752	8.54095060587979	0	1.42349176764663	0	19.5283718300131	7.18235260996765	2.84698353529326	3.13814898786439	1.42349176764663
CMP_CLP_Cre_AAGGCAGGTATGGTTC	2.32665888348852	2.66051650834247	3	CLP_Cre	CRE	CLP_Cre	2.46852065349337	1.10721911963633	25.804944247076	7.03070892627739	3.31223836482696	0	7.13629212686025	4.5618007626303	2.7772195157535	3.94922261336412	0.854679670147183
CMP_CLP_Cre_AAGGTTCAGAAGGGTA	5.87202278653417	-3.2206797521098	6	CLP_Cre	CRE	CLP_Cre	0	1.90496729534523	41.8194417609119	2.67787207442139	1.90496729534523	0.669468018605347	37.286877791968	4.84690716315758	0.669468018605347	0	0
CMP_CLP_Cre_AAGGTTCCATGCCTTC	1.90874306241308	8.19033170533343	1	CLP_Cre	CRE	CLP_Cre	0	0	52.6455162505022	8.76770333552553	1.70944809165453	0.756815499692077	6.64468696386091	17.7001150336326	3.90506971776066	1.93944885486798	0
CMP_CLP_Cre_AAGGTTCGTCCTCTTG	3.49359289685522	2.11655236077472	3	CLP_Cre	CRE	CLP_Cre	1.86194760327174	1.31322083398467	44.7483516725525	2.62644166796934	1.86194760327174	1.31322083398467	4.84067518956863	13.631807463839	3.43073771100542	0	4.48838927124108
CMP_CLP_Cre_AAGGTTCTCATCACCC	4.75614706555639	1.38155520749255	5	CLP_Cre	CRE	CLP_Cre	0.803366403768001	0.803366403768001	30.386484816668	8.47332515070312	1.96923989795969	0	7.42749527192647	21.3806897465144	3.49829947593409	0.803366403768001	2.04639392055912
CMP_CLP_Cre_AAGGTTCTCGTACCGG	-0.921805939280649	4.02719617676898	6	CLP_Cre	CRE	CLP_Cre	0.949642740079801	0.949642740079801	72.3120361821322	5.45053270401663	1.60180185878519	1.16710322714981	43.9278861620488	8.47403673189807	1.60180185878519	2.11674596722962	0
CMP_CLP_Cre_AAGGTTCTCTATCCCG	4.83620516339574	-0.214950136421479	5	CLP_Cre	CRE	CLP_Cre	0	2.94387073754324	13.0251070322437	9.55616200431645	1.09821244859881	0	11.8780651852316	19.4767143762905	5.38808028881954	1.09821244859881	0
CMP_CLP_Cre_AAGTCTGAGACTTGAA	2.00231472531591	-2.14818858313397	10	CLP_Cre	CRE	CLP_Cre	1.13970635501701	3.27752971855997	7.97794448511904	5.69853177508503	1.13970635501701	0	11.2341475834245	14.3526332998471	1.99844174348819	3.90482678264926	0
CMP_CLP_Cre_AAGTCTGCAGCCAATT	5.25415245572362	0.138730340124809	5	CLP_Cre	CRE	CLP_Cre	1.98586618555096	0	17.4810762550455	2.84268466542987	1.42134233271493	0	8.23575936924671	12.788149391552	3.80660661838623	0	0
CMP_CLP_Cre_AAGTCTGGTCTAGGTT	3.87641254941259	1.58576477360889	5	CLP_Cre	CRE	CLP_Cre	1.17561757857081	1.7011574241077	28.502747421224	2.87677500267851	2.29863464792114	0	3.52685273571243	14.631294435719	3.40525128014353	1.17561757857081	0
CMP_CLP_Cre_AAGTCTGGTTGCGTTA	3.90328327695165	2.26658654999896	5	CLP_Cre	CRE	CLP_Cre	2.10295845255241	2.60882921429884	40.7528850026436	5.43769424512872	2.88392701157823	0	7.56689550627473	18.9425785266738	3.50725691593713	1.02875877112972	1.02875877112972
CMP_CLP_Cre_AATCCAGAGTGGTAGC	0.165485361016135	-4.35736679243878	0	CLP_Cre	CRE	CLP_Cre	2.78664534462065	3.84330471693699	21.3073880864726	1.0658520724787	1.0658520724787	1.0658520724787	6.67114039192365	4.28500551772319	1.0658520724787	3.58514972822121	0
CMP_CLP_Cre_AATCCAGCATGTTCCC	5.481792130864	-3.14119695830182	3	CLP_Cre	CRE	CLP_Cre	1.01802438496837	2.28631413961364	25.4755100876734	9.65611780225447	2.5299471074759	0	32.5804595548017	7.31901403011931	1.51192272250754	2.45155050475085	0
CMP_CLP_Cre_AATCGGTAGAATAGGG	-2.75120886286463	9.29290986848041	4	CLP_Cre	CRE	CLP_Cre	0	0	46.7763969974112	1.84762540377944	0	0	7.14153737298391	11.4532922380135	3.64839979810301	0	0
CMP_CLP_Cre_AATCGGTAGAGCTTCT	1.09520248452459	-5.41712354826764	0	CLP_Cre	CRE	CLP_Cre	3.07175122456267	3.28558357444648	17.1692241796398	10.2759114780404	1.81562492826036	0	7.27956688548558	6.30035632960642	2.81440645911198	4.74630909808177	0
CMP_CLP_Cre_AATCGGTAGCCCTAAT	-3.35701163729395	-6.08694481062726	2	CLP_Cre	CRE	CLP_Cre	2.03572337994962	2.66134840072109	6.10717013984886	0	0	0	14.2500636596473	2.66134840072109	0	4.07144675989924	0
CMP_CLP_Cre_AATCGGTCACCGGAAA	4.04032150784765	-3.88685249495343	6	CLP_Cre	CRE	CLP_Cre	0	0	16.0017495670407	5.79650626341055	1.15930125268211	1.15930125268211	13.7186192601066	10.5054405168244	1.68183488639596	1.68183488639596	0
CMP_CLP_Cre_AATCGGTCATTGGTAC	-3.76090439280238	-5.43406795668439	2	CLP_Cre	CRE	CLP_Cre	3.27916769266095	1.65993020467406	33.3184020636782	3.31986040934813	1.65993020467406	1.65993020467406	6.74778431667754	18.1568714308482	2.89235729251528	1.65993020467406	0
CMP_CLP_Cre_AATCGGTGTAGGCTGA	-2.47840698679652	0.835358627559387	4	CLP_Cre	CRE	CLP_Cre	1.53355019863795	2.1125381090759	31.7154385403973	6.34949042211436	2.32723650140225	0.793686302764296	8.45914948071857	6.00256165213243	1.23053710915908	2.32723650140225	0
CMP_CLP_Cre_AATCGGTTCCCTCAGT	0.676111557877402	4.83138728928729	3	CLP_Cre	CRE	CLP_Cre	1.89026687629295	2.33877806520143	55.1817820016604	6.61468249387861	2.13945977879827	0	6.26319542744901	18.1721811735583	3.49204613904666	1.89026687629295	1.05560451231683
CMP_CLP_Cre_AATCGGTTCGTAGGTT	5.79195705930028	1.27713931393787	5	CLP_Cre	CRE	CLP_Cre	1.3756642665971	1.3756642665971	20.6623519768223	11.2748679113124	2.75132853319421	0	7.01195007953214	21.7279609041317	4.09690954352947	3.06881026528298	1.69314599868588
CMP_CLP_Cre_ACACCAAAGGCATGTG	5.67234007397924	-5.20355152296857	6	CLP_Cre	CRE	CLP_Cre	0	1.24075123642542	15.4259952798514	9.40292411671237	1.24075123642542	0	35.0843530162177	2.58709103543527	0	1.24075123642542	0
CMP_CLP_Cre_ACACCAACAGACGCAA	4.25233618298803	-0.839364043949402	5	CLP_Cre	CRE	CLP_Cre	2.98699146251982	2.05997815171893	21.482615357051	8.87738177742875	0	0	12.2375739657149	14.376363771128	3.21728633707474	4.96855761298988	0
CMP_CLP_Cre_ACACCAACAGTAACGG	-1.64981587847437	-5.93708013701276	2	CLP_Cre	CRE	CLP_Cre	0	3.18162254787821	7.8924534503457	1.57849069006914	0	0	3.15698138013828	6.5379736150835	2.79670402316204	2.5291548573962	0
CMP_CLP_Cre_ACACCAATCCGCAGTG	-1.39222725352015	-2.66735934424237	0	CLP_Cre	CRE	CLP_Cre	1.22558548924624	3.22133670202813	10.832478752525	7.92851553200255	2.10638519280838	0	11.5791639068936	11.8922666837329	2.73676454423815	2.2430005941622	0
CMP_CLP_Cre_ACACCAATCTCTTGAT	4.25796286145482	1.54176307511493	5	CLP_Cre	CRE	CLP_Cre	2.96795951242566	1.8605255822504	34.7422775430321	6.40188126914809	1.8605255822504	0	7.52743524827572	17.4049432657376	3.07375907393847	3.56451217478688	0.734971603122769
CMP_CLP_Cre_ACACCCTGTCTCTTAT	5.20238987485204	-0.55568458843068	5	CLP_Cre	CRE	CLP_Cre	2.8153241126795	1.92963124559405	17.3061656725901	7.02412200160045	1.92963124559405	0	10.130745141647	13.8434753766052	2.8153241126795	3.63338107492088	1.08597388979639
CMP_CLP_Cre_ACACCGGAGGGTTTCT	1.28301421681676	5.35443807435199	3	CLP_Cre	CRE	CLP_Cre	1.59227462818488	1.44983938681631	57.3151902752883	7.01953423903105	2.9364361140085	0	5.29574015123258	9.9137284953062	3.8017938249546	0.502280803480204	0
CMP_CLP_Cre_ACACCGGCACATGGGA	3.3824543146256	1.86449528527423	5	CLP_Cre	CRE	CLP_Cre	0	0.822633512469048	44.5442851511431	5.00347065691519	1.26778505975402	1.57473493399983	11.1712725520753	13.9126872367451	3.0030706125703	0	1.6452670249381
CMP_CLP_Cre_ACACCGGCATGCCTAA	1.3106530098084	-4.76418184447125	0	CLP_Cre	CRE	CLP_Cre	1.4985597408437	2.81172380384468	10.0467406129351	5.85497600946808	1.4985597408437	0	16.1672080310786	6.83992315558455	2.57743540663795	2.57743540663795	0
CMP_CLP_Cre_ACACCGGGTCTAAAGA	3.15420047322545	-3.69220232176618	6	CLP_Cre	CRE	CLP_Cre	1.33622550851043	2.0808953994754	9.55218838290092	5.61554086379673	0	0	15.0932108626514	6.92202533690623	0.876438210702155	2.52643893388198	0
CMP_CLP_Cre_ACACTGAAGTGTGGCA	0.0752328274611039	4.83119607758685	3	CLP_Cre	CRE	CLP_Cre	0	0	59.2361983881823	4.22725620126	2.34816107653462	0	30.2647423001835	7.74398923856002	0.50809396132371	0	0
CMP_CLP_Cre_ACACTGACAATAGAGT	3.90395514050756	-2.48517870116071	6	CLP_Cre	CRE	CLP_Cre	2.64094748433402	1.91538464519016	14.3545462829151	8.87000787675755	0.895021115049634	0	13.3777661813263	12.630896405786	3.16552969277691	3.72359205993689	0
CMP_CLP_Cre_ACACTGACATAGGATA	7.41260782758031	0.395796604873382	5	CLP_Cre	CRE	CLP_Cre	0	0	7.54767868127345	9.3306820049784	1.03679626453663	0	7.58801001365678	21.4405162191552	5.29281539043947	3.64871040414424	3.11038879360989
CMP_CLP_Cre_ACACTGATCAGAGGTG	5.36326519528661	-5.57300686049298	6	CLP_Cre	CRE	CLP_Cre	1.89842446852378	4.05618722597274	10.1074136761099	2.89182107917447	0	0	27.2655823496789	5.45526322962167	0	1.89842446852378	0
CMP_CLP_Cre_ACAGCCGAGACACTAA	-3.04292329271998	-4.14923500227765	2	CLP_Cre	CRE	CLP_Cre	1.3402710931407	0	11.0404916135747	4.02081327942209	0	0	12.5215516173324	13.7941532225867	3.37419575076167	0	1.3402710931407
CMP_CLP_Cre_ACAGCCGAGTCGCCGT	1.9053510812882	-3.73244213270978	0	CLP_Cre	CRE	CLP_Cre	0.719446705785892	2.88215750783476	9.74007796199874	2.57242024427141	1.83521544700159	0	10.6584180161246	7.26296659570311	1.42548874150599	1.42548874150599	0
CMP_CLP_Cre_ACAGCCGCAAGGACAC	3.64802638570104	2.52602601838275	5	CLP_Cre	CRE	CLP_Cre	0	0.938607933589391	54.7816337406237	7.50886346871513	1.73505872129998	0.938607933589391	11.6334896911419	19.6360725203636	3.19238003110314	1.87721586717878	3.2913297681538
CMP_CLP_Cre_ACAGCCGTCAATAAGG	-2.81374438723292	8.79676557374164	4	CLP_Cre	CRE	CLP_Cre	1.80394603009865	2.78628821373635	41.9355942951362	3.6078920601973	0	0	12.0381488680019	6.66632993563114	0	2.41118237380365	0
CMP_CLP_Cre_ACAGCTAAGAATCTCC	2.29504028836523	2.71709395241901	3	CLP_Cre	CRE	CLP_Cre	1.83490568878249	2.82099964204123	19.0132670050703	0	2.82099964204123	0	7.98043264829694	3.47555159361093	2.185693342047	1.28985825156393	0
CMP_CLP_Cre_ACAGCTAAGAGCTGCA	5.51014391461645	1.60587693047687	5	CLP_Cre	CRE	CLP_Cre	1.54081181153626	0	7.58003269045712	8.15989518914234	1.04175593096975	0	8.44763636281122	21.0622273068135	4.62108824211818	1.54081181153626	1.54081181153626
CMP_CLP_Cre_ACAGCTAGTAGCGCAA	5.98520199338232	-4.91514228987531	6	CLP_Cre	CRE	CLP_Cre	0.884038719607108	3.03923174308775	17.0828789704221	7.53408519086614	0	0	37.7137168300003	5.01340252306561	1.89951093023501	1.34581415361639	0.884038719607108
CMP_CLP_Cre_ACAGCTAGTCGACTAT	1.97492400685583	2.92020536256	3	CLP_Cre	CRE	CLP_Cre	3.39068139075788	1.57377407130673	28.6819100944498	4.69704737788214	2.04036807337492	0	7.37274182134117	7.4961127308838	3.02827489071031	3.66652272559789	0
CMP_CLP_Cre_ACAGCTAGTGTCGCTG	-3.49308927973475	-5.60215114760236	2	CLP_Cre	CRE	CLP_Cre	0	0	6.81136151920084	4.26188259234337	1.42062753078112	0	10.4828874646233	3.40568075960042	0	1.42062753078112	0
CMP_CLP_Cre_ACAGCTAGTTCGGCAC	5.85213724652563	-4.2998783509715	3	CLP_Cre	CRE	CLP_Cre	0	1.73464223306981	9.27860174753004	8.12064177837614	1.50411628685348	0	26.7020442133028	10.932840795098	1.20400780546348	0	0.77321681229417
CMP_CLP_Cre_ACAGCTAGTTTCCACC	6.97186724225316	0.490616389037811	5	CLP_Cre	CRE	CLP_Cre	0	1.63404501216102	6.71496014874426	5.59580012395355	0	0	6.62557009869417	21.3874791049282	3.96189871477835	2.23832004958142	4.38725004911275
CMP_CLP_Cre_ACAGCTATCGCGCCAA	4.41147104779516	0.905215271236144	5	CLP_Cre	CRE	CLP_Cre	1.94844299148434	2.14267340426033	41.9765891092167	7.21555231424864	2.30657534381185	0	10.8517541013811	20.1659663146447	3.69176006122071	3.97880219416518	0
CMP_CLP_Cre_ACAGCTATCGTCCGTT	1.49975184479986	-1.25553583311871	10	CLP_Cre	CRE	CLP_Cre	1.40371918852262	1.40371918852262	13.7576335910464	5.61487675409046	0	0	22.9632455150639	5.55275181082513	0	0	0
CMP_CLP_Cre_ACAGCTATCGTGTAGT	4.89200035611425	-5.5584757249339	6	CLP_Cre	CRE	CLP_Cre	0	0	9.20228549806037	2.45090458687554	0	0	26.9016312901004	8.00095689899439	1.84045709961207	0	0
CMP_CLP_Cre_ACATCAGAGAATGTTG	3.18188873807226	-3.34662961172894	6	CLP_Cre	CRE	CLP_Cre	3.18120117159348	3.11028316252399	21.1983809893846	10.5415452466218	2.38780512966357	0	12.1041405641483	7.24817246124787	4.00785249279728	2.02723260956913	0.973903230101037
CMP_CLP_Cre_ACATCAGAGATAGTCA	1.12150589505468	-3.6486217896922	0	CLP_Cre	CRE	CLP_Cre	3.07342096306962	2.59297103829554	13.0683366859933	7.27887933348296	2.18616292844511	0	20.3157555558465	3.95369628909447	1.72947398888516	3.79277441604104	0
CMP_CLP_Cre_ACATCAGCACTCTGTC	0.835650899803977	3.54929734063312	3	CLP_Cre	CRE	CLP_Cre	0.992327148690949	2.93512197433062	40.6764689224465	5.72192125326412	1.26589268167736	0	12.9334982496874	8.03079936118579	1.93748422739514	1.88040367923136	0
CMP_CLP_Cre_ACATCAGGTAGCAAAT	5.55411974469457	-5.01455139326886	6	CLP_Cre	CRE	CLP_Cre	0	0	9.57955269759875	6.71555486474645	2.33952965692972	0	37.2854694796546	4.76816581416655	0	2.8639978328523	0
CMP_CLP_Cre_ACATCAGGTCTCCATC	2.66154829541479	-4.25825428175763	6	CLP_Cre	CRE	CLP_Cre	0	2.46408199502328	7.68341760405377	3.57622054785624	1.52262201975748	1.02679926404938	15.1272122327162	7.6914417539213	2.10028024742432	1.85259490584447	0
CMP_CLP_Cre_ACATCAGGTGTTAAGA	6.7770826009873	-0.0802410645878385	5	CLP_Cre	CRE	CLP_Cre	0	2.00341976423649	7.18396781117979	9.18738757541628	1.43679356223596	1.43679356223596	10.9836465440005	14.5429981748202	4.44460778195792	1.43679356223596	0
CMP_CLP_Cre_ACATCAGGTTAAAGTG	3.34335772076879	-4.0899207513316	6	CLP_Cre	CRE	CLP_Cre	1.13696670596929	1.99495810067538	10.2327003537236	6.54282492455255	1.13696670596929	1.13696670596929	12.7884758808582	3.89831045806285	2.76134375209356	1.99495810067538	0
CMP_CLP_Cre_ACATCAGTCATGTAGC	6.72180477658544	0.277040578843795	5	CLP_Cre	CRE	CLP_Cre	0	2.48348700812352	5.61147543006831	4.35397881814629	0	0	1.87049181002277	22.3621219438411	3.92045522888975	0	1.87049181002277
CMP_CLP_Cre_ACATCAGTCCAGTAGT	7.39218489209447	0.421744294883453	5	CLP_Cre	CRE	CLP_Cre	0	0	10.1314207525493	9.13553199268902	1.2001828512909	0	8.20923450609124	23.3789061750021	5.31659586590107	1.730140793513	2.93032364480389
CMP_CLP_Cre_ACATCAGTCTTGTATC	3.23895112553869	1.94480658364459	5	CLP_Cre	CRE	CLP_Cre	3.45107746419561	2.58125723197506	19.8788328426356	6.99782349020394	1.96106195407592	0	5.38038662805663	11.0918549567774	4.26590014603287	5.11761789127553	0
CMP_CLP_Cre_ACATGGTAGATGTAAC	-2.92904027422633	5.9502174932973	4	CLP_Cre	CRE	CLP_Cre	1.23709390968863	1.77345486338225	72.2685154414696	2.47418781937727	3.61500378653874	0	5.83195603928738	22.6371787742336	3.41269860870446	0	3.01054877307089
CMP_CLP_Cre_ACATGGTCATCGATTG	1.68892602006231	-4.35940193342999	0	CLP_Cre	CRE	CLP_Cre	2.33759381596047	3.5462391216488	13.6606359778627	4.21900032762695	2.94390429235015	0	15.0938683297713	2.94390429235015	1.05475008190674	4.06025876570553	0
CMP_CLP_Cre_ACATGGTGTCTAAAGA	5.65139023343358	-5.27996086287335	6	CLP_Cre	CRE	CLP_Cre	1.55568216912928	2.76966388833253	3.69299578478251	3.69299578478251	1.55568216912928	0	22.8378873848206	9.26127727895562	2.13731361565323	2.13731361565323	0
CMP_CLP_Cre_ACCAGTACAGATGGCA	7.20014683285985	0.36040804577037	5	CLP_Cre	CRE	CLP_Cre	0	1.72462550250993	5.17387650752978	7.87061353159116	2.32442868476708	0	0	25.24740306586	3.63451187013262	1.72462550250993	5.17387650752978
CMP_CLP_Cre_ACCAGTATCATTTGGG	3.73816625157628	-4.07364057707623	6	CLP_Cre	CRE	CLP_Cre	3.10469857512826	2.68747064395489	12.3624677901565	5.5493779442408	1.39703982962797	0	19.6422412929833	4.37272714377641	0	4.03840087379527	0.924896324040134
CMP_CLP_Cre_ACCAGTATCCTTTCTC	1.31806866208349	2.93451333832904	3	CLP_Cre	CRE	CLP_Cre	1.1779977122848	2.13922837292136	42.560639795117	6.1024170244649	2.37404457372652	0.559208948749057	10.1488160074271	7.94352568921427	1.94509630509709	1.70397125555993	0
CMP_CLP_Cre_ACCCACTAGATGCCTT	4.40333620587621	-4.12258409666852	6	CLP_Cre	CRE	CLP_Cre	0	3.15236850619455	14.4524529244543	4.57689040542264	1.70079124520676	2.35061583001825	20.680011271827	10.7991642996687	1.70079124520676	1.17530791500912	0
CMP_CLP_Cre_ACCCACTCAATGTTGC	0.492061117089133	-3.45524453329877	0	CLP_Cre	CRE	CLP_Cre	2.4111163989619	3.05836880224075	18.4161855131623	3.58351190006686	0.895877975016715	0	14.4564250469451	7.17693975661047	1.67680797684429	3.30699437397862	0
CMP_CLP_Cre_ACCCACTCATCCCACT	1.7791737703446	-1.66725694346265	10	CLP_Cre	CRE	CLP_Cre	1.53707526384671	2.48097413751812	17.4872412601678	6.14830105538683	0	0	13.3339315347345	8.01932397616672	3.40809818462659	1.53707526384671	0
CMP_CLP_Cre_ACCCACTGTAACGACG	-0.0691825958129363	-4.60451530623273	0	CLP_Cre	CRE	CLP_Cre	3.04370647749701	3.56264570305562	20.353029236369	1.34929213876356	1.34929213876356	0	15.187335726369	14.942838984914	1.34929213876356	2.72611798288084	0
CMP_CLP_Cre_ACCCACTGTAATTGGA	6.1667629865769	-4.91031097578839	6	CLP_Cre	CRE	CLP_Cre	0	3.2289739207752	10.5280275263682	6.31681651582089	1.05280275263682	0	31.9029684360235	1.55420915448631	0	0	0
CMP_CLP_Cre_ACCCACTGTACATCCA	3.96715179959569	1.65874946904346	5	CLP_Cre	CRE	CLP_Cre	1.52416517560074	1.85425896737878	40.3974381210018	5.60056177990222	2.46588751867478	0	6.21080146077996	14.7867434478441	3.19226523119338	2.55223142870074	1.02806625310001
CMP_CLP_Cre_ACCCACTGTGCCTTGG	5.27049891034398	-5.5251185815318	6	CLP_Cre	CRE	CLP_Cre	1.75048145574537	0	12.8556675641841	0	0	0	25.4081919447572	2.35277882971183	0	4.1032602854572	1.75048145574537
CMP_CLP_Cre_ACCCACTTCTGTACGA	6.16051785031591	-4.93952964949445	6	CLP_Cre	CRE	CLP_Cre	2.58069294633775	3.34864519113333	16.8704190835794	2.79820969039418	3.35964222406033	0	52.6725093840306	11.793784275751	2.31793809794233	1.39910484519709	1.39910484519709
CMP_CLP_Cre_ACCGTAAAGGCATTGG	6.01887384930883	-3.38375257658795	6	CLP_Cre	CRE	CLP_Cre	0	1.89111574978673	39.5656055303666	4.86612906331185	1.79201993337664	0	40.9049116932445	5.9480993839869	0	0.485628038434198	0
CMP_CLP_Cre_ACCGTAAAGTGAACGC	5.73032585660253	0.427670188667022	5	CLP_Cre	CRE	CLP_Cre	0	0	18.4839279352606	4.74744884981266	1.55582965397824	0	3.16242209334647	19.5338094613151	3.69535034033679	2.10828139556432	1.05414069778216
CMP_CLP_Cre_ACCGTAACACATTTCT	-3.3027628274795	8.94221521210834	4	CLP_Cre	CRE	CLP_Cre	1.97927929022993	2.13830342727393	50.2468033943117	4.85892424568863	1.7900947443555	1.61964141522954	16.3876317248948	10.4480498165367	1.7900947443555	1.25133623120099	1.25133623120099
CMP_CLP_Cre_ACCGTAACAGACACTT	6.25462833920751	-3.79916047262982	6	CLP_Cre	CRE	CLP_Cre	0	2.7361070134373	37.6171916590727	6.36748514833118	2.2119693101464	0	41.9454447665145	6.83502862379323	1.16922901515842	0.746571705756589	0.746571705756589
CMP_CLP_Cre_ACCGTAACAGGGTACA	5.15841928998266	0.0615134913937677	5	CLP_Cre	CRE	CLP_Cre	1.44071782555534	1.76397536465063	27.5814325163938	2.40078170558149	0	0	7.33361486564539	20.0988901847512	4.15673498481035	3.84149953113683	0.960063880026152
CMP_CLP_Cre_ACCTTTAAGATGGCGT	3.65557972470556	2.60229302239581	5	CLP_Cre	CRE	CLP_Cre	0	3.04951782004605	45.0417332373426	6.5575663003872	1.72982264031377	0	6.40352248817874	21.3279122959478	4.76011483096872	3.73943607046343	0
CMP_CLP_Cre_ACCTTTAAGCCAGGAT	3.47941867390905	1.91563201737567	5	CLP_Cre	CRE	CLP_Cre	1.42027044320499	2.9047302332957	33.3775758466607	5.19452372450579	2.36383376353019	0	7.43397236469222	14.2049712229657	3.32053075430098	3.62888306548042	0
CMP_CLP_Cre_ACCTTTAAGCGCCTTG	4.2515207914475	-4.1067631165965	6	CLP_Cre	CRE	CLP_Cre	0	1.77001145356941	16.2373221186994	7.71537146213353	0.964562743285205	0	18.294856935845	7.4968403730302	2.01417753148211	0.964562743285205	0
CMP_CLP_Cre_ACCTTTAAGTCATCCA	-4.02770837267603	-5.89136861967877	2	CLP_Cre	CRE	CLP_Cre	0	0	1.95141601292984	1.95141601292984	0	0	1.95141601292984	7.7473338691763	2.57087749634893	0	0
CMP_CLP_Cre_ACCTTTATCTGAAAGA	-3.04370530565943	9.4354412634389	4	CLP_Cre	CRE	CLP_Cre	0	0	74.0088322823604	2.77769958559977	1.94883010990704	1.38884979279988	13.0320257181765	20.7040688292371	3.69220024363606	1.38884979279988	2.77769958559977
CMP_CLP_Cre_ACGAGCCAGCGTAGTG	6.07202927151952	-5.18387817549542	6	CLP_Cre	CRE	CLP_Cre	0	2.16893192398403	10.139373437586	5.89388360398328	0	0	41.324144544206	3.44641840546714	1.58401081863252	2.15493639267538	1.58401081863252
CMP_CLP_Cre_ACGAGCCAGTGAAGAG	-4.14020808657374	-6.12093567061261	2	CLP_Cre	CRE	CLP_Cre	1.95922753715815	1.95922753715815	5.87768261147445	0	0	0	1.95922753715815	17.9451438452249	4.52621007308451	1.95922753715815	0
CMP_CLP_Cre_ACGAGCCCAACGATCT	2.19761101285253	8.63951803040668	1	CLP_Cre	CRE	CLP_Cre	1.18320912348892	0.562437454158728	73.1439124170608	14.0283858535089	3.81034301585097	1.12487490831746	8.73821980256448	5.10884619150112	3.27074173190574	1.74564657764764	8.38981645412864
CMP_CLP_Cre_ACGAGCCGTGCCTGGT	1.67190710583959	8.53748918366595	1	CLP_Cre	CRE	CLP_Cre	1.69832459954344	0	56.543712444433	6.7172321467098	1.46985119747835	0	6.59025863755432	13.7324434731173	2.99449811570996	2.67246270132807	1.46985119747835
CMP_CLP_Cre_ACGAGCCGTGTGACGA	7.40307871381078	0.316624381067001	5	CLP_Cre	CRE	CLP_Cre	0	1.97367354325547	13.6914985358069	3.0939458532116	1.97367354325547	0	10.6689809462477	26.9623779136681	3.69506253038396	3.36081692986837	2.75564651290248
CMP_CLP_Cre_ACGAGCCTCGACAGCC	2.40277711430822	-3.1088907639964	6	CLP_Cre	CRE	CLP_Cre	1.51413127809415	0.634653109701755	19.6953960337237	6.05887699688567	1.93187114399604	0	11.7432032117521	7.82340332293114	1.01983431693427	0	0
CMP_CLP_Cre_ACGAGCCTCTGAGTGT	2.01014200726781	-1.48864912199811	10	CLP_Cre	CRE	CLP_Cre	2.61551605470547	2.99630245317601	12.3496295479722	8.55863545055847	1.74969568161059	0	10.7581766695986	2.94239697296171	0	2.37702097507176	0
CMP_CLP_Cre_ACGAGGAAGTGCCAGA	3.05258933583532	2.54838014435931	3	CLP_Cre	CRE	CLP_Cre	2.89946557738806	1.48905107788722	30.1808997613677	7.44525538943608	2.42468423852617	0	3.91373531641338	16.5401548265867	2.6899913323553	2.06252095709991	1.48905107788722
CMP_CLP_Cre_ACGAGGACAACTGCGC	-3.46670850237574	-5.52621578383282	2	CLP_Cre	CRE	CLP_Cre	1.71559154714238	1.71559154714238	12.0091408299966	1.71559154714238	1.71559154714238	1.71559154714238	3.43118309428475	8.43216811686694	2.68647856817735	1.71559154714238	0
CMP_CLP_Cre_ACGAGGATCTAACTCT	1.89963189641271	4.1100566465871	3	CLP_Cre	CRE	CLP_Cre	1.30537591996364	2.20466647214661	47.0145323587093	2.90881361516169	1.30537591996364	0	6.45326186345957	8.65750944291309	3.2735528379149	2.05672532645185	0
CMP_CLP_Cre_ACGATACAGACTAAGT	-3.81223114451136	-6.07836984801129	2	CLP_Cre	CRE	CLP_Cre	0	3.07355205239854	7.87724188643951	5.45161840466766	0	0	6.06003575155029	9.84517195608433	0	1.81720613488922	1.81720613488922
CMP_CLP_Cre_ACGATACAGCTCTCGG	3.13688580075536	-3.61763047385053	6	CLP_Cre	CRE	CLP_Cre	0	2.59462568303322	18.0517218413226	7.61538787594948	0	0	18.4059543224405	2.82094608942369	0	0	1.41047304471184
CMP_CLP_Cre_ACGATACGTCTAAACC	5.17512241879735	0.567393728019439	5	CLP_Cre	CRE	CLP_Cre	2.03398882528649	2.39487046710432	34.0064599355561	5.21026665882968	0.978750682319483	0	2.23062151051123	18.9948532963741	3.5802837366696	4.33231871000256	1.95750136463897
CMP_CLP_Cre_ACGATACGTTAGAACA	4.32769505063329	-4.07456564116315	6	CLP_Cre	CRE	CLP_Cre	0	0	10.3258804116718	5.23406349821799	2.77990336512543	0	23.7322013193758	7.98986160347617	0	0.98396503482241	0
CMP_CLP_Cre_ACGATACTCAGTGCAT	6.04338614026342	0.632766075851165	5	CLP_Cre	CRE	CLP_Cre	1.98297962349834	1.98297962349834	5.6378101991208	8.13730616782166	0	1.12756203982416	6.37084435298707	20.3007694873926	3.65289301226598	1.98297962349834	1.12756203982416
CMP_CLP_Cre_ACGATACTCCGTAGTA	-2.19359835108485	-5.01275324034528	2	CLP_Cre	CRE	CLP_Cre	0	2.06702872660313	12.518388643431	5.05313155998252	1.4930514166897	1.4930514166897	12.8162582905532	8.03923439336191	1.4930514166897	0	0
CMP_CLP_Cre_ACGATACTCGTCCAGG	6.83106628934179	0.492546506644927	5	CLP_Cre	CRE	CLP_Cre	1.13898398007579	1.65769197847462	14.9434872440105	6.21362789877778	0	0	2.79667595855041	23.0965375934604	3.81980805170143	2.27796796015158	2.45255265845315
CMP_CLP_Cre_ACGATGTAGGGATGGG	5.47638670483861	-5.33687662291364	6	CLP_Cre	CRE	CLP_Cre	0	1.65102120092132	6.60408480368528	7.56584293808826	0	0	31.2507381797858	4.26380053624561	0	1.65102120092132	1.65102120092132
CMP_CLP_Cre_ACGATGTAGTCTTGCA	0.325980135596137	-0.930613867519654	3	CLP_Cre	CRE	CLP_Cre	0	1.41564721758502	25.7572214814042	6.22632846449305	1.97938681173799	1.41564721758502	13.9222624659114	1.97938681173799	0	1.41564721758502	0
CMP_CLP_Cre_ACGATGTCAAGCGATG	0.767111816799979	-3.97402786421613	0	CLP_Cre	CRE	CLP_Cre	2.30816154642573	2.05308989574177	13.4815590905474	3.54884199964613	1.70981887839862	0	13.8260475115867	6.49915007015195	0	2.05308989574177	0
CMP_CLP_Cre_ACGATGTCATACCATG	4.00540510693822	-2.76854752707318	6	CLP_Cre	CRE	CLP_Cre	2.92604275668725	3.28384155372848	7.18172204604025	9.74509243047792	1.76037827239926	0	13.9864864423321	7.65491052296696	2.73721471752195	2.96149989554051	1.43740508387515
CMP_CLP_Cre_ACGATGTGTAGCCTAT	0.392166891491751	0.99679041695758	3	CLP_Cre	CRE	CLP_Cre	0	2.17513294913044	19.6088844344838	2.17513294913044	0	1.58957753864035	17.2930545406141	16.4758450733665	3.02083400279113	1.58957753864035	0
CMP_CLP_Cre_ACGATGTGTTAAGACA	0.427732267773489	-0.0416822913570773	3	CLP_Cre	CRE	CLP_Cre	1.88532045453771	2.81227225740409	23.5786350293698	5.34960589062086	2.92778578776561	0	11.9093647796185	5.92061782389583	2.29672240616481	1.47088346696212	0
CMP_CLP_Cre_ACGATGTGTTATTCTC	3.59196321049962	3.59924054932757	5	CLP_Cre	CRE	CLP_Cre	1.43119589310499	0	47.0353958638826	2.86239178620998	1.99706471548703	0	7.47938910217592	20.13949032301	4.00956507088731	0	0
CMP_CLP_Cre_ACGCAGCCAAGCCATT	3.68011824170385	-3.22633074927167	6	CLP_Cre	CRE	CLP_Cre	4.04036367758436	2.97632878811659	10.3767916057434	6.43015565862648	0	0.990408374459565	20.4723931866124	11.9813695297513	1.47811378632866	4.3926151393006	0
CMP_CLP_Cre_ACGCAGCCAGTAAGCG	5.74110666791234	-5.56219743895367	6	CLP_Cre	CRE	CLP_Cre	0	3.4136924353345	9.63977868607431	0	4.47355612926169	0	23.3326352224477	7.01915652130853	0	1.92795573721486	0
CMP_CLP_Cre_ACGCAGCCAGTCCTTC	7.20440975705419	0.423358090640746	5	CLP_Cre	CRE	CLP_Cre	1.3631966075373	1.3631966075373	9.84799601223916	5.20213406728881	2.7263932150746	0	5.4527864301492	24.3132598671635	4.1742440636874	3.6379996783921	0
CMP_CLP_Cre_ACGCAGCCATGACATC	-0.955696842276712	-6.04879402327374	0	CLP_Cre	CRE	CLP_Cre	2.09152228469769	3.10421424313262	6.05929207842219	6.63599134351433	1.51482301960555	0	10.6783293411603	6.63599134351433	1.51482301960555	3.02964603921109	0
CMP_CLP_Cre_ACGCAGCCATTGTGCA	-2.03721614798274	-5.32240127730206	2	CLP_Cre	CRE	CLP_Cre	2.79802974058867	1.81440546038007	9.44763574561051	6.23918992805103	2.16402843476064	0	15.1637032945931	5.85880826773486	1.27220504753841	1.81440546038007	0
CMP_CLP_Cre_ACGCAGCCATTTGCTT	4.38185469189916	2.02331853699847	5	CLP_Cre	CRE	CLP_Cre	0.920784172689154	2.14666719843907	27.1992612784248	7.40920040284271	1.95232318644278	0	5.99245439595621	21.2333947151501	4.01467561136818	4.41342235150138	1.3919080143661
CMP_CLP_Cre_ACGCAGCGTCTTCAAG	3.95949617902074	1.07345105004474	5	CLP_Cre	CRE	CLP_Cre	3.10328262587578	2.19462141065395	35.9170946707654	2.59430724958989	3.68672140332535	0	7.57818227771019	13.1679573993379	4.04017368899285	4.78892866024384	0
CMP_CLP_Cre_ACGCCAGAGAAGGTTT	-1.9684362026092	-2.0959250848277	0	CLP_Cre	CRE	CLP_Cre	3.34610388701694	2.9236495507944	18.2236885093321	4.33611150258192	1.92711939190258	0	3.76964195678352	8.41609220032087	2.68757193962957	5.11094122662533	1.08402787564548
CMP_CLP_Cre_ACGCCAGAGCTTTGGT	-2.84188397844996	9.18317533326312	4	CLP_Cre	CRE	CLP_Cre	1.30591521364908	0.852512596130781	69.19860481954	5.56847819430299	0.852512596130781	0	9.19687714045809	10.3335526742284	3.17279243541137	2.46924354818316	0
CMP_CLP_Cre_ACGCCAGAGTGCTGCC	4.2426621107224	1.63881946396991	5	CLP_Cre	CRE	CLP_Cre	0.875702136818141	0	43.1293325587929	5.25421282090884	1.75140427363628	0.875702136818141	8.09371573857452	19.957168174651	3.88401538044124	2.62710641045442	0
CMP_CLP_Cre_ACGCCAGGTTCAGCGC	1.70973423997198	4.23355031800433	5	CLP_Cre	CRE	CLP_Cre	1.24460891899128	1.5491283670263	71.5598012528254	2.41378179693029	3.51162061850633	0.804593932310098	8.60645171757486	20.2533414715152	3.46244019120061	2.85379678361147	1.6091878646202
CMP_CLP_Cre_ACGCCAGTCAAGCCTA	3.97168938199315	-3.52485512900189	6	CLP_Cre	CRE	CLP_Cre	0	2.26365850492417	21.5561711953273	6.95754530858457	2.45014014389463	0	23.41166193426	8.17961696082595	2.75195990694055	2.32228568633364	0.541268169233118
CMP_CLP_Cre_ACGCCGAAGCGAGAAA	2.99962798634801	-2.25775098013715	15	CLP_Cre	CRE	CLP_Cre	0	1.37691812971029	22.0673637299893	3.66325772967842	1.93518725044302	0	9.4721490925	4.64465891412557	0.686906137963424	2.18056442546581	0.686906137963424
CMP_CLP_Cre_ACGCCGAAGCGTTGCC	0.514548936283927	-4.68627475905255	0	CLP_Cre	CRE	CLP_Cre	2.79309849241251	3.12323187274614	24.2386267777796	4.56096694615164	1.5754438385365	0	9.2365256380736	6.15562175463358	0.823134867147023	2.41778967562897	0
CMP_CLP_Cre_ACGCCGACAGCTTAAC	3.31626454869543	-1.74063049959973	5	CLP_Cre	CRE	CLP_Cre	3.01590958184843	2.92959373315859	16.9449589867709	5.52379066957165	1.47596196868633	0	10.3070266706439	6.86047258019344	2.76293314365706	2.58914748786489	0
CMP_CLP_Cre_ACGCCGAGTCGGGTCT	-3.42469294985499	-5.76418279814557	2	CLP_Cre	CRE	CLP_Cre	0	0	0	6.72392679628841	2.03283462619696	2.03283462619696	6.02340261268168	2.03283462619696	2.03283462619696	0	0
CMP_CLP_Cre_ACGGAGACACGAAACG	7.04571692029272	0.384229071857177	5	CLP_Cre	CRE	CLP_Cre	1.63387904759325	0	3.26775809518649	3.85822393114866	0	0	9.47928883397004	21.2471498983133	4.20438483237715	1.63387904759325	0
CMP_CLP_Cre_ACGGAGAGTAGAAAGG	5.60401979962621	0.0605743457095255	5	CLP_Cre	CRE	CLP_Cre	0	1.95574572817202	15.7382238573463	3.83116184425469	1.10627052843443	0	12.4504022731502	18.2346699431356	4.154419235746	0	0
CMP_CLP_Cre_ACGGCCAAGCCGATTT	3.9174405721787	-3.65306948828534	6	CLP_Cre	CRE	CLP_Cre	0.761470193377247	1.48710453279913	15.881138278995	7.67187599784285	0	0	24.9059920922128	9.87913334232412	0.761470193377247	0	0
CMP_CLP_Cre_ACGGCCAAGCGCCTCA	3.44474903622899	-3.16536211180524	5	CLP_Cre	CRE	CLP_Cre	2.17771176311264	2.43665981624861	15.1413239070588	3.892398720218	1.67669013944327	0	15.5501264987193	10.4388552043508	2.91187796311713	0.625705899764413	0.625705899764413
CMP_CLP_Cre_ACGGCCACAAGCCTAT	2.60048119107519	-4.84593557524518	6	CLP_Cre	CRE	CLP_Cre	0	3.13453819291178	5.28409188306667	3.9630689123	1.32102297076667	0	7.7049819340785	3.7419130217785	0	3.80501345008289	0
CMP_CLP_Cre_ACGGCCACATATGAGA	5.97846571484838	0.764489420177184	5	CLP_Cre	CRE	CLP_Cre	2.45090458687554	2.45090458687554	19.6254659706477	1.84045709961207	1.84045709961207	0	10.6759084091624	19.8238878550286	3.77035198171492	0	0
CMP_CLP_Cre_ACGGCCAGTACAGCAG	-3.07258685549464	-2.09593295264081	0	CLP_Cre	CRE	CLP_Cre	1.03797247101533	2.55355097200642	27.137286579966	4.66800703707504	1.86724712895827	1.29603104752218	7.82292407666922	4.51823508485278	1.53621604255417	1.53621604255417	0.648015523761092
CMP_CLP_Cre_ACGGCCAGTCACAAGG	-0.607406458460947	8.77725339722797	4	CLP_Cre	CRE	CLP_Cre	0	3.07931842515981	46.5169794701186	5.81449417091417	1.75561046564543	1.90768148908356	7.09543877470403	17.9309885669608	3.49387367481798	4.70858240293426	0
CMP_CLP_Cre_ACGGCCATCAATCACG	0.731763699448447	-5.05814241576032	0	CLP_Cre	CRE	CLP_Cre	1.07149945912718	2.90568657638097	8.84522430346517	5.12541221035968	1.91091383297815	0	14.3023223596204	8.15793552353681	1.57681317485114	1.07149945912718	1.07149945912718
CMP_CLP_Cre_ACGGCCATCCACGACG	4.86231819669042	0.562218495132171	5	CLP_Cre	CRE	CLP_Cre	1.71959217402477	2.45889800180494	41.0227266902481	8.01558085194058	2.32710770454512	0	7.88728172403273	21.3692221850639	4.59550284128443	1.85439577410151	3.11950199151914
CMP_CLP_Cre_ACGGCCATCCTAGGGC	5.5656601575974	0.699600406409942	4	CLP_Cre	CRE	CLP_Cre	1.43435353110473	0	14.5371734496505	3.43500371313571	2.00065018203098	0	7.73806430644988	20.0447531098805	3.58812609832241	1.43435353110473	0
CMP_CLP_Cre_ACGGCCATCTCCAGGG	3.92811409512792	-3.9912629048808	6	CLP_Cre	CRE	CLP_Cre	0	1.90460228412186	11.9289757363008	6.99798290058873	1.35024426295616	0.887555372131455	22.5684140643942	9.24863663754255	1.90460228412186	0	0
CMP_CLP_Cre_ACGGGCTAGTAGCGGT	3.17580954114232	-7.71770452666119	12	CLP_Cre	CRE	CLP_Cre	0.827169058976244	3.07220109807866	9.70696583093205	7.57588099503305	1.27359345452608	0.827169058976244	12.0988220106348	11.0841532549403	1.81601990459602	0	0
CMP_CLP_Cre_ACGGGCTGTCGAATCT	-0.0934353718694644	-4.85036873030499	0	CLP_Cre	CRE	CLP_Cre	1.90764955184506	2.90206446205225	7.3192382047033	5.41158865285824	1.35289716321456	0	5.96634104148874	5.96634104148874	1.90764955184506	5.16443695598877	0
CMP_CLP_Cre_ACGGGCTTCGGAATCT	0.63120214024816	5.06860948395892	3	CLP_Cre	CRE	CLP_Cre	1.08396314014787	2.92355698436728	53.1567132487654	3.81812300122123	2.74235065979012	0	7.39535553107051	16.0426284676614	3.31094563098486	2.05197937430883	1.76614362691241
CMP_CLP_Cre_ACGGGTCAGTGTTAGA	-4.00946696718897	-6.18204139876202	2	CLP_Cre	CRE	CLP_Cre	2.43840737755515	1.82895755035911	16.8750094128615	3.65791510071822	1.82895755035911	0	15.0069857163752	18.0276667636364	3.75698501796334	0	2.43840737755515
CMP_CLP_Cre_ACGGGTCCAATGACCT	4.69525066891942	0.650993474246704	5	CLP_Cre	CRE	CLP_Cre	1.99778045912294	1.99778045912294	30.9600677766979	8.31215839238912	2.08846102739033	0	9.15371464277583	17.3812817826248	3.84766052453424	0.821775545690599	1.6435510913812
CMP_CLP_Cre_ACGGGTCGTACTTCTT	6.12063042203222	-4.82172512221173	6	CLP_Cre	CRE	CLP_Cre	1.39043359562807	2.67928444781345	22.8470409407044	7.22688370663534	0.919603489007065	0	41.1027839233977	6.90258493738102	0.919603489007065	1.95063930662246	0.919603489007065
CMP_CLP_Cre_ACGGGTCGTAGCGCTC	0.395371892845969	3.06804633927508	3	CLP_Cre	CRE	CLP_Cre	0.478730635014877	0	57.2799675808142	7.87310618889126	1.66736151708736	0	32.5207678693107	7.79288779201069	0.801126148903032	0	0.478730635014877
CMP_CLP_Cre_ACGGGTCGTGCACCAC	1.88262979069982	-4.93523954558209	0	CLP_Cre	CRE	CLP_Cre	3.53762815778	3.86575647371491	13.627985248584	7.70485378777494	1.69586673235284	1.17114514415236	13.5785062036192	2.34229028830471	0	2.93414806060698	0
CMP_CLP_Cre_ACGTCAACACATCTTT	2.06455294171606	-3.77720140623883	0	CLP_Cre	CRE	CLP_Cre	1.09264805627644	2.93595280985254	8.74118445021149	8.74118445021149	1.60227655300401	0	14.7714602517667	6.15780905478908	1.93823529614672	3.03088335242315	0
CMP_CLP_Cre_ACGTCAATCATTGCGA	0.785377421772818	0.836901493789398	3	CLP_Cre	CRE	CLP_Cre	0.784896164904308	2.09839525760119	26.6228714561311	7.24204048974579	1.21916440762306	0	28.6563900544747	5.17886731451038	0	2.74010720533877	0
CMP_CLP_Cre_ACTATCTAGCGTTGCC	4.91739193478857	1.33115650010272	4	CLP_Cre	CRE	CLP_Cre	2.2850446887007	1.37169880659249	31.5561886878902	4.67260962887876	0	0	2.54695512865227	17.7937467744368	4.13968238210708	1.37169880659249	0
CMP_CLP_Cre_ACTATCTGTTACAGAA	5.35011641064916	1.73964978051349	5	CLP_Cre	CRE	CLP_Cre	0	1.41376060629237	38.6624497732876	6.78199976784697	1.97723927763111	0	4.01240885580053	25.3417533373373	3.79682374779563	0	0
CMP_CLP_Cre_ACTGAACCAGGGATTG	6.36833731213842	0.550537117244445	5	CLP_Cre	CRE	CLP_Cre	0	1.06898144966356	11.1946071182788	5.28551104194059	1.57377407130673	0	5.61938652247892	22.1515246443228	4.63635429188411	2.13796289932712	4.27592579865424
CMP_CLP_Cre_ACTGAACTCTTGTCAT	5.35836283246313	0.169301011087142	5	CLP_Cre	CRE	CLP_Cre	0	0	22.8392649088252	2.43530930775202	1.21765465387601	0	15.5203144670171	21.7469485662353	3.38611876777405	0	2.09651480349671
CMP_CLP_Cre_ACTGAGTAGGCATGTG	-3.99299009760584	-5.60295128035382	2	CLP_Cre	CRE	CLP_Cre	0	0	7.48591136635086	3.44320228854492	0	0	24.6284506626623	10.778722284972	2.69330412936008	0	0
CMP_CLP_Cre_ACTGAGTAGTCGAGTG	-2.84716113527979	9.29336572480365	4	CLP_Cre	CRE	CLP_Cre	2.49378358366489	2.12878690157002	48.6885447205193	3.67684555728172	3.09611731142341	0	19.2073374303332	14.5944288560256	4.0418422393766	0	1.5480586557117
CMP_CLP_Cre_ACTGAGTAGTGGGCTA	6.03697649518285	-3.38400768446759	6	CLP_Cre	CRE	CLP_Cre	0.790579713690247	2.3643754431012	58.6874568730776	3.16231885476099	2.3643754431012	0.790579713690247	40.8514534412964	7.57208523046773	2.1075484182851	0	0.790579713690247
CMP_CLP_Cre_ACTGAGTCACCGAAAG	3.34181014577184	-3.56693839239911	6	CLP_Cre	CRE	CLP_Cre	1.76197472089661	3.45162226028005	13.2648659895022	10.5463446123927	0.9585742723838	0.9585742723838	20.1302996065511	9.92608602029559	2.36535830870543	1.76197472089661	0
CMP_CLP_Cre_ACTGAGTCAGGGTTAG	3.57421890774999	1.37553132367297	5	CLP_Cre	CRE	CLP_Cre	2.21396723276618	1.23709390968863	20.6225116567084	8.04188044675777	1.44945246672827	1.19238606354341	8.30935006554711	13.898482081163	3.23694586102792	3.21015988127844	0.596193031771705
CMP_CLP_Cre_ACTGAGTCATGGTCAT	4.48773113766942	-0.0973933809904825	2	CLP_Cre	CRE	CLP_Cre	2.26778748391074	1.67316441566266	13.9799383935494	1.67316441566266	3.34632883132532	0	2.26778748391074	13.1520732684888	3.29487440202243	3.34632883132532	3.34632883132532
CMP_CLP_Cre_ACTGAGTGTCCCTACT	-4.14168199022975	-6.28421901869611	2	CLP_Cre	CRE	CLP_Cre	2.86035244068644	0	25.217028474916	1.63255280174334	0	0	6.71578035680043	12.8421099640401	5.37424302735928	0	0
CMP_CLP_Cre_ACTGAGTTCAACCATG	3.07140556851659	-3.30607937979535	3	CLP_Cre	CRE	CLP_Cre	0	1.7272826174809	19.7805178510561	5.99868145542632	0.768410821396549	0.768410821396549	18.3502532863355	6.3883714905111	0	0.768410821396549	0
CMP_CLP_Cre_ACTGAGTTCCAAGTAC	3.29880086461339	2.52593899560138	5	CLP_Cre	CRE	CLP_Cre	2.67717977909351	1.8353166212221	32.4734911577711	7.68152426967397	1.7074123012126	0.561012211171096	6.78449044373928	12.1014678905856	3.28027737668233	2.09915496759051	1.12202442234219
CMP_CLP_Cre_ACTGATGAGCGACGTA	-3.67894824465479	-5.95332264113263	2	CLP_Cre	CRE	CLP_Cre	0	0	23.8835467047156	1.5951915298159	0	0	6.21792235494687	16.8995677661044	3.35007640896516	1.5951915298159	0
CMP_CLP_Cre_ACTGATGGTCTCTTAT	3.98404709378515	1.74006582093402	5	CLP_Cre	CRE	CLP_Cre	3.03828538307889	2.0913978799958	52.1575072112754	5.76235650103742	1.65970030378149	0.88345549218106	9.76709861722174	17.8019640676043	3.67172347746298	3.00477934391361	0.88345549218106
CMP_CLP_Cre_ACTGATGTCTGAGGGA	4.74601332227025	1.49253893685504	5	CLP_Cre	CRE	CLP_Cre	0	0.97380065501075	35.67560493553	5.83676085899995	2.02708950432037	0	7.12921598011367	18.3090632750923	3.61780677748495	1.9476013100215	2.02708950432037
CMP_CLP_Cre_ACTGCTCAGATGGCGT	4.11946169415746	-0.953622988937653	5	CLP_Cre	CRE	CLP_Cre	2.8201336293847	1.59833109456711	13.3731936810692	1.59833109456711	1.59833109456711	0	7.99165547283555	10.4717686853807	3.48302880875636	3.19666218913422	0
CMP_CLP_Cre_ACTGCTCAGCCGTCGT	3.82641641179357	-3.98465418028668	6	CLP_Cre	CRE	CLP_Cre	0	2.21972417437372	12.6202199561643	8.08893194405775	0.971141851160424	0	21.7162316306929	3.72110566829644	0	3.8799432957205	0
CMP_CLP_Cre_ACTGCTCAGGGCTTCC	4.52287022153173	-2.8632705132945	6	CLP_Cre	CRE	CLP_Cre	2.15296497685855	2.51894771481597	17.8498996775924	8.07864013074165	4.35598168380973	0	21.7008614290546	12.9396368318005	2.99702519688123	2.15296497685855	0
CMP_CLP_Cre_ACTGCTCAGTGGGATC	0.146331736243109	-4.83613561796979	0	CLP_Cre	CRE	CLP_Cre	1.73810983091779	3.41085572505517	16.5039826530001	6.29133949726599	1.50739156298355	0	8.31647222274077	6.24776009953696	2.32645644106888	3.47642047039781	0
CMP_CLP_Cre_ACTGCTCCACACCGCA	4.37617365399633	-0.157235018490113	5	CLP_Cre	CRE	CLP_Cre	0.820349791270029	2.93375678422204	17.4606379427808	6.18695638130196	1.57150393782054	0	9.8679162364774	14.0998630462337	3.81954668918021	2.52104952205033	0
CMP_CLP_Cre_ACTGCTCGTAGAGCTG	-0.856489798628946	-3.7646033685191	2	CLP_Cre	CRE	CLP_Cre	3.05102180111012	1.61490021214288	20.9937027578575	4.84470063642865	0	0	3.22980042428577	19.3965313783403	3.50312470497514	2.20329196155284	1.61490021214288
CMP_CLP_Cre_ACTGCTCGTTTAGGAA	5.33473030606542	-0.0202786247713934	5	CLP_Cre	CRE	CLP_Cre	2.0303397939049	0	25.047443779612	2.32977236021821	2.85334153863433	0	8.90190905128267	18.2495337560443	3.6505150129847	0	1.16488618010911
CMP_CLP_Cre_ACTGTCCAGAACTGTA	0.161884197390418	-4.97845291304425	0	CLP_Cre	CRE	CLP_Cre	1.291386368958	3.8252235912969	5.16554547583201	10.331090951664	1.291386368958	0	4.96474141168902	3.12806389032351	3.12806389032351	4.48915385175979	0
CMP_CLP_Cre_ACTGTCCCAGATGAGC	1.80533150712285	4.03205180955096	5	CLP_Cre	CRE	CLP_Cre	2.70261981828938	1.99152676248534	48.3239520732759	4.53239522509079	1.99152676248534	0.817725862346298	8.85258185687852	17.7538045612532	3.66254236408334	2.5229835514112	2.45317758703889
CMP_CLP_Cre_ACTGTCCGTCATACTG	5.52942625561986	0.667071946384155	5	CLP_Cre	CRE	CLP_Cre	1.00433963273344	2.06944363184013	28.7473411698614	6.00340952785384	1.00433963273344	1.00433963273344	7.20559640943153	21.7361142875134	3.96846220644818	4.32252034295648	2.00867926546688
CMP_CLP_Cre_ACTGTCCGTTCTGGTA	2.31968251744543	-4.54762100386456	6	CLP_Cre	CRE	CLP_Cre	0	1.87002740356441	5.18270075548157	9.5507034442928	1.32021788515869	0	22.4340323764274	9.48184184031513	1.32021788515869	3.69430441685976	0
CMP_CLP_Cre_ACTTACTCAGTATCTG	4.3691212324265	2.01053405594989	5	CLP_Cre	CRE	CLP_Cre	1.92345057614994	0.900622154269734	47.4880981680872	10.6030915780728	0.900622154269734	0	9.32619793802459	22.2673170624419	3.8029671190862	0.900622154269734	3.16791428480551
CMP_CLP_Cre_ACTTACTGTAAACGCG	5.79975954571996	-5.47712825941876	6	CLP_Cre	CRE	CLP_Cre	1.58771674681495	0	9.52630048088972	9.52630048088972	2.17306056511845	1.58771674681495	27.7600823773879	6.93621080556331	2.17306056511845	2.17306056511845	0
CMP_CLP_Cre_ACTTACTTCAACACCA	4.20213190594945	0.58462388110324	5	CLP_Cre	CRE	CLP_Cre	1.7324357811421	3.36475675827567	21.9734791786948	7.07126942304672	2.07714078199702	1.20213262025417	14.619530478442	12.5121624805307	3.36475675827567	3.535132470129	0
CMP_CLP_Cre_ACTTGTTAGATATGGT	5.6291424421433	-5.17288898634747	6	CLP_Cre	CRE	CLP_Cre	2.08163212305965	2.33763608128017	8.29622843619073	3.61717695946005	1.20572565315335	0	34.9928518627895	6.59114631533722	0	1.73666291178867	0
CMP_CLP_Cre_ACTTGTTAGATCCCAT	2.34150783101354	-3.36593603300885	6	CLP_Cre	CRE	CLP_Cre	1.98181008988843	2.81178913370242	11.3422132876559	4.25332998287096	1.98181008988843	0	18.2753804023684	2.83555332191398	1.41777666095699	2.98404396159402	0
CMP_CLP_Cre_ACTTGTTAGATCCGAG	-0.423351904952188	-5.11869215178326	0	CLP_Cre	CRE	CLP_Cre	2.61786873595803	3.58192936571638	3.42464337840325	8.5770139514809	1.99514105315644	0	6.28364802889688	4.28850697574045	1.42950232524682	0	0
CMP_CLP_Cre_ACTTGTTCAGCATGAG	-0.5026997538444	-4.93234371352032	0	CLP_Cre	CRE	CLP_Cre	1.3668877384202	2.27925153892639	6.83443869210101	10.125026580332	0	0	9.1136902310274	3.90789802747103	1.3668877384202	4.43316483066762	0
CMP_CLP_Cre_ACTTGTTCAGGTCCAC	3.08117953816686	2.13518763375445	5	CLP_Cre	CRE	CLP_Cre	2.28673110918578	1.16648199669783	27.7996752391681	1.91095839451064	1.87590052590613	0.744476397812818	9.87415139874969	10.1908117060001	3.03956245034965	3.17929860664342	0
CMP_CLP_Cre_ACTTGTTCATCACCCT	3.95852295438085	-4.26826500105695	6	CLP_Cre	CRE	CLP_Cre	2.55993329788816	2.29769474204554	11.425585454221	7.05273924295409	0.91303315663199	0	21.5477116951256	10.4447022502238	2.43738563366142	0.91303315663199	0
CMP_CLP_Cre_ACTTGTTGTCGCGTGT	2.83254448453222	0.268241890193664	2	CLP_Cre	CRE	CLP_Cre	0	1.78421614242908	15.9607306348278	4.82264801330536	1.60219741375254	0	5.22435028292156	9.07658963198304	3.45272648218808	1.09258218623977	0
CMP_CLP_Cre_ACTTGTTGTGATAAAC	2.83355633298192	-2.18919538664655	15	CLP_Cre	CRE	CLP_Cre	1.35877590764046	3.18351453326187	28.7788164389797	5.83046032701399	1.91439793350374	0	6.74115531522149	2.569026883818	1.6746899999433	3.99864870012767	0
CMP_CLP_Cre_ACTTGTTTCCATGAGT	0.558619835770468	-4.1508042733653	0	CLP_Cre	CRE	CLP_Cre	2.57563098694529	2.68492186767679	12.2093991632774	6.31500106644434	1.39498185674051	0	12.1246289490973	5.55970398054484	0	3.70798292434863	0.923246755687937
CMP_CLP_Cre_ACTTTCAAGGACATTA	-1.3624357791778	-2.11720275091962	9	CLP_Cre	CRE	CLP_Cre	0.981872114718505	2.96341256836643	12.7643374913406	1.46762043652604	1.46762043652604	0	11.3862153086001	0	0	3.75689393940059	0
CMP_CLP_Cre_ACTTTCAAGTGAATTG	-2.58813079317774	0.542707570316039	4	CLP_Cre	CRE	CLP_Cre	1.48467976227312	2.41953715254724	27.9840256533803	2.48043798422693	1.99151644390762	0.995758221953812	7.27932829108967	11.2212942135685	2.41953715254724	3.80313208490893	0
CMP_CLP_Cre_ACTTTCACACGAGGTA	-2.57827075442042	0.623104699374877	4	CLP_Cre	CRE	CLP_Cre	1.64966090504858	1.98894524014842	39.1898932807822	5.04638930776626	1.98894524014842	0	30.0234345980525	15.3539676956274	2.78190370595447	0	0
CMP_CLP_Cre_ACTTTCAGTCACCCAG	3.89900127927099	-2.98419093298749	6	CLP_Cre	CRE	CLP_Cre	1.8374910606499	3.48690287398634	16.681023359908	7.26809551360187	1.0153225148239	0	17.4994591828719	12.8112334406643	3.48690287398634	0	0
CMP_CLP_Cre_ACTTTCAGTGAGGGTT	2.80429212132726	3.11906839203998	5	CLP_Cre	CRE	CLP_Cre	2.7341580798526	2.7341580798526	37.4018667011142	1.35566890901177	1.35566890901177	0	7.14929115067832	14.4549624797856	5.89084227053506	0	2.71133781802355
CMP_CLP_Cre_AGAATAGAGTAGCCGA	3.88236300030981	-3.00520252394513	6	CLP_Cre	CRE	CLP_Cre	2.12618175857957	2.86854049623893	15.8810011120536	3.1374267431225	2.09161782874833	0	16.5857460808416	8.71995913100585	1.54573084079698	4.41679553581422	0
CMP_CLP_Cre_AGAATAGAGTGGTAGC	3.43409267941747	-3.58307670759992	6	CLP_Cre	CRE	CLP_Cre	3.02660503633725	2.50270378366409	13.084557001291	4.73834200489481	1.33601879595674	0	22.9349739946687	7.53250852134057	1.6497741588282	1.6497741588282	0
CMP_CLP_Cre_AGAATAGCAGCTCGAC	5.26349321881566	-4.58170961546735	6	CLP_Cre	CRE	CLP_Cre	2.27031391142942	3.51330952731165	15.2311729562878	9.12052803827963	1.67545406935258	0	32.3243590111227	9.79445097498103	2.01647908778629	6.24642939037866	0
CMP_CLP_Cre_AGACGTTAGAGTACAT	4.65025869885717	2.12868381333514	5	CLP_Cre	CRE	CLP_Cre	0	1.16193534649247	43.7925140400439	7.46142118842993	4.2574627381061	0	10.4946908322746	20.6985136610783	3.52464414668872	1.16193534649247	2.19826954198666
CMP_CLP_Cre_AGACGTTAGGTGGGTT	-3.47821219881739	5.72341276002093	4	CLP_Cre	CRE	CLP_Cre	1.94599586823932	0	55.5275552505399	0	2.30267509794438	0	4.71867030954831	17.1122178334885	3.33230094374059	1.94599586823932	1.38636936580772
CMP_CLP_Cre_AGACGTTAGTAGATGT	4.53912941495214	-0.870984725235261	5	CLP_Cre	CRE	CLP_Cre	3.21313372439526	2.93877264711158	7.92395285304272	4.37851287861294	1.09462821965324	1.09462821965324	10.4250283229956	15.2228134723158	4.3077619440485	3.65405693742265	0
CMP_CLP_Cre_AGACGTTCACCTCGGA	0.223228910363059	0.20803833794757	3	CLP_Cre	CRE	CLP_Cre	2.74620196706659	3.03455226540357	20.4560944361794	9.18167029223873	0.713766467762681	0.713766467762681	6.88007295452922	4.49729360630782	0.713766467762681	2.25202252571245	0.713766467762681
CMP_CLP_Cre_AGACGTTGTGGACGAT	-4.60721333941187	-6.12915729689435	2	CLP_Cre	CRE	CLP_Cre	1.81893505460702	3.07552065772667	9.0946752730351	6.06537524317961	0	0	7.27574021842808	6.04265797994236	5.43408790058381	3.63787010921404	0
CMP_CLP_Cre_AGACGTTGTGTGACGA	5.94982019940648	-4.02631067442731	6	CLP_Cre	CRE	CLP_Cre	0.797823868711028	2.25600927223065	22.9681620781033	7.18041481839925	0.797823868711028	0.797823868711028	50.1430990032927	6.596613543173	0.797823868711028	0.797823868711028	0
CMP_CLP_Cre_AGAGCGAAGAGTCTGG	-1.91477080305781	-5.43622612166241	2	CLP_Cre	CRE	CLP_Cre	0	3.17062488387303	3.13878442183258	5.65738233957625	2.15262872379186	0	14.7077664111222	8.37269363087163	1.56939221091629	2.15262872379186	0
CMP_CLP_Cre_AGAGCGAAGGAATTAC	3.28129140416418	-4.06966160940961	6	CLP_Cre	CRE	CLP_Cre	2.65628514885015	0.843430923524265	11.4155299100507	11.1468591273411	1.29435882775954	0	9.79908718754103	6.30657100895787	0.843430923524265	2.89837883195225	0
CMP_CLP_Cre_AGAGCGAAGGGAAACA	4.64037481824193	-0.461904517887391	5	CLP_Cre	CRE	CLP_Cre	0	0	18.6495468538327	4.15371551046615	1.94394130746743	0	11.0778661237924	17.7471166623632	3.88956987673586	1.94394130746743	1.38457183682205
CMP_CLP_Cre_AGAGCGAAGTGGGTTG	5.53177134076391	0.604683407069885	5	CLP_Cre	CRE	CLP_Cre	0	1.72160114427246	19.5371193762581	9.20751251062332	1.72160114427246	0	6.36381701133942	23.0826856741153	3.74576285948974	0	1.72160114427246
CMP_CLP_Cre_AGAGCGACACAGCGTC	1.48288992921148	-4.64546798872784	0	CLP_Cre	CRE	CLP_Cre	3.03714505273279	3.22905536957344	8.6766822886372	1.68827558597477	1.16473445044374	0	13.1644016047673	3.49420335133122	0	1.68827558597477	0
CMP_CLP_Cre_AGAGCGAGTATAGTAG	4.53139845410619	0.329427935601913	5	CLP_Cre	CRE	CLP_Cre	0	2.16277890185231	29.5814088448109	6.31396276027656	2.16277890185231	0	10.6395205639812	15.5775727762383	5.51069347065498	3.74126959192145	0
CMP_CLP_Cre_AGAGCGAGTCAGGACA	4.0977007536057	1.87968505215808	5	CLP_Cre	CRE	CLP_Cre	1.49869468972224	2.70158746705907	50.0748784424944	4.49608406916671	3.57207864418647	0	5.69897684650354	17.0258562659925	3.97288559193616	3.93471993030219	0
CMP_CLP_Cre_AGAGCGAGTCTTTCAT	5.45908896008764	-0.25917804944352	5	CLP_Cre	CRE	CLP_Cre	0	0	14.9261076570792	12.4501327489797	1.10871338465461	1.10871338465461	20.2821175042508	14.4050048547327	3.38189209260174	0	1.10871338465461
CMP_CLP_Cre_AGAGCGAGTTTGTTGG	4.28060499707494	-0.960610262630738	5	CLP_Cre	CRE	CLP_Cre	1.59206676895388	0	12.9723943228489	6.74161097048925	2.11842433251363	0	17.8850641003638	12.8968984475181	2.54487874303316	2.11842433251363	0
CMP_CLP_Cre_AGAGCGATCCATTCTA	-3.19776447733607	-1.99553584265546	0	CLP_Cre	CRE	CLP_Cre	0	1.67554228611177	15.1784396828197	5.98285458671852	1.15399828555234	2.1833643974675	8.41345530253004	5.06986089722827	2.151524896638	1.88896988867511	0
CMP_CLP_Cre_AGAGCTTAGATATGGT	0.100748607313971	-0.388230941770829	3	CLP_Cre	CRE	CLP_Cre	0	2.04114492129622	20.6932399848904	2.34690747538877	2.04114492129622	0	15.7589251328011	4.388052396685	0	2.34690747538877	0
CMP_CLP_Cre_AGAGCTTAGGTCGGAT	3.98741785565648	0.927589424373351	5	CLP_Cre	CRE	CLP_Cre	3.13139037355954	3.13139037355954	22.6641173772406	1.53707526384671	0	0	7.09219992905825	15.5451468944847	3.95342489749273	4.01804940136483	0
CMP_CLP_Cre_AGAGCTTCAATGTAAG	6.16836325207982	-4.81413578200177	6	CLP_Cre	CRE	CLP_Cre	0	1.86110628884921	14.0550623572946	7.02753117864728	2.1091374238726	0	45.0365263163676	5.83504071433428	1.53051695045905	0	1.03328497795961
CMP_CLP_Cre_AGAGCTTCAGATCCAT	-2.58528955897059	8.82846380067035	4	CLP_Cre	CRE	CLP_Cre	2.20652281151541	1.8004790898382	55.4522950230675	3.89651563306846	2.08859515385065	0	7.31567725603781	4.1903284284655	0.698388071410917	2.90957618559691	0
CMP_CLP_Cre_AGAGCTTGTAAAGTCA	5.16327396909032	0.248112924815856	5	CLP_Cre	CRE	CLP_Cre	2.69448266569946	0	25.9687224028882	4.47835181713044	0	1.49278393904348	3.55951133058841	15.706969325449	3.74699702990287	3.55951133058841	0
CMP_CLP_Cre_AGAGCTTGTGTTTGTG	-2.16611441096034	9.37465883088275	4	CLP_Cre	CRE	CLP_Cre	0	1.87757159384299	63.3568233338547	4.44531158013759	2.23070388260348	0	6.21175617877832	14.4084283267932	3.10133041672143	1.04586877345513	0
CMP_CLP_Cre_AGAGCTTTCACCGTAA	0.916220107472281	-3.80107783484296	0	CLP_Cre	CRE	CLP_Cre	2.62360919989034	3.20859484574961	12.3842224708335	10.253182675306	1.0390335428681	0	13.3776144026454	4.15613417147238	1.0390335428681	3.15600399156972	0
CMP_CLP_Cre_AGAGTGGAGACGCAAC	6.75366798917089	0.43403042149707	5	CLP_Cre	CRE	CLP_Cre	2.06642617356777	0	8.50758073173903	9.36621789502819	1.00215202248055	1.00215202248055	6.99364123867259	21.8421878569995	5.1996132053998	2.00430404496109	1.82008997585428
CMP_CLP_Cre_AGAGTGGAGTGCGATG	0.932610550320487	-3.92485808539227	0	CLP_Cre	CRE	CLP_Cre	0.867210670616159	3.01178629032515	5.97325948493639	5.66061179534321	2.06702872660313	0	15.4127673840539	6.478092129259	1.32455844226242	2.06702872660313	0.867210670616159
CMP_CLP_Cre_AGAGTGGCAAATTGCC	3.19704596082006	-4.50672411131696	6	CLP_Cre	CRE	CLP_Cre	1.59990646616855	3.20742713883978	10.7728827680836	1.59990646616855	0	0	14.6481781634479	6.55559389897299	1.59990646616855	1.59990646616855	0
CMP_CLP_Cre_AGAGTGGCACCAGGCT	5.07870451489721	-0.224281094549454	5	CLP_Cre	CRE	CLP_Cre	2.31574019311609	1.3972689272752	29.1501022757374	1.3972689272752	1.3972689272752	0	14.3513555908852	19.1985669905971	3.90613048834016	1.95844272449777	1.3972689272752
CMP_CLP_Cre_AGAGTGGGTATATCCG	2.00547734776769	4.1436293203847	5	CLP_Cre	CRE	CLP_Cre	0.78496100516943	3.21271403989283	49.8860675211306	6.18191596589087	1.52103597260657	0.78496100516943	7.92046582357163	22.2682049414641	3.42777557304308	0	0.78496100516943
CMP_CLP_Cre_AGAGTGGGTCTCCACT	4.55734125653539	-0.271651632664956	2	CLP_Cre	CRE	CLP_Cre	2.54994312838816	3.02903611285586	6.97211488637345	4.78933671751166	0	0	6.38578229001554	8.75404453701997	1.59644557250389	3.77922374136568	0
CMP_CLP_Cre_AGAGTGGTCAAGATCC	3.78383485356603	1.44964528870746	5	CLP_Cre	CRE	CLP_Cre	1.32669012108392	1.32669012108392	32.4304099148287	0	1.8774934218237	0	7.11462326319031	16.9365320445198	3.44852749895627	1.32669012108392	0
CMP_CLP_Cre_AGAGTGGTCCTGCCAT	3.71278492490087	1.91811896157428	5	CLP_Cre	CRE	CLP_Cre	2.48752319056332	2.6939039127603	47.2192618388963	3.97154886005645	2.22716946492408	0	10.9809889788511	17.0137394910489	3.97779835101337	3.01086811188981	0
CMP_CLP_Cre_AGATCTGAGAGGTTGC	3.86845914403234	-3.08015250372723	6	CLP_Cre	CRE	CLP_Cre	2.22818944850805	2.99236012875226	26.1535955281401	2.77556611577196	1.93390401884924	0	22.5098910497923	9.36069054380767	3.25227695553119	2.0918333832692	0
CMP_CLP_Cre_AGATCTGCACGGCGTT	6.22404829541479	-5.20932935881451	6	CLP_Cre	CRE	CLP_Cre	2.0389135929093	0.98228992977332	19.4537238098998	9.72635973604904	0.98228992977332	0	36.2872715727569	4.73935879761592	0	0	0
CMP_CLP_Cre_AGATCTGCAGCGAACA	5.63243500272069	1.23744691205188	5	CLP_Cre	CRE	CLP_Cre	0	0	19.0397411161746	4.88742871510752	2.69870122968147	0	5.47181871356512	19.5201152273941	3.9640330540148	3.20867497393688	0
CMP_CLP_Cre_AGATCTGGTTACCAGT	6.02181116620336	0.740404971362792	5	CLP_Cre	CRE	CLP_Cre	2.33337819890988	1.05171082218474	14.1240562539429	4.23760902536577	0	0	3.98861570319941	20.2389486724675	5.15602907362778	1.55288628476008	4.23760902536577
CMP_CLP_Cre_AGATCTGTCGTGGACC	-3.33470281084742	-5.42605995344952	2	CLP_Cre	CRE	CLP_Cre	1.51537695203021	2.45559876303423	12.1230156162417	9.09226171218124	0	0	9.93663754214256	6.63827546202671	2.09214460593609	2.72159442620997	0
CMP_CLP_Cre_AGATCTGTCGTTTGCC	-2.76621349772181	-6.08858608412579	2	CLP_Cre	CRE	CLP_Cre	0	3.87137905773468	5.58161804248671	4.55827642544474	0	0	8.43137868192197	7.61423919210225	2.62615392477935	2.25622786427144	0
CMP_CLP_Cre_AGATTGCCAGACAGGT	3.47777382413183	-4.74976896452741	6	CLP_Cre	CRE	CLP_Cre	2.44079629389538	3.23704655997334	9.59173819536139	7.51378273289206	2.07795546246933	0	19.0061503000152	3.00551309315682	1.50275654657841	2.07795546246933	0
CMP_CLP_Cre_AGATTGCTCAAGATCC	-0.301182246410509	-6.00284504103497	0	CLP_Cre	CRE	CLP_Cre	0	3.82347060281415	11.0586598372223	4.14699743895835	1.38233247965278	0	7.82715886677555	6.08837843995352	1.38233247965278	4.50145196325123	0
CMP_CLP_Cre_AGATTGCTCTGCTTGC	1.63736120740209	-5.17832779097394	0	CLP_Cre	CRE	CLP_Cre	2.5521227959038	2.72137328218681	20.871646676871	10.3683972888878	1.21398171920326	1.21398171920326	3.64194515760977	0	0	3.56225269843997	0
CMP_CLP_Cre_AGCAGCCAGTACATGA	1.15926889458929	-4.258336774586	0	CLP_Cre	CRE	CLP_Cre	1.95539843185442	3.77200521637353	8.25429542020568	7.14829558954445	3.31306238561191	0	7.34425164804621	4.16739809317687	1.10599983066123	1.61829643623833	0
CMP_CLP_Cre_AGCAGCCAGTCATCCA	-2.69900377711024	0.252693243743621	4	CLP_Cre	CRE	CLP_Cre	0	3.25482435517556	31.4503842463681	6.44323585159547	1.7101898634577	0	16.7500718914129	4.07671285752658	1.18326149703444	2.0534846817944	0
CMP_CLP_Cre_AGCAGCCGTTCCTCCA	3.49098459759984	-4.4169642846568	6	CLP_Cre	CRE	CLP_Cre	2.46769691568364	3.39408325527464	3.0514240957324	3.0514240957324	1.5257120478662	3.0514240957324	17.4212824431792	10.0962571550146	1.5257120478662	0	0
CMP_CLP_Cre_AGCAGCCTCTCGCATC	1.88564769307409	-4.73594307112531	0	CLP_Cre	CRE	CLP_Cre	0	2.77232090574604	12.0990035350218	5.72468767892385	1.14493753578477	1.14493753578477	7.72977403577164	4.47448982119464	0	3.15002389263256	0
CMP_CLP_Cre_AGCATACAGGATATAC	2.82655874768529	3.57076502633258	5	CLP_Cre	CRE	CLP_Cre	0	0.717077467354718	60.1092659397022	3.08161116666263	1.42197841489771	0	3.88266047138638	20.4204412428904	4.34661352141808	1.43415493470944	1.8474712174828
CMP_CLP_Cre_AGCATACAGTCAAGGC	2.11351720372472	-0.919966391800202	10	CLP_Cre	CRE	CLP_Cre	0	1.17160605457843	6.7252409435083	5.2112303329452	1.69641216920991	2.34321210915686	1.69641216920991	18.2136956580007	4.77260313090833	0	4.03962427836677
CMP_CLP_Cre_AGCATACAGTGAATTG	1.95172039548192	-4.76030277418927	0	CLP_Cre	CRE	CLP_Cre	3.17647393773925	3.51243040221989	10.6532756876635	6.43545927874478	1.57422904156658	0	16.0687489336143	10.6624074705757	1.90813827921168	4.55172564656386	0
CMP_CLP_Cre_AGCATACAGTGTACGG	-2.43876298388209	0.16402312410041	4	CLP_Cre	CRE	CLP_Cre	0.897769237916648	3.45114786222292	22.3251313320644	6.7825728895875	1.36308839194585	1.36308839194585	12.6169751229193	8.74136972606796	2.27467260097334	3.17244183888998	0
CMP_CLP_Cre_AGCATACGTAGCTCCG	4.54065386334691	0.311867572786056	5	CLP_Cre	CRE	CLP_Cre	2.83321334405622	2.00148000021012	24.9246407288646	10.6119871519461	0	0	5.70338239463486	12.3696989582128	3.67376581630389	2.00148000021012	0
CMP_CLP_Cre_AGCATACTCTTTACGT	5.29228130856786	-5.41753410506085	6	CLP_Cre	CRE	CLP_Cre	2.62496545469943	3.28121923685103	6.66712901255826	2.87065676624283	0	0	31.3790831594057	1.43532838312142	0	3.00598681390845	0
CMP_CLP_Cre_AGCCTAACAAGCGAGT	-0.712354859912057	-6.21297287154034	0	CLP_Cre	CRE	CLP_Cre	2.58587948489875	2.58587948489875	13.0208203018083	5.84108456035083	1.62760253772604	0	11.2341360606823	5.84108456035083	0	3.25520507545208	0
CMP_CLP_Cre_AGCCTAACAAGCTGGA	5.38115135709081	1.56965924096271	5	CLP_Cre	CRE	CLP_Cre	0	2.01431824420254	26.1340602892012	5.78561208625861	3.4607212657672	0	7.5061452435334	23.3890649392592	4.48515626167044	1.44640302156465	3.01978304014159
CMP_CLP_Cre_AGCCTAACATGCCACG	-1.36220630129542	-1.53865074324445	2	CLP_Cre	CRE	CLP_Cre	0	2.43293853923944	21.2157150194955	7.68239792135383	2.17409608252281	0	6.28622828589129	2.56079930711794	1.28039965355897	1.28039965355897	0
CMP_CLP_Cre_AGCCTAAGTACAGTGG	6.95121542493139	-5.90558361220197	6	CLP_Cre	CRE	CLP_Cre	1.82895755035911	2.43840737755515	14.0216025069058	0	0	0	37.3595205484373	6.09632247827337	1.82895755035911	0	3.65791510071822
CMP_CLP_Cre_AGCCTAATCACGGTTA	6.13547770062719	0.536717541934692	5	CLP_Cre	CRE	CLP_Cre	3.0123376442714	2.80141328041454	18.3584985154819	6.91463637921704	1.58247280475508	0	19.9601260308333	16.3869168226416	4.14109481219614	6.91463637921704	2.16721796495181
CMP_CLP_Cre_AGCCTAATCAGTGTTG	6.15908304730688	0.365189589978897	5	CLP_Cre	CRE	CLP_Cre	2.06522247083326	1.72122402067561	12.3902141801984	4.45045000726256	1.19261376821465	0	10.9421291007968	25.6182966822001	4.0671806554618	2.91383778889026	2.91383778889026
CMP_CLP_Cre_AGCGGTCAGACGCTTT	4.60612408200536	0.874275871040069	5	CLP_Cre	CRE	CLP_Cre	2.18282805359988	2.18282805359988	25.3487883222114	8.80969393120375	1.17833490082933	0	9.24520185901626	18.3748817063205	3.61046801948626	3.82231972117951	0.753527032673678
CMP_CLP_Cre_AGCGGTCCATCCCATC	-3.93365295847621	-5.6442420403941	2	CLP_Cre	CRE	CLP_Cre	3.08942116646462	3.62933195115808	16.4781632323233	5.49346461038231	1.83115487012744	0	10.4140406469744	1.83115487012744	0	0	0
CMP_CLP_Cre_AGCGGTCGTCAATACC	2.63526693860326	-4.32907747435407	6	CLP_Cre	CRE	CLP_Cre	3.18847054937526	3.26533630129078	4.81695276330236	5.89454874523521	0	0	20.9983981977146	10.2490500181385	2.16910352335952	2.99640313658949	1.07759598193285
CMP_CLP_Cre_AGCGTATCAATACGCT	5.94495646039281	-4.88487266707257	6	CLP_Cre	CRE	CLP_Cre	0	2.54066413968651	2.94592959756287	8.77719518908558	0	0	36.2020797970682	6.32746973827083	0.981976532520958	0.981976532520958	0.981976532520958
CMP_CLP_Cre_AGCGTATCAGTTCATG	4.0999619154099	-1.2091789166911	10	CLP_Cre	CRE	CLP_Cre	0	2.69501889021372	12.3346267046795	5.83465391804634	1.72311168315317	1.19421527587	19.7488754163406	15.1861551110982	3.85055875372462	2.91732695902317	1.19421527587
CMP_CLP_Cre_AGCGTATCATCGGACC	5.61413589993749	-0.0900060888847779	4	CLP_Cre	CRE	CLP_Cre	0	1.63687268336829	16.2823093410938	3.27374536673659	1.63687268336829	1.63687268336829	7.13827975962697	24.1156446422212	4.00383520205051	4.45532341904417	1.63687268336829
CMP_CLP_Cre_AGCGTATGTACCGTTA	0.019797229564528	-3.17288946318463	0	CLP_Cre	CRE	CLP_Cre	1.52010483234034	2.46113581658714	13.0184629385124	6.10722477028119	1.75156332912903	0	13.6954961729263	8.51151889577203	1.21840900658327	2.30441794098256	0
CMP_CLP_Cre_AGCGTATTCCACGAAT	6.18282286206518	-4.23841642546491	6	CLP_Cre	CRE	CLP_Cre	0	0.795016059814998	31.2664761117068	5.1527564303184	2.02727106192929	0	43.3431147998932	6.52699029237368	0.795016059814998	0	0
CMP_CLP_Cre_AGCGTCGAGGCACATG	-2.50719603022303	9.31538606476947	4	CLP_Cre	CRE	CLP_Cre	0.927474899025573	0	69.7390016074593	7.07200423270233	1.40025513414764	0	13.0355110231101	18.1507523778971	3.17478852132421	0	0.927474899025573
CMP_CLP_Cre_AGCGTCGAGGTAGCCA	-2.63945349177088	0.668194242240631	4	CLP_Cre	CRE	CLP_Cre	0	2.77681758815947	28.471290006476	4.19751559698189	0	0	16.8543188961731	3.59103868663047	0	0	0
CMP_CLP_Cre_AGCGTCGCAATGGAGC	-2.65379818400111	6.0842712004201	4	CLP_Cre	CRE	CLP_Cre	2.42683263001119	2.28729402524496	85.2091640068078	9.26590505245404	0	0	14.1721737945003	16.4688471835495	3.41753567850279	1.81224542063464	0.90612271031732
CMP_CLP_Cre_AGCGTCGCAGCTGTGC	3.20218984166418	-7.66283773588971	12	CLP_Cre	CRE	CLP_Cre	0	1.32587712930109	11.9328941637098	6.62938564650544	1.32587712930109	0	25.017776899989	10.685422143892	1.32587712930109	2.22963370157271	0
CMP_CLP_Cre_AGCGTCGCATGACGGA	3.37711230794225	-4.99562668013409	6	CLP_Cre	CRE	CLP_Cre	0	0	8.0610070790824	4.33665263746777	1.86217722080732	0	22.124352590102	3.72435444161463	0	0	0
CMP_CLP_Cre_AGCGTCGTCCGTCATC	2.33723942319189	-0.884908191440858	10	CLP_Cre	CRE	CLP_Cre	0	0	19.7213121564647	1.8498800654113	1.8498800654113	0	6.53750263906576	9.8585534410239	0	0	2.83774250824316
CMP_CLP_Cre_AGCTCCTAGCTAACTC	4.60388390103612	2.00650168252154	5	CLP_Cre	CRE	CLP_Cre	2.1772800960076	2.1772800960076	43.7081545739485	11.8734427835619	1.73930176180373	0	5.64203548923973	23.2064044443628	4.99040279250912	2.68104796427635	1.73930176180373
CMP_CLP_Cre_AGCTCCTCAATCGAAA	2.1351250795487	-3.79859565901593	0	CLP_Cre	CRE	CLP_Cre	1.96276935048689	1.72084710114249	17.0525916727531	8.65897938346863	0.928121950037467	0	17.9431889106984	5.35118723993111	0.928121950037467	2.69244800991692	0
CMP_CLP_Cre_AGCTCCTCAGGCGATA	-3.6683314653274	-6.19017862486676	2	CLP_Cre	CRE	CLP_Cre	0	0	28.6351857754882	8.57421992570374	3.4296879702815	0	13.0137616386885	20.1721686289422	4.23898054684966	0	1.71484398514075
CMP_CLP_Cre_AGCTCCTCATAACCTG	3.59936610738073	5.86238790345355	1	CLP_Cre	CRE	CLP_Cre	2.76779707156451	2.27268087604837	28.590866799981	5.28958173082581	1.24911427130254	1.24911427130254	8.63119416212503	4.5721910551189	2.7846896957031	2.36220456378808	0
CMP_CLP_Cre_AGCTCCTGTCACTTCC	5.35793749371801	-0.0806143936237763	5	CLP_Cre	CRE	CLP_Cre	2.21181595596505	2.47174093555401	12.8979709775148	2.62247434399767	1.31123717199884	0	7.04610625592778	20.7753166067204	3.3360406157776	3.7193107735229	1.31123717199884
CMP_CLP_Cre_AGCTCCTGTCCGTTAA	-3.42112549265589	-6.28807996916608	2	CLP_Cre	CRE	CLP_Cre	1.23242708784122	1.76799370265536	10.9274713829904	6.69770205402024	1.23242708784122	0	10.2091563871232	15.2859851024287	3.40633479421186	0	1.76799370265536
CMP_CLP_Cre_AGCTCCTGTTTGTGTG	5.0136000303391	0.921783693553649	5	CLP_Cre	CRE	CLP_Cre	0	0	31.3491689980206	1.5665371369271	2.34899915438815	0	8.04160265091315	19.5419567898204	3.08398017333439	0	1.06299067496005
CMP_CLP_Cre_AGCTCCTTCCTTGGTC	4.77211395779882	1.05981934857532	5	CLP_Cre	CRE	CLP_Cre	3.12616792069372	2.64417957597193	33.9482794046682	6.16386244044021	1.91835266269097	0	5.53987994050993	20.888220162656	4.10346527220756	3.95208942672258	0
CMP_CLP_Cre_AGCTCCTTCGTAGGAG	-2.15224154909815	-1.44898342299298	4	CLP_Cre	CRE	CLP_Cre	0	2.09839525760119	21.2804206037454	6.67985214741293	2.98653963703931	0	7.92071630891952	11.4288834177214	1.35098587078419	0.888144379438122	0
CMP_CLP_Cre_AGCTCCTTCGTGGACC	5.77713791409765	-5.23726820158795	6	CLP_Cre	CRE	CLP_Cre	0	2.32359723771392	10.2504521576876	5.59871330810469	2.65421595191285	0	28.3564401916712	9.02319233797296	1.40383499917747	0	0
CMP_CLP_Cre_AGCTCTCCATGCTAGT	1.9835034994248	-2.44093965697125	3	CLP_Cre	CRE	CLP_Cre	0.777196173706762	2.44913086581614	26.2739887545246	5.44037321594734	0.777196173706762	0	17.157765595843	4.41753215055242	2.08594362943213	4.84951382914729	0
CMP_CLP_Cre_AGCTCTCGTAAGGATT	0.203314193880896	-0.311982027767457	3	CLP_Cre	CRE	CLP_Cre	1.3272327487892	2.5654039158375	25.6270058073315	6.43514228404793	1.04628799616369	0	11.3841530213234	7.94526560501961	1.54631201209023	1.70045085971229	0
CMP_CLP_Cre_AGCTCTCGTACAGCAG	-0.621021947466989	8.84338880372211	4	CLP_Cre	CRE	CLP_Cre	2.06270076518798	0.864339416659281	48.1974606335741	7.82788104752036	0.864339416659281	0	8.18900066940424	13.6244862790177	3.07276579905356	2.59301824997784	0
CMP_CLP_Cre_AGCTCTCTCACCACCT	6.73853746930395	0.578119405032836	5	CLP_Cre	CRE	CLP_Cre	0	0	10.4161775216753	8.62364219319929	3.95432691627054	0	9.30827568482395	23.8065145057074	3.97698682878206	2.31470611592785	2.47716882010068
CMP_CLP_Cre_AGCTCTCTCAGCTCGG	-3.36103661974635	9.14938665223285	4	CLP_Cre	CRE	CLP_Cre	0	0	56.3771079954543	4.77433074809333	0	0	11.468613574512	18.3928181113883	3.86974153157686	0	2.54415770298822
CMP_CLP_Cre_AGCTCTCTCCAGAGGA	2.88794533292089	1.30734551739856	5	CLP_Cre	CRE	CLP_Cre	2.65456296876233	1.68755696518189	11.5103588068785	4.85187951929923	2.32825594094992	0	7.5305591723946	9.74925526598811	2.98196756108314	3.19351036736027	0
CMP_CLP_Cre_AGCTTGAGTAGGGACT	3.96382633725439	2.48029161286517	5	CLP_Cre	CRE	CLP_Cre	0.922333046330118	0.922333046330118	40.4108182519562	7.39934836516114	0	0	8.72915525107626	20.4621188460649	3.53611669956153	3.23850765941551	2.63531163770506
CMP_CLP_Cre_AGCTTGAGTTTAGGAA	5.26480261365209	-5.06393169569806	6	CLP_Cre	CRE	CLP_Cre	1.62924857899404	3.39115670915826	3.25849715798809	4.88774573698213	3.84846097614193	0	25.5343009041649	1.62924857899404	1.62924857899404	3.25849715798809	0
CMP_CLP_Cre_AGCTTGATCACTCCTG	0.824781873619895	4.87048221421405	3	CLP_Cre	CRE	CLP_Cre	0	2.18532627714996	56.1858473006005	1.93530249712391	1.8928483575478	0.75501807366795	7.62702082519573	12.6522670091572	3.0585990666034	2.98775814555903	0
CMP_CLP_Cre_AGCTTGATCAGTTTGG	3.78902856389318	1.79786897492572	5	CLP_Cre	CRE	CLP_Cre	3.05383985006939	2.34421354828827	50.9288411533948	7.27669695391683	2.89829128630944	0	11.7069732785602	18.3120864443514	3.92825516381864	3.77657500037317	0.852898718991346
CMP_CLP_Cre_AGGCCACAGAACAACT	-3.06489237269129	5.81287027192279	4	CLP_Cre	CRE	CLP_Cre	3.56713393215008	0	57.3763072892679	3.55546335834358	2.75679354111974	0	13.1906386318259	15.5922157165056	3.56713393215008	2.38258241729151	0
CMP_CLP_Cre_AGGCCACAGTAGCCGA	4.8078419355515	1.27982569527789	5	CLP_Cre	CRE	CLP_Cre	2.13687409764906	2.13687409764906	45.5464875555801	8.19756355944357	0.808921585357516	0	4.82829810018956	20.7138665970824	4.73719984846455	3.8478462945707	2.0591012866339
CMP_CLP_Cre_AGGCCACCATGGAATA	-2.16230758150782	-6.07259773421124	2	CLP_Cre	CRE	CLP_Cre	2.88658312490447	3.64415020022447	1.47850581878633	6.84777815744217	2.41226070108317	0	8.55908965237554	6.84777815744217	1.47850581878633	0	0
CMP_CLP_Cre_AGGCCACGTAGGACAC	-0.14957243075337	-2.8991956632121	0	CLP_Cre	CRE	CLP_Cre	2.76340592125745	2.68860582772415	19.5667480730808	8.86626621335067	2.31656371763325	0	11.0090213712627	9.77985454650195	2.31656371763325	2.19702142852902	0
CMP_CLP_Cre_AGGCCACGTGCACTTA	5.1288458494309	0.815601475955688	5	CLP_Cre	CRE	CLP_Cre	2.48161959148754	1.41866612822424	32.3118149903145	6.87979397461689	2.31825349487055	0	7.27670545617441	20.3440558947996	3.67280520792958	3.26052493247723	0
CMP_CLP_Cre_AGGCCACGTTGCGTTA	-0.58294438441958	3.48820448708697	6	CLP_Cre	CRE	CLP_Cre	0.829930424883444	2.30778299200747	56.8677875292172	7.98103058710468	1.58503815751279	1.27712615422915	35.9976789759881	10.1712273318382	2.17007662013737	1.27712615422915	0
CMP_CLP_Cre_AGGCCACTCAGCCTAA	3.32167188206945	3.74340558839007	5	CLP_Cre	CRE	CLP_Cre	0.658089113720663	0	62.3269521200104	6.91927461460355	3.29015750026652	0	8.62831474920933	16.3237460320294	3.51418238816133	1.31617822744133	2.79211229887576
CMP_CLP_Cre_AGGCCACTCCTAGAAC	6.05613009015356	-3.41121982741193	6	CLP_Cre	CRE	CLP_Cre	0	1.97792889224664	45.9587571077078	5.25359283141967	1.69532172632394	1.02222048050594	37.6676967403728	3.47082979502776	0.636407351908193	0.636407351908193	0
CMP_CLP_Cre_AGGCCACTCCTCAACC	-2.39725740870204	9.46930242371722	4	CLP_Cre	CRE	CLP_Cre	0	2.69613529275572	70.0140312906609	5.35520672709601	1.54457005829119	0.653100472109174	7.20667362345125	9.47217655925177	3.14051372899396	2.37719576391337	0
CMP_CLP_Cre_AGGCCACTCGCCAGCA	3.62916270772253	-2.43694185423688	6	CLP_Cre	CRE	CLP_Cre	2.69249079595971	3.07512659644567	8.70588262336556	5.96407049165804	2.22581734172641	0.865772516210381	10.6744072258196	7.19047087478986	1.73154503242076	0.865772516210381	0
CMP_CLP_Cre_AGGCCGTAGTACCGGA	2.55702749768529	-4.6433293740733	6	CLP_Cre	CRE	CLP_Cre	1.33570886433178	3.2666832299695	9.47228811982577	3.2235935093343	0	0	19.7721878369258	4.36191379819479	1.33570886433178	1.33570886433178	0
CMP_CLP_Cre_AGGGAGTCAACTGGCC	3.64046064893041	0.952374823810302	5	CLP_Cre	CRE	CLP_Cre	1.72781525652525	1.32893173478388	25.3784936536479	5.76445797846187	1.54813153462401	0	10.0249562972841	10.4075276610441	3.37571819092283	2.35833488198155	0
CMP_CLP_Cre_AGGGAGTCATTGCGGC	0.0386144904259248	-3.4515900533183	0	CLP_Cre	CRE	CLP_Cre	2.53451841586939	2.43793040895244	9.7847772578436	7.02470236945261	2.0752093313443	0	11.3592649501798	5.07276949712011	1.54117514301832	2.93120676524118	0.77058757150916
CMP_CLP_Cre_AGGGATGAGACTTGAA	0.527079322731833	1.58464384865924	3	CLP_Cre	CRE	CLP_Cre	2.17064958686835	2.68012774048259	26.6463133645347	4.82179507036975	1.07874754764167	0	12.5965355820674	3.50584895428495	1.9202965268402	2.37070802097246	0
CMP_CLP_Cre_AGGGATGCAGCTGGCT	6.19341389218603	-3.53182028937177	6	CLP_Cre	CRE	CLP_Cre	0	0	33.4821030736932	0	3.77264912609118	0	46.5220701355335	3.41384859956575	0	0	0
CMP_CLP_Cre_AGGGATGGTCCCGACA	2.94951097050939	3.51058293175861	5	CLP_Cre	CRE	CLP_Cre	1.27042058809771	2.49349623357751	55.3660226372185	7.79979284348323	1.66214121332005	0	6.33594618576916	18.9713529278868	4.24778514882096	1.99259329229054	0
CMP_CLP_Cre_AGGGTGAAGTTCGATC	4.37152067700658	-2.00752317118482	5	CLP_Cre	CRE	CLP_Cre	1.58093837143959	3.52063435135826	11.7612322105164	6.38663504324316	1.07491943345466	0	16.5348046867463	11.5353308168034	2.53199227505772	2.99026293949145	1.07491943345466
CMP_CLP_Cre_AGGGTGAGTATAAACG	3.41112915555273	6.80349899125262	1	CLP_Cre	CRE	CLP_Cre	0	0	49.2287509115238	5.26819552792953	1.45289327865391	0	7.58473339506941	14.6042166618207	3.51911870524149	1.15802661057876	0.738035576693005
CMP_CLP_Cre_AGGTCATAGAGAGCTC	0.82177499810491	-2.82660316634015	10	CLP_Cre	CRE	CLP_Cre	2.19651378210416	1.29870146197969	9.09091023385781	6.49350730989843	2.19651378210416	0	8.66989517839383	6.63907002420361	0	1.29870146197969	1.29870146197969
CMP_CLP_Cre_AGGTCATCACTAGTAC	6.4461533216599	0.559156008483611	5	CLP_Cre	CRE	CLP_Cre	0	2.85061647394058	12.1500504223118	5.42247083893849	1.67824644872464	0	13.1959862794737	16.1476186462593	2.67979032550459	3.02662318191998	1.67824644872464
CMP_CLP_Cre_AGGTCATCATGCTAGT	0.520898857510428	0.151148803950988	3	CLP_Cre	CRE	CLP_Cre	1.80479417423424	3.05940545086189	26.5274340150273	2.52789188559879	0	0	11.7912417339489	9.98035144212649	3.41780829313309	3.41780829313309	0
CMP_CLP_Cre_AGGTCATGTTCCACTC	6.04463402310644	-4.11013292479352	6	CLP_Cre	CRE	CLP_Cre	0.794417089474992	2.11371050937136	22.7848646968871	3.61473255237129	2.7496766476947	0	49.2021889004899	2.76607746560409	1.23148128394632	2.5613034736839	0
CMP_CLP_Cre_AGGTCATTCACCGTAA	1.63505343476568	-1.4104021708949	10	CLP_Cre	CRE	CLP_Cre	1.23709390968863	2.7519723009537	16.1903634031992	3.7112817290659	2.37790987685011	1.23709390968863	6.72183050213679	9.34977595031906	3.32867840417728	0	0
CMP_CLP_Cre_AGGTCATTCGCCCTTA	3.71610466519628	-0.165599397896088	5	CLP_Cre	CRE	CLP_Cre	1.33705309142712	3.02793998660907	12.2188563575714	7.47670831950144	2.21414669543774	0	12.030253001177	13.1545718112406	3.46216273595763	3.09124029944836	0
CMP_CLP_Cre_AGGTCCGAGATCCCGC	0.648880103028159	-4.36161588835553	0	CLP_Cre	CRE	CLP_Cre	2.79959906176957	2.87495121299415	14.8219414808067	8.56348550109951	1.81580443610297	0	11.5273254378947	6.46305310408549	1.27340813548425	2.00586534826428	0
CMP_CLP_Cre_AGGTCCGAGTTACGGG	4.12269846478734	-3.88103412794904	6	CLP_Cre	CRE	CLP_Cre	1.55381691270973	2.50048988559082	25.2223031941728	8.45787237959426	1.55381691270973	0	27.9515360592848	6.2701205559949	1.24884823343432	0.807886747635744	0
CMP_CLP_Cre_AGGTCCGCAGAAGCAC	-0.341850361430307	-1.32699441122846	3	CLP_Cre	CRE	CLP_Cre	1.8691922127957	1.45624813351618	22.3708113244962	5.57856869083909	1.45624813351618	0	8.42348520034099	5.26912474192457	1.16103073312796	1.8691922127957	0
CMP_CLP_Cre_AGGTCCGGTGTGACCC	0.994978108799796	-5.16547416853741	0	CLP_Cre	CRE	CLP_Cre	1.77589560412458	2.48802906944303	12.5282313762761	4.44071010683821	1.54312199711626	0	12.8022031759859	8.02563288266986	2.03956315371609	2.57627792183195	0.800382317707374
CMP_CLP_Cre_AGGTCCGTCGCCCTTA	1.21057740727697	3.42460990739032	3	CLP_Cre	CRE	CLP_Cre	2.27569828554923	2.39630588051973	50.6730560701049	4.4913512575933	2.27569828554923	0.809959221147598	10.4307985324481	15.2345266806926	3.10067218667064	2.27569828554923	0.809959221147598
CMP_CLP_Cre_AGGTCCGTCGCCTGTT	1.44326774159704	-5.07296251463727	0	CLP_Cre	CRE	CLP_Cre	0.96698074734105	3.69187008773235	8.70041515205032	7.09044016993828	0.96698074734105	0	10.1135340080435	5.64117483593627	0.96698074734105	4.68570487014353	0.96698074734105
CMP_CLP_Cre_AGTAGTCAGGTGATAT	0.535856643116812	5.06650615525409	3	CLP_Cre	CRE	CLP_Cre	2.79682446090376	1.81333117234219	51.7496356738747	0	2.42140515987139	0	4.23473633221359	18.2682265804446	3.85391765498997	0	0
CMP_CLP_Cre_AGTAGTCGTAGAAGGA	0.515682199395041	-5.4072739999278	0	CLP_Cre	CRE	CLP_Cre	2.7898008511209	3.72032428682159	16.6373124404859	5.68327773626693	0	0	9.83787191966762	5.17132798761437	1.64222773525709	1.8803128665695	0
CMP_CLP_Cre_AGTAGTCGTCGTCTTC	6.93295780698095	0.12877962780162	5	CLP_Cre	CRE	CLP_Cre	0	2.48348700812352	8.09496243819183	1.87049181002277	1.87049181002277	0	10.5784494463153	21.2460428422099	4.48710498532097	0	1.87049181002277
CMP_CLP_Cre_AGTAGTCGTTCTCATT	-3.20846470316615	5.94957042527362	4	CLP_Cre	CRE	CLP_Cre	3.88297950380024	0	55.2058194053023	3.09746040728121	2.82472072401056	1.83823143450616	12.8212223647222	18.4174117980822	3.6375305222601	1.83823143450616	0
CMP_CLP_Cre_AGTCTTTAGGGTCGAT	-2.47295649965968	-6.33575128722028	2	CLP_Cre	CRE	CLP_Cre	2.46753226458479	2.46753226458479	11.1346503167648	3.71155010558828	1.85577505279414	0	4.973132584445	3.71155010558828	1.85577505279414	2.84432562180197	0
CMP_CLP_Cre_AGTCTTTCACGGCGTT	0.508481958306174	3.06605912041827	3	CLP_Cre	CRE	CLP_Cre	1.93257246478528	2.62460009989206	45.9843652153205	3.42694249824379	1.77879468841954	0	10.9182654158602	11.2109395777306	3.23596679078093	3.54728489077542	0
CMP_CLP_Cre_AGTCTTTCACTCTGTC	6.03210751096044	-4.47057031798199	6	CLP_Cre	CRE	CLP_Cre	0	1.35385513985738	16.5438629131298	9.79466494108494	0	0	43.4849692459331	3.26260478153303	0	2.97910040039874	0
CMP_CLP_Cre_AGTCTTTCATCGGTTA	2.87362901250158	-2.3828895013316	15	CLP_Cre	CRE	CLP_Cre	0.943850921798972	2.90517530053591	10.8688390449362	5.19603121797701	0.943850921798972	0	6.12365348705857	0.943850921798972	0.943850921798972	4.2313475211717	0
CMP_CLP_Cre_AGTCTTTCATTACGAC	-0.249202190541883	-6.33025192427472	0	CLP_Cre	CRE	CLP_Cre	0	3.44791500622962	10.0601408366596	6.70676055777307	1.67669013944327	0	8.38345069721634	3.35338027888654	0	3.94836769497424	0
CMP_CLP_Cre_AGTCTTTCATTCTCAT	1.57224647084508	4.3534271795766	3	CLP_Cre	CRE	CLP_Cre	1.50402554703681	1.73454615558024	52.2033774723781	2.31946197763903	1.92175568908168	0	7.81030263289086	15.3120802623696	3.75201587316417	1.2039261396814	1.54630798509269
CMP_CLP_Cre_AGTCTTTGTGTTCTTT	3.83638969937597	1.46742511582538	5	CLP_Cre	CRE	CLP_Cre	1.40186922486131	2.58408423133031	38.7634941582836	2.80373844972262	0	0	4.20560767458393	17.059702902879	3.97156245168036	3.36555954742953	0
CMP_CLP_Cre_AGTGAGGCAGACGCTC	5.6955601362351	-5.26007579970197	6	CLP_Cre	CRE	CLP_Cre	0	3.20024912418091	8.55574901661017	1.59393985573419	1.59393985573419	0	34.7674993266255	2.1799895936734	0	1.59393985573419	0
CMP_CLP_Cre_AGTGAGGCATTGGCGC	2.74838320294652	-2.66486143278912	15	CLP_Cre	CRE	CLP_Cre	1.62464979246266	2.21411247027371	11.3725485472386	5.46341205519903	2.58248112352347	0	7.67752452547274	15.3627634736989	3.06260576526104	1.62464979246266	0
CMP_CLP_Cre_AGTGAGGTCGTGGGAA	4.63867584744726	1.82924545598193	5	CLP_Cre	CRE	CLP_Cre	0	1.22541554114186	31.1815833935405	9.64938905476186	0.789724953855095	1.57944990771019	5.35010997719539	21.0113935072435	3.96499470767671	3.05574904762493	0.789724953855095
CMP_CLP_Cre_AGTGGGAGTGGTACAG	0.571521320736746	-0.0329616065605055	3	CLP_Cre	CRE	CLP_Cre	0.653542700732089	1.72485285912243	33.0614772116488	6.66569873831926	1.69899261732941	0	11.7242300894054	6.84616534457913	1.72485285912243	2.23012745468434	0
CMP_CLP_Cre_AGTGGGAGTTCGTGAT	-2.41278632601466	-1.09799050497846	13	CLP_Cre	CRE	CLP_Cre	0	0	1.91107742460252	3.82215484920504	5.09085787408446	2.52738625588589	4.43846368048841	5.48236103751967	0	0	2.52738625588589
CMP_CLP_Cre_AGTGGGAGTTGGAGGT	0.481185892021994	8.45586896729633	4	CLP_Cre	CRE	CLP_Cre	1.63787352389092	1.63787352389092	41.8093251766157	2.22877036101888	0	0	4.91362057167275	11.8183038359249	2.86658413237527	0	0
CMP_CLP_Cre_AGTGTCAGTATGGTTC	0.469433942234854	1.06960464310809	3	CLP_Cre	CRE	CLP_Cre	1.65797851922933	2.51202233785524	30.5576201718222	3.52883388983425	0.882208472458562	0	23.2792136229378	12.4930381861941	2.25101596841178	0.882208472458562	0
CMP_CLP_Cre_AGTGTCAGTATTACCG	-2.07248564680781	-4.68645595717267	2	CLP_Cre	CRE	CLP_Cre	0	0	9.89262619430362	2.3419831938479	1.17099159692395	0	11.8763243967116	5.67465202422626	0	0	0
CMP_CLP_Cre_AGTGTCAGTCTAACGT	5.10046783963476	1.80042625260516	5	CLP_Cre	CRE	CLP_Cre	0	0.962857849555641	38.8584491787212	9.11142274034172	1.76772510281314	0	6.4240237542932	16.7920301575894	4.13562241137407	0.962857849555641	2.88857354866692
CMP_CLP_Cre_AGTGTCATCAACCAAC	6.02043787518773	-3.55324672865704	6	CLP_Cre	CRE	CLP_Cre	1.3299535152245	1.88125508953146	28.760205822664	5.65835157296264	1.7046320902633	0.655941491868712	42.2634204633761	6.71768830898054	2.32918405992138	2.09738119678917	0
CMP_CLP_Cre_AGTGTCATCAGGCCCA	-0.127901112071459	-1.03930907654599	3	CLP_Cre	CRE	CLP_Cre	1.00797189141267	2.07444823627538	21.1904658410307	4.13771522307973	1.67711444899193	0	8.94839036576029	6.78602081866959	1.25189733266682	3.13638081960527	0
CMP_CLP_Cre_AGTGTCATCATGCTCC	-2.40246447046961	0.149465330363952	4	CLP_Cre	CRE	CLP_Cre	0.793819067856151	2.95373310396607	21.306653348869	3.61216585990612	1.76598168249413	0.793819067856151	12.5665999032582	5.58279569966593	0	1.53374025127829	1.5876381357123
CMP_CLP_Cre_AGTGTCATCGTACGGC	7.26974550763402	0.429800160648071	5	CLP_Cre	CRE	CLP_Cre	0	1.53664551033768	5.97932669604282	7.22659461865275	1.86770977587311	0	6.77589700086867	23.1136583471791	3.62406600617693	2.0766517989887	3.66091930238562
CMP_CLP_Cre_AGTTGGTGTCCATCCT	0.523808935082297	2.12875462365314	3	CLP_Cre	CRE	CLP_Cre	0	2.0811935130953	30.5083981568383	3.87654213393922	1.94762639661617	0	20.6623988708845	4.3859316370184	0	0	0
CMP_CLP_Cre_AGTTGGTTCATGTCTT	6.75980202237401	0.312067158939086	5	CLP_Cre	CRE	CLP_Cre	0	0	7.04136968373589	4.83986702500859	1.6132890083362	0	7.04136968373589	25.7992193497185	5.3315555520134	1.6132890083362	4.83678437176726
CMP_CLP_Cre_AGTTGGTTCGAATCCA	5.9676868108872	1.02001000237628	5	CLP_Cre	CRE	CLP_Cre	0	1.38479623349887	17.4353862559621	6.74827953086676	2.29988864288091	0	6.71376547418416	22.3957289974449	3.85877381275468	4.13007346164501	4.27070774939298
CMP_CLP_Cre_ATAACGCAGATTACCC	-0.529719671809335	-0.192426524637498	3	CLP_Cre	CRE	CLP_Cre	0	1.5024849469806	15.6000143800615	7.16026960843342	1.5024849469806	0	22.0057099359175	5.44296847276206	0	0	0
CMP_CLP_Cre_ATAACGCAGGTCGGAT	6.35192696133886	0.421769984485351	5	CLP_Cre	CRE	CLP_Cre	2.44925973766136	2.44925973766136	10.4683984110681	4.54614184072724	1.65477614282002	0	4.26748042752085	22.3261531151969	4.34606720798125	2.61708379673422	0
CMP_CLP_Cre_ATAACGCCAACCGCCA	0.0623643187645478	-0.0921299783980917	3	CLP_Cre	CRE	CLP_Cre	0	2.78797774145243	29.233048710223	3.47879769498374	2.23185797668271	0	9.17699546174702	4.84703629267098	1.32770796428732	4.56796459329149	0
CMP_CLP_Cre_ATAACGCGTAGAGGAA	2.37807241956029	-4.44453310179547	6	CLP_Cre	CRE	CLP_Cre	2.5247402180092	2.15853385752151	9.6276194336066	4.29800484276742	1.57468432721998	0	14.2378551991384	8.85593285414831	2.5247402180092	1.90862732886202	1.90862732886202
CMP_CLP_Cre_ATAACGCGTCACTGGC	4.22319618741308	0.686674125911437	5	CLP_Cre	CRE	CLP_Cre	2.62356300140222	2.07612363066435	40.8932659158075	5.0570663565625	1.50112868663941	0	11.163746399967	15.9298239713701	3.08742236747671	2.50262802059725	0
CMP_CLP_Cre_ATAACGCGTCGTTGTA	-2.37360366305079	0.39626676631137	4	CLP_Cre	CRE	CLP_Cre	1.76384181218421	3.40149279867227	25.4645553654438	2.87989325381082	1.76384181218421	0	8.48488911112709	8.78243377333296	2.20365030225719	2.72380623012115	0
CMP_CLP_Cre_ATAACGCGTTATCCGA	5.51111570874486	0.695032366039001	5	CLP_Cre	CRE	CLP_Cre	1.62924857899404	1.62924857899404	34.0127283269429	3.25849715798809	0	0	3.84846097614193	22.0896083419972	4.06732571865129	1.62924857899404	1.62924857899404
CMP_CLP_Cre_ATAAGAGCATCTACGA	2.96331063786779	-2.16970872092084	15	CLP_Cre	CRE	CLP_Cre	2.83577703717645	3.1553434822127	36.059869711369	1.91437689900399	1.76011254795801	0.957188449501994	8.61840969055341	2.71730099746	0	0.957188449501994	0
CMP_CLP_Cre_ATAAGAGCATGCCACG	0.163032421267371	-4.36884473967389	0	CLP_Cre	CRE	CLP_Cre	0	2.02385292627592	11.4830017120708	2.3195037401432	1.68236931078481	0	8.23756840857831	3.4376925104364	0	1.1597518700716	0
CMP_CLP_Cre_ATAAGAGGTATAAACG	2.91415826360021	2.93700552773639	5	CLP_Cre	CRE	CLP_Cre	0.815400496347232	1.25850680967462	38.1659754320409	6.5940161010854	2.40519990717726	0	5.40632142171832	9.82418275947059	2.78012076889536	2.28447860708162	0
CMP_CLP_Cre_ATAAGAGGTCGCGTGT	-2.11378904303279	9.16635347199603	4	CLP_Cre	CRE	CLP_Cre	0	1.97795444559938	68.0206866274032	4.49449537031406	1.63937757455706	0	6.64962667684967	8.33423007073642	3.25469733695914	0	0
CMP_CLP_Cre_ATAGACCAGGTAGCCA	3.26176659146581	2.45369411301776	5	CLP_Cre	CRE	CLP_Cre	1.90634785161333	2.78968679656946	22.330128193652	4.04230358199307	1.90634785161333	1.06797786518987	4.65823370771904	16.0813771152626	3.38920416610037	1.06797786518987	0
CMP_CLP_Cre_ATAGACCAGTGTACTC	0.387550928986411	0.0818992037789453	3	CLP_Cre	CRE	CLP_Cre	1.11075818697022	2.09535297725421	26.9086442115422	3.51135203267734	1.11075818697022	0	9.3410705608516	7.34156885781266	1.62399538746766	3.36144755558019	0
CMP_CLP_Cre_ATAGACCCAAGCCTAT	5.97694174329076	-4.52445387053326	6	CLP_Cre	CRE	CLP_Cre	0	2.41272326773423	12.3650708828868	9.67333789207177	1.47889809585498	0	41.5762852254353	8.04741460997272	1.47889809585498	1.98209414883045	0
CMP_CLP_Cre_ATAGACCCAGTACACT	3.92551104108129	2.31221605134174	5	CLP_Cre	CRE	CLP_Cre	2.9226318445343	2.28187968364256	16.9859678791569	4.10720928687688	0	0	5.47627904916918	12.9377498822014	2.9226318445343	3.65094944593486	2.73813952458459
CMP_CLP_Cre_ATCACGAAGAGTTGGC	3.58782187978063	0.935854204417907	5	CLP_Cre	CRE	CLP_Cre	2.2906131819356	3.00776731707958	32.3651890787947	4.10130396072831	3.03665578283875	0	3.75116239907844	13.0661738769068	4.11442607135107	4.71485371281178	0.908325404139235
CMP_CLP_Cre_ATCACGAAGTAGCCGA	4.81057945767675	0.686949737788879	5	CLP_Cre	CRE	CLP_Cre	1.00138879350535	2.56912655027953	33.419204172699	3.00416638051604	1.49158168656709	0	11.9136535728377	21.8621085317888	3.82370639513313	1.00138879350535	1.49158168656709
CMP_CLP_Cre_ATCACGACAAAGGTGC	0.27438000718389	-7.24297022032574	0	CLP_Cre	CRE	CLP_Cre	3.26340015787064	2.77776009383232	5.38907268856104	5.99562545415216	2.4029103284448	0	9.58834057985952	1.79635756285368	0	2.4029103284448	0
CMP_CLP_Cre_ATCACGACAACACGCC	2.13896528760229	-4.61876749205426	0	CLP_Cre	CRE	CLP_Cre	1.89253714518344	3.76749149905127	10.3833838606412	9.74083398500119	1.89253714518344	0	8.04715309503033	4.85667426102048	1.75846169995625	4.47252450627031	0
CMP_CLP_Cre_ATCACGACACCTCGTT	3.82942811528478	-2.66828941511945	6	CLP_Cre	CRE	CLP_Cre	1.05903739714841	1.56175657009989	25.5615065521827	3.6798313643967	0	0	21.439517851637	7.45122214584975	1.89473439534866	0	0
CMP_CLP_Cre_ATCACGAGTGAACCTT	-2.41633208712306	0.0644677956120599	4	CLP_Cre	CRE	CLP_Cre	1.57029640406483	2.29106943509138	18.9456582074591	6.18074483546066	2.08326062487593	1.26376378275898	11.7079209477428	6.53601443359415	1.99426328236738	0.819496842116947	0
CMP_CLP_Cre_ATCATCTAGAATTGTG	4.48542181531225	0.264641799451553	5	CLP_Cre	CRE	CLP_Cre	2.49368654546617	1.4286572905885	37.4675020760155	1.90064685885309	1.75087467195305	0	13.6137314872831	14.7361267927619	2.49368654546617	2.18972210916305	1.4286572905885
CMP_CLP_Cre_ATCATCTCAAACCCAT	3.47225395718847	-7.84172128844098	12	CLP_Cre	CRE	CLP_Cre	1.649491059859	2.88017112126977	21.9938139433702	7.55194655090384	2.24163063961868	0	7.55194655090384	13.5649916004268	3.34385593904166	1.13210032903117	0
CMP_CLP_Cre_ATCATCTCATCGATGT	3.86419860402379	1.51088274312183	5	CLP_Cre	CRE	CLP_Cre	1.20884811868911	3.37401420150991	35.7183024893096	5.04916778068663	2.71834106713054	0	6.18198086544053	18.5787653052555	3.92631485695326	2.3308267135561	1.98579035654114
CMP_CLP_Cre_ATCATCTGTGTTTGGT	0.722672381794791	4.71229005646869	3	CLP_Cre	CRE	CLP_Cre	1.28938155622203	2.02503174343259	56.9635145803485	6.32654017112725	1.83435287821515	0.839526435817536	14.5434280067308	15.2214936999161	3.87846064524655	0	0
CMP_CLP_Cre_ATCATCTTCGCCAGCA	4.06667868176732	-3.94641136336163	6	CLP_Cre	CRE	CLP_Cre	2.77046060907229	2.77046060907229	7.78138559029523	7.14195799185577	0.858892193168123	0	21.8413603139808	5.08627313233012	0	2.91336472351876	0
CMP_CLP_Cre_ATCATCTTCGTTGACA	7.05935923138891	0.476005681277954	5	CLP_Cre	CRE	CLP_Cre	2.36404808027361	2.36404808027361	10.5338483406496	2.98704285753485	2.10723100359207	0	6.32053967212082	21.8792186582187	3.79217135767989	2.98704285753485	4.64330394125089
CMP_CLP_Cre_ATCATCTTCTGCGGCA	3.76833669225011	2.08515287232562	5	CLP_Cre	CRE	CLP_Cre	2.09829066911818	2.80314723639194	44.2733189590351	4.79265485234377	2.78874309411917	0	6.04705139104886	13.4727478337157	3.69727479742942	3.32201386308991	0
CMP_CLP_Cre_ATCATGGAGCCCGAAA	4.35608450452123	-1.16016935515241	5	CLP_Cre	CRE	CLP_Cre	2.39698667742422	2.39698667742422	4.90102341191858	1.96040936476743	3.0162175355884	0	15.1975111179372	12.2613221442644	3.6278025780313	0	0.980204682383716
CMP_CLP_Cre_ATCATGGGTCTTTCAT	2.63708941022191	-3.44984506773785	6	CLP_Cre	CRE	CLP_Cre	0	1.80436997681998	16.0625516814377	5.79979645031552	1.80436997681998	0	11.0543516171313	5.94415858256384	0	0	0
CMP_CLP_Cre_ATCATGGGTTCAGGCC	2.56462923566137	-4.63950227904157	6	CLP_Cre	CRE	CLP_Cre	1.76064409681878	3.82757638345987	10.5359713976836	4.31040173978006	1.76064409681878	0.957583959061736	16.7272930252943	8.22131852280317	1.43764986259486	4.27907054533658	0
CMP_CLP_Cre_ATCATGGTCAATACCG	0.354482272065024	-0.756434909580506	3	CLP_Cre	CRE	CLP_Cre	1.03090043289911	2.30437805587171	23.0682042709785	5.12970782301136	1.85797898719533	0	11.517175671928	8.77599499618477	1.03090043289911	5.39857090891071	0
CMP_CLP_Cre_ATCATGGTCATAACCG	3.83894316235815	-1.25345837282971	5	CLP_Cre	CRE	CLP_Cre	3.06857383534899	3.48295233961639	14.6976908833041	6.48095287266626	2.48860758711989	0	8.86634642887448	11.0344422820245	3.48295233961639	2.37137992367025	0
CMP_CLP_Cre_ATCATGGTCTACTATC	6.00462404767309	-3.73561023878888	6	CLP_Cre	CRE	CLP_Cre	0	1.81419047444502	31.2903790448302	3.81606055596204	1.27202018532068	0	37.2748050138	4.70784147126253	0	0	0
CMP_CLP_Cre_ATCCACCCACCCATTC	-3.21567066630091	-6.01249813246564	2	CLP_Cre	CRE	CLP_Cre	0	2.41318609059679	7.39645308896909	3.53080338394864	0	0	9.16761609761482	17.2950789729058	3.94830590024518	0	0
CMP_CLP_Cre_ATCCACCGTATTCGTG	5.46533218899999	-4.40976642775372	6	CLP_Cre	CRE	CLP_Cre	1.49398847932574	2.57199359828721	19.2361031553936	9.90988892068667	1.82168101852514	0	37.6434497108108	5.83509673829668	1.82168101852514	4.56542673177285	0
CMP_CLP_Cre_ATCCACCGTCTCCCTA	3.74241248647008	-2.04264353918866	5	CLP_Cre	CRE	CLP_Cre	1.924824266844	2.54222291794771	10.8809392079113	4.85565388347332	1.68463036667635	0	13.5872531704977	9.36364382533271	3.32144784920405	4.03499515879622	0.901577429638303
CMP_CLP_Cre_ATCCACCTCTAACCGA	4.87181679288183	0.237653173925125	5	CLP_Cre	CRE	CLP_Cre	2.21266127605736	3.73050210482444	25.4386859149002	7.68753162082029	1.62334162036491	0	17.2800681481193	17.1286649709561	3.6278025780313	1.11021209502262	1.62334162036491
CMP_CLP_Cre_ATCCACCTCTGACCTC	-2.32806404551234	0.516124137164794	4	CLP_Cre	CRE	CLP_Cre	0.681359224807903	1.9256163297155	30.7526940408532	2.72543689923161	1.36855990618012	0	10.9242457520282	3.94039432464626	1.08286393169997	1.9256163297155	0
CMP_CLP_Cre_ATCCGAAAGTTTCCTT	6.15974823514257	-4.90596746611432	6	CLP_Cre	CRE	CLP_Cre	0	1.96853292359306	17.9351372908401	4.46500729351026	0	0	44.5253612553804	6.44053513374467	1.63056832072081	0	0
CMP_CLP_Cre_ATCCGAAGTACGCACC	3.83792463818822	-2.23007082152203	5	CLP_Cre	CRE	CLP_Cre	1.84045709961207	1.51137177453495	10.4748398071554	2.03514598085955	2.03514598085955	0	18.9630384453519	11.2791131684362	2.82721013683314	2.52894476496473	0
CMP_CLP_Cre_ATCCGAAGTGCATCTA	4.01083866635595	-3.91689752745465	6	CLP_Cre	CRE	CLP_Cre	0.912765288289678	2.85665530380857	7.79671798681192	5.82011905747901	0	0	26.4842512421679	10.8615714172466	3.34974257241718	2.61270286968192	0
CMP_CLP_Cre_ATCCGAATCGGAAACG	5.01775948087011	0.720099755050384	5	CLP_Cre	CRE	CLP_Cre	1.0018247702185	1.81965666356993	28.0884274508041	3.00547431065549	2.82148143378843	1.49211573902898	8.70462756702012	17.4520531973499	3.74615537689373	2.0659745659499	1.0018247702185
CMP_CLP_Cre_ATCGAGTAGGCAGTCA	1.56058565655981	3.90460801911517	3	CLP_Cre	CRE	CLP_Cre	1.13238531239755	1.13238531239755	51.4442675373533	5.13910373710598	1.9891267505551	0.718583278077721	9.15456617596302	13.9366618984992	4.20122980330082	3.08699734897147	0
CMP_CLP_Cre_ATCGAGTGTGCAGTAG	6.17128578702245	-4.68647264647321	6	CLP_Cre	CRE	CLP_Cre	1.914767796871	1.35909825581992	26.8547131142709	5.43639302327967	0	0	37.7546964256417	6.60866554997376	1.35909825581992	0	0
CMP_CLP_Cre_ATCGAGTGTTTCCACC	3.99740711728368	0.834554322482787	5	CLP_Cre	CRE	CLP_Cre	2.75059964045907	2.48399047931622	8.27802324215737	1.53965980337245	0	1.53965980337245	7.10296988943356	15.8507350309585	2.75059964045907	3.65904383204003	0
CMP_CLP_Cre_ATCGAGTGTTTCGCTC	5.90712038556371	-4.87612556624249	6	CLP_Cre	CRE	CLP_Cre	2.50393668198391	2.73691457636481	8.61745150174697	7.02602674833349	1.4371604023675	1.76011254795801	35.0623651787599	5.70576385365413	0	1.4371604023675	0
CMP_CLP_Cre_ATCGAGTTCGCATGGC	5.07616058865819	-4.55137371229962	6	CLP_Cre	CRE	CLP_Cre	1.93114242565678	3.35064529665191	9.21329310870506	7.61001626012117	0	0	28.2844788389331	6.95818155356554	1.08714518001731	2.68280669785638	1.08714518001731
CMP_CLP_Cre_ATCGAGTTCTACTTAC	2.61993662396703	7.83675456834003	1	CLP_Cre	CRE	CLP_Cre	2.02995669182773	2.02995669182773	40.909146085638	7.25149235992416	3.32345094778174	0	6.56582910135988	14.5413520520012	5.99267864399776	3.5246256776622	0.842752398015529
CMP_CLP_Cre_ATCTACTCATCCCATC	2.00098864117895	2.55536700081988	3	CLP_Cre	CRE	CLP_Cre	1.96372793717688	2.36333428300426	36.2832495135711	3.28072250547288	1.68187050174516	0	6.53240430865651	5.56995048169709	3.54657364193223	1.88601849856204	0
CMP_CLP_Cre_ATCTACTGTAAACCTC	-3.15880163630213	9.31075692963763	4	CLP_Cre	CRE	CLP_Cre	1.18910726146101	2.95871470501549	68.6667806237432	5.284410871516	0	0	7.83012457427163	19.6855505641868	4.30531750333163	3.2499320872663	1.18910726146101
CMP_CLP_Cre_ATCTACTGTCTACCTC	3.4605051664475	-4.01278065848187	6	CLP_Cre	CRE	CLP_Cre	2.46782865970212	3.44141284375796	19.4476422999695	7.65518185239583	1.15036973789741	0	18.7416086681294	6.57837174033472	1.15036973789741	3.7862910822446	0
CMP_CLP_Cre_ATCTACTGTGTCTGAT	4.21627775708471	-3.83233784842328	6	CLP_Cre	CRE	CLP_Cre	0	3.15645005418504	11.999269480019	5.23904900453369	1.17825706901868	0	25.0247653460475	5.38753290641013	1.70427779747763	0	1.17825706901868
CMP_CLP_Cre_ATCTGCCCAGCCAGAA	0.760364928639273	6.54642368149921	1	CLP_Cre	CRE	CLP_Cre	1.90737817576106	2.15723658318163	69.7787225611759	5.50602987895855	2.15723658318163	0	7.50963732586597	13.084630580948	3.85457666684301	1.92485475517625	0.49302863104824
CMP_CLP_Cre_ATGAGGGAGTGATCGG	-0.974704525077005	-6.28774809050397	0	CLP_Cre	CRE	CLP_Cre	3.19987287774259	4.05127330798657	12.1904834411302	5.2244929033415	1.74149763444717	0	7.56742929185911	2.34293638851761	0	1.74149763444717	0
CMP_CLP_Cre_ATGAGGGCAGTCGATT	-2.84736593683924	-5.32013200926617	2	CLP_Cre	CRE	CLP_Cre	1.56279933612564	2.51093855581789	16.4454439572845	7.99912823561652	2.98874830444505	0	8.39646441826052	2.14526707375794	0	1.56279933612564	0
CMP_CLP_Cre_ATGAGGGGTCATCCCT	3.81662098447118	-2.34047960448102	5	CLP_Cre	CRE	CLP_Cre	1.9048861661975	3.08960309267142	10.6103627366218	4.2674051684856	1.57120184588599	0	8.81034447269048	12.8815292021542	2.66329686462529	2.9717374583189	0
CMP_CLP_Cre_ATGCGATAGCCACGTC	1.9002651361588	-1.86936735319928	10	CLP_Cre	CRE	CLP_Cre	2.77352672062016	2.98410335748743	18.4621644755416	8.55685327351599	1.55893456990057	0	9.330971963133	7.27265945830547	2.60361610896027	4.8773761706496	0
CMP_CLP_Cre_ATGCGATAGTGGTAGC	4.14713112393651	-0.148249379871644	5	CLP_Cre	CRE	CLP_Cre	2.76791363191079	0	7.32879244356159	5.86628973529421	1.46250270826738	0	6.35107748767922	14.0772317591631	3.37390742431879	0.977714955882368	1.46250270826738
CMP_CLP_Cre_ATGCGATGTGGCAAAC	3.68236557523046	1.78695107293292	5	CLP_Cre	CRE	CLP_Cre	2.27082014080971	1.82654818408778	32.3905667522315	5.00657119753467	1.00703359128952	0	7.10874114275535	14.8527516006853	3.60054277444011	2.12375360943294	0.625261332270736
CMP_CLP_Cre_ATGCGATTCACAACGT	6.42742697278295	0.383810438634597	5	CLP_Cre	CRE	CLP_Cre	1.08015868295287	1.58725236654505	8.91016670818824	6.41498078194871	1.08015868295287	0	10.2592226357064	21.7826536232344	3.46955204136567	1.58725236654505	2.66741104949792
CMP_CLP_Cre_ATGGGAGAGTACGCCC	0.460885861313681	4.99437976670428	3	CLP_Cre	CRE	CLP_Cre	3.52360185443471	2.08584069663158	65.0635045653207	8.2032894606943	1.20909540002987	1.20909540002987	15.6450062562818	19.2544453461457	3.19885777890746	2.70518883509829	1.55426534681432
CMP_CLP_Cre_ATGGGAGCACCTCGGA	5.57983700314794	-5.19852422880963	6	CLP_Cre	CRE	CLP_Cre	1.55538729956269	3.30168806397421	7.38474250751753	6.80314585288415	2.50231772121364	0	29.5680735532	4.05770502077633	1.55538729956269	0	0
CMP_CLP_Cre_ATGGGAGTCGCGTTTC	6.10003630200658	-5.74917291807965	6	CLP_Cre	CRE	CLP_Cre	0	0	6.01025929270947	5.63456299242219	0	0	31.4334679318287	3.00781421972196	0	0	0
CMP_CLP_Cre_ATGTGTGAGGATCGCA	0.541137435829978	1.43148876023456	3	CLP_Cre	CRE	CLP_Cre	0	1.25514903500561	40.9837543881106	9.23772633545447	1.79454266055985	0	25.8314595676143	7.15672559713832	0	0	0
CMP_CLP_Cre_ATGTGTGAGTCTCAAC	6.74587647000585	0.0100698996798624	5	CLP_Cre	CRE	CLP_Cre	1.75284405297838	1.75284405297838	7.61389798914328	5.25853215893514	1.75284405297838	0	4.10820988318652	21.0429709183953	5.53564479778449	3.50568810595676	4.10820988318652
CMP_CLP_Cre_ATGTGTGCAAAGCAAT	-1.01328839977946	-5.74689745116071	0	CLP_Cre	CRE	CLP_Cre	1.55715852192089	2.98196756108314	8.94940354997723	7.78579260960445	0	0	7.75765978914988	4.6433427453081	0	1.55715852192089	0
CMP_CLP_Cre_ATGTGTGCAGCCAATT	-4.01894982775416	-5.80347322630719	2	CLP_Cre	CRE	CLP_Cre	0	2.66382902245584	6.11412666631822	6.11412666631822	0	0	12.0994700369833	19.5905169954071	3.04579316665736	2.03804222210607	0
CMP_CLP_Cre_ATGTGTGCAGCCTGTG	3.05548230687414	-3.9616112630351	6	CLP_Cre	CRE	CLP_Cre	0.804320806828655	2.49457647847522	10.9716585761807	4.02160403414327	0	0	16.8676505063968	8.90650982339545	0	1.97072670212687	0
CMP_CLP_Cre_ATGTGTGGTCCGCTGA	-2.62810667475428	5.52467275452777	4	CLP_Cre	CRE	CLP_Cre	1.52206179063153	1.02633938144011	65.8608959911268	4.10535752576043	3.37405252379957	0	6.2687041533044	22.3680143842159	3.55608458920387	2.05267876288022	1.02633938144011
CMP_CLP_Cre_ATGTGTGGTCTCTCGT	5.24987427274023	-4.58280204939679	6	CLP_Cre	CRE	CLP_Cre	2.34549268838946	0	9.69458389468459	8.14835961268435	1.74383018970019	0	25.1629941988823	7.60238092862293	2.86318468861379	1.21182298683557	0
CMP_CLP_Cre_ATGTGTGGTTCGGGCT	3.05910889188085	-1.64739822554425	5	CLP_Cre	CRE	CLP_Cre	2.90545976480979	2.26559134986309	11.3280810725229	3.56712366120196	1.35556206219386	0	12.3018103392335	9.78266751536139	2.90545976480979	2.56295545688943	0
CMP_CLP_Cre_ATGTGTGTCCCTAACC	5.73743645230565	1.19127190900012	5	CLP_Cre	CRE	CLP_Cre	0	1.18090978872874	8.66496626982402	5.90454894364368	0	0	6.64626308444733	21.8208876635113	4.43700528554143	0	1.18090978872874
CMP_CLP_Cre_ATGTGTGTCCTACAGA	0.39164189378057	2.84283400368854	3	CLP_Cre	CRE	CLP_Cre	0	1.82117439692795	41.6890710145291	10.8558283745071	1.2445749422462	1.00297116646632	29.9992880502367	5.32561585543525	0	0.622287471123101	0
CMP_CLP_Cre_ATTACTCAGCACGCCT	6.15134827176366	-3.92482589888409	6	CLP_Cre	CRE	CLP_Cre	0	2.14471215529002	31.4904816631064	5.8654378463366	1.56230257330999	0	44.6543885023216	4.67794820873178	1.62771597218776	0.81385798609388	0
CMP_CLP_Cre_ATTACTCAGCCAACAG	0.0193639335993333	-5.04500602888898	0	CLP_Cre	CRE	CLP_Cre	2.47033571207988	3.12028491749901	10.3244338998645	12.8468312972054	2.10627953066569	1.52796870963328	14.9653966408425	8.21815436919882	1.52796870963328	3.63424824029897	0
CMP_CLP_Cre_ATTACTCAGTGGAGTC	6.13183085004125	-3.5754914205058	6	CLP_Cre	CRE	CLP_Cre	0	1.05426251314501	42.0363750863214	2.10852502629002	1.05426251314501	1.05426251314501	39.0549692452782	5.75650846793626	1.05426251314501	2.61023968536658	1.55597717222157
CMP_CLP_Cre_ATTACTCAGTTAAGTG	-0.192794299327989	-6.82779192137555	0	CLP_Cre	CRE	CLP_Cre	2.68499256655669	3.067454552866	11.2081207391953	7.05998788350517	1.18672961228689	0	12.5351220790392	4.43129991488083	0	2.68499256655669	0
CMP_CLP_Cre_ATTACTCTCTCAACTT	-1.83380528410639	-2.65040301489667	0	CLP_Cre	CRE	CLP_Cre	3.4357630788971	3.25986103866055	15.0343244304966	4.00243084921766	1.46774891829379	0	11.8739001717058	1.96395306504192	0.981976532520958	1.79328888292662	0
CMP_CLP_Cre_ATTATCCAGAATGTGT	4.7918187765244	-3.61607383894757	6	CLP_Cre	CRE	CLP_Cre	1.60402000419271	3.03806921055322	14.3525715360645	1.94010412181633	0	0	24.8760069626269	12.2014287368338	4.13216861659537	3.88020824363266	0
CMP_CLP_Cre_ATTATCCAGAGAACAG	5.94567934552465	-3.93452405142621	6	CLP_Cre	CRE	CLP_Cre	0	1.14955863765473	27.3783919865502	6.27074604394651	2.14579063965357	0	39.4660124650643	6.68769106956862	0	0	0
CMP_CLP_Cre_ATTATCCAGGCTCAGA	7.09083239117895	0.1016815234439	5	CLP_Cre	CRE	CLP_Cre	0	2.1069137174872	6.69251606024836	3.05706822850744	2.1069137174872	0	12.8066525172632	19.0425465960873	5.04016040232521	0	4.58560234276116
CMP_CLP_Cre_ATTATCCCACAGGTTT	4.07734076062475	0.655650683166229	5	CLP_Cre	CRE	CLP_Cre	1.55671526480722	2.33776289024992	36.742666109491	8.38779078455162	1.05487205098743	0	9.97323046403899	18.0697807523325	5.34197199630036	3.11343052961445	1.05487205098743
CMP_CLP_Cre_ATTATCCCAGGTCGTC	4.00197235623632	2.07460618806049	5	CLP_Cre	CRE	CLP_Cre	3.35111100856527	1.25365654374918	26.2425040291967	5.55377152733951	1.79280189609197	0	8.23408675544249	15.5536970027327	3.15819801014769	2.50731308749836	0
CMP_CLP_Cre_ATTATCCGTACCAGTT	3.48880759755407	1.05900002312823	5	CLP_Cre	CRE	CLP_Cre	2.77758329736093	2.88843250311509	22.7802242131275	9.25819849142827	1.05952980033143	0	6.80611629846314	8.76459568038031	3.16210099326977	1.05952980033143	0
CMP_CLP_Cre_ATTATCCGTGGAAAGA	5.60626951733861	-4.96454023527936	6	CLP_Cre	CRE	CLP_Cre	2.45546891676891	3.67241530413772	12.4497836015875	10.3294357768312	1.14115414976925	0	39.5259524585027	5.59690473044855	2.00028166391039	2.80142935148597	0
CMP_CLP_Cre_ATTATCCTCAACGGGA	4.56777445355688	-1.10094403433637	5	CLP_Cre	CRE	CLP_Cre	3.35173413719669	2.64269670501354	20.1321016913616	4.9455775399547	1.67716161072526	0	15.6683382351195	11.506113785526	3.4935502293576	2.57329698488772	0
CMP_CLP_Cre_ATTATCCTCTTACCTA	4.59435097256933	-4.62505697417096	6	CLP_Cre	CRE	CLP_Cre	1.66062037374042	2.89316221540246	6.64248149496168	7.23579670511512	2.25393558389386	0	26.2224541798661	3.32124074748084	1.66062037374042	0	1.66062037374042
CMP_CLP_Cre_ATTCTACAGAAGGCCT	1.39697674790655	-5.01213525938824	0	CLP_Cre	CRE	CLP_Cre	2.99811039595896	3.09847030588739	13.0217390024825	10.924475410578	1.9945923276947	0	12.2699773797211	3.92830565374696	0	4.52102340563297	0
CMP_CLP_Cre_ATTCTACCAATGGAGC	3.46455875912939	0.974051602603637	5	CLP_Cre	CRE	CLP_Cre	2.3849062028942	3.28207275246516	22.9563922963746	7.20634386791251	1.59801646847874	0	8.5662077847882	9.87390699201383	3.31842135898909	2.86896278982603	0
CMP_CLP_Cre_ATTCTACCAGACAAAT	2.863130727208	3.00360704255267	5	CLP_Cre	CRE	CLP_Cre	2.9934384193492	2.03988294114466	38.2664449297873	5.86599288572126	2.67051586679968	1.17245210558224	7.47959399138171	11.9729405668077	3.50656570195002	4.52018539442132	0
CMP_CLP_Cre_ATTCTACCATGTAAGA	-1.06140871962275	-4.93958782362775	2	CLP_Cre	CRE	CLP_Cre	2.0456270638864	3.05409646968604	8.51348526431403	2.94815409102749	1.47407704551374	0	2.94815409102749	3.88111314978278	0	3.51970410940014	0
CMP_CLP_Cre_ATTCTACGTCTGATTG	2.13198939839635	-4.73037599730328	0	CLP_Cre	CRE	CLP_Cre	1.15585938107652	2.27284821656127	12.6023778615789	10.2906590994258	1.15585938107652	1.15585938107652	7.41817776627419	5.48650729558439	2.31171876215304	1.67775140648335	0
CMP_CLP_Cre_ATTGGACGTGTTCGAT	7.05386177579198	0.537170835258209	5	CLP_Cre	CRE	CLP_Cre	0	1.13927280849917	8.49367269286925	7.32161426749211	2.27854561699834	0	3.31607168374844	23.7940229221658	3.77252892604851	1.13927280849917	1.99789063329586
CMP_CLP_Cre_ATTGGACGTTATCGGT	-2.08370741327967	-5.63726209807233	2	CLP_Cre	CRE	CLP_Cre	0	2.98517315163785	23.3372659085407	3.7017678037998	1.55982441054256	0	22.3565961485535	5.26159221434236	2.14194339325724	1.55982441054256	0
CMP_CLP_Cre_ATTGGACTCCACGTTC	5.22133604565893	-4.41435121702985	6	CLP_Cre	CRE	CLP_Cre	0	3.16920149119152	7.85557280450273	11.7218648982344	1.12222468635753	0	31.919038205326	4.91311984186624	1.63770661395541	2.22858547977622	1.12222468635753
CMP_CLP_Cre_ATTGGTGAGGCTATCT	5.6128808645371	-0.20193880009488	5	CLP_Cre	CRE	CLP_Cre	0	2.30755012237667	20.3701995235267	4.01681289496963	0	0	13.7597014575018	14.796220258419	3.33752324299727	1.70926277259295	4.01681289496963
CMP_CLP_Cre_ATTGGTGCAAACGCGA	-3.37494739016261	-5.78251384901837	2	CLP_Cre	CRE	CLP_Cre	2.24407669582386	2.24407669582386	8.25851186843672	4.95510712106203	1.65170237368734	0	5.91696511787266	13.4124781619754	3.94333210460367	3.89577906951121	0
CMP_CLP_Cre_ATTGGTGCACAAGTAA	3.98068539181982	-3.84857939886884	6	CLP_Cre	CRE	CLP_Cre	0	1.4047622824753	13.387902999695	6.51764577338481	1.72487812554358	0	28.3314378644512	4.32696949289068	0	2.8095245649506	0.931092253340688
CMP_CLP_Cre_ATTGGTGCAGGCAGTA	1.78705159703527	4.55821061921283	5	CLP_Cre	CRE	CLP_Cre	2.8894120875715	2.51137190280006	37.2438490931545	8.17559031941316	1.89625632304781	0	7.85364734261108	17.6111555904411	4.61915072554238	2.68596755743472	1.89625632304781
CMP_CLP_Cre_ATTGGTGGTAAGTGTA	1.93475333730016	-1.65937685179547	10	CLP_Cre	CRE	CLP_Cre	0	0	23.9983240015896	9.31089761459883	1.79217625746399	0	35.5685219159551	12.4994565589924	4.51169765829816	1.79217625746399	1.79217625746399
CMP_CLP_Cre_ATTGGTGGTCAAAGAT	5.76177040616308	0.864760943175994	5	CLP_Cre	CRE	CLP_Cre	1.36732350246166	3.40944058695455	22.1804806736975	5.46929400984663	1.36732350246166	0	8.01084303251304	24.2565050368614	3.73642230524472	1.36732350246166	3.8483990961051
CMP_CLP_Cre_ATTGGTGGTCAGAAGC	0.708416142857413	7.63933826279803	4	CLP_Cre	CRE	CLP_Cre	2.21593015871003	1.11267417532469	28.4101343804777	5.32962269613641	2.58436744331864	1.11267417532469	7.06995695355703	11.770313105479	3.19820615513267	0.703712089880162	0
CMP_CLP_Cre_ATTGGTGTCTACTATC	1.96759382764135	4.32709432435199	5	CLP_Cre	CRE	CLP_Cre	0.653144667087313	3.41741088133319	55.1498492849394	7.2039760629583	2.52946650581237	0.653144667087313	6.84675079984295	15.2760481710087	3.58406917155128	4.88073505677436	1.30628933417463
CMP_CLP_Cre_ATTTCTGAGGAGCGTT	3.33627263585363	-2.1792991082652	5	CLP_Cre	CRE	CLP_Cre	1.9060634091261	2.09902308259877	18.6241650015247	8.46004103459066	0	0	14.1198770726394	9.18974744193154	2.09902308259877	1.35151616336168	0.888565608903622
CMP_CLP_Cre_ATTTCTGCAGAGCCAA	-0.570489904486795	-5.30853676009015	0	CLP_Cre	CRE	CLP_Cre	0	3.15641929806215	11.5041377047185	8.58890368027617	1.43801721308982	0	17.7236333580129	4.31405163926945	1.43801721308982	2.00480833833508	0
CMP_CLP_Cre_ATTTCTGTCCTTGGTC	3.65810910741125	-3.13199590849713	3	CLP_Cre	CRE	CLP_Cre	1.57382460799449	2.62105505153762	22.3274234157997	8.00720273783923	2.8201008897136	0.821989860218762	28.0616560476402	6.95406364795964	1.80830340247582	4.19487965953212	0.821989860218762
CMP_CLP_Cre_ATTTCTGTCGCAGGCT	5.35877481976781	-5.25323938536481	6	CLP_Cre	CRE	CLP_Cre	1.72975902705225	3.18620692568548	8.39901003594619	9.90171225332456	1.72975902705225	0	31.6184147409679	5.37305960021593	1.19985857656374	1.19985857656374	0
CMP_CLP_Cre_CAACCAAAGCCACTAT	4.25039640942846	-1.99219774412946	5	CLP_Cre	CRE	CLP_Cre	1.60402000419271	2.19120286332434	17.693158194816	7.20323390396713	1.94010412181633	0	14.6332535705342	14.3297602223206	1.60402000419271	5.73532698933338	0
CMP_CLP_Cre_CAACCAAAGCTAAGAT	1.65163210908208	4.28929353547259	5	CLP_Cre	CRE	CLP_Cre	2.49744274220717	1.88337951425159	66.8715992749961	7.44232988667346	2.75631274739179	0.872933233140202	9.20435244371161	20.1276477738958	3.53962916294832	3.82150233676442	0.872933233140202
CMP_CLP_Cre_CAACCAACACAAGACG	5.55804125348363	0.491631396533691	5	CLP_Cre	CRE	CLP_Cre	1.56190543481468	1.56190543481468	19.7932811519752	5.29580225546747	2.11832090218699	0	13.5943056797714	19.7482214552804	3.79168017783542	1.05916045109349	4.18297132072285
CMP_CLP_Cre_CAACCAAGTAGCACGA	5.10245958844457	0.179461427451812	5	CLP_Cre	CRE	CLP_Cre	1.28378658392406	1.82786138842272	34.5560813850428	5.13514633569624	1.28378658392406	2.56757316784812	9.06165656330377	14.6110367074348	3.97416535341425	3.11164797234677	1.28378658392406
CMP_CLP_Cre_CAACCAAGTTAAAGAC	6.11580864468847	-5.33803867506818	6	CLP_Cre	CRE	CLP_Cre	1.71409722645863	2.15014487989432	9.25182254433551	3.69262119036254	0.923155297590635	0	46.0096613548903	5.09002701834974	1.71409722645863	1.84631059518127	0
CMP_CLP_Cre_CAACCAAGTTTCCACC	3.91215721646581	0.365917124273025	5	CLP_Cre	CRE	CLP_Cre	2.58493414734249	3.84980837097772	13.1849790137009	2.80512459749571	1.40256229874785	0	7.93232429504054	12.4092331773537	1.40256229874785	4.54941477106051	0
CMP_CLP_Cre_CAACCAATCCAGGGCT	5.52627007046972	1.61255181622668	5	CLP_Cre	CRE	CLP_Cre	0.968295958338188	0	22.675560889112	11.9343462856534	1.45088903063211	0	4.58046797178886	24.0652178971842	3.87888269104751	2.74330921581644	2.74330921581644
CMP_CLP_Cre_CAACCTCTCCTAGGGC	5.50223652402196	-5.35832666563824	6	CLP_Cre	CRE	CLP_Cre	2.04709428532807	3.05570198400812	5.90150554616376	7.62923200129284	1.47537638654094	0	24.6043348686595	6.83469851973839	0	2.95075277308188	1.47537638654094
CMP_CLP_Cre_CAACTAGAGATCCTGT	-3.32363565882411	-5.34286617445782	2	CLP_Cre	CRE	CLP_Cre	0	1.70299123288682	7.78112292089983	1.70299123288682	0	0	5.70663484360104	4.00364361071422	2.3006523778274	2.3006523778274	0
CMP_CLP_Cre_CAACTAGTCCCTGACT	5.18207184354101	0.0329287205354799	5	CLP_Cre	CRE	CLP_Cre	2.23956666872002	1.79733672852616	21.0838655784367	2.95504533283321	1.97003022188881	0	13.1069017374129	17.2823220104343	3.67859181805762	0.985015110944404	3.87546442737277
CMP_CLP_Cre_CAAGAAACAGCTTCGG	6.25361887494359	-5.16112875151471	6	CLP_Cre	CRE	CLP_Cre	1.06660129527006	3.24926307854478	13.8078127387439	4.77070377883185	1.06660129527006	0	46.8389204038938	8.69790349848521	1.57089989302168	1.06660129527006	1.06660129527006
CMP_CLP_Cre_CAAGAAACAGTGAGTG	2.66370741406713	-4.51271127867535	0	CLP_Cre	CRE	CLP_Cre	1.75205563971062	3.38772927232754	13.4071139867522	6.62736981671141	0	0	22.0329790229861	6.89184055174877	2.97088418396082	3.57333114096708	1.2188285442502
CMP_CLP_Cre_CAAGAAACATGTTCCC	-0.725149652564188	-2.90410088705853	0	CLP_Cre	CRE	CLP_Cre	0.911873605370375	3.21179902673943	11.4372985359073	10.5254249305369	1.3807698976481	0.911873605370375	15.6768179364774	5.50046917338848	0.911873605370375	3.04543722403039	0
CMP_CLP_Cre_CAAGAAATCTAGCACA	6.21864716092382	-4.1784012238963	6	CLP_Cre	CRE	CLP_Cre	0.768410821396549	2.20765411972772	32.0725964422287	5.80822048073852	1.19775555235922	0	35.0914831675431	5.00498437640446	0	0.768410821396549	0
CMP_CLP_Cre_CAAGATCGTTATGTGC	5.07850138226781	1.20869541955157	5	CLP_Cre	CRE	CLP_Cre	0	0	33.6715345601025	6.33666749866853	1.31005024831488	1.31005024831488	7.04083830462578	24.1098005634588	4.0575692103653	0	0
CMP_CLP_Cre_CAAGGCCAGGCCGAAT	4.30683723965917	2.58831907105609	5	CLP_Cre	CRE	CLP_Cre	0	1.17530791500912	36.7925988737773	5.87653957504561	3.67639141537196	0	8.10281415045001	19.008219284028	2.93985593310999	2.87609916021588	1.17530791500912
CMP_CLP_Cre_CAAGGCCAGTAGCCGA	-2.47717245539393	0.281585999252044	4	CLP_Cre	CRE	CLP_Cre	1.8303850489435	3.20125319953275	26.427043663455	8.42984181396219	1.28596111423568	0	12.4707521035473	7.19994279772919	1.59477404232363	1.28596111423568	0
CMP_CLP_Cre_CAAGGCCCAAGCTGAG	2.24631063023839	3.80948687386676	5	CLP_Cre	CRE	CLP_Cre	2.25139619130208	1.34382098492809	61.2467173225181	0	1.34382098492809	0	5.96024916155786	22.6995234933578	3.70552256068132	2.68764196985618	2.71920901842427
CMP_CLP_Cre_CAAGGCCCATGAGCGA	-4.18677648028102	-6.11195682692365	2	CLP_Cre	CRE	CLP_Cre	0	0	9.70562725465989	3.88225090186395	1.94112545093198	0	11.5616378687959	15.5861186655191	3.60548487424921	0	2.55979565564398
CMP_CLP_Cre_CAAGGCCTCAGAAATG	4.83467928448949	1.40287984204455	5	CLP_Cre	CRE	CLP_Cre	3.16880465833313	0.965870877264531	40.640483615662	7.24312001501856	1.93174175452906	0	10.2072321598358	19.7833800342929	4.37660072559682	3.54352965741031	3.2349900032982
CMP_CLP_Cre_CAAGGCCTCCTTAATC	4.47751204053197	-1.30359720396832	5	CLP_Cre	CRE	CLP_Cre	3.02411837115098	2.94151550330955	5.31983389834039	9.95168504911978	0.967486142188998	0	9.11203144117343	13.6882477679278	3.29957586445027	4.14944796338398	0
CMP_CLP_Cre_CAAGTTGAGACTAGAT	-0.660701891982217	8.41448045563861	4	CLP_Cre	CRE	CLP_Cre	2.90076407720547	2.49915664560198	43.1386678154998	6.96242277105823	2.90076407720547	0	7.56142762788938	1.66714237478665	1.66714237478665	2.9076520815391	0
CMP_CLP_Cre_CAAGTTGAGAGGACGG	7.35816542187963	0.34704921436473	5	CLP_Cre	CRE	CLP_Cre	0	1.32750425289318	5.86094479411981	8.00856172004323	0	1.32750425289318	4.53344054122663	21.2536258021887	3.53396166564774	2.65500850578637	1.87843203544026
CMP_CLP_Cre_CAAGTTGAGTATGACA	6.67822805920873	0.334138997317993	5	CLP_Cre	CRE	CLP_Cre	1.60975798925527	0	8.04878994627635	6.43903195702108	1.60975798925527	0	10.8341923808719	21.6413490326071	3.80705368086326	2.19758021192543	3.8073382011807
CMP_CLP_Cre_CAAGTTGGTCAAAGCG	-3.76386888941493	-5.97110199141339	2	CLP_Cre	CRE	CLP_Cre	0	0	17.571712908905	0	2.5018032443378	0	8.77842473098859	7.54963648462597	1.88740912115649	3.77481824231298	0
CMP_CLP_Cre_CAAGTTGGTCGACTGC	-0.697213730418344	-6.61446642088727	0	CLP_Cre	CRE	CLP_Cre	1.57362248457613	2.15734930541292	4.7208674537284	4.7208674537284	1.57362248457613	0	11.9047664083035	3.14724496915227	0	4.09713069230731	0
CMP_CLP_Cre_CAAGTTGGTCTCACCT	5.5223161367539	0.944509990932189	5	CLP_Cre	CRE	CLP_Cre	1.98776647910726	2.60995399168809	26.6321020604485	6.32679803546584	0	0	8.4613712923755	19.8719554706906	3.80876002593527	3.41077994119004	1.89154616887732
CMP_CLP_Cre_CAAGTTGGTGGTTTCA	3.41048304120336	-3.44406246352033	6	CLP_Cre	CRE	CLP_Cre	1.51330217502151	3.77277111535193	13.5165305086251	9.91613456001878	0	0	22.3449928205547	9.60424078198494	1.84254056115602	1.51330217502151	0
CMP_CLP_Cre_CAAGTTGTCAGTACGT	0.622490206158499	2.0481703360097	3	CLP_Cre	CRE	CLP_Cre	2.64377490509332	0.89682254342059	31.0559722097961	4.05236695355914	1.36189932329737	0	22.0978214699437	8.53763490683099	1.36189932329737	2.25872186671796	0
CMP_CLP_Cre_CAAGTTGTCTGCTTGC	0.845296600258688	4.69444108796283	3	CLP_Cre	CRE	CLP_Cre	2.56163270669221	1.09621803373346	58.8701502352283	4.9578441754317	1.3836004208526	0	6.4978604510485	17.1174548654145	3.63408735657111	2.19243606746692	2.29791614483951
CMP_CLP_Cre_CACAAACAGCGATAGC	5.83350817242895	-5.03089260268048	6	CLP_Cre	CRE	CLP_Cre	1.3631966075373	2.53644472708947	15.3007824423884	7.92852728236341	1.91946872987575	1.3631966075373	38.4153531588011	4.55241054166262	1.3631966075373	1.91946872987575	1.3631966075373
CMP_CLP_Cre_CACAAACAGGTGCTAG	-0.914792022311349	-3.15275000738934	0	CLP_Cre	CRE	CLP_Cre	1.8199455094935	1.8199455094935	11.5128120612368	6.5025974978096	0	0	11.5750018443249	6.38064696502036	3.06831852114442	2.49442584706786	0
CMP_CLP_Cre_CACAAACCACAGATTC	4.72386518994604	0.944328673602783	5	CLP_Cre	CRE	CLP_Cre	1.78739781984347	1.24902557782386	31.4722613337533	4.28544897549118	1.24902557782386	1.24902557782386	4.8238212175108	19.7172716091873	3.92669230180747	3.03642339766733	0
CMP_CLP_Cre_CACAAACCACCTGGTG	6.08490768948827	0.848868258716308	5	CLP_Cre	CRE	CLP_Cre	1.43192314015944	1.43192314015944	13.1532876006848	2.86384628031888	1.43192314015944	1.43192314015944	4.86173691361474	25.2258809854355	3.82022354556722	1.43192314015944	0
CMP_CLP_Cre_CACAAACCACGCGAAA	7.45897308865819	0.436399527312957	5	CLP_Cre	CRE	CLP_Cre	0	1.21966859190947	10.2907214375873	10.636703225965	3.31869167450824	0	7.43824984169191	23.4625912487969	4.02319765278886	2.97270988613046	5.05797441028754
CMP_CLP_Cre_CACACAACAAAGAATC	7.19288984814916	0.359384485007964	5	CLP_Cre	CRE	CLP_Cre	1.47719999373916	1.47719999373916	4.43159998121747	7.38599996869579	3.88792065303909	0	2.95439998747831	23.5652092968568	3.20537056882104	2.0491530953547	4.15290952363262
CMP_CLP_Cre_CACACAACAGGACCCT	3.98502699414525	-2.27797531294659	6	CLP_Cre	CRE	CLP_Cre	0.850664351707425	2.46211673236237	22.6004061203883	6.32037088611723	0	0	13.6570451342378	9.53931119424633	2.57038191671084	2.04200036010044	0
CMP_CLP_Cre_CACACAAGTGTTTGTG	-1.109436592662	-4.17702316450909	2	CLP_Cre	CRE	CLP_Cre	1.93501827827463	2.93239366414585	5.8050548348239	4.48823299429723	0	0	2.5532147160226	22.5190576993066	4.27791599583568	1.93501827827463	1.93501827827463
CMP_CLP_Cre_CACACAAGTTACCGAT	6.03802076855932	-4.45308422255353	6	CLP_Cre	CRE	CLP_Cre	1.429623139545	2.49485173784739	12.6925739107176	7.60882115834572	1.429623139545	0	49.2400989413934	5.58096866325951	0.951102644793214	2.35435881207037	0
CMP_CLP_Cre_CACACAATCGATGAGG	7.46979013959203	0.408990122796737	5	CLP_Cre	CRE	CLP_Cre	0	2.05744367384084	5.93206696463499	9.38803818859333	1.186413392927	0	7.64578417049415	26.6384999352923	3.93294036062323	2.05744367384084	4.4456032334867
CMP_CLP_Cre_CACACCTAGAATTCCC	4.66382519284521	-1.06597595619992	5	CLP_Cre	CRE	CLP_Cre	1.06635142644989	3.61605271211626	7.96870663781717	6.67388981112225	1.57059807911784	0	11.9734271437154	15.0290493854415	2.97058887910463	2.97058887910463	1.06635142644989
CMP_CLP_Cre_CACACCTGTCGCGAAA	5.17297665158544	0.726602204562866	5	CLP_Cre	CRE	CLP_Cre	1.38155067867889	3.08500112437962	27.3213510010521	3.2065458543414	1.94048695701217	0	8.6023638324477	19.4807142924827	3.64449323906351	3.2065458543414	2.29404826651015
CMP_CLP_Cre_CACACCTTCCAACCAA	5.87231508771215	-4.56441711592511	6	CLP_Cre	CRE	CLP_Cre	0.787237529246732	2.73227545844736	15.8097727587004	5.94562171876278	2.31154317579848	0	30.7859279863961	5.77245018290054	1.52430564655175	3.85817634770744	0.787237529246732
CMP_CLP_Cre_CACACTCAGAACAACT	2.65131107846532	-4.03852652716473	6	CLP_Cre	CRE	CLP_Cre	2.27715511325224	3.09092314297221	10.1152137300276	8.55802603795134	0	0	14.2327615794856	6.53498329194583	1.50398018198011	4.08786217614195	1.50398018198011
CMP_CLP_Cre_CACACTCAGTGTACTC	-3.5806690069076	-6.22520517515973	2	CLP_Cre	CRE	CLP_Cre	0	0	18.6497951644997	4.65733777533198	1.55244592511066	0	6.08118851772619	20.0806502875107	3.54116433825415	0	0
CMP_CLP_Cre_CACACTCCAGACAAGC	5.8007675794724	0.824229188682281	5	CLP_Cre	CRE	CLP_Cre	1.00565716986777	2.26887482820145	42.0198557124972	5.51943669151733	2.01131433973554	1.00565716986777	3.99927319396027	22.5208095221594	3.83029834777725	2.50246518191402	1.00565716986777
CMP_CLP_Cre_CACACTCTCCGCTGTT	4.34613338986669	-2.53456043410138	6	CLP_Cre	CRE	CLP_Cre	1.57620422873054	3.17886078135548	9.0731679665957	9.6003469097752	1.07099481969502	0	23.2016623879635	14.2276704116833	1.91025982681873	4.07582618072249	0
CMP_CLP_Cre_CACAGGCAGGTTCCTA	7.26341930905614	0.398374833585464	5	CLP_Cre	CRE	CLP_Cre	0	1.07951675683208	9.99751922005469	7.82583725155285	1.9212910999131	0	8.33279961903221	24.4025018863244	3.90361621647483	0	3.33952041853243
CMP_CLP_Cre_CACAGGCTCCGTCAAA	5.2223927168015	0.571119316341125	5	CLP_Cre	CRE	CLP_Cre	1.17453454950401	1.69987664573471	31.7369893896763	5.22348029424675	3.67459090220881	0	6.54900209744753	19.4137583468948	4.08011950720376	1.17453454950401	0
CMP_CLP_Cre_CACAGGCTCTTCTGGC	1.29143575707708	-5.54054712462262	0	CLP_Cre	CRE	CLP_Cre	3.3078875400544	3.456796880279	13.1812583868525	11.1340746002986	2.8454104757874	0	10.38069097754	3.48377021961772	1.16125673987257	2.92055375861394	0
CMP_CLP_Cre_CACAGTACAAGCCGCT	3.62926641980443	0.0935274888293375	5	CLP_Cre	CRE	CLP_Cre	0	1.38704483019826	13.4145358264758	2.77459022340739	1.79259328900454	0	9.06951708836195	11.3834182084217	2.08031703420027	1.61023839276502	0
CMP_CLP_Cre_CACAGTATCCTTGACC	5.10763947049413	-0.733199767349518	5	CLP_Cre	CRE	CLP_Cre	1.64390993462428	2.87364719989309	8.81109422729349	3.28781986924855	0	0	14.7035349555811	15.3553974786446	3.26010191309694	3.87936442342066	0
CMP_CLP_Cre_CACATAGCAGCTGCAC	0.50553862134252	7.88218379807635	4	CLP_Cre	CRE	CLP_Cre	2.48786040955908	1.04353978703592	42.5843465910997	5.71713651696987	1.04353978703592	0	5.17303431172422	15.2010689824069	3.76821592358035	3.08595473765238	1.04353978703592
CMP_CLP_Cre_CACATAGGTTCCGGCA	0.515907624161582	-0.985216132877625	3	CLP_Cre	CRE	CLP_Cre	2.30429688223136	1.03084242270839	15.1839797654595	4.12336969083355	1.52754498198043	0	13.2462465565836	3.87754314259939	0	2.06168484541677	0
CMP_CLP_Cre_CACATAGTCGGTCCGA	4.08004681149755	1.80728543591663	5	CLP_Cre	CRE	CLP_Cre	0	0	33.3849720146852	7.61904997627706	1.89553501908368	0	6.71178329044235	17.4785748014361	4.14657633013273	1.34235665808847	0
CMP_CLP_Cre_CACATTTAGTACGTAA	7.46442476788793	0.374948002816879	5	CLP_Cre	CRE	CLP_Cre	0	0	6.23732165573457	10.3047705358606	1.07913200211218	0	4.32942961438383	22.6957350890142	5.34063497050997	1.07913200211218	3.99577356501362
CMP_CLP_Cre_CACATTTCACATCTTT	1.62450686970983	-4.95612119841412	0	CLP_Cre	CRE	CLP_Cre	3.50594546492358	2.98099841099061	17.3612891439764	6.27104806472759	1.48191370772216	0	9.07646353024354	9.43629931600271	0.993503693908454	3.89819185112107	1.80862327528006
CMP_CLP_Cre_CACCACTCATCACGTA	5.75810066739355	-4.62242483305768	6	CLP_Cre	CRE	CLP_Cre	1.23900662303368	3.02613826726387	16.1225767650435	8.40337266600656	2.03925385491569	0	31.1650795202253	6.93645178525322	0.800247231882011	2.40074169564603	0
CMP_CLP_Cre_CACCACTGTCCGTTAA	1.07939902821813	-3.91621445822553	0	CLP_Cre	CRE	CLP_Cre	1.3836750892763	3.01710171402442	16.3537867687165	10.423894949724	1.94291613484271	1.82839172706721	9.30797159952575	7.65811496086556	0.914195863533607	2.74258759060082	0
CMP_CLP_Cre_CACCACTTCAGTTAGC	4.31461159268651	2.38819981408282	5	CLP_Cre	CRE	CLP_Cre	1.52472724380445	1.52472724380445	38.8241750228323	4.11411127666425	2.3010565219101	0	4.15969853155271	17.7226074289464	3.78706469324691	4.15969853155271	1.02852781916606
CMP_CLP_Cre_CACCAGGCAACTGGCC	4.21082703152929	1.88866794896289	5	CLP_Cre	CRE	CLP_Cre	1.43671207186836	1.43671207186836	43.348073469323	6.62637645508733	2.574665228083	0	8.61728151345907	17.0932959265754	4.69611649441156	3.72381593144855	2.58026400165846
CMP_CLP_Cre_CACCAGGCAGGTCCAC	-2.42151411493983	0.475469060661041	4	CLP_Cre	CRE	CLP_Cre	2.07622528591485	2.43899070747001	15.6377968330909	3.5150362629803	1.50121901401877	0	6.70349655629468	7.8784836644096	2.33205473744373	4.30466724363076	0
CMP_CLP_Cre_CACCAGGCATCCGCGA	4.40291611233983	-0.153170153079785	2	CLP_Cre	CRE	CLP_Cre	2.51528199929396	0	24.6447069496546	3.79974687817172	0	0	6.93043743767379	20.0829746470687	4.31622903052839	0	0
CMP_CLP_Cre_CACCTTGCAATAGCAA	0.324208268320899	3.65843535256549	3	CLP_Cre	CRE	CLP_Cre	2.67832168279369	2.74272548582868	48.6945070907076	8.25091693955144	2.84272694897976	0	26.1940233638405	12.3769525076546	1.07746819633769	3.28681392450771	0.677331171875118
CMP_CLP_Cre_CACCTTGCACAACGCC	6.11982504407201	-4.43307279753522	6	CLP_Cre	CRE	CLP_Cre	0	0.959864978012345	24.5180083129205	4.8006736083371	1.44047182615621	0	40.8503986094314	5.41273573070093	2.40033680416855	2.40033680416855	0
CMP_CLP_Cre_CACCTTGCATTTGCCC	6.00844303647314	-3.93732999968366	6	CLP_Cre	CRE	CLP_Cre	0	1.21149163673996	29.3556461836211	6.66434195160805	1.51242817599369	0	39.4081132174601	6.51361129023349	0	1.51242817599369	0.778978616409726
CMP_CLP_Cre_CACCTTGGTCACAAGG	-3.81606110056605	-5.73337482619122	2	CLP_Cre	CRE	CLP_Cre	2.34421354828827	2.71718211344891	6.97065177334921	6.97065177334921	0	0	7.57220237830018	9.31486532163748	2.34421354828827	1.7426629433373	0
CMP_CLP_Cre_CACCTTGGTCTGCAAT	-2.10125728567805	-2.13771366286115	0	CLP_Cre	CRE	CLP_Cre	1.05940665267218	3.12120024133307	13.9561815174022	5.27716189548564	1.34207815316348	0	7.13633882681098	4.79357809224206	1.74250745699842	1.99166398257145	0
CMP_CLP_Cre_CACCTTGTCTTCTGGC	4.25098816434179	-0.571554533718384	5	CLP_Cre	CRE	CLP_Cre	2.70378800810679	2.70378800810679	22.7480358951191	1.4102388977041	1.4102388977041	0	8.2558762684946	15.9857154864515	3.92298163104622	3.74148939455246	0.935492008847438
CMP_CLP_Cre_CACTCCACACAGCCCA	0.288319030201773	8.41375566315814	4	CLP_Cre	CRE	CLP_Cre	1.35556206219386	3.05176206583861	38.4795115032014	6.59386026498477	2.56295545688943	0	4.47366485102783	6.16586049657765	2.56295545688943	0.891780915300491	0
CMP_CLP_Cre_CACTCCACACTCAGGC	3.96401278058324	-2.50638174223737	6	CLP_Cre	CRE	CLP_Cre	2.85193125641124	2.75296500010772	11.1253196516896	11.1667707804816	2.37887190172424	0.967789652254861	15.2357818179203	10.3996744561401	2.21491174642787	3.22459930311358	0
CMP_CLP_Cre_CACTCCAGTATATGAG	0.00896697620187234	-0.744791559456147	3	CLP_Cre	CRE	CLP_Cre	0.958078840532682	1.76130909570463	13.2605431307495	6.70883983238149	1.43826223512538	0	8.71392618922928	1.91615768106536	0	4.20601728197639	0
CMP_CLP_Cre_CACTCCATCAAGAAGT	0.253602781689505	0.312748231412612	3	CLP_Cre	CRE	CLP_Cre	2.5337704679311	1.07619216291704	27.8816818591724	3.78170970951809	1.76365488108177	0	24.0464307849174	2.82876371248435	0	1.35275877330052	0
CMP_CLP_Cre_CACTCCATCCACGACG	-1.88535626848902	-6.38610004591779	2	CLP_Cre	CRE	CLP_Cre	1.61554578322665	4.05054695277603	10.2817377194455	3.81955458653886	1.61554578322665	0	11.0588834626754	11.3125956337901	3.37466275383938	2.57199359828721	1.61554578322665
CMP_CLP_Cre_CACTCCATCTGCCAGG	-0.730359754168649	3.5683598597066	6	CLP_Cre	CRE	CLP_Cre	0	0.870586181307676	61.7791545573086	5.54630339337024	1.98064235859433	0.527184217242477	41.8389165058698	5.37793679109303	1.12572980897621	2.70728246070364	0.527184217242477
CMP_CLP_Cre_CAGAATCAGAACAACT	0.815537252819876	-2.04841517615155	10	CLP_Cre	CRE	CLP_Cre	0	0	5.69817040026126	7.59756053368168	0	0	5.69817040026126	24.9937156402326	3.95386266377105	0	4.4141497463581
CMP_CLP_Cre_CAGAATCCACGGCCAT	0.88977877179418	-5.3062317292674	0	CLP_Cre	CRE	CLP_Cre	2.71947374333597	3.63358005553157	11.3056733772693	8.06418284071041	0	0	10.1642971417442	4.58552101001062	1.34403047345173	1.89746006310715	0
CMP_CLP_Cre_CAGAATCCACTTAAGC	-2.93350633105006	-5.63976453947858	2	CLP_Cre	CRE	CLP_Cre	0	3.22504035989753	8.81587213916081	3.52634885566432	1.76317442783216	0	16.4201388835659	5.28952328349649	0	0	0
CMP_CLP_Cre_CAGAATCGTTGGTTTG	4.50555197278295	1.88204122376605	5	CLP_Cre	CRE	CLP_Cre	1.50384410621182	0.773028385178031	56.2617143266164	3.52284800080127	3.12531938920978	0	7.3459405569614	23.7161698569082	3.67600831180595	3.28041081051031	2.50738242533228
CMP_CLP_Cre_CAGAGAGAGCGAGAAA	0.134648659623007	-1.34766315626935	3	CLP_Cre	CRE	CLP_Cre	1.85677739780022	2.37262633053738	17.9996386982923	7.72459847145594	2.40459763298034	0	15.7346551321058	4.79394670797207	1.15096042598009	2.88026493505594	0
CMP_CLP_Cre_CAGAGAGGTCTTGATG	3.41942326108251	-0.337195984600342	5	CLP_Cre	CRE	CLP_Cre	2.60689552818506	2.18019839873437	40.799418512237	8.02679371455773	1.98491782070394	0.943755033737853	21.8972867347924	11.0373982157997	2.81517654023197	3.62952537815061	0
CMP_CLP_Cre_CAGAGAGTCTCGTTTA	3.05437628308568	-4.44292663740949	6	CLP_Cre	CRE	CLP_Cre	1.62760253772604	3.24063411378507	3.25520507545208	3.25520507545208	0	0	20.0986179990222	2.854549518702	0	3.84498981430542	0
CMP_CLP_Cre_CAGATCACAAGCGAGT	3.43401304761205	-7.91114734816388	12	CLP_Cre	CRE	CLP_Cre	2.68380558526812	2.77288706812717	18.0498467531338	7.36816430018649	1.31590965685716	0	17.8207717861209	8.97198344709361	0	1.31590965685716	0
CMP_CLP_Cre_CAGATCACAATCGGTT	-2.27268370112147	-4.99668573546246	2	CLP_Cre	CRE	CLP_Cre	2.47338056146128	2.78547245604324	12.0668286218964	4.61807488889292	2.27109285650275	0	9.42804126373192	10.1395729885178	2.64155258450365	1.15451872222323	0
CMP_CLP_Cre_CAGATCATCGACAGCC	0.560939767754416	-4.88548111128644	0	CLP_Cre	CRE	CLP_Cre	1.72481496120673	3.74958273930407	17.7975588433443	5.31179719143943	2.3913214868218	0	11.7525703175153	7.98065953340252	3.2647013685334	2.3913214868218	0
CMP_CLP_Cre_CAGATCATCGGAATCT	5.00048080960546	0.27544099879428	5	CLP_Cre	CRE	CLP_Cre	1.67246144572645	2.90695778295355	23.0593843691084	6.28434206217836	0	0	6.87905730507173	19.0591133855079	3.85303919360918	4.30978717317743	0
CMP_CLP_Cre_CAGCAGCCAGGCGATA	-3.97310980280604	-5.81705784010724	2	CLP_Cre	CRE	CLP_Cre	0	1.68989523212849	8.44947616064244	5.06968569638547	1.68989523212849	0	12.5693758105268	12.4340994947347	3.13959729707473	1.68989523212849	0
CMP_CLP_Cre_CAGCAGCGTATAGTAG	5.91607777158056	-4.66099857497052	6	CLP_Cre	CRE	CLP_Cre	0.950323429426544	1.99418104327854	14.2675400271929	8.64644504926435	0.950323429426544	1.4286572905885	35.8291216332875	10.1396340239523	2.49368654546617	3.65152153080614	0
CMP_CLP_Cre_CAGCAGCTCAGATAAG	-4.48197587450709	-5.94456552672223	2	CLP_Cre	CRE	CLP_Cre	0	0	7.97227588571176	3.68091419922415	1.84045709961207	0	7.97227588571176	12.2931581101091	3.09998724987047	3.68091419922415	0
CMP_CLP_Cre_CAGCATACATACCATG	0.938574710286002	-4.71191190886334	0	CLP_Cre	CRE	CLP_Cre	0	2.57928385152353	15.3775241669568	4.19387022735187	2.31656371763325	0	6.51043394498512	6.85507510631493	2.31656371763325	1.39795674245062	0
CMP_CLP_Cre_CAGCATAGTCACCTAA	6.63970057050023	-0.0697655273138057	5	CLP_Cre	CRE	CLP_Cre	0	1.86678477415487	5.60035432246461	2.85660845448946	0	0	3.73356954830974	16.3405087947163	4.48277085277699	1.86678477415487	3.73356954830974
CMP_CLP_Cre_CAGCATAGTGACGGTA	6.04703775922094	-4.70711158919171	6	CLP_Cre	CRE	CLP_Cre	0	2.36201405900932	15.949733915034	10.0459806265746	0.956299836011631	0	41.2294473153712	5.79834993182762	0.956299836011631	0.956299836011631	0
CMP_CLP_Cre_CAGCCGACAAGCTGAG	2.05887953320775	-2.30787395644025	3	CLP_Cre	CRE	CLP_Cre	0	1.90394571680004	18.4288378001833	4.62846013602523	2.06112387320798	0	12.9303974923106	8.35419385052186	1.18934561087529	1.95130285174277	0
CMP_CLP_Cre_CAGCCGAGTGCAGACA	4.27116362134252	-2.70168303656415	6	CLP_Cre	CRE	CLP_Cre	2.19509408385393	2.83095738596262	17.6562936002556	10.4944066873501	0	0	22.426862146606	12.1173539509895	2.35868326598461	1.43325866605789	1.43325866605789
CMP_CLP_Cre_CAGCGACCACGAAACG	6.4252063421372	0.617168374778472	5	CLP_Cre	CRE	CLP_Cre	0	2.44444051116521	30.4751136522341	5.38872049104977	1.6505107700341	0	12.4616579268818	22.6185631564415	3.41665990268732	2.78346652492723	1.6505107700341
CMP_CLP_Cre_CAGCGACCATGGGAAC	3.45080057660375	-4.0034847180827	6	CLP_Cre	CRE	CLP_Cre	0	3.21321005118289	17.4784085231486	5.23812344776202	1.75297554100543	0	18.8494324180495	3.50595108201086	1.903766468381	4.3788508799186	0
CMP_CLP_Cre_CAGCGACGTAAGTAGT	3.32006684819494	-3.54185008215741	6	CLP_Cre	CRE	CLP_Cre	1.85018121519138	3.44613384509505	12.8428136978993	7.14061772221642	1.52038403247398	0	14.1995852235691	8.24747069480707	3.62831372924667	2.0977679365713	0
CMP_CLP_Cre_CAGCGACGTGTCGCTG	5.1259686140183	0.281549610616409	5	CLP_Cre	CRE	CLP_Cre	1.61248486183065	1.94917438285512	27.4486203768393	4.91594103416294	3.05032644029922	1.1011520574441	10.78582860662	18.9100734121011	3.43767185466932	0	1.1011520574441
CMP_CLP_Cre_CAGCGACTCCTTGCCA	5.64321009198461	-12.2198073785289	11	CLP_Cre	CRE	CLP_Cre	2.05092217194084	0	7.40612278470492	4.56279436521197	0	0	4.72852247832288	0	0	2.05092217194084	12.5169345811402
CMP_CLP_Cre_CAGCTAAAGGCTACGA	-1.49472983797755	-6.63703035521344	0	CLP_Cre	CRE	CLP_Cre	3.55038256745505	2.88554452770653	14.6677940377659	5.06197496294157	1.65409187902948	0	5.89448975822254	14.4886272176023	3.27222619863378	4.26560072019354	1.99367866425214
CMP_CLP_Cre_CAGCTAACAAGTCATC	6.02875629941259	-4.49675440001324	6	CLP_Cre	CRE	CLP_Cre	0.896049556929359	3.40113455043888	12.1232355627622	7.20210422819837	2.25697777870515	0	39.6641118167798	4.24764377184873	0	0	0
CMP_CLP_Cre_CAGCTAAGTTCCAACA	5.86229292432104	-5.39495109724835	6	CLP_Cre	CRE	CLP_Cre	0	0	9.44738300847468	6.67148974173546	1.94779823749812	0	30.7318239537756	5.15129800851881	0	2.77589326673922	0
CMP_CLP_Cre_CAGCTAATCAAGATCC	5.42544428387914	0.126969971181594	5	CLP_Cre	CRE	CLP_Cre	0	2.56494935746154	23.0020937880984	7.53636393840451	1.94591014905531	1.09861228866811	10.5147465736234	20.9026302130885	3.2188758248682	0	3.49650756146648
CMP_CLP_Cre_CAGCTGGAGGTGTGGT	-1.00806119164195	5.92280317139789	4	CLP_Cre	CRE	CLP_Cre	1.83402139420779	1.28909573089532	75.446161551966	2.90091858868599	2.08094142426952	0	7.66693078397033	14.287611791078	3.50034402561181	0.629408876750353	1.01269195843493
CMP_CLP_Cre_CAGCTGGCAGACACTT	6.66450850049291	0.463409729720794	5	CLP_Cre	CRE	CLP_Cre	1.21116048941744	3.20168026298275	7.26696293650465	7.46495138279829	1.74305180990583	2.42232097883488	16.141063255014	18.6894996134164	3.10083108594646	1.21116048941744	4.84388289585229
CMP_CLP_Cre_CAGCTGGGTGGTACAG	6.60628763715063	0.694025524379455	5	CLP_Cre	CRE	CLP_Cre	2.16053468821469	0.930254799141195	23.4116819548065	4.1944835859462	0	0	5.90393167760073	22.5466154282558	3.88341376755917	0.930254799141195	0.930254799141195
CMP_CLP_Cre_CAGCTGGTCGCATGGC	-3.59375985583033	-6.26784395384625	2	CLP_Cre	CRE	CLP_Cre	1.7615752705669	2.36492133554336	19.7994361883343	7.64964714724405	1.7615752705669	0	7.89899000575841	20.9106553650872	4.15388326175877	0	0
CMP_CLP_Cre_CAGGTGCAGCTAGTGG	-3.81399830301966	-6.12208770918683	2	CLP_Cre	CRE	CLP_Cre	0	3.24094868805104	11.6404484721708	1.77691506007952	1.77691506007952	0	5.33074518023857	18.2496880334005	3.02753929531507	1.77691506007952	1.77691506007952
CMP_CLP_Cre_CAGGTGCAGTACGCCC	4.6977836279038	1.02619374585315	5	CLP_Cre	CRE	CLP_Cre	0	1.95786771481	28.5501711389422	4.72131272180356	0.7960832458614	0	6.74973675061634	17.9592911035268	3.13127399504962	0.7960832458614	0.7960832458614
CMP_CLP_Cre_CAGGTGCAGTGGTAGC	-4.65648110827174	-6.2345068376048	2	CLP_Cre	CRE	CLP_Cre	1.97670334482511	1.97670334482511	10.504885825034	3.95340668965022	3.95340668965022	0	9.88351672412556	15.3600201715341	3.79621562881186	0	0
CMP_CLP_Cre_CAGGTGCCATGTTCCC	4.61797062436376	1.90582681489154	5	CLP_Cre	CRE	CLP_Cre	0	1.8522549970863	45.3822238268612	8.1792956278958	2.70391942574453	0	4.72849515989538	20.6372115623066	3.65375058633378	0	2.46721021188488
CMP_CLP_Cre_CAGGTGCGTTTGTGTG	3.4832410005692	1.88349581551715	5	CLP_Cre	CRE	CLP_Cre	1.33436772650438	2.23994154404088	23.5574382203892	6.58417198304015	1.8863403131621	1.74993475217859	8.20346103811531	10.7775845788765	3.89944056817436	2.07868940549024	0
CMP_CLP_Cre_CAGTAACAGCAATATG	2.71129337827001	-3.21926521467999	0	CLP_Cre	CRE	CLP_Cre	1.19341392245025	1.19341392245025	9.43485983323452	4.10899505760911	1.19341392245025	0	10.8837778817744	7.50686387066988	2.52505730892344	3.71847123137369	0
CMP_CLP_Cre_CAGTAACAGGCTATCT	5.36533323804174	-0.257401518104828	5	CLP_Cre	CRE	CLP_Cre	1.51261207646434	3.24921075003712	17.7915845939172	6.05044830585734	0	0	5.47758275297608	21.1726102786565	3.7719064354242	3.96497067651174	0
CMP_CLP_Cre_CAGTAACCACATCTTT	-0.237752145731111	-5.59043811964825	0	CLP_Cre	CRE	CLP_Cre	1.5257120478662	2.73395617721161	7.628560239331	2.46769691568364	0	0	11.5650692261119	4.57144482382248	2.10374790813884	2.73395617721161	0
CMP_CLP_Cre_CAGTAACGTCTCGTTC	2.62142674008642	0.880550034763061	3	CLP_Cre	CRE	CLP_Cre	1.93518725044302	1.93518725044302	36.0652427490558	7.05084452566923	1.09028221273291	0	10.8308424131397	6.55276906085832	2.18610231769626	1.09028221273291	0
CMP_CLP_Cre_CAGTCCTAGCAGATCG	7.3501741079453	0.472643264056884	5	CLP_Cre	CRE	CLP_Cre	0	1.13510058193125	16.1317568916213	3.40530174579374	1.65306677482331	0	8.80318720714171	24.6326543411577	4.99483406432615	1.99258371555423	3.89865242385295
CMP_CLP_Cre_CAGTCCTCAACGCACC	5.95176378766332	1.01208949875995	5	CLP_Cre	CRE	CLP_Cre	2.63172180589114	0	9.5714946941161	8.33780399221789	1.66756079844358	0	3.33512159688716	21.3014369956827	3.78401374101704	1.66756079844358	0
CMP_CLP_Cre_CAGTCCTCAGATGAGC	2.39518348256383	-3.93135475325421	6	CLP_Cre	CRE	CLP_Cre	0	2.58862685503634	10.2491919661079	5.30605160590966	1.40557482119902	0	11.2896354647922	5.03534739088531	1.40557482119902	3.62977256968629	0
CMP_CLP_Cre_CAGTCCTCATTTCACT	4.11196533719335	1.72060681176349	5	CLP_Cre	CRE	CLP_Cre	2.12650693025845	0	36.0052939850893	4.75567889370426	0.802414383086754	0	7.98605405244399	18.4993819580729	4.7191627891666	1.96775601574031	0
CMP_CLP_Cre_CAGTCCTGTAAGTTCC	-3.03577621897425	-6.16313957381085	2	CLP_Cre	CRE	CLP_Cre	3.32797129238541	3.60664647619156	6.80462969643079	6.80462969643079	0	0	13.2826672862487	11.9285872011331	3.32797129238541	4.37121912747768	0
CMP_CLP_Cre_CAGTCCTGTTACGCGC	0.0909947542313142	-0.93641977715329	3	CLP_Cre	CRE	CLP_Cre	2.08440106379445	3.45016817982013	17.3944638852385	5.52086402203118	1.92665144782273	0	8.71108486521324	5.57707533718669	0	2.76043201101559	0
CMP_CLP_Cre_CAGTCCTTCACGCGGT	-0.0724580684837298	-2.27969431090192	3	CLP_Cre	CRE	CLP_Cre	1.22822646703056	2.57076596596774	19.7826847357272	3.60392207225072	1.95131240567319	0	12.7484413028094	5.78145065886976	1.95131240567319	4.00941555752342	0.791898535073385
CMP_CLP_Cre_CAGTCCTTCGCAGGCT	4.87410799542699	-3.97329925703839	6	CLP_Cre	CRE	CLP_Cre	2.96990072294345	1.40650477256798	12.3769780453809	1.96897470498649	1.96897470498649	0	11.5329432052314	11.5760438456042	1.40650477256798	2.81300954513596	0
CMP_CLP_Cre_CAGTCCTTCGCCTGAG	3.27305618802343	3.17174292397662	5	CLP_Cre	CRE	CLP_Cre	1.34655018902911	2.89396786284092	36.0257335886763	4.94779933498634	2.51580470673591	0	5.94000762780442	9.50579958955438	5.12303100532908	2.69310037805823	2.69310037805823
CMP_CLP_Cre_CATATGGGTCATATCG	3.97736994305883	-0.0696306764616143	5	CLP_Cre	CRE	CLP_Cre	2.53698058623264	2.53698058623264	9.54540767339626	5.00258449497098	3.28359496518857	0	10.1017433033288	12.5858917779789	5.02294362564799	3.28359496518857	0
CMP_CLP_Cre_CATATGGGTCCATCCT	1.94636837521825	3.01023865533038	3	CLP_Cre	CRE	CLP_Cre	2.77776009383232	1.42920039352645	26.0309630764748	5.6256292791006	0.950761569228101	0	9.87746643980668	11.4149582987224	3.55920095909458	1.80268360162423	1.16871692746813
CMP_CLP_Cre_CATATGGTCCAAAGTC	6.36918274441991	-11.9549605767711	11	CLP_Cre	CRE	CLP_Cre	0	0	5.41442829237983	8.41008004728076	0	3.35979258547504	4.29013098782516	1.31005024831488	0	5.21807608649442	19.3309722617225
CMP_CLP_Cre_CATATGGTCTCTGAGA	-1.61751695593562	-2.36662840056256	0	CLP_Cre	CRE	CLP_Cre	1.05597115937688	3.82851912168856	21.5178547784075	3.66998826005538	0	0	5.80994413713772	9.95688790374887	2.50541114883216	2.11194231875376	0
CMP_CLP_Cre_CATATGGTCTGCAGTA	3.75042192021642	1.9083975632207	5	CLP_Cre	CRE	CLP_Cre	1.22711740621255	2.73879214331026	24.2954508215264	7.36270443727532	1.76177496751546	1.22711740621255	5.44312718615312	10.6232241429427	2.88366442797122	0	1.22711740621255
CMP_CLP_Cre_CATATTCAGTCATGCT	-1.24797316511836	-5.33682464766339	2	CLP_Cre	CRE	CLP_Cre	1.38389915039394	3.43089553406766	8.30339490236361	1.38389915039394	1.38389915039394	0	5.62678159786036	8.18878218798064	2.56200059012028	1.38389915039394	0
CMP_CLP_Cre_CATATTCCAGAAGCAC	2.34080068150793	-0.834039441822327	10	CLP_Cre	CRE	CLP_Cre	0	0.957386160360848	12.8609863743409	7.18172204604025	1.9147723207217	0	6.91701146882715	15.1713093696044	3.5468104471182	2.87481016775031	0
CMP_CLP_Cre_CATATTCGTCAGAAGC	4.44176689664159	-3.12495063948468	6	CLP_Cre	CRE	CLP_Cre	1.62464979246266	2.58248112352347	6.06986927495548	12.139738549911	1.62464979246266	0	23.7511269053631	12.7938716468297	3.77974177738519	3.32541734089692	0
CMP_CLP_Cre_CATATTCGTCATATGC	-0.13315110897388	-3.38980220961408	0	CLP_Cre	CRE	CLP_Cre	2.8602230756479	2.93585174914235	23.033296309897	3.8164437435184	1.32021788515869	0	9.69316392936335	2.59135037774078	0	1.63244239911278	0
CMP_CLP_Cre_CATATTCGTCTTGCGG	6.18846766034398	-3.55292987036542	6	CLP_Cre	CRE	CLP_Cre	1.23173906870366	1.76718820849755	46.8575715046863	2.46347813740732	1.23173906870366	0	37.1058854777667	3.01639118747306	0	0	0
CMP_CLP_Cre_CATATTCTCGTTACGA	4.40224615613256	-0.884031705139435	5	CLP_Cre	CRE	CLP_Cre	2.80797541146635	2.25088926712533	22.9668548435324	3.66098852578811	1.89673758382749	0	12.4162842337958	16.1474023873939	3.47049481043592	1.89673758382749	0
CMP_CLP_Cre_CATCAAGAGACCTTTG	4.41190258542333	-0.156370371161259	5	CLP_Cre	CRE	CLP_Cre	0	2.00601381782235	13.0166134542171	6.41850976525911	1.14566829616876	0	8.36006098032561	14.2203165440001	3.5015895385544	2.89901965249985	1.14566829616876
CMP_CLP_Cre_CATCAAGAGCGTGTCC	4.51481358090673	1.07476414036914	4	CLP_Cre	CRE	CLP_Cre	0.92701331080089	1.71934145980446	27.2838188839542	7.43442598592298	0	1.71934145980446	18.2708092164554	14.0617820620514	3.70624572538447	0.92701331080089	0.92701331080089
CMP_CLP_Cre_CATCAAGGTGTGTGCC	3.09160653630529	2.13698578667804	5	CLP_Cre	CRE	CLP_Cre	0.660884783086507	2.02228037340973	15.866689995136	4.09337481975537	1.55730634129712	0	8.39127280994596	9.18028973106921	3.54714821113657	3.05374687401974	1.32176956617301
CMP_CLP_Cre_CATCAAGTCCTAGAAC	0.655573048985343	-6.89291738676862	0	CLP_Cre	CRE	CLP_Cre	2.40734253023846	3.5462027762734	10.8919404763579	6.46893038064194	1.47433669857198	0	19.5427878102452	13.9762996577615	2.88148164098607	2.94867339714396	1.47433669857198
CMP_CLP_Cre_CATCAGACACAGACAG	5.10081688443456	1.43906665635272	5	CLP_Cre	CRE	CLP_Cre	0	1.457426622874	33.481852677655	4.37821334690805	1.457426622874	0	4.47548651329383	18.1991303113838	4.0432824616627	2.91485324574801	2.75569846452206
CMP_CLP_Cre_CATCAGATCATCGATG	1.19930199662481	5.08095861268207	3	CLP_Cre	CRE	CLP_Cre	1.607680232119	1.09714776970045	48.499791410633	8.19056685032171	1.09714776970045	0	6.87542922430782	12.3633152134261	2.1952714083655	4.13832234124961	1.09714776970045
CMP_CLP_Cre_CATCAGATCATCGGAT	-3.89857490977015	-6.06147789168195	2	CLP_Cre	CRE	CLP_Cre	0	0	26.5535442652842	1.55215251752511	1.55215251752511	0	11.491705573667	13.6512512970033	4.10340277973983	3.10430503505021	0
CMP_CLP_Cre_CATCAGATCGTTGCCT	1.7403964189652	2.71127963853046	3	CLP_Cre	CRE	CLP_Cre	2.58452932064007	0	24.2923275050787	3.52845870477559	1.83306462489195	0	12.1195643732068	8.00206355121474	2.58452932064007	2.02393392856547	1.01196696428273
CMP_CLP_Cre_CATCAGATCTGTACGA	0.914205708897452	8.30152536225482	4	CLP_Cre	CRE	CLP_Cre	0	2.96937463753751	42.5741658245484	5.63730743717218	2.12726618711613	0	7.99754879246832	15.9065877427032	3.69940962431725	2.7891134969034	0
CMP_CLP_Cre_CATCCACAGCGAGAAA	4.69518152753148	-0.53684657025174	5	CLP_Cre	CRE	CLP_Cre	3.77322735290577	3.01197003770463	20.7401175379459	8.49553814475411	1.58216563210548	0	12.6111183094911	11.4372556234728	3.46335337994883	1.58216563210548	0
CMP_CLP_Cre_CATCCACGTCATTAGC	3.52455250302587	-1.78938185381726	5	CLP_Cre	CRE	CLP_Cre	3.32163134814704	2.74513031640784	9.69433395521874	8.2737989612837	1.23191099257344	0	6.69503346646954	5.00430549265349	4.12197248681046	2.37128011321665	2.46382198514689
CMP_CLP_Cre_CATCCACGTCGGGTCT	1.5783714441422	-5.04304145979718	0	CLP_Cre	CRE	CLP_Cre	2.19817328775425	2.83421783295004	13.5472589093194	5.74690329725425	0	0	15.2261384465353	4.30443706725216	0	2.60011853735503	0
CMP_CLP_Cre_CATCCACGTCTGATCA	4.10881582776342	-0.943849138496674	5	CLP_Cre	CRE	CLP_Cre	2.10090958871987	1.52318273829932	6.09273095319727	0	0	0	11.8177328689363	9.40139100016343	2.10090958871987	0	0
CMP_CLP_Cre_CATCCACGTGGTTTCA	-4.20307715853419	-6.24256157088116	2	CLP_Cre	CRE	CLP_Cre	3.32797129238541	1.7011574241077	6.80462969643079	11.9081019687539	0	0	14.3051787227882	11.5408960917499	2.94028018300225	4.85395471347296	0
CMP_CLP_Cre_CATCGAAAGCTGTCTA	2.53618804494176	6.85319686722919	4	CLP_Cre	CRE	CLP_Cre	0	1.52105460920916	33.8298186918785	5.01436965199272	1.52105460920916	0	12.6116921952321	6.11242927742925	1.90557604726964	1.68585692205217	0.539652078230525
CMP_CLP_Cre_CATCGAAAGGATCGCA	3.47187224904333	-1.18094133543805	5	CLP_Cre	CRE	CLP_Cre	1.55460163272451	2.59853305796165	18.0421124855856	2.86643457889769	1.24955795168539	0.80843831360615	7.59251447155901	10.6513537022807	2.68705821572985	2.13610552989916	0
CMP_CLP_Cre_CATCGAAGTCAATACC	5.25371519604955	-0.0351334359033476	5	CLP_Cre	CRE	CLP_Cre	2.3006523778274	2.50355373973724	11.9889941332551	2.35433724805123	2.50355373973724	0	9.46597610365484	19.2572891259383	4.00522458332007	4.65498962587863	2.045822532189
CMP_CLP_Cre_CATCGAAGTTGGTAAA	5.1126743940476	0.429571278812133	5	CLP_Cre	CRE	CLP_Cre	1.44491487862476	2.84534274510818	22.9099864449931	8.66948927174855	2.88982975724952	0	3.45754627722636	21.0112324614986	3.83688720190793	2.0126313986016	0
CMP_CLP_Cre_CATCGAATCCGAAGAG	5.75742880383764	-4.66975998091534	6	CLP_Cre	CRE	CLP_Cre	1.95432283141133	2.47708001156728	14.0917339602499	3.55826797547211	1.76598168249413	0.793819067856151	36.032717266117	4.19780783193474	0	0	0
CMP_CLP_Cre_CATCGAATCGGAAACG	5.21764484921728	0.863439031364166	5	CLP_Cre	CRE	CLP_Cre	1.39612430794787	1.39612430794787	24.3667565330371	5.56473582900552	3.54774512848407	0	7.04991044454654	21.5659766187866	3.90464019633694	1.71546689762549	1.84832480873985
CMP_CLP_Cre_CATCGAATCTGGTATG	2.15004078427587	-3.82263373541669	0	CLP_Cre	CRE	CLP_Cre	1.96786191064456	2.90334346561972	10.5085994631913	2.40744691726769	1.779060689234	0	13.8335992733287	7.09596190551459	2.34860053622224	2.58154299498989	0
CMP_CLP_Cre_CATCGGGCACATTAGC	1.33800355473791	4.83362603974506	3	CLP_Cre	CRE	CLP_Cre	2.62555948562112	2.45761394481649	40.6953594226829	5.09043011270237	3.14506215493929	0	7.8597436717656	15.9564154396976	3.10699780581947	3.14506215493929	0
CMP_CLP_Cre_CATCGGGGTAGTGAAT	4.00331751385961	1.73774195504352	5	CLP_Cre	CRE	CLP_Cre	0	2.88348932861883	17.0210714704721	5.15188143911679	1.27993084720719	0	11.6365721954076	14.0208535315592	3.62031883466098	2.4202540568863	0
CMP_CLP_Cre_CATCGGGTCACGAAGG	-2.41043981035914	9.27866960358783	4	CLP_Cre	CRE	CLP_Cre	1.19149556130821	1.49020413437979	74.0910042128661	8.02694070039496	1.90657548422135	0.76360585781528	5.52958810304813	16.88019596609	3.49917106679707	0	0
CMP_CLP_Cre_CATCGGGTCTCGGACG	4.32345978299413	-1.13351844954327	5	CLP_Cre	CRE	CLP_Cre	1.67398546140901	1.3581317381791	8.8593711464175	8.56451369437199	2.25195617990916	0.89382444173006	15.8019343580979	14.6162809990375	3.29584756565445	1.78764888346012	0.89382444173006
CMP_CLP_Cre_CATGACACACAAGTAA	0.516033211148123	-0.968892924068726	3	CLP_Cre	CRE	CLP_Cre	1.24075123642542	2.12520704909252	25.5554049121358	2.58709103543527	2.48150247285085	1.24075123642542	22.7660656378781	2.90183211198926	0	1.24075123642542	0
CMP_CLP_Cre_CATGACACAGTACACT	6.80463902035985	0.187020667316162	5	CLP_Cre	CRE	CLP_Cre	1.21099499173226	2.86207293092407	13.7055369912235	11.4423931464689	2.42198998346452	0	6.59841317953983	14.511700203729	5.8744559178123	1.21099499173226	1.74285734969923
CMP_CLP_Cre_CATGACACAGTATGCT	1.15600422898565	4.09502149415179	3	CLP_Cre	CRE	CLP_Cre	0	1.49909970857553	53.6506316455382	7.02831982750298	1.00753010258798	0	10.1132498360059	17.7490225928592	3.57729294708107	1.00753010258798	1.00753010258798
CMP_CLP_Cre_CATGACATCTTTCCTC	3.18117920438085	2.81238723588153	5	CLP_Cre	CRE	CLP_Cre	2.6424812257774	2.27198956704048	44.0590823961424	4.76306774008351	2.30284070580657	0	4.75635078364541	12.546740262819	3.12441983824415	1.67697298327011	0.625867722536466
CMP_CLP_Cre_CATGCCTAGCACACAG	6.66939560452733	0.531125910999023	5	CLP_Cre	CRE	CLP_Cre	0	3.04185967486666	14.9528152518253	7.88034054956415	1.09674909941471	0	15.5696649740108	20.8361014383138	3.04185967486666	1.09674909941471	2.83058194907404
CMP_CLP_Cre_CATGCCTAGGTCGGAT	-2.62176617106165	9.07621026826068	4	CLP_Cre	CRE	CLP_Cre	0	0	54.719670367993	5.89095720439715	1.74460943309666	0	12.0220043300433	7.98814043127543	2.86981728093292	0	0
CMP_CLP_Cre_CATGCCTAGTAATCCC	6.20409170666967	-4.44635366606549	6	CLP_Cre	CRE	CLP_Cre	0	0	19.2668275471085	4.79541601846582	1.62122126978913	0	31.6844052156255	6.63828574201017	0	4.6281574875153	0
CMP_CLP_Cre_CATGCCTCACTTCTGC	2.86068789044652	3.7227594931142	3	CLP_Cre	CRE	CLP_Cre	0	2.49285005194204	39.4045931367651	7.96869360898978	1.3281156014983	0	4.88858429768161	17.9865631027406	3.53476922654291	1.3281156014983	1.3281156014983
CMP_CLP_Cre_CATGCCTCATCGGTTA	7.13190762082372	0.494151540519439	5	CLP_Cre	CRE	CLP_Cre	1.76077704654095	1.2262658109939	8.42661733705749	5.97408571506969	0	1.2262658109939	4.21330866852874	22.379974084202	4.41749327438334	1.76077704654095	1.2262658109939
CMP_CLP_Cre_CATGCCTTCCTGCCAT	-1.51214774569239	6.82093740296527	4	CLP_Cre	CRE	CLP_Cre	2.05872052404232	1.08286393169997	77.045128489211	5.17101928054739	2.04991913098803	0	7.18302056533581	14.8318080750974	4.34712197237649	2.85489889558025	1.76422315650787
CMP_CLP_Cre_CATGGCGCACCTCGGA	5.28442064801488	0.240280516864501	5	CLP_Cre	CRE	CLP_Cre	2.12895000962569	2.12895000962569	25.9364246408732	3.14354496229672	2.63623641591468	1.04784832076557	9.92403854241197	20.8993463599341	3.81630948563738	1.5482044217175	1.04784832076557
CMP_CLP_Cre_CATGGCGGTTCCATGA	-1.40640731772151	-6.57868551421002	0	CLP_Cre	CRE	CLP_Cre	2.80534472312774	2.97753413656651	6.21365346554533	7.06292218140296	0	0	2.82516887256118	3.746635685348	2.33405124906741	3.746635685348	0
CMP_CLP_Cre_CATGGCGTCCGCAAGC	0.77017519751821	-0.0572894993706118	3	CLP_Cre	CRE	CLP_Cre	2.17354363887586	2.70944093530179	23.0856606426514	8.31006628365364	1.978446515846	0	15.2545676170148	4.3553227310243	0.93917685850025	2.91762337434625	0
CMP_CLP_Cre_CATTATCAGATGCGAC	0.64545504132543	5.28222490143939	3	CLP_Cre	CRE	CLP_Cre	0	1.42901930578623	57.6555264387668	5.76001327713906	3.17128541102202	0	8.15480709353552	18.4225099285307	3.3125492643081	0	0
CMP_CLP_Cre_CATTATCCATAGTAAG	5.61597315350805	-4.61061929869489	6	CLP_Cre	CRE	CLP_Cre	0	1.62979815657618	13.8896115659449	7.49447180341962	1.31780933190024	0.861883068512222	36.9318788389429	8.35115492126328	0.861883068512222	1.72376613702444	0.861883068512222
CMP_CLP_Cre_CATTATCGTAAACACA	4.81771675626073	10.3782990057485	1	CLP_Cre	CRE	CLP_Cre	2.3392861220488	2.13995587708234	9.89720926447032	9.98240730687882	3.19592703645922	0	6.60177972267757	11.4614009377439	3.69800181838396	1.05597115937688	12.7846328015411
CMP_CLP_Cre_CATTCGCAGATGCCAG	0.1388216702107	-3.68823432135419	0	CLP_Cre	CRE	CLP_Cre	3.11418245053465	2.53797074949615	15.3264512183839	6.46439227248528	1.52297241144641	0	9.93032965955512	3.99961989105103	0	4.25894000226826	0
CMP_CLP_Cre_CATTCGCGTCGAATCT	1.47976187745367	1.87922645402118	3	CLP_Cre	CRE	CLP_Cre	1.52087292542964	1.85070852712362	23.8144101231464	4.49709946313327	2.20237692958153	0	13.3304441174872	10.7380108027156	2.78494501378326	2.15959271456607	0
CMP_CLP_Cre_CATTCGCTCAATAAGG	2.75475923100744	0.153537281276428	2	CLP_Cre	CRE	CLP_Cre	1.23796250099039	2.48645621581188	11.0068105596991	8.96941033476782	1.54177338735144	0.799437723940893	6.38577958747174	7.3623964054983	2.34121111129233	3.27536272592167	0
CMP_CLP_Cre_CCAATCCGTCAGATAA	4.34368292371068	-4.28087829756574	6	CLP_Cre	CRE	CLP_Cre	2.0703511630954	3.22869239595714	10.8688376949458	5.51599288556568	1.49600115062546	0	23.3702391958798	3.5793880783864	0	2.0703511630954	1.00499793373506
CMP_CLP_Cre_CCAATCCGTCTAAACC	6.11774746457372	-4.7817857186778	6	CLP_Cre	CRE	CLP_Cre	0	3.10373984661182	6.84257846483503	3.42128923241752	1.14042974413917	0	40.7457231898161	7.14539428855497	0	1.65941303686372	1.65941303686372
CMP_CLP_Cre_CCAATCCGTTACTGAC	4.03186909238134	-3.47087954687909	6	CLP_Cre	CRE	CLP_Cre	1.39293088623189	2.1478692817587	12.777886235808	7.86520654175489	2.3145343569967	0.921603470764801	20.7391286071731	9.39864373372082	1.8432069415296	0.921603470764801	0
CMP_CLP_Cre_CCAATCCGTTTGTTTC	3.72343746701513	-3.21839999365643	6	CLP_Cre	CRE	CLP_Cre	2.87353976576081	3.49289430463993	18.8499505107212	8.1993286915803	2.15068126719084	0	18.1821317672222	10.2900359428418	1.71459497639658	1.39532436486116	0
CMP_CLP_Cre_CCAATCCTCAGGATCT	6.78279940167699	-0.0460970844610106	5	CLP_Cre	CRE	CLP_Cre	0	1.77082016495501	5.91667080315821	5.31246049486503	1.77082016495501	0	3.23389652808205	18.8836870689075	5.18044931342098	1.77082016495501	2.37503047324819
CMP_CLP_Cre_CCAATCCTCTTAGAGC	4.36116091290746	0.714142866851531	5	CLP_Cre	CRE	CLP_Cre	1.31911271901389	1.31911271901389	17.7188175420877	8.58401132167393	0.862911343895345	0	10.6037980061541	14.8502891524863	4.34449494078368	3.8526371893992	0
CMP_CLP_Cre_CCACCTACATACTACG	1.78615562001501	-4.66609691786603	0	CLP_Cre	CRE	CLP_Cre	2.92931421926386	3.52338254047331	7.66797088590223	10.9623521421141	1.56778783040572	0	10.6184845898344	3.41232955769289	0	5.02865306063801	0
CMP_CLP_Cre_CCACCTAGTCCGAGTC	4.22851292172704	1.95945216012164	5	CLP_Cre	CRE	CLP_Cre	0	0	49.8222541877659	6.53070142085751	3.08205676588719	0	10.9489216676985	20.2190997418745	3.47568346491581	1.7000594688291	0
CMP_CLP_Cre_CCACCTATCTCGCATC	1.47887662926946	-5.08020567107037	10	CLP_Cre	CRE	CLP_Cre	2.33345028511278	2.8312077653701	8.91245957860395	5.3233451920012	1.29773357211255	0	11.1730606143208	8.82798794767363	0.846080667387933	4.03936294015154	1.29773357211255
CMP_CLP_Cre_CCACGGACAAATCCGT	5.25912920514379	0.106632180930816	5	CLP_Cre	CRE	CLP_Cre	2.63391902413117	2.01010809137879	25.9201233934422	3.45279744924682	2.88537871573605	0	7.21344678934013	21.0226097162525	3.50617644125231	0	2.01010809137879
CMP_CLP_Cre_CCACGGACAGACGCTC	7.04647270718847	-5.96034168410138	6	CLP_Cre	CRE	CLP_Cre	0	1.71297859137494	13.1881628139026	11.9908501396246	0	0	32.4986724893446	6.85191436549976	3.42595718274988	1.71297859137494	0
CMP_CLP_Cre_CCACGGACAGGGTTAG	5.74231545010839	-5.41705202269391	6	CLP_Cre	CRE	CLP_Cre	0	2.79417860972536	6.30542564955306	4.7290692371648	0	0	38.4288420701845	3.5705374556668	0	0	1.57635641238826
CMP_CLP_Cre_CCACGGAGTAATCACC	3.58367339650426	-3.43809055495099	6	CLP_Cre	CRE	CLP_Cre	0	2.80586374659974	7.84020249235464	5.07718808473889	0	0	12.6638780835592	4.50312611333932	0	2.43017806261714	0
CMP_CLP_Cre_CCACGGATCACGAAGG	-3.33421667536463	-0.857076756237305	9	CLP_Cre	CRE	CLP_Cre	1.49546381293854	1.49546381293854	12.5379927148962	5.63495586159137	0	0	7.49290148407992	7.13041967452992	0	4.40274876918778	0
CMP_CLP_Cre_CCACTACAGCGCCTTG	5.71808067837987	1.17831648183032	5	CLP_Cre	CRE	CLP_Cre	1.04342065631738	2.75437962048793	27.8261004825178	4.67309474177116	2.08684131263477	1.04342065631738	4.18182092270455	18.9703769521864	5.60338357580802	2.5862534291364	1.54283277281901
CMP_CLP_Cre_CCACTACAGCTAGGCA	6.03855196515356	-5.01648163008527	6	CLP_Cre	CRE	CLP_Cre	0	1.57681317485114	4.28599783650871	5.63072592608364	1.57681317485114	0	40.2906979547701	5.75961733987895	2.16090828329861	0	0
CMP_CLP_Cre_CCACTACAGTCGTTTG	5.53666750470434	-5.48224996733502	6	CLP_Cre	CRE	CLP_Cre	2.15408685265901	2.15408685265901	10.1130252974062	5.05651264870309	1.26412816217577	0	32.1984897160522	2.52825632435154	1.26412816217577	1.26412816217577	0
CMP_CLP_Cre_CCACTACTCTACTATC	3.16912070790563	-2.31632994818524	3	CLP_Cre	CRE	CLP_Cre	1.58416481750379	2.80341322339191	27.9024904681661	4.31038392773142	3.95329064017702	1.07759598193285	19.9844899286148	5.76696158954702	1.07759598193285	3.23278794579856	0
CMP_CLP_Cre_CCAGCGACACACGCTG	-3.03615053614344	9.40374780488177	4	CLP_Cre	CRE	CLP_Cre	0	2.46723597355958	70.277255983414	4.31126975742308	1.67070717650911	0	7.03216577288996	20.4410725741309	3.92460642724444	0	1.67070717650911
CMP_CLP_Cre_CCAGCGACATTGGCGC	1.26344172040258	-4.28160976576642	0	CLP_Cre	CRE	CLP_Cre	2.15039067894567	2.78355499425638	12.3315772778434	8.10693338664186	1.5673873485152	0	8.089379310188	4.61004627548663	0	2.61895644320388	0
CMP_CLP_Cre_CCATGTCCATTTGCTT	3.66173759976659	1.51020253491565	5	CLP_Cre	CRE	CLP_Cre	2.23334424376431	2.23334424376431	20.2584815806681	6.64465867391939	0	0	3.20900923413236	16.6480833640188	3.53584705093901	1.88007749934848	0
CMP_CLP_Cre_CCATGTCTCGCACTCT	6.00563541928564	-4.675657502888	6	CLP_Cre	CRE	CLP_Cre	1.56339595037547	3.24015036225161	11.6894678810023	12.0585505920765	1.0603927100498	1.0603927100498	48.0412693252504	3.68418137047506	0	2.95688962431029	1.0603927100498
CMP_CLP_Cre_CCATTCGAGTGAATTG	5.21410671750341	-4.51889633345441	6	CLP_Cre	CRE	CLP_Cre	1.86971796265606	3.57648376430177	12.7669718998993	2.57837029817642	1.86971796265606	1.03986045488335	21.6589616966964	8.9725401958127	0	1.86971796265606	0
CMP_CLP_Cre_CCATTCGGTGTTAAGA	4.26131931821142	-1.45389353442029	5	CLP_Cre	CRE	CLP_Cre	0.915721110656852	2.56407288267904	15.9336503244422	5.04846672651305	0.915721110656852	0.915721110656852	14.4451808563666	12.5811066015257	3.68795365479632	0.915721110656852	0
CMP_CLP_Cre_CCATTCGTCAACGGGA	4.62711683789525	-0.191727466462411	5	CLP_Cre	CRE	CLP_Cre	1.43095366864225	1.43095366864225	17.4379981750001	3.42774327726296	0	0	9.11775865076953	11.2531675405419	2.82810803622207	1.99678960862072	1.43095366864225
CMP_CLP_Cre_CCCAATCAGAAACCTA	2.78609839955602	3.3878293116109	5	CLP_Cre	CRE	CLP_Cre	1.49842482065082	0	46.1012412123869	5.81456675717453	1.19888692580485	0.769279971894947	5.30468955698647	17.6923951795543	4.16898600964189	0	0
CMP_CLP_Cre_CCCAATCAGAAGAAGC	1.58108142892156	-3.49572204756574	0	CLP_Cre	CRE	CLP_Cre	2.72281171655545	2.79778855331129	29.9242925543644	6.33879223743487	1.99679703886029	0	10.2209307087184	7.48886845631288	1.21506431895552	2.09328681886457	0
CMP_CLP_Cre_CCCAATCAGGCGACAT	-0.223946242236753	-4.61352085280255	0	CLP_Cre	CRE	CLP_Cre	0	1.67792844425629	13.4670347270197	6.93605133805171	1.15600855634195	0	2.3120171126839	7.94710344829727	1.67792844425629	1.15600855634195	0
CMP_CLP_Cre_CCCAATCAGGGCACTA	0.00379372516904306	-0.589549056766785	3	CLP_Cre	CRE	CLP_Cre	0.916981287799094	1.94689651160205	28.6174992581464	5.50188772679457	1.70568964122418	0	11.524524724968	2.62267092902327	0	2.30413876934033	0
CMP_CLP_Cre_CCCAATCCACGTGAGA	-2.5450290056106	0.734876044513427	4	CLP_Cre	CRE	CLP_Cre	1.23588018145662	2.11916918761905	24.8140526950017	4.24379532679351	1.77203496388028	0	11.0985185816441	13.6439688992897	3.90857958365039	3.98625125320282	0
CMP_CLP_Cre_CCCAATCCAGCGAACA	2.0973025945786	-1.07408361840085	10	CLP_Cre	CRE	CLP_Cre	1.2434663412664	2.12856947671167	23.2686694455269	7.67312224550612	0	0	19.4755214368735	6.28546447857518	1.78090496662559	2.35157133996041	0
CMP_CLP_Cre_CCCAATCGTTACCAGT	4.05854097882543	-3.69436358618573	6	CLP_Cre	CRE	CLP_Cre	0	0	9.82122472291939	5.88327562126333	1.78760491402091	0	19.0696226032572	6.07361578599284	1.78760491402091	0	0
CMP_CLP_Cre_CCCAGTTAGCCAGAAC	-0.447130760752817	-1.31665133642987	3	CLP_Cre	CRE	CLP_Cre	2.02430427515155	2.02430427515155	21.4477156097663	5.79715238992964	1.24244295946338	0.59958085922699	9.75901318202627	6.75594318767341	2.45767402422421	1.63056832072081	0
CMP_CLP_Cre_CCCAGTTAGCCGCCTA	6.18329159299169	0.637603827239715	5	CLP_Cre	CRE	CLP_Cre	0	1.21215453990879	22.2364513810798	12.4379845845391	1.21215453990879	0	6.62646657530473	23.1731297903697	3.71679127434084	3.30181283418899	2.5497254668609
CMP_CLP_Cre_CCCAGTTAGTAAGTAC	4.02390591183935	-4.04063653158978	6	CLP_Cre	CRE	CLP_Cre	1.42938153472975	1.75166176372084	17.6880010537083	4.13195101073784	1.75166176372084	0	18.9745838640706	7.36794621584146	2.617721505522	2.70256947600809	0
CMP_CLP_Cre_CCCAGTTGTAAGGATT	-4.99373992403712	-6.53452562498883	2	CLP_Cre	CRE	CLP_Cre	1.92544950968523	0	6.39379636473179	0	1.92544950968523	0	6.39379636473179	20.2567961962947	3.86840223369796	0	0
CMP_CLP_Cre_CCCAGTTGTATTCTCT	0.987225809491019	-3.99607395338849	0	CLP_Cre	CRE	CLP_Cre	1.92896059074154	3.19987287774259	8.60712946915197	3.61782509690861	0.904456274227152	0	8.11205175545143	4.39854926310695	1.37147927533475	2.12261371354504	0.904456274227152
CMP_CLP_Cre_CCCAGTTGTCCCTACT	-1.99665447195735	-2.16158603834943	0	CLP_Cre	CRE	CLP_Cre	2.30465771560266	2.83538068984817	17.5259313678436	4.97749262551077	1.79367871146639	1.38859833573045	5.8937054798861	4.5704908345035	1.10014797702493	3.74233131758816	0
CMP_CLP_Cre_CCCAGTTGTCGTCTTC	4.55722443143163	2.62355709862872	5	CLP_Cre	CRE	CLP_Cre	2.94695301322043	2.94695301322043	16.0809133602142	9.07290842919319	1.94818502341605	0	4.28053746578278	16.7369041531874	3.61349980592322	1.38828515903536	1.83576737428479
CMP_CLP_Cre_CCCAGTTTCCCTAACC	-3.1579440446731	8.87453676057025	4	CLP_Cre	CRE	CLP_Cre	1.90326544635738	2.59277543263705	58.8122887920887	4.69154385975948	1.06560258711581	0.668492618996005	12.8369457896995	8.47086085409425	1.06560258711581	1.73409520611181	0
CMP_CLP_Cre_CCCAGTTTCGCTAGCG	4.63205544034276	1.45144427609607	5	CLP_Cre	CRE	CLP_Cre	2.96227335924539	1.54081181153626	36.968853681695	8.36925686950379	2.03585835944276	0	5.31995734492925	19.96662761318	3.56213072283138	2.57221931313638	2.03585835944276
CMP_CLP_Cre_CCCATACAGTTTAGGA	4.18208757916723	-3.44004248785809	6	CLP_Cre	CRE	CLP_Cre	1.55479796059299	1.97734650975374	11.7726151636293	6.47999799462242	2.36337428973362	0	18.6586561272732	11.5751622385136	3.04048380394229	0.808576329140624	0
CMP_CLP_Cre_CCCATACCACATTAGC	-2.87820418795313	9.20650792908832	4	CLP_Cre	CRE	CLP_Cre	2.12613531645025	2.5337704679311	67.2933684037076	5.97772996831831	1.83627848129454	0.720095697868837	6.78316392064556	10.1800791850327	1.99167246174064	3.69075882230854	0.720095697868837
CMP_CLP_Cre_CCCATACCAGTATGCT	3.58807937184606	1.6622810442464	5	CLP_Cre	CRE	CLP_Cre	3.30493311606654	2.94678461666827	42.0021660162117	5.49897442604846	1.94187595106597	0	5.74351854851504	9.65454024375156	5.01002135036978	4.68684769247987	0
CMP_CLP_Cre_CCCATACCATCGATTG	6.22908941785131	0.369635113002502	5	CLP_Cre	CRE	CLP_Cre	3.40001396386214	2.47331425219534	13.0800374523421	6.12206780183622	0	0	5.53434815311345	21.0666919806656	3.7942924665835	2.1091374238726	0
CMP_CLP_Cre_CCCATACGTTGAGTTC	2.58961812535558	-3.99131678747968	6	CLP_Cre	CRE	CLP_Cre	2.59090719507868	2.88870764991128	10.9214979400654	7.00925397725127	1.40743615219821	0	20.7756635814928	4.78490834055488	1.40743615219821	0.933239771621836	0
CMP_CLP_Cre_CCCATACTCAGAGGTG	2.91133610287939	-2.34318827795819	15	CLP_Cre	CRE	CLP_Cre	1.06566494648921	3.17108050389524	14.0476038367244	7.22030205283342	1.06566494648921	0.668538999758549	6.62688561083164	2.4027429460063	1.3370779995171	3.30397275275031	0
CMP_CLP_Cre_CCCATACTCCCATTTA	6.02989403287206	-5.34137748884991	6	CLP_Cre	CRE	CLP_Cre	0	1.60264599414616	8.4245120190326	3.36980480761304	1.60264599414616	0	35.0067641253799	8.6528931879479	1.60264599414616	0.84245120190326	0.84245120190326
CMP_CLP_Cre_CCCTCCTAGCGTTGCC	-0.231373308801313	-0.749126247642792	3	CLP_Cre	CRE	CLP_Cre	1.1080336234965	1.62073290948087	26.7585105101782	3.3241008704895	1.62073290948087	0	8.00278825308559	3.83049964450834	1.1080336234965	0	1.1080336234965
CMP_CLP_Cre_CCCTCCTAGTGGGCTA	5.374614396489	-5.30434917616681	6	CLP_Cre	CRE	CLP_Cre	0	3.31159382606287	7.29726048337923	5.83780838670338	1.45945209667585	0	32.869415592959	5.30865757206849	0	1.45945209667585	1.45945209667585
CMP_CLP_Cre_CCCTCCTCACTAAGTC	6.12355057278905	-5.16960167097882	6	CLP_Cre	CRE	CLP_Cre	0	2.86411221303297	12.459459620702	3.19676039020094	3.54967440893825	0	41.5265255125135	5.68352532883369	3.81000768584719	1.32324274721444	0
CMP_CLP_Cre_CCCTCCTGTAGAAAGG	2.41507951298986	-2.80364774870709	6	CLP_Cre	CRE	CLP_Cre	2.09578473648054	3.20974355940337	21.2576110960554	6.6520805153248	3.01549040968461	0	15.9044193438992	5.31689532742266	0.783278808316407	1.51861781539937	1.56655761663281
CMP_CLP_Cre_CCCTCCTTCTTGGGTA	6.97116533795629	0.18954680156871	5	CLP_Cre	CRE	CLP_Cre	0	2.63188141570805	10.0129253279507	5.99397421026778	1.27535703507898	0	12.1482020060645	18.260747812517	5.01966338532776	2.55071407015797	1.81807007627788
CMP_CLP_Cre_CCGGGATAGAGGTTGC	3.9785887388352	2.01030326676532	5	CLP_Cre	CRE	CLP_Cre	0.9585742723838	0.9585742723838	45.4304452830973	8.14889512334778	2.39744948904497	0	8.11883155917918	17.4094569481494	3.28569707386182	0.9585742723838	0
CMP_CLP_Cre_CCGGGATAGCGAAGGG	0.909638443386893	-4.52610134291486	0	CLP_Cre	CRE	CLP_Cre	0	1.12110812483753	21.1002120961241	6.72664874902516	0	0	11.9560595044944	4.99969719416664	1.12110812483753	4.83818070177064	1.12110812483753
CMP_CLP_Cre_CCGGGATAGGACTGGT	2.64712015668188	0.524738498450958	3	CLP_Cre	CRE	CLP_Cre	0	3.22272383346437	22.6814184853938	0	1.94934657855389	0	7.08664585696268	6.46734279631218	1.94934657855389	0	1.94934657855389
CMP_CLP_Cre_CCGGGATCACGAAACG	1.48564807454381	-3.77902793097333	0	CLP_Cre	CRE	CLP_Cre	2.89940659937387	3.72732946935727	15.8622595892434	6.43774630566055	1.97979015341848	0	9.80709897520019	2.82038013681277	0	3.11505217999028	0
CMP_CLP_Cre_CCGGGATGTTTGGCGC	-0.804139813983102	-3.58551882910565	0	CLP_Cre	CRE	CLP_Cre	3.25409877144339	2.69673702406138	8.86028189288525	5.30432108205998	1.32608027051499	0	5.6931797905268	5.85503105928234	1.87679024773735	0	0
CMP_CLP_Cre_CCGGGATGTTTGTGTG	3.41295329610143	-3.56717895674542	6	CLP_Cre	CRE	CLP_Cre	2.58990880258226	1.96910728982997	22.3786849547646	6.08503346307366	1.40662111683802	0	22.3884396581998	8.22700116524746	1.96910728982997	4.30831346294779	0
CMP_CLP_Cre_CCGGGATTCACCTCGT	-2.38206370791163	8.91320634675189	4	CLP_Cre	CRE	CLP_Cre	0	0.708022093822349	50.4920092379094	3.95048511510867	1.81642947241719	0	7.17038928905411	3.94296549932837	1.11839673981927	0	0
CMP_CLP_Cre_CCGGGATTCATCTGTT	5.10674921551977	0.553047366859161	5	CLP_Cre	CRE	CLP_Cre	1.4660807111218	2.03659212678664	28.6107022554486	4.96875354903024	3.50267283790844	0	6.43483426015204	20.4827190288767	3.86390605678422	2.9321614222436	0
CMP_CLP_Cre_CCGGGATTCTCTAGGA	2.7425502924088	-3.40689086127118	6	CLP_Cre	CRE	CLP_Cre	2.05863533509489	2.47959523491972	11.7073421925675	7.75481529044068	1.31750896737559	0	13.3896823418245	6.1751310523996	0.861646143382298	1.86690033548811	0
CMP_CLP_Cre_CCGGTAGAGACTAAGT	6.3081409124497	-4.68466352629498	6	CLP_Cre	CRE	CLP_Cre	1.8444805688076	1.8444805688076	5.53344170642279	5.53344170642279	1.8444805688076	0	46.3151432267315	6.14423532252672	2.45527418491153	1.8444805688076	0
CMP_CLP_Cre_CCGGTAGAGGACATTA	5.32784334698949	0.178994156839095	5	CLP_Cre	CRE	CLP_Cre	3.14404702608989	2.12813480705118	26.1051679088684	7.2839422218001	3.09495183749403	0	11.9051815783713	17.9610774080495	4.15721108887131	3.97386704160187	0
CMP_CLP_Cre_CCGGTAGCAACTGCTA	5.92909351865087	-4.86417459654645	6	CLP_Cre	CRE	CLP_Cre	0	2.97635555616585	12.4195319365631	7.62141110302293	1.41164513474138	0	34.8249877193081	3.38647569879877	1.41164513474138	1.41164513474138	0
CMP_CLP_Cre_CCGTACTAGTGGGTTG	5.56987015286718	-5.43695902037457	6	CLP_Cre	CRE	CLP_Cre	1.67386810881394	1.67386810881394	6.69547243525577	7.29016833632328	0	0	27.4821367925575	2.26856400988145	0	2.26856400988145	0
CMP_CLP_Cre_CCGTACTGTTCCAACA	-3.95228131731715	-5.13164781737164	2	CLP_Cre	CRE	CLP_Cre	0	1.72538364625109	8.62691823125545	6.90153458500436	0	0	7.50141191267367	7.50141191267367	2.3252609739204	3.45076729250218	0
CMP_CLP_Cre_CCGTGGAAGAGCTATA	-2.57091840227809	-5.51534532713727	2	CLP_Cre	CRE	CLP_Cre	0	3.04024679520895	9.54589150616273	1.78801928284575	0	0	3.5760385656915	7.152077131383	1.78801928284575	3.04024679520895	0
CMP_CLP_Cre_CCGTGGAGTAGGGTAC	1.79384986439977	3.1122584421651	5	CLP_Cre	CRE	CLP_Cre	2.81348121956255	1.37060195916394	40.3434312512374	4.09627792830255	1.59269054257672	0	7.25823614433363	15.2589201806469	3.34704819100849	2.27540353062715	0
CMP_CLP_Cre_CCGTGGAGTGCAGTAG	4.75446859875951	0.412832655431472	5	CLP_Cre	CRE	CLP_Cre	2.27271805985319	2.27271805985319	34.1996455482332	10.0862909221905	1.9174857665439	0	8.27460640422041	15.6678532634834	3.5785896753784	2.72293505188221	0
CMP_CLP_Cre_CCGTGGATCCAAAGTC	4.68155161420141	-1.04646801161603	5	CLP_Cre	CRE	CLP_Cre	1.02324683720569	3.32263034656415	19.3568036553311	7.16272786043986	2.45901440805083	0	12.591211899462	8.7433173586174	0	2.04649367441139	0
CMP_CLP_Cre_CCGTGGATCCTAGAAC	6.44992558041845	-11.9222371499522	11	CLP_Cre	CRE	CLP_Cre	0	0	8.79046517601766	8.6494295098729	0.998564921747797	3.42215470634541	3.74695494126907	1.99712984349559	0	4.54815912627173	22.6995904089186
CMP_CLP_Cre_CCGTGGATCGTTACGA	-3.42626627405848	-5.66199468779401	2	CLP_Cre	CRE	CLP_Cre	0	0	9.6017345402405	3.58418020440901	1.50438858395787	0	6.67560455580519	3.58418020440901	2.07979162045113	1.50438858395787	0
CMP_CLP_Cre_CCGTGGATCTTACCGC	4.55227629224096	1.56044638943835	5	CLP_Cre	CRE	CLP_Cre	2.6321208856186	3.16042625526463	4.89085074346866	7.77327098090067	0	0	2.88242023743201	14.0593576706493	3.68159492169931	5.25055140832393	1.44121011871601
CMP_CLP_Cre_CCGTTCAAGTTACCCA	5.05001322308813	0.763726719142639	5	CLP_Cre	CRE	CLP_Cre	0	0	38.9403426107491	5.21778731616946	2.60889365808473	1.05365374326552	24.3703382021258	16.4950726309153	3.30150811521552	1.55523991481921	1.05365374326552
CMP_CLP_Cre_CCGTTCACAAGCTGAG	4.49540869275365	2.41930151772662	5	CLP_Cre	CRE	CLP_Cre	1.92228700329188	2.91829641153706	21.1597139908271	2.16057433708446	1.92228700329188	0	5.3529543681876	18.5052018494661	3.73423589953679	2.16057433708446	1.08028716854223
CMP_CLP_Cre_CCGTTCAGTAGATTAG	5.9817511228684	-5.02995657133893	6	CLP_Cre	CRE	CLP_Cre	0	2.73800307635059	15.4436434956595	5.56801907646662	1.03212028863272	0	42.5306437949375	4.62546088193159	1.52910001603342	1.03212028863272	0
CMP_CLP_Cre_CCGTTCAGTAGGCTGA	5.48813215771947	0.32419372391864	5	CLP_Cre	CRE	CLP_Cre	1.17981588325091	1.17981588325091	22.1946406208137	4.06575167128325	1.17981588325091	0	11.7399661049215	21.8612049767586	4.26080526571238	1.70611990478144	2.35963176650181
CMP_CLP_Cre_CCGTTCAGTCGCATAT	-2.34629019221034	8.85355020356342	4	CLP_Cre	CRE	CLP_Cre	0	2.88275428559877	60.130881056925	3.1668135369505	1.55760208063515	0	7.33762221053765	2.11120902463367	0	0	0
CMP_CLP_Cre_CCGTTCATCGTGGTCG	0.247872063315253	2.17091465783282	3	CLP_Cre	CRE	CLP_Cre	0.993664365593564	2.25187806346731	31.7617715726418	7.55394958771411	1.48211088081278	0	35.2044947759654	8.09364725202088	0.993664365593564	1.60915110254403	0
CMP_CLP_Cre_CCTAAAGAGATCCCGC	1.19348792115484	-5.02498411345319	0	CLP_Cre	CRE	CLP_Cre	3.57889351429514	3.22349536343106	12.819252279095	4.62765095970833	0	0	16.908903809832	4.80707184394799	3.90835377783104	2.83774250824316	0
CMP_CLP_Cre_CCTAAAGCAATCGAAA	-3.8540905328628	-5.85471176314191	2	CLP_Cre	CRE	CLP_Cre	0	0	17.8265118401869	0	0	0	14.1934165954339	13.2977605970502	3.92110135570356	0	0
CMP_CLP_Cre_CCTAAAGCAGTGGGAT	-3.48514708002772	-6.2494051377757	2	CLP_Cre	CRE	CLP_Cre	0	2.29421309683352	14.1741937237095	3.39428017910741	2.29421309683352	0	6.78856035821483	20.9363999506834	3.47222118094759	2.66548670988046	1.69714008955371
CMP_CLP_Cre_CCTAAAGCATGCCCGA	4.17781797925268	-0.814658812759675	5	CLP_Cre	CRE	CLP_Cre	1.8113586638651	2.58663650393941	15.7246234634465	4.22971639126743	1.40395083198397	1.40990546375581	8.06661624075373	9.85258540000059	2.58663650393941	1.81927498611382	0.704952731877905
CMP_CLP_Cre_CCTAAAGTCCTATGTT	1.9272073892716	-4.80080961394147	0	CLP_Cre	CRE	CLP_Cre	2.39569040043617	2.97176922945099	10.2069012024217	5.816145699929	1.34813052123023	0	13.3880186509236	4.39830458084764	0	3.28156746855531	0
CMP_CLP_Cre_CCTACACGTCAATGTC	4.81138674298559	-0.814984134910859	2	CLP_Cre	CRE	CLP_Cre	0	3.42819866246662	9.53956609849438	3.57355379576718	1.78677689788359	0	7.14710759153436	13.7877647604079	2.76698158026731	4.82560293740663	1.78677689788359
CMP_CLP_Cre_CCTACACGTGCAGACA	2.87158052006994	-2.35463809180097	15	CLP_Cre	CRE	CLP_Cre	0	2.43912333899918	16.5122162594133	1.28529841676794	0	0	7.48344317245394	2.57059683353589	0	0	1.28529841676794
CMP_CLP_Cre_CCTACACGTTTGGGCC	4.35400692502294	0.905859001399719	5	CLP_Cre	CRE	CLP_Cre	2.08817030328119	1.89553501908368	38.3032719205395	6.06320048847495	0.881296369224055	0	7.89258775203849	15.5686430262078	3.80298555208951	2.77683138830774	0.881296369224055
CMP_CLP_Cre_CCTACACTCTGAAAGA	0.994187274372916	2.99858904671832	3	CLP_Cre	CRE	CLP_Cre	1.59826815741349	1.74630076441152	41.4653941774029	5.38344077110219	2.2698362917342	0.581596654633383	21.9460218619962	5.89204984633967	1.4244495020193	1.21392625950054	0
CMP_CLP_Cre_CCTACCAAGGCCATAG	4.96524015942846	0.668680556537353	5	CLP_Cre	CRE	CLP_Cre	3.33804708720378	2.4736458506015	26.4444587135714	4.13407303569594	1.03351825892398	0	12.5199367838457	17.4902694725633	3.12374092850562	3.06160142360764	0
CMP_CLP_Cre_CCTACCACATAGGATA	5.62906996289525	1.1102790911214	5	CLP_Cre	CRE	CLP_Cre	1.92145699134186	1.07964507519319	23.6459840286168	6.98485907630385	1.58663370033792	0	5.90521400111067	19.7617095436511	3.82217697585538	2.15929015038638	1.92145699134186
CMP_CLP_Cre_CCTACCAGTGCTAGCC	4.00375906506811	-3.91670631575421	6	CLP_Cre	CRE	CLP_Cre	2.07389057344687	2.8466521851058	13.4844805636001	8.59411110206899	2.84366812932069	0	18.992352570199	7.44999418358402	1.72937746905419	1.96931205341019	0
CMP_CLP_Cre_CCTATTAAGACACGAC	-3.79811676462855	-5.9192721765025	2	CLP_Cre	CRE	CLP_Cre	0	1.98370023447069	5.95110070341206	5.95110070341206	0	1.98370023447069	32.627656942181	8.45349760260628	1.98370023447069	0	0
CMP_CLP_Cre_CCTATTAAGTGAAGAG	1.89698998013769	-2.33160614180402	3	CLP_Cre	CRE	CLP_Cre	1.28501464060932	2.31762375087198	33.7864333419387	8.03556494288145	1.59373147312847	0	17.3254857112347	4.68807026483391	0.8361042042107	2.12111884482002	0
CMP_CLP_Cre_CCTATTAAGTGTCCCG	6.14651791135107	-3.58738898444013	6	CLP_Cre	CRE	CLP_Cre	0	1.00952146333204	41.1656369239942	10.0952146333204	1.00952146333204	1.00952146333204	50.1739122062019	3.44888359189945	0	3.02856438999612	0
CMP_CLP_Cre_CCTATTACATCAGTCA	2.46204248944555	-3.94184302496747	6	CLP_Cre	CRE	CLP_Cre	2.5328555056735	1.46122980539364	11.5454561650222	9.84455929584012	1.46122980539364	0	14.7981254785344	7.96372541845541	1.78622542079341	1.46122980539364	0
CMP_CLP_Cre_CCTATTAGTTAAGGGC	-2.72896870096888	-4.9353182237132	2	CLP_Cre	CRE	CLP_Cre	1.69133812362699	3.31638086572177	8.45669061813495	5.07401437088097	0	0	14.6409466262049	9.66171993876781	1.69133812362699	0	0
CMP_CLP_Cre_CCTATTATCAAGCCTA	6.97319428006444	0.198099025012695	5	CLP_Cre	CRE	CLP_Cre	1.91814616718838	1.58354903765672	14.0021055013963	5.65586528198299	0	0	7.23941431963971	20.8902247706084	4.0111628575401	0	1.58354903765672
CMP_CLP_Cre_CCTCAGTAGATATACG	-1.59081562479701	-2.37447690176801	0	CLP_Cre	CRE	CLP_Cre	1.91570560875753	3.13586683169611	24.7185937895997	5.04567849451686	1.72871024357416	0	10.4188045904227	7.97853734516655	2.62044262481268	1.91570560875753	0
CMP_CLP_Cre_CCTCAGTAGCTCAACT	3.44008628407751	-4.24761938261823	6	CLP_Cre	CRE	CLP_Cre	2.4455946082635	3.09443739290422	10.1232933087905	5.70686206155872	2.4455946082635	0	15.3708108984078	7.61282128569649	3.94168204854053	3.73602542259041	0
CMP_CLP_Cre_CCTCAGTCACCGAAAG	3.6169091848496	-2.13632320570783	6	CLP_Cre	CRE	CLP_Cre	2.55508982720354	3.2749149633748	19.123357026096	11.9542859884237	0	0	10.9797774896977	7.5874885542992	3.24101201672559	2.24921866636311	0.99179335036248
CMP_CLP_Cre_CCTCAGTCATACGCCG	3.66900292912755	0.267600216390334	5	CLP_Cre	CRE	CLP_Cre	2.36710851010262	2.74082443266566	9.13549655342482	3.68596088527623	0	0	11.6904175151424	3.52714956574471	0	2.99222841129777	0
CMP_CLP_Cre_CCTCAGTCATGCATGT	6.15796343365941	-4.3423154275401	6	CLP_Cre	CRE	CLP_Cre	0	2.39013928769286	14.9731628693275	10.642205049097	0	0	43.2584956157199	5.61284820632767	0.882291490558382	1.65809316935206	0
CMP_CLP_Cre_CCTCAGTGTAGGGTAC	-2.27737554033961	9.01233697724506	4	CLP_Cre	CRE	CLP_Cre	2.75928335368325	2.28981535211792	50.8073310512609	2.05821906330728	1.3756642665971	0	6.70608937903357	4.80954759650149	1.3756642665971	1.3756642665971	0
CMP_CLP_Cre_CCTCAGTTCAGATAAG	3.42089692631994	-3.52408646750287	6	CLP_Cre	CRE	CLP_Cre	2.29285126291942	3.96344164808463	12.0411048280619	12.105443364968	1.51759748953085	0	24.6715364398596	10.8605193743802	2.45819990192619	2.09463886544681	0
CMP_CLP_Cre_CCTCTGAGTGACCAAG	2.97371522465978	-2.19736956763104	15	CLP_Cre	CRE	CLP_Cre	2.16619136135574	3.10205987647271	41.1867539690583	2.6569798456671	1.91600200588079	0	11.9012647438376	2.6569798456671	0	1.91600200588079	0
CMP_CLP_Cre_CCTCTGAGTGCCTGGT	7.36993280926977	0.488046296359741	5	CLP_Cre	CRE	CLP_Cre	0	2.56071368869279	7.08354301372157	5.47981109147787	2.19110999062476	0	10.8828653774564	24.0809249032459	4.229583716708	3.28870110085311	3.04015200902124
CMP_CLP_Cre_CCTCTGAGTGCCTGTG	-4.39201148470606	-5.69149707960919	2	CLP_Cre	CRE	CLP_Cre	0	1.96765013569172	8.4912926441114	1.96765013569172	2.58834223703624	0	16.539942046477	10.0259193925015	3.4584982354995	0	1.96765013569172
CMP_CLP_Cre_CCTCTGAGTTAAGAAC	2.86850229779516	-2.37273310828046	15	CLP_Cre	CRE	CLP_Cre	1.87690739668244	2.59896830685902	15.4837646243303	6.58402549297206	1.32618186779191	0	9.06105642344158	0	0	2.93745334542916	0
CMP_CLP_Cre_CCTTACGAGTCGTTTG	4.42277256528173	1.81931830239459	5	CLP_Cre	CRE	CLP_Cre	2.50187672193979	0.95580692783618	55.5195729713639	4.86931603198686	1.4354503482808	0	7.7061304414054	21.417123489364	3.28137328574893	4.14951254686086	1.4354503482808
CMP_CLP_Cre_CCTTACGAGTTGTAGA	5.3856875089768	-4.60748504805402	6	CLP_Cre	CRE	CLP_Cre	0	0	17.7619475552508	3.9553872817184	0.865214600613159	0	30.208874781222	6.89725498542754	3.09017268110525	0	0
CMP_CLP_Cre_CCTTACGGTATGCTTG	-3.17683037241664	-5.78096841978864	2	CLP_Cre	CRE	CLP_Cre	0	0	18.0699129626394	3.6019708012835	0	0	29.4337248011342	3.0550594383229	0	0	0
CMP_CLP_Cre_CCTTACGGTATTCGTG	5.17809073010717	1.4806701023595	5	CLP_Cre	CRE	CLP_Cre	1.7622411465704	0	44.4600841955568	3.92360541938588	1.43912058002632	0	6.55610414382058	22.995214594585	3.79389931339563	1.43912058002632	0.958772599450037
CMP_CLP_Cre_CCTTACGTCGAATGGG	3.70921627560888	0.961072095157348	5	CLP_Cre	CRE	CLP_Cre	1.9725626906514	2.16749195009578	31.0381214046031	6.41955595563582	0	0	7.48017465908101	15.8937563602587	3.30701761638875	2.16749195009578	0
CMP_CLP_Cre_CCTTCCCAGCCAACAG	3.87180820981298	-3.95254015135602	6	CLP_Cre	CRE	CLP_Cre	0	3.63033162415686	10.2113769929333	5.90731162544338	0.928306999357571	0	17.7020203523394	6.31426814706569	0	3.08599456766859	0
CMP_CLP_Cre_CCTTCCCCAAGTAATG	3.88661448041234	-2.08041452574567	6	CLP_Cre	CRE	CLP_Cre	1.8578267778959	1.62084140322864	11.1738748881277	4.6414094713331	0.855456458653133	0	12.4991578304354	10.5578815195516	3.38104251489577	4.19893714982252	0
CMP_CLP_Cre_CCTTCGAAGACTTTCG	5.39134851971898	0.0514292348639597	5	CLP_Cre	CRE	CLP_Cre	1.63753974531612	0	34.9639794439315	3.27507949063224	1.63753974531612	0	3.86594038627062	17.6883840636917	4.00464825541874	4.23484505087671	1.63753974531612
CMP_CLP_Cre_CCTTCGAAGCACCGTC	3.71152822057043	2.28458309960528	5	CLP_Cre	CRE	CLP_Cre	1.94883010990704	1.70753551240191	28.1765920968153	5.06219219027847	2.14307187660976	0	6.28692846751859	8.97707609487717	3.65397571884055	4.45025726877929	0
CMP_CLP_Cre_CCTTCGAAGGGCTCTC	6.17493549863134	-3.86854147124127	6	CLP_Cre	CRE	CLP_Cre	0	2.10494940799279	41.8913141092029	9.88882787227551	1.91181403338344	0	56.4743075011797	6.36400465254148	1.67222728290616	1.7850921399037	0
CMP_CLP_Cre_CCTTCGACACATGGGA	1.46691564599309	4.33197952103778	5	CLP_Cre	CRE	CLP_Cre	2.61018097637424	1.33508949448692	56.887718862945	4.42125647558271	2.67017898897384	0	5.71278321100909	20.3810142370409	3.7933567739324	2.98384505008553	3.08616698109579
CMP_CLP_Cre_CCTTCGACAGATTGCT	-2.79502805193629	9.6123907644765	4	CLP_Cre	CRE	CLP_Cre	0.980516860394147	0.980516860394147	77.5865080541137	5.87345572460418	1.96103372078829	0.980516860394147	10.9338521723268	20.7220065146797	4.08267981351311	0.980516860394147	1.96103372078829
CMP_CLP_Cre_CCTTCGAGTCTCTCTG	3.94882933179174	-4.36781191038922	6	CLP_Cre	CRE	CLP_Cre	0	2.53820667206404	10.7738624865052	3.92123487155952	1.46569637169309	0	25.0052055749294	7.72604797821564	1.46569637169309	0.98030871788988	0.98030871788988
CMP_CLP_Cre_CCTTCGATCCTGTAGA	4.06079546490941	1.04340637517139	5	CLP_Cre	CRE	CLP_Cre	1.62517377646298	2.01848095844162	40.1842756876244	9.62430298820931	1.90375129004809	0.59655936351647	14.6821238361013	14.9010109587843	3.06322773664885	3.14142410824212	0.59655936351647
CMP_CLP_Cre_CCTTCGATCGGCCGAT	2.82583896199499	-4.02788185286359	6	CLP_Cre	CRE	CLP_Cre	2.19893306680679	2.19893306680679	5.2633273484918	11.4191864737323	1.43654912347323	0	20.2364776440209	7.942106067133	0.956694556254643	4.7484113545734	0
CMP_CLP_Cre_CCTTTCTAGACTCGGA	4.45312611142431	-0.869376889942444	5	CLP_Cre	CRE	CLP_Cre	1.02864328106111	1.52486783772684	11.5683276921485	5.93339557271248	3.37988445392453	1.02864328106111	13.8907944719991	18.4691293250952	3.65694057515036	1.02864328106111	0
CMP_CLP_Cre_CCTTTCTCAAGCGCTC	2.00938836613927	-1.28270649123029	10	CLP_Cre	CRE	CLP_Cre	0	1.46377821376363	31.6116998525895	8.45931229186387	3.49776703905012	0	2.92755642752726	5.89263750615444	0	1.46377821376363	1.46377821376363
CMP_CLP_Cre_CCTTTCTTCAAGAAGT	3.27631727734838	1.58676124406024	5	CLP_Cre	CRE	CLP_Cre	1.97858077235324	1.41493905331401	36.3543545033062	1.41493905331401	1.41493905331401	0	7.63833698560926	10.7226180048216	3.64792273825159	1.41493905331401	0
CMP_CLP_Cre_CCTTTCTTCCGCTGTT	4.02307812253271	2.04363370728656	5	CLP_Cre	CRE	CLP_Cre	3.16813348503715	1.83306462489195	18.2993732212416	8.34958525998403	1.50452477621012	0	5.60840353424819	16.1532210515031	3.67686128021499	1.50452477621012	1.50452477621012
CMP_CLP_Cre_CCTTTCTTCGGCCGAT	5.05690542737279	0.804143973113738	5	CLP_Cre	CRE	CLP_Cre	1.29004904173382	1.29004904173382	33.4149931055836	7.08957396322401	2.43932567934445	0.840049810536434	10.0641883369218	22.1434571670604	3.73674987289566	0	0.840049810536434
CMP_CLP_Cre_CGAACATAGAAGAAGC	4.01502338925634	0.744471498252593	5	CLP_Cre	CRE	CLP_Cre	1.7391728066723	1.7391728066723	26.5249067913904	4.0795607941261	2.98419245864782	0	4.93634123496405	13.236618796836	2.71322994308749	5.21751842001691	0
CMP_CLP_Cre_CGAACATAGGGAACGG	3.74937526265417	-4.38437055754498	6	CLP_Cre	CRE	CLP_Cre	0	3.32516778062377	9.91403674924749	11.561620485643	1.17360800391308	0	24.3477933890396	8.17832167387219	1.17360800391308	4.38855526361694	0
CMP_CLP_Cre_CGAACATAGTGTCCAT	-0.238150841200014	8.73858953309222	4	CLP_Cre	CRE	CLP_Cre	0	1.68890499550086	54.612834234748	5.72644436666163	2.03081894043222	0	8.07909579558423	13.3837610317705	2.86510015908572	1.90881478888721	0
CMP_CLP_Cre_CGAACATGTCTCATCC	3.40671841183935	-0.0757693644149672	5	CLP_Cre	CRE	CLP_Cre	2.9387384142786	2.74976184531007	30.019150623879	2.89700813194303	0.965669377314345	0	13.6375003584021	14.7571307458052	2.74976184531007	2.73716417367771	0.965669377314345
CMP_CLP_Cre_CGAACATTCTAACTTC	4.8486682561997	-0.246927417395867	5	CLP_Cre	CRE	CLP_Cre	0	2.71191650674158	14.7768207335018	4.70396418533274	1.4168293233109	0	13.5642540317081	13.9803927839963	3.5657017386646	2.35762216037744	0
CMP_CLP_Cre_CGAATGTAGCTCAACT	-3.40310080965724	-6.21378778624371	2	CLP_Cre	CRE	CLP_Cre	0	0	6.37864509989153	6.1884629113327	2.16836019348413	0	9.82546778270878	18.2347916244614	3.68184652071722	3.44408921346243	0
CMP_CLP_Cre_CGAATGTCAAAGGAAG	-2.71683391054835	0.690377779723846	4	CLP_Cre	CRE	CLP_Cre	2.63122321478955	1.44047182615621	25.2400297290194	5.45565801367416	2.00759309375898	1.44047182615621	2.83986403836089	18.3943875178716	3.4013370217133	4.32141547846862	0
CMP_CLP_Cre_CGAATGTCACATTCGA	1.19087032357488	4.54245162797137	3	CLP_Cre	CRE	CLP_Cre	0.716916520608098	0.716916520608098	57.0494601304143	2.86766608243239	2.12067431022148	0	5.82891375870498	16.9363881566966	2.7519723009537	1.84709734777216	0.716916520608098
CMP_CLP_Cre_CGAATGTCATGCCACG	3.57204739133153	2.70512224030658	5	CLP_Cre	CRE	CLP_Cre	1.31650887915947	2.21823848379453	54.6926833080844	6.93730470918312	2.17736626933231	0	4.26138794684107	21.9257787192775	3.96797097897922	2.63301775831894	2.91830106401367
CMP_CLP_Cre_CGAATGTTCATTGCCC	4.98328129330907	1.0237163383977	5	CLP_Cre	CRE	CLP_Cre	0	1.45565972513391	47.6933919736153	6.31130440467769	1.45565972513391	0	3.10760996773239	19.0852133606985	3.70001056666459	0.972162614637981	2.42782233977189
CMP_CLP_Cre_CGACCTTAGAAGGCCT	4.0901323942307	-3.34722828078107	6	CLP_Cre	CRE	CLP_Cre	1.31133619292653	2.3503225269107	12.5541440504983	7.63957316080328	1.31133619292653	0.856780440837952	16.1647480027725	11.2606280784593	2.67797895453845	3.02489707460243	0
CMP_CLP_Cre_CGACCTTAGATATGCA	6.40009228268896	-4.79565548109845	6	CLP_Cre	CRE	CLP_Cre	0	3.23514631970531	13.5734037168233	6.49205990275244	0	0	39.6547115125634	5.44744520671181	2.2122988870065	3.24602995137622	0
CMP_CLP_Cre_CGACCTTCACTTCGAA	6.26037327328954	-4.64043831038312	6	CLP_Cre	CRE	CLP_Cre	0	1.53535796286658	15.9327859318597	10.7475057400661	0	0	51.3684014012719	4.60607388859975	1.53535796286658	4.01432716657511	1.53535796286658
CMP_CLP_Cre_CGACCTTCATCACCCT	5.14174429456029	-0.326609827159203	5	CLP_Cre	CRE	CLP_Cre	1.22338028068343	2.10364260136278	19.2696413322661	6.6509157440909	1.22338028068343	1.22338028068343	11.5756953209419	17.542748854697	3.21833838135881	2.10364260136278	0
CMP_CLP_Cre_CGACCTTGTGGTGTAG	-4.00631507357325	-6.31952737974957	2	CLP_Cre	CRE	CLP_Cre	1.83291754172156	1.83291754172156	9.77438249906317	3.66583508344312	2.81877445741025	0	8.59017697656087	7.54262270105966	1.83291754172156	0	0
CMP_CLP_Cre_CGACCTTTCAGAAATG	0.150777140057425	-0.669024698017396	3	CLP_Cre	CRE	CLP_Cre	1.55465070914265	1.05316727924473	12.5878069314879	3.1595018377342	1.05316727924473	0	17.0226687528132	4.49491026402979	0	0	0
CMP_CLP_Cre_CGACCTTTCCGAATGT	5.43139616528783	0.861932106734954	5	CLP_Cre	CRE	CLP_Cre	3.87536982666899	2.37635818765399	15.1350095833179	9.33857477672264	1.44814372283222	0.966072467765882	8.57567963964092	19.7697817687312	4.73463398760679	4.44929522406515	0
CMP_CLP_Cre_CGACCTTTCTCGTTTA	0.798684456742148	-4.77801107573346	0	CLP_Cre	CRE	CLP_Cre	1.96448062371802	1.62678102714278	9.67038544439057	6.06751189069503	0	0	15.7199373349836	9.65872256053562	2.41758022352537	3.07756631531477	0
CMP_CLP_Cre_CGACTTCCACCACCAG	5.94813171902929	0.787777848960601	5	CLP_Cre	CRE	CLP_Cre	0	2.79714570836609	14.6435800481005	5.86783183539634	2.48379796194282	0.997267398218852	4.96759592388565	21.0469071842554	3.69758821466632	2.99180219465656	0.997267398218852
CMP_CLP_Cre_CGACTTCCATTTCACT	4.80082623044286	0.811256654979431	5	CLP_Cre	CRE	CLP_Cre	1.50018102361093	2.07505705266836	37.5354810645745	4.85361502434091	1.82837272388991	0	7.26751947535216	20.6928398460097	3.36245667401448	4.54554024007314	1.00841410015033
CMP_CLP_Cre_CGACTTCGTATGGTTC	5.35552326718603	0.0158132765905489	5	CLP_Cre	CRE	CLP_Cre	0	3.14937261910123	22.1929005625963	9.09783057961371	1.33241313445631	0	10.2356896744044	19.6136583956274	3.14937261910123	3.5699834024219	0
CMP_CLP_Cre_CGACTTCGTCTCCACT	-4.91411956270899	-6.38155197310284	2	CLP_Cre	CRE	CLP_Cre	1.86080059627647	2.47298278394242	13.0256041739353	5.58240178882941	0	0	3.72160119255294	1.86080059627647	0	1.86080059627647	0
CMP_CLP_Cre_CGACTTCGTTGACGTT	6.05890957394872	-4.99661325621442	6	CLP_Cre	CRE	CLP_Cre	0	2.72787285663821	11.2947326295527	12.1460505958566	0	1.11281131018277	43.7672691481563	6.65471635260043	1.11281131018277	1.62645270411167	1.11281131018277
CMP_CLP_Cre_CGACTTCGTTGAGGTG	2.30063907185827	2.67479635071918	3	CLP_Cre	CRE	CLP_Cre	1.86217722080732	2.11025164825928	22.6323894910472	2.06820392562211	2.47447541666045	0	4.42778984603562	6.71364684982719	3.65062552499269	1.03410196281105	1.03410196281105
CMP_CLP_Cre_CGACTTCGTTTGACTG	-3.22672279795374	-6.26728510069684	2	CLP_Cre	CRE	CLP_Cre	1.9940439978935	3.48816645657263	1.9940439978935	2.61669159440174	0	0	6.98559534271185	17.4361029838818	3.48816645657263	0	1.9940439978935
CMP_CLP_Cre_CGAGAAGAGACAGGCT	-4.42614682635035	-6.298300496815	2	CLP_Cre	CRE	CLP_Cre	1.97402936112055	3.64277708809185	14.0879590853353	5.92208808336165	1.97402936112055	0	5.92208808336165	17.998604797328	2.59519918635871	0	1.97402936112055
CMP_CLP_Cre_CGAGAAGAGGGTCGAT	5.98475472012792	-3.27235793280438	6	CLP_Cre	CRE	CLP_Cre	0	1.49586677349517	42.9160452836466	4.01955260807768	2.57423016653601	0	41.6049978720602	6.07987324407001	1.00488815201942	2.99173354699033	0
CMP_CLP_Cre_CGAGAAGCAATCCAAC	6.31858603040014	-5.2465598504527	6	CLP_Cre	CRE	CLP_Cre	1.65443392472602	1.65443392472602	9.94778114468235	5.6812408191349	0	0	23.1828005315884	6.94616199253008	1.9940439978935	1.9940439978935	1.13624816382698
CMP_CLP_Cre_CGAGAAGCACGCTTTC	3.86347738782201	-2.41828154730634	6	CLP_Cre	CRE	CLP_Cre	1.47772199822313	2.30470283096082	22.6803232085192	6.85836313980685	0.75501807366795	0	14.4049589649077	8.55174991818731	2.82061071550445	4.12062877427387	0
CMP_CLP_Cre_CGAGAAGCATCCCATC	3.51784006634984	1.57024312806293	5	CLP_Cre	CRE	CLP_Cre	3.29307534703029	2.33536153480269	37.4223655924396	6.10341518691993	2.12517090142393	0	7.67815686042164	13.2266131123288	3.43635950251573	2.83665967864782	1.12299374635269
CMP_CLP_Cre_CGAGAAGTCGTCTGCT	5.59828297177587	0.21097812843486	5	CLP_Cre	CRE	CLP_Cre	1.27350078737583	2.42421501165843	14.7119514349935	6.52853533582332	1.27350078737583	1.81591216229099	2.54700157475167	22.1867357115232	3.28591379312395	3.08941294966682	2.54700157475167
CMP_CLP_Cre_CGAGCACAGACAAAGG	2.43700043240819	-3.83261274504498	6	CLP_Cre	CRE	CLP_Cre	0.767605595202427	2.96906059386812	16.2103345873346	7.10508626338526	1.91294492144684	0	19.9217439175395	3.96807073263016	0	1.49600115062546	0
CMP_CLP_Cre_CGAGCACAGGATGTAT	-1.67856522520747	5.70182348084613	4	CLP_Cre	CRE	CLP_Cre	1.78281575463753	2.29292241368171	79.923308482448	5.21820706547262	2.98071296998609	0.687790556304381	11.4094362838023	16.6146176701424	3.42359343437733	1.09146372764634	1.09146372764634
CMP_CLP_Cre_CGAGCACCAATCAGAA	-0.804180285536905	-5.86912178206281	4	CLP_Cre	CRE	CLP_Cre	1.66512360354456	3.11047215419387	15.9831054600356	6.24604246783404	2.00545720591988	0	11.3468552195957	6.92485002552911	2.00545720591988	1.14522971607237	0
CMP_CLP_Cre_CGAGCACGTCCAGTAT	3.84453455487523	1.05960787129565	5	CLP_Cre	CRE	CLP_Cre	2.4721877905935	2.26992471865201	34.1786157182886	3.98235504277436	1.67510131595035	0	8.03805903571203	14.674037457238	3.69022916120478	1.15362686341201	1.15362686341201
CMP_CLP_Cre_CGAGCACGTTCGCGAC	1.43077341595922	-3.76529144453839	0	CLP_Cre	CRE	CLP_Cre	0	2.84916734086597	17.1537228399059	9.44345995913704	1.62301497568811	0	13.6829969145984	4.19405858376544	0	3.33704404773966	0
CMP_CLP_Cre_CGAGCCAAGACCTTTG	0.56062553206716	0.943511613132202	3	CLP_Cre	CRE	CLP_Cre	1.73301070682149	1.73301070682149	27.0765173624737	3.08860132482479	1.73301070682149	0	7.21646621310612	6.10263638882872	2.62528942098956	1.2026211693412	0
CMP_CLP_Cre_CGAGCCAGTGTGACCC	0.364604243433814	-4.96734785246686	0	CLP_Cre	CRE	CLP_Cre	2.66706444421567	3.45992456949303	7.16632437945955	7.25313568252855	0.8500501557026	0	7.5072912692818	5.46622406805435	1.6132890083362	2.46113581658714	0.8500501557026
CMP_CLP_Cre_CGAGCCATCAACACCA	6.46098724881444	0.232562281610214	5	CLP_Cre	CRE	CLP_Cre	0	2.18592701675054	7.99637934404008	7.35104232244665	2.18592701675054	0	6.98375462317458	20.3930900826143	3.20666892143315	0	2.18592701675054
CMP_CLP_Cre_CGAGCCATCGGTCCGA	5.2628938345078	0.972578891040527	5	CLP_Cre	CRE	CLP_Cre	0.842601771469063	1.29330230698421	39.6500364169358	4.36670373202152	0.842601771469063	0.842601771469063	10.9512252307809	17.1949444778552	4.05808270457412	2.87232869376748	0.842601771469063
CMP_CLP_Cre_CGAGCCATCTGCGGCA	0.703308263218741	-3.27908157515363	0	CLP_Cre	CRE	CLP_Cre	1.25553773956706	3.58729382103797	15.5273413829838	8.06592331512942	2.50909208768256	0.813089036528706	10.890620651406	5.76343162524893	1.25553773956706	2.40142546527271	0
CMP_CLP_Cre_CGAGCCATCTTTAGTC	3.34674397984777	-4.70342945265607	2	CLP_Cre	CRE	CLP_Cre	0	2.13216468549595	14.9632886288145	0	1.78429860398032	0	12.6606070855904	6.98859695628756	1.24637135522961	0	0
CMP_CLP_Cre_CGATCGGAGGTGTTAA	4.70191303769384	1.6490643103139	5	CLP_Cre	CRE	CLP_Cre	0	1.99899325293938	42.5624569111022	5.72245598130722	2.70922114884124	0	5.59290663482999	19.1548731599397	3.54106105484843	3.18837262912499	0
CMP_CLP_Cre_CGATCGGCAGCTGTTA	1.41569689790044	-3.88061570334271	0	CLP_Cre	CRE	CLP_Cre	1.26824385451944	2.79285864533378	10.3179221226422	5.00546238041944	1.80979736216756	0.822991557126856	7.40369515386902	6.28918847903722	1.57524121632272	4.25039045583063	0
CMP_CLP_Cre_CGATCGGCATAGTAAG	3.29894534627233	2.31478954148456	5	CLP_Cre	CRE	CLP_Cre	1.32831952739886	1.32831952739886	41.3670214695566	3.98495858219657	2.23260076775651	0	3.20769137684769	15.2406309686572	3.81540453400141	1.87937184944883	0
CMP_CLP_Cre_CGATCGGCATGCTGGC	3.90688578168188	-0.937719992874421	5	CLP_Cre	CRE	CLP_Cre	1.25553773956706	0.813089036528706	10.1995171413828	2.37430005942848	1.79499595451876	0	11.8452686401335	11.9156461193851	3.10605036340596	1.62617807305741	0
CMP_CLP_Cre_CGATCGGGTACCAGTT	4.82376209775243	1.12941957307025	5	CLP_Cre	CRE	CLP_Cre	1.52796870963328	0	39.5106758606907	3.05593741926657	2.10627953066569	0	6.69018565956554	19.0117362878459	4.00973180226315	3.05593741926657	1.52796870963328
CMP_CLP_Cre_CGATCGGGTCGTGGCT	-2.02368684729304	-5.0938908975108	2	CLP_Cre	CRE	CLP_Cre	1.98749471708216	2.81798462335439	7.67859251504396	6.25581806555351	1.98749471708216	0	2.8455488989809	8.44551307972274	2.99030193881039	2.8455488989809	0
CMP_CLP_Cre_CGATCGGTCCTTTCGG	2.62284962216649	-2.69278239416913	15	CLP_Cre	CRE	CLP_Cre	0	3.81179326189807	8.88347500309854	3.08914011658238	1.54457005829119	0	5.57885763532215	5.21402253069487	1.54457005829119	3.08914011658238	0
CMP_CLP_Cre_CGATGGCAGCGCTCCA	-0.67658492048945	3.53781820130511	6	CLP_Cre	CRE	CLP_Cre	0	0.862238715566779	48.477429522817	3.99008440344851	1.48639818341395	0	37.0367335836589	4.44107812183648	0.521307614646955	0	0
CMP_CLP_Cre_CGATGGCCAAGTAGTA	1.82891551533971	-4.04956816840009	0	CLP_Cre	CRE	CLP_Cre	2.96498586584947	2.73778799921989	15.9804012033703	7.61081417469065	1.28861967476224	0	13.5004605480578	9.40425961284873	3.02310525994708	3.85758821009729	0
CMP_CLP_Cre_CGATGGCCAATGGAGC	-2.1172284694549	5.81966520142718	4	CLP_Cre	CRE	CLP_Cre	0	1.22694698097595	85.6233413176795	8.25118116605722	2.75651896213894	0.790908985793254	5.54733157584174	20.6227624213137	4.4381172823142	1.22694698097595	2.94869322716291
CMP_CLP_Cre_CGATGGCCAGACGCCT	4.44908348599706	-0.700909010647095	5	CLP_Cre	CRE	CLP_Cre	1.40371918852262	2.58635254369852	7.93833549905647	0	1.40371918852262	0	8.97127992631687	11.292888095493	2.323458744966	2.323458744966	0
CMP_CLP_Cre_CGATGGCCATGCGCAC	3.05589190999303	2.94315505814716	5	CLP_Cre	CRE	CLP_Cre	0	1.55962656328821	51.6014159484441	2.87805046163757	1.25410387067635	0	7.71847591568018	21.3217141025825	3.51336622712824	0.811973295480611	3.62570372944517
CMP_CLP_Cre_CGATGGCGTCGATTGT	5.74339310208593	1.40113914799853	5	CLP_Cre	CRE	CLP_Cre	1.29119512952856	0.840948632708545	26.9315385824666	9.19687887987376	1.60053766296384	0	5.44640557309378	23.2390554189226	4.22313106585511	1.29119512952856	3.28243492838093
CMP_CLP_Cre_CGATGGCGTCGTCTTC	5.20577160397802	-0.363803647039689	5	CLP_Cre	CRE	CLP_Cre	3.1678353430215	1.80119646911547	10.7186525625549	8.99468104953628	3.06205373488414	1.80119646911547	12.1346861900827	18.0406804520965	4.40562401603787	3.66904304785219	0
CMP_CLP_Cre_CGATGGCGTTATCGGT	6.7153035787705	0.498748846770965	5	CLP_Cre	CRE	CLP_Cre	1.105594057093	0	10.9747788079182	6.55240257954626	0	0	5.89138566647361	23.729369769788	4.35412480570039	1.105594057093	1.95487778790561
CMP_CLP_Cre_CGATGGCTCCGCAAGC	4.31608072797094	-3.96331071066693	6	CLP_Cre	CRE	CLP_Cre	1.35087986957324	1.35087986957324	12.4895645499277	11.3813593494214	0.888060184573773	0.888060184573773	34.6722633269946	5.21423167685673	0	2.79339267105585	0.888060184573773
CMP_CLP_Cre_CGATGGCTCGAGCCCA	5.5569988874558	1.57786215138599	5	CLP_Cre	CRE	CLP_Cre	1.17872423163783	0	25.0334135955626	2.50561777869244	2.88355414689311	0	5.17594075637999	23.426404045715	3.96566188162012	0	4.84877313309263
CMP_CLP_Cre_CGATGTAGTATCACCA	0.641459324753623	-4.75185751128033	0	CLP_Cre	CRE	CLP_Cre	2.51178068958086	3.29175326676724	8.66210081898879	6.25596568981589	1.44367748901215	0	10.7438818712465	5.1357809778312	1.92491528032149	4.6133776793794	0
CMP_CLP_Cre_CGATGTAGTCCAAGTT	-0.970394692027231	4.06779933762714	6	CLP_Cre	CRE	CLP_Cre	0	1.69435388865309	62.380127930889	4.78797166787997	1.54811695818711	0	39.763171108028	4.94054855942955	1.16986695003651	0	0.55418468157792
CMP_CLP_Cre_CGATGTATCTAACTCT	7.35984007397924	0.335000403644287	5	CLP_Cre	CRE	CLP_Cre	0	0	2.67793771330884	2.16987012672131	0	0	5.94181916499877	20.3057254791933	3.69349262152729	2.16987012672131	4.00988154697341
CMP_CLP_Cre_CGATTGAAGGAGCGAG	0.0935757396582169	-2.61864589857892	0	CLP_Cre	CRE	CLP_Cre	0	2.28710855115735	18.3040627458169	5.06240263198044	1.51261207646434	1.01858923952589	10.7317747060146	3.54979055551611	1.01858923952589	3.47094783957329	0
CMP_CLP_Cre_CGATTGAAGTGCCAGA	7.2726184515122	-6.03634046721295	6	CLP_Cre	CRE	CLP_Cre	1.12558914024867	2.23303437878196	11.162571763569	12.4714868376188	0	1.12558914024867	22.4674077819499	10.9325779965425	2.23303437878196	1.12558914024867	0
CMP_CLP_Cre_CGATTGACACACCGCA	4.17455402890478	-3.82736634421185	6	CLP_Cre	CRE	CLP_Cre	0.946351373182774	3.77413698211341	10.4266811088799	6.15548792665539	1.42373106074152	0	25.4663043095952	7.43311280170929	0	1.42373106074152	0
CMP_CLP_Cre_CGATTGACAGATTGCT	3.81255618611608	2.24987483811542	5	CLP_Cre	CRE	CLP_Cre	3.14213735532804	2.7580375675696	45.3833324246075	5.00268009696341	1.69206070452363	0	6.66200247691308	19.63022708553	3.00565920790815	3.65634326900493	0.907002417845982
CMP_CLP_Cre_CGATTGAGTACTTAGC	5.00481621304784	0.539029904128753	5	CLP_Cre	CRE	CLP_Cre	1.54023555105427	2.75128570305625	31.3684888666555	1.54023555105427	1.54023555105427	0	19.4609089851575	17.5625404490392	3.72140909741159	1.54023555105427	2.12002890457067
CMP_CLP_Cre_CGATTGAGTTGTCGCG	3.64695636311803	-0.669701031921662	5	CLP_Cre	CRE	CLP_Cre	0	3.12141902559798	20.7381189770343	7.05119448852052	0	0	4.94781957118832	10.9373707601568	3.24942335301121	1.97322900629656	0
CMP_CLP_Cre_CGATTGATCTGTCTCG	2.0317212728623	3.75351668191119	5	CLP_Cre	CRE	CLP_Cre	2.20406003084611	3.17944926305056	49.4541751224241	0.766246928399192	1.19493752169291	0	8.48316255967186	18.6451591479168	3.50396210920126	3.51863864428963	0
CMP_CLP_Cre_CGCCAAGAGGAGTTTA	3.41037408391271	-2.39935826468305	5	CLP_Cre	CRE	CLP_Cre	1.94150880873079	3.37942804027514	10.5145625376818	4.59131215555157	1.70054723365468	0	13.4401454626082	15.6177574587749	3.52137519962873	2.76777376134398	0.913211828878447
CMP_CLP_Cre_CGCCAAGCAAGCCGTC	3.78586546460424	-3.5601003091319	6	CLP_Cre	CRE	CLP_Cre	0	3.04397838286928	11.3502764113402	5.39801435502407	1.34950358875602	0	17.7086453853944	7.47675076237543	2.25827090467783	1.90375129004809	0
CMP_CLP_Cre_CGCCAAGCAGCTGTGC	-2.13356789072718	0.735553153278076	4	CLP_Cre	CRE	CLP_Cre	1.96156302596265	2.29131192334913	31.6223950986651	5.02865644105761	2.02866975201862	0	11.2871658510661	7.69321521104328	2.66248447399466	1.61178770323647	0
CMP_CLP_Cre_CGCGGTAAGGACCACA	-1.21100040396418	5.87962175202533	4	CLP_Cre	CRE	CLP_Cre	2.64996674108913	1.63129528423825	69.4451665286724	6.66180096792388	2.51022506130179	0	7.52004412666675	16.7758949590678	3.61556417606796	2.21545305144861	1.78046053677544
CMP_CLP_Cre_CGCGGTAGTCTCATCC	5.07078520337377	1.53504682374164	5	CLP_Cre	CRE	CLP_Cre	1.35931325228878	0	27.9238732754377	9.43539735207889	1.35931325228878	0	6.54865545410243	22.7347196430765	4.07533791434653	3.27432772705121	1.35931325228878
CMP_CLP_Cre_CGCGGTAGTGACCAAG	5.64893642941747	-5.18188642668561	6	CLP_Cre	CRE	CLP_Cre	0	2.67288103789016	7.37428163629031	4.09301412345119	0	1.47485632725806	36.3181641903863	2.67288103789016	0	1.47485632725806	0
CMP_CLP_Cre_CGCGGTAGTTTGACTG	-2.88812025507655	9.45574117493793	4	CLP_Cre	CRE	CLP_Cre	0	0	81.2714624545435	5.09286873496668	1.66286826769363	2.00304990454909	9.83716094786507	18.6571637157908	3.61986559196306	0	1.14333348909102
CMP_CLP_Cre_CGCGGTATCCTTCAAT	6.04362312833105	-4.07807969260053	6	CLP_Cre	CRE	CLP_Cre	1.0284123854335	1.85471346221777	17.5388984352634	5.76625169530253	1.52458668064213	0	41.7399161376723	3.4513383774823	0	3.3793001428599	0
CMP_CLP_Cre_CGCGTTTCAAGAAGAG	5.52268902341161	-5.44218229460553	6	CLP_Cre	CRE	CLP_Cre	0	2.46967523903368	6.109615205708	6.109615205708	2.1056458570691	0	27.3182218857764	7.63701900713499	1.527403801427	1.527403801427	0
CMP_CLP_Cre_CGCGTTTGTGCACGAA	3.39934245625768	1.97443366837665	5	CLP_Cre	CRE	CLP_Cre	1.05219581949979	1.05219581949979	41.3055855478358	3.70319392412766	2.39193262307196	0	8.83402384931842	12.0646358684964	3.53635362855081	1.05219581949979	0.658538369805081
CMP_CLP_Cre_CGCGTTTTCTGAAAGA	7.20452705899511	0.335569031955444	5	CLP_Cre	CRE	CLP_Cre	0	1.0631147345082	16.1121584885008	7.60483501410909	0	0	6.04208714615871	25.7669692302298	4.12150581785147	0	1.90003461117087
CMP_CLP_Cre_CGCTATCAGACAAGCC	6.87683311978612	0.476655908347808	5	CLP_Cre	CRE	CLP_Cre	0	0	25.4447699215137	9.77535379502517	1.52768619352488	0	9.1321623668191	23.6110339930997	3.70579899997254	1.52768619352488	2.06191690037507
CMP_CLP_Cre_CGCTATCAGGTGGGTT	4.09221760312353	-3.69838093924359	6	CLP_Cre	CRE	CLP_Cre	2.0425062935901	2.5000563527048	16.452885589026	10.1520726413069	1.17453454950401	0	28.3630885505045	7.03152391809942	1.17453454950401	0.750622400992121	0.750622400992121
CMP_CLP_Cre_CGCTGGACAAAGTGCG	4.10767189542089	-3.75455331015424	6	CLP_Cre	CRE	CLP_Cre	3.33019545499352	0	11.1752472779561	1.07314313651703	2.14628627303405	0	19.0778586777885	10.5580266859961	1.07314313651703	2.14628627303405	0
CMP_CLP_Cre_CGCTGGACAGCTCGAC	4.75527779141698	-4.33545278715924	6	CLP_Cre	CRE	CLP_Cre	1.50466099760988	2.27794064036481	6.56505314060793	9.02845306862442	2.02415685719922	0	30.9788345233847	5.6905803330761	1.83321173793844	3.29001906896442	0
CMP_CLP_Cre_CGCTGGAGTCAGAATA	6.06738773862157	-5.60497640776471	6	CLP_Cre	CRE	CLP_Cre	0	3.10049345800505	3.68180610546641	1.8409030527332	0	0	38.5465632115115	3.77086985186488	0	0	0
CMP_CLP_Cre_CGCTGGAGTGGCGAAT	2.09946362057958	8.05593324494525	1	CLP_Cre	CRE	CLP_Cre	3.02607160556192	2.70881586932517	48.982516687024	7.36466359103442	3.48677718188028	0	5.74523218257132	10.3056634779936	3.21163092449207	1.75189469737956	0.875947348689782
CMP_CLP_Cre_CGCTTCACACAGATTC	-3.44459756334986	-4.53354477095441	2	CLP_Cre	CRE	CLP_Cre	0	0	6.66206567228154	7.21374155871947	1.88408902089424	0	21.3728958826171	4.3822996363086	0	2.66482626891261	0
CMP_CLP_Cre_CGCTTCAGTGAACCTT	-2.5521307798263	9.29306531739398	4	CLP_Cre	CRE	CLP_Cre	1.93248826900718	2.28848736672225	66.4142874131411	8.80528877384472	1.37456010096751	0	33.8390878165362	11.9334776121978	1.37456010096751	1.37456010096751	2.55048752470993
CMP_CLP_Cre_CGGACACCAAGTCATC	5.62449518719945	1.09655869794055	5	CLP_Cre	CRE	CLP_Cre	0	2.82870714041151	14.2538297241463	6.27519696728262	2.19296925176608	1.29580270219512	5.99922233474652	18.99805494124	3.21427928970676	0	0
CMP_CLP_Cre_CGGACACCACCTTGTC	0.197160401738028	-3.59083651709393	0	CLP_Cre	CRE	CLP_Cre	3.4424934126114	2.78083020368219	8.22885245241265	7.34240026773256	1.98858234946178	0	9.04874945320622	4.9610666579968	2.51359990208595	3.54420629651904	0
CMP_CLP_Cre_CGGACACTCCAGAGGA	4.53303305188451	0.403642245055877	5	CLP_Cre	CRE	CLP_Cre	2.26546235027253	3.00519608164787	20.7020259957777	7.48102503307781	2.16056864413504	0.672693794646323	10.0805655099244	16.5265278883291	3.74381440170055	2.7008428240122	2.01808138393897
CMP_CLP_Cre_CGGACACTCCGCATAA	5.58390633145605	1.35303092789813	5	CLP_Cre	CRE	CLP_Cre	0	2.29101238949794	19.8708423386805	9.20927052050549	1.16976482846486	0	5.54579003628159	18.5046407247082	3.86379731984939	1.16976482846486	1.16976482846486
CMP_CLP_Cre_CGGACGTGTAAATGAC	4.67386166135107	1.4409276325719	5	CLP_Cre	CRE	CLP_Cre	2.21024843404216	1.85816929345232	43.1166041208478	6.90209543229179	1.30995144848084	0	6.78233505017682	20.1117599914756	3.69478472749236	3.47559268418463	1.85816929345232
CMP_CLP_Cre_CGGACGTGTAGCCTAT	-3.68180163820948	6.54859662842914	4	CLP_Cre	CRE	CLP_Cre	3.30597478174233	2.70205597066965	60.7573257658166	5.62076512248262	1.97163083458408	0	17.6774013317005	12.9752567794996	3.30597478174233	2.66367833198452	0
CMP_CLP_Cre_CGGACTGCAATAGAGT	3.9598685888413	-0.908728472469605	5	CLP_Cre	CRE	CLP_Cre	3.36260500190803	2.52360871321606	10.1831349449621	4.36480700468047	0.970428689693086	0	9.61857776346975	11.9701624471995	3.30414334490101	3.83625211876774	0.970428689693086
CMP_CLP_Cre_CGGACTGCACCGTTGG	4.55596891919408	1.97680569482013	5	CLP_Cre	CRE	CLP_Cre	1.05255988776272	1.05255988776272	42.4482525903342	2.60647483876166	3.44021570844107	0	5.92524366037149	21.3005280590148	3.64543723569663	2.93886064520485	2.60647483876166
CMP_CLP_Cre_CGGACTGCATCACAAC	2.01696650067602	1.89273989987537	4	CLP_Cre	CRE	CLP_Cre	1.93784755361845	2.68004864712777	28.7610161314166	5.05871801215744	2.05321324471317	0.614705890111402	7.10688045264483	4.74548037931722	0.614705890111402	0.992594280800216	0
CMP_CLP_Cre_CGGACTGCATGGTCAT	4.27486387769018	1.36491633248492	5	CLP_Cre	CRE	CLP_Cre	2.00142465086929	0.824139514795741	31.1849718668627	4.94483708877444	2.40100346062526	0.824139514795741	6.98569312390874	14.6208025952688	3.736654310837	2.09385403907409	1.64827902959148
CMP_CLP_Cre_CGGACTGGTAGGAGTC	3.73868338147436	3.19031573128863	5	CLP_Cre	CRE	CLP_Cre	1.40766922070462	0	52.8945453563004	6.5771295223855	2.3396693788723	0	6.05176040105802	17.9467781553481	3.58294721584034	1.82508233207935	0
CMP_CLP_Cre_CGGACTGGTGGCAAAC	5.13530699292455	-0.275940097449578	5	CLP_Cre	CRE	CLP_Cre	1.74344089195725	1.21149163673996	9.88973035768674	7.26894982043978	2.08883128202968	0	14.8603248012117	12.7145165955257	2.98910659858185	0	0
CMP_CLP_Cre_CGGACTGTCCGAACGC	-1.51067539175715	-6.19295858549908	0	CLP_Cre	CRE	CLP_Cre	3.52685808234616	3.52685808234616	14.7108883625744	6.93396291184231	0	0	16.9575197883847	9.99139445630782	1.63454315139715	1.63454315139715	0
CMP_CLP_Cre_CGGAGCTAGAGCAATT	-1.98064120730128	-4.69928907561139	2	CLP_Cre	CRE	CLP_Cre	1.48112563220897	2.68044418568667	2.96225126441793	0	0	0	7.97808593867255	3.89647495824132	1.48112563220897	2.05358340983669	1.48112563220897
CMP_CLP_Cre_CGGAGCTAGCCAACAG	5.1956879285935	1.48425055337115	5	CLP_Cre	CRE	CLP_Cre	0	0	36.6183937391599	4.88853978029174	0	0	11.533945072712	22.7993353870808	3.80081374253801	2.18925643930647	1.09462821965324
CMP_CLP_Cre_CGGAGCTAGTCCCACG	-2.00164349993434	-5.06027435469464	2	CLP_Cre	CRE	CLP_Cre	0	2.3285985829744	5.18527345434483	3.45684896956322	1.72842448478161	0	11.5708951050752	6.44295917459981	0	1.72842448478161	0
CMP_CLP_Cre_CGGAGCTGTACCCAAT	3.07044998685155	2.46822191071674	5	CLP_Cre	CRE	CLP_Cre	0.709856092689775	0.709856092689775	37.1048398933865	4.960534650354	1.12082936712781	0.709856092689775	7.19942046351404	11.5637444321693	3.1227027547914	2.10850143483545	0.709856092689775
CMP_CLP_Cre_CGGAGCTGTTAGAACA	6.37259260693822	0.41088075232669	5	CLP_Cre	CRE	CLP_Cre	0	0	14.3708279834179	9.14849020787457	1.11198905886591	0	9.91391443051017	19.6730760337589	3.86972488285909	3.33596717659774	0
CMP_CLP_Cre_CGGAGCTTCCACGTGG	1.93740836659704	-4.23871969389752	0	CLP_Cre	CRE	CLP_Cre	2.42821184457948	1.27666005795582	14.938298228393	10.2132804636466	2.16950406602236	1.27666005795582	11.2342754522862	9.73131276964152	1.81958447016452	1.81958447016452	0
CMP_CLP_Cre_CGGAGTCAGCGTCAAG	6.08305756131444	-5.24882053541974	6	CLP_Cre	CRE	CLP_Cre	0	2.18557653035245	7.99480397304924	5.38349811957214	1.59896079460985	1.59896079460985	31.5888152286984	6.22995876175803	1.59896079460985	0	1.59896079460985
CMP_CLP_Cre_CGGAGTCAGGACCACA	-1.10702027996745	-3.9867098252757	2	CLP_Cre	CRE	CLP_Cre	2.70798798109223	2.33531470296459	5.20363846674073	6.93818462232097	0	0	3.46909231116048	15.52587119891	4.38611881025318	3.46909231116048	1.73454615558024
CMP_CLP_Cre_CGGAGTCGTACATGTC	6.23889700452123	-3.94743537115888	6	CLP_Cre	CRE	CLP_Cre	0	2.45555238706917	36.6083009103159	6.81369652319738	1.71658954868985	0	39.6364907980816	6.02706435219693	0	0.924988151731926	0
CMP_CLP_Cre_CGGAGTCTCGGTCTAA	-0.291364422642847	-3.68617986845807	2	CLP_Cre	CRE	CLP_Cre	0	2.69159272906391	10.4326720016291	1.49038171451844	1.49038171451844	2.06402063486034	11.7380430873326	8.0986063877362	1.49038171451844	0	0
CMP_CLP_Cre_CGGCTAGAGACCCACC	-2.05710955580439	6.5805738050954	4	CLP_Cre	CRE	CLP_Cre	2.30243210729791	1.0295101440722	96.0961183391775	7.32690742780097	3.05184654756455	0	7.82706313788965	19.1527230934956	2.9442779409432	2.80947001438715	1.94998214929144
CMP_CLP_Cre_CGGCTAGAGTACGTAA	7.21735540906225	0.268947162152969	5	CLP_Cre	CRE	CLP_Cre	0	1.77325184657207	5.31975553971621	13.0171991087476	0	0	3.54650369314414	26.8171533727466	4.6874822745388	0	0
CMP_CLP_Cre_CGGCTAGAGTCTTGCA	5.76929441968236	-3.21597432303265	6	CLP_Cre	CRE	CLP_Cre	0	2.42353770341171	38.5311137935726	5.72622133049126	1.18958406687384	0	37.1619463714689	7.23575883397533	2.25021710747673	0	0
CMP_CLP_Cre_CGGCTAGGTCGAGTTT	5.44621006528173	0.551472254516326	5	CLP_Cre	CRE	CLP_Cre	1.08910350069908	0	21.3949757564946	5.44551750349541	1.59801646847874	0	5.65221670499145	19.9605396898186	3.12182280227418	1.08910350069908	1.08910350069908
CMP_CLP_Cre_CGGCTAGGTGAACCTT	5.61759153882299	-0.268780134199418	5	CLP_Cre	CRE	CLP_Cre	1.28096273508925	2.63909447326834	11.5286646158032	7.49205388770244	1.28096273508925	0	20.7688609293498	20.8737386359843	3.867064803477	1.82458284121735	1.28096273508925
CMP_CLP_Cre_CGGCTAGTCATCGATG	6.07239786664281	-3.85095953154401	6	CLP_Cre	CRE	CLP_Cre	0	1.08714518001731	33.0048671986596	1.08714518001731	1.93114242565678	0	46.2735309918106	7.12059717452561	1.08714518001731	2.17429036003462	0
CMP_CLP_Cre_CGGCTAGTCATTTGGG	-2.59631403406825	0.531861611129485	4	CLP_Cre	CRE	CLP_Cre	0	1.31941391853724	16.7353276506579	5.82734122816542	2.22177454674826	0	13.1067286385583	9.78590116665783	2.85918883045948	5.4102879378392	0
CMP_CLP_Cre_CGGGTCAAGACCGGAT	1.82327918092046	4.06587386918231	5	CLP_Cre	CRE	CLP_Cre	1.99536065424053	1.99536065424053	51.6507526434948	4.16976535920824	1.99536065424053	0	8.60176231814321	19.9438969767769	5.13641620439789	2.62585082514752	3.65618520734395
CMP_CLP_Cre_CGGGTCAAGCGTCTAT	0.894228854573111	-3.61842416930035	0	CLP_Cre	CRE	CLP_Cre	2.32546917797061	2.43233308555865	20.3738059474269	5.80008261113833	1.53459272765167	0	8.92690325161423	10.6313759391808	1.19630442818331	2.06984684801876	0
CMP_CLP_Cre_CGGGTCAAGTGGGATC	7.2011229185227	-5.9873931329234	6	CLP_Cre	CRE	CLP_Cre	0	0	9.81976832124624	1.96395366424925	0	1.96395366424925	32.8259605095274	5.89186099274774	1.96395366424925	0	1.96395366424925
CMP_CLP_Cre_CGGGTCACACAGGCCT	-0.0571800308462577	-4.17169737028912	0	CLP_Cre	CRE	CLP_Cre	2.7609471472243	2.59119266296677	14.5891055497011	2.48781102932261	1.78141811543332	0	6.65583761601968	9.3504119126306	2.59119266296677	1.24390551466131	1.24390551466131
CMP_CLP_Cre_CGGTTAAAGCCGCCTA	4.59171167889867	0.0150076527611841	5	CLP_Cre	CRE	CLP_Cre	0	0	16.4361823492252	4.26390745218389	1.06597686304597	0	14.0561645856064	16.8497037777999	3.95889133275413	0	1.06597686304597
CMP_CLP_Cre_CGGTTAAAGCGATAGC	4.92734352628026	-0.358360223053254	5	CLP_Cre	CRE	CLP_Cre	1.53264821258119	2.11152699010385	14.7814624825218	7.08004220335056	0	0	6.00355259533345	18.7004754211273	3.04296533051342	5.37424486836487	1.03503738208674
CMP_CLP_Cre_CGGTTAACAATCGGTT	1.14314261952672	-4.81498836684064	0	CLP_Cre	CRE	CLP_Cre	2.51359990208595	2.69943819245512	11.4921414602938	3.77714503293099	1.98858234946178	0	12.5671844950187	4.24247433713107	2.6108298331905	3.40687307186678	0.815822251970285
CMP_CLP_Cre_CGGTTAAGTTTGGGCC	5.49572865048681	1.5368589241521	5	CLP_Cre	CRE	CLP_Cre	0	0.860070167542042	34.8315888570116	6.671194297784	2.63102104150404	0	6.38835572633308	23.8946782538085	3.73528094627233	1.31551052075202	2.17558068829406
CMP_CLP_Cre_CGGTTAATCCGTACAA	7.30328814069066	0.358411349775039	5	CLP_Cre	CRE	CLP_Cre	0	2.19438517880036	2.5939208798029	2.5939208798029	2.5939208798029	0	5.59391250508833	24.489416975526	3.71045522154263	0	4.43705781496016
CMP_CLP_Cre_CGTAGCGAGCGTTTAC	3.50694004575048	2.62977243256732	5	CLP_Cre	CRE	CLP_Cre	1.93358355489296	2.28963816247542	40.2134468063798	6.11685166075365	2.0614920717244	0	7.38932748257317	14.8776558140109	3.79258877980638	4.11165975222014	0
CMP_CLP_Cre_CGTAGCGCATCTCGCT	4.71520010510717	-1.74209844279126	5	CLP_Cre	CRE	CLP_Cre	2.11317738289174	3.55385047398893	13.3811825541595	1.23105191191143	0	0	24.7725526709813	12.9832495789318	4.24652024657814	0	0
CMP_CLP_Cre_CGTAGCGGTAGCTAAA	2.26759854832921	-0.987443796871461	10	CLP_Cre	CRE	CLP_Cre	1.66756079844358	0	3.92916266293965	5.00268239533074	2.26160186449607	0	0	20.7154976141651	5.45157453946062	0	0
CMP_CLP_Cre_CGTAGCGGTATGAAAC	5.88525024930273	-4.64881586241559	6	CLP_Cre	CRE	CLP_Cre	0	2.43385318918636	10.5129880952897	4.1114741625252	1.37932257409631	0	52.0820169377774	7.13644131086651	0.910717196142963	1.82143439228593	0
CMP_CLP_Cre_CGTAGCGGTGGCAAAC	3.03760425130163	-4.7784144799693	6	CLP_Cre	CRE	CLP_Cre	1.99733992184537	3.27630313390433	8.58862927881781	4.29431463940891	2.62022784104085	0	15.622258748297	1.4314382131363	1.4314382131363	4.86021634811797	0
CMP_CLP_Cre_CGTCACTCAATGTTGC	6.86493174115453	0.219391353847228	5	CLP_Cre	CRE	CLP_Cre	1.90302264398954	1.34886946675803	10.5503926217692	2.69773893351605	1.90302264398954	0	0	24.4420471355873	4.82652583508607	3.25189211074757	4.60076157750559
CMP_CLP_Cre_CGTCACTCATGACATC	5.18240753690038	1.25557268452808	5	CLP_Cre	CRE	CLP_Cre	0	1.28340925549426	43.2313937048758	2.56681851098852	1.28340925549426	0	8.33150584208608	13.8255395915522	0	0	0
CMP_CLP_Cre_CGTCACTCATGTTGAC	3.54080192128454	-7.90725397276715	12	CLP_Cre	CRE	CLP_Cre	0	1.72595279523905	19.6753512078907	7.70908559945628	1.19662656084344	1.19662656084344	12.4955918428301	21.1738744512171	3.63608422425833	2.39325312168689	2.39325312168689
CMP_CLP_Cre_CGTCACTGTACCAGTT	3.70187393704687	-2.98938345122174	6	CLP_Cre	CRE	CLP_Cre	1.87515212172843	2.8659329630208	13.5272782151074	6.98531259153809	1.54355607580713	0	16.7548040282343	7.70861828253498	1.04401660634931	2.91916872807774	0
CMP_CLP_Cre_CGTCACTGTGGTGTAG	3.50954429189001	-3.61296462225751	6	CLP_Cre	CRE	CLP_Cre	1.96532452559165	2.90055526273916	7.89272769148738	8.08557050653457	1.23979101564195	0	12.6999348462886	8.71268509326428	1.23979101564195	2.57746456614301	0
CMP_CLP_Cre_CGTCACTTCTCAAGTG	-0.376683137023111	-2.93918275046185	0	CLP_Cre	CRE	CLP_Cre	2.35824980158252	2.35824980158252	10.4957295960795	5.24786479803977	1.43289414383495	0	6.91612353978452	4.86478154060928	1.99899325293938	4.26573512868492	0
CMP_CLP_Cre_CGTCAGGAGATCCGAG	-3.58684857805934	-5.93234752821759	2	CLP_Cre	CRE	CLP_Cre	0	2.60927339562497	12.9780081097896	3.29592873223271	1.64796436611636	0	9.42377618643083	14.5480613625872	3.54301890683423	0	0
CMP_CLP_Cre_CGTCAGGCAAATACAG	1.969988980687	-3.68705152678326	6	CLP_Cre	CRE	CLP_Cre	0.902360628211021	2.99824961820801	10.7093102784358	6.31652439747714	1.36885119897455	0.902360628211021	10.5729374483615	3.73067133822158	0.902360628211021	4.08633774368627	0
CMP_CLP_Cre_CGTCAGGCACTGTCGG	3.82657186070714	-3.50637387442426	6	CLP_Cre	CRE	CLP_Cre	0.780577354131418	2.09141861273518	20.6895093559301	6.02110885733846	1.74587754983597	0	27.3810837054868	7.41318575270489	1.21356590970454	0	1.56115470826284
CMP_CLP_Cre_CGTCAGGGTCTCTCTG	5.1171008733872	0.812943526031219	5	CLP_Cre	CRE	CLP_Cre	0.974211095169248	1.45818540351962	25.7519089592753	3.89684438067699	1.45818540351962	0	11.1465864350464	17.9997739532324	5.17835222947573	0.974211095169248	0.974211095169248
CMP_CLP_Cre_CGTCAGGTCGGCCGAT	2.23255030194555	1.61817062688037	3	CLP_Cre	CRE	CLP_Cre	1.66044776584634	1.66044776584634	38.7910318849472	7.70696166609149	1.14129915308153	0	9.13039322465223	11.3552846244725	2.25374485299168	1.14129915308153	0
CMP_CLP_Cre_CGTCAGGTCTCAACTT	-0.696750721537729	4.38763452363177	6	CLP_Cre	CRE	CLP_Cre	2.20766622791219	1.21809037437486	63.5931624563685	6.22797308014734	1.75118940310196	0.389434047249301	35.40026352555	3.6849746200169	0.389434047249301	1.33800634943716	0
CMP_CLP_Cre_CGTCCATAGGGTATCG	5.4316703466538	-4.46206401991681	6	CLP_Cre	CRE	CLP_Cre	0.884706269639675	1.66142645647484	13.647636497922	8.13261391873107	0	1.90047801553748	37.4499641420454	7.17462835799797	0	0.884706269639675	0
CMP_CLP_Cre_CGTCCATCAGCTCGAC	0.904914536869864	2.47636605096027	3	CLP_Cre	CRE	CLP_Cre	0.937708645823811	1.20332763549086	44.4921646563911	5.90014403378665	1.73384199000802	0	18.9616672492803	6.56384869530883	1.41299583723881	2.52394052374331	1.14992192632544
CMP_CLP_Cre_CGTCCATCAGCTGCTG	3.72618214169774	1.22795630288287	5	CLP_Cre	CRE	CLP_Cre	2.18222964262555	1.70381803549925	41.5966259359221	5.36841656209044	2.65289771404724	0.753170099738175	9.32095722539946	12.8223417643739	4.04327205733463	2.68420828104522	0
CMP_CLP_Cre_CGTCCATGTACTCAAC	5.94477049390111	-4.77768444228009	6	CLP_Cre	CRE	CLP_Cre	0	2.91665993335313	16.177901013355	10.574615188266	2.44127489383508	0	36.0569432473022	6.86109899076425	2.44127489383508	1.50316416357604	0
CMP_CLP_Cre_CGTCCATTCAGTGCAT	3.45697871724401	1.06561399293109	5	CLP_Cre	CRE	CLP_Cre	3.12431820067282	2.57110060061728	28.5408519703453	4.91393089537243	0	0	7.65701326368944	8.73757345769499	2.57110060061728	2.36688953261732	0
CMP_CLP_Cre_CGTCCATTCCCTGACT	6.06171671429906	-4.56778358626202	6	CLP_Cre	CRE	CLP_Cre	1.3821090037397	2.66895040347049	10.9807126441634	9.55410896025092	1.94112545093198	0.912943848520446	49.4358596243913	2.73883154556134	0.912943848520446	3.99523423002732	0.912943848520446
CMP_CLP_Cre_CGTCCATTCTGATTCT	6.91217724362646	0.0336350877301324	5	CLP_Cre	CRE	CLP_Cre	0	0	2.12390931231874	6.37172793695621	0	0	2.12390931231874	22.6394475012474	3.96169643183666	2.12390931231874	2.12390931231874
CMP_CLP_Cre_CGTCTACCACAACTGT	-1.34002526720728	5.85718274903461	4	CLP_Cre	CRE	CLP_Cre	1.26194543880559	2.15139701618538	78.9901764440007	7.86965905574077	2.38636818927917	0.818079411896209	11.6146282913428	17.6107751872997	3.40523244751546	0.818079411896209	1.80246418702726
CMP_CLP_Cre_CGTCTACGTCAGTGGA	-1.13333781679835	-4.09745096373395	2	CLP_Cre	CRE	CLP_Cre	0	1.85078388857223	3.70156777714446	7.40313555428893	0	1.85078388857223	8.6640532185232	21.0465890031417	4.09455913147515	1.85078388857223	1.85078388857223
CMP_CLP_Cre_CGTGAGCCAAACTGTC	5.00290457288061	-0.561122886417664	5	CLP_Cre	CRE	CLP_Cre	1.78374904051496	0	8.28273729627782	5.84237258582373	0.974827455157447	1.45894511017569	11.129485549148	14.0152598500697	3.6194118909097	0	0
CMP_CLP_Cre_CGTGAGCCAATGACCT	3.90895000973974	2.40514994454547	5	CLP_Cre	CRE	CLP_Cre	0.860227489847511	0.860227489847511	48.5167804792897	10.2805054824129	2.35573606353242	0	7.72407680762282	21.34268510352	3.76756698659087	2.48772043475154	2.72505050739068
CMP_CLP_Cre_CGTGAGCCATTATCTC	0.862661817467551	4.3159344275014	3	CLP_Cre	CRE	CLP_Cre	2.02187420336749	2.33801656675569	53.9175934558576	8.48756871570974	1.73700989997807	0	10.8251545447321	16.0939583934669	2.82809042162548	2.37637189003404	0.660658413853436
CMP_CLP_Cre_CGTGAGCGTAGCTGCC	3.46713034192357	6.32942319703265	1	CLP_Cre	CRE	CLP_Cre	0.851895569635833	0.851895569635833	57.0702361527311	5.56460880219185	2.92099975677707	1.30513095401268	7.11277209023227	19.4267448212821	3.68834167512813	1.30513095401268	0.851895569635833
CMP_CLP_Cre_CGTGAGCGTCCTCCAT	3.75992957631383	-2.76572918104962	6	CLP_Cre	CRE	CLP_Cre	1.57889800543004	3.12739405736462	13.6519853286766	8.8342457743683	1.81365329039744	0	10.805852420204	10.2284638108381	2.62698682644017	2.00364176621639	0
CMP_CLP_Cre_CGTGTAAAGCAAATCA	3.50134030858312	-3.77575849699811	6	CLP_Cre	CRE	CLP_Cre	1.67199320025238	3.34559733930094	17.7284801822222	5.35425548823117	1.67199320025238	0.892375914705195	18.1599054926509	4.07771732305782	0	5.08285186692102	0
CMP_CLP_Cre_CGTGTAAAGGGAAACA	-2.66337688883509	0.414928563358032	4	CLP_Cre	CRE	CLP_Cre	0	1.53023331405927	20.1611399748152	3.06046662811855	2.10881936482397	0	20.7827790133614	2.73935619678166	0	0	0
CMP_CLP_Cre_CGTGTAACAGAGTGTG	-2.34612353762354	-3.68175028967694	2	CLP_Cre	CRE	CLP_Cre	0	1.61586880276439	15.4284433889037	1.61586880276439	1.61586880276439	0	16.1287511900623	11.1218055162538	2.57236595511659	0	0
CMP_CLP_Cre_CGTGTCTAGGTAGCCA	3.18996326009069	2.39347887826129	5	CLP_Cre	CRE	CLP_Cre	2.00286504198279	1.84717530836962	36.7554374185696	5.19343099194935	0.72676379135893	0	6.38868530915037	13.0504368397765	2.83472050334679	3.30070289108748	0.72676379135893
CMP_CLP_Cre_CGTGTCTAGGTGATAT	4.78208223859106	1.29613233399554	5	CLP_Cre	CRE	CLP_Cre	1.28681429363896	2.18196382629048	26.103456494156	5.14725717455584	1.8313749695164	3.11818926315536	8.95441175044544	17.3856357398293	3.20238409320292	4.40500355679432	1.8313749695164
CMP_CLP_Cre_CGTGTCTAGTGTACTC	3.75284139195714	0.61939282012149	5	CLP_Cre	CRE	CLP_Cre	1.2819024525508	2.64030250935148	14.6063496282434	7.04054126478239	0.8336672430599	0.8336672430599	6.94103680568734	11.7974550014782	2.81066286781551	0	0
CMP_CLP_Cre_CGTGTCTGTACAGACG	6.10054890195165	-4.96880458998517	6	CLP_Cre	CRE	CLP_Cre	0	3.04185967486666	12.2055786419267	3.21440333678123	1.60720166839061	0	29.8065805442012	6.43059506807589	0	0	1.60720166839061
CMP_CLP_Cre_CGTGTCTGTCGAGTTT	3.75465146580968	-1.98047815966443	5	CLP_Cre	CRE	CLP_Cre	1.11957684630102	2.86268422615936	5.59788423150511	2.23915369260204	1.11957684630102	0	13.8539004907475	14.0994810040009	3.39751748666583	4.72690472830455	0
CMP_CLP_Cre_CGTGTCTGTCTCTTTA	0.508744933998923	5.26202560258075	3	CLP_Cre	CRE	CLP_Cre	0	2.90491565111829	61.3185683488428	4.59970864980662	0	0	5.71485696178204	17.5687908666834	3.96634279003593	1.67070717650911	0
CMP_CLP_Cre_CGTGTCTGTGAAAGAG	5.16016975919042	-4.47587274718121	6	CLP_Cre	CRE	CLP_Cre	1.52346328132922	1.02748992809504	16.2028178765974	4.93597188917864	2.05497985619008	0	35.229854212888	1.02748992809504	0	1.02748992809504	0
CMP_CLP_Cre_CGTGTCTTCGCTTAGA	2.40022031346593	-1.56476902174786	10	CLP_Cre	CRE	CLP_Cre	2.86051879474648	2.34293638851761	7.18228808363095	9.87745483511075	1.20983792377833	0	5.902671116451	13.0005882538143	3.19987287774259	4.42970397028952	0
CMP_CLP_Cre_CGTTAGAAGTTTGCGT	-4.20003732165064	-6.36544965910748	2	CLP_Cre	CRE	CLP_Cre	0	1.89842446852378	24.3897815664271	0	4.79024554769824	0	7.79234703234712	17.152616731398	4.05618722597274	0	0
CMP_CLP_Cre_CGTTAGACAGGTCCAC	-2.62576278170313	-4.32718586134747	2	CLP_Cre	CRE	CLP_Cre	0	0	15.1913687812286	3.22170607942101	0	0	11.2858765741352	8.67640385137806	1.3873828476682	1.83432323175281	0
CMP_CLP_Cre_CGTTAGAGTATTACCG	1.27801338712011	-3.97073697256879	0	CLP_Cre	CRE	CLP_Cre	2.30958997984526	2.77988441721128	5.99696569025599	2.31310127329744	0.920966104239639	0	10.8722626475723	4.58466687936749	0	3.2305560840849	0
CMP_CLP_Cre_CGTTAGAGTCTGCGGT	4.81409708539281	0.825693138362609	5	CLP_Cre	CRE	CLP_Cre	2.26413668562554	2.12715767699375	30.7504801478332	9.00440074359021	0	0	9.14918555903659	15.7360159637631	3.53396166564774	2.0451482230714	0.80282210083039
CMP_CLP_Cre_CGTTAGATCAAACCGT	-2.83218916376795	9.391321428539	4	CLP_Cre	CRE	CLP_Cre	1.86539945915656	2.4779685171541	46.0237376993284	1.86539945915656	0	0	5.59619837746968	15.5542151851031	3.51901276355263	0	1.86539945915656
CMP_CLP_Cre_CGTTAGATCGGCGCAT	3.91721216717992	0.670297272922241	5	CLP_Cre	CRE	CLP_Cre	0	1.75244973605793	47.1969859401961	1.75244973605793	0	2.35493410078318	9.24802349957302	15.2271686024591	3.53750468262889	1.75244973605793	0
CMP_CLP_Cre_CGTTCTGAGCTAAACA	3.97952953854833	-3.89172076392011	6	CLP_Cre	CRE	CLP_Cre	0.703144980095154	1.62538676190046	22.3396654130947	4.21886988057093	2.10439880514968	0	22.4959423394321	6.70781805700092	0.703144980095154	1.40628996019031	0.703144980095154
CMP_CLP_Cre_CGTTCTGGTAGAGGAA	4.42234531918798	-0.373239002702988	2	CLP_Cre	CRE	CLP_Cre	0	0	8.58919534073367	1.71783906814673	1.71783906814673	0	2.31697579007581	15.1209385495565	3.34761523299085	2.31697579007581	1.71783906814673
CMP_CLP_Cre_CGTTCTGGTCCTAGCG	3.44837276021276	1.84102691006824	5	CLP_Cre	CRE	CLP_Cre	2.61375573973199	3.14147142170454	33.0402180493284	2.15963769464328	0.719879231547759	0	6.83419064858024	9.57443949379991	3.22867793257219	3.28010692976664	0.719879231547759
CMP_CLP_Cre_CGTTCTGGTCTCCCTA	7.18827549496923	0.43129558158084	5	CLP_Cre	CRE	CLP_Cre	0	3.02716547630775	9.80145988230891	7.02734899657386	1.0864941214069	0	3.76786663235314	18.7225953619542	4.02514125450006	1.59487838953934	2.92717416334087
CMP_CLP_Cre_CGTTCTGTCGGCGGTT	1.39198116341863	4.22381044221088	3	CLP_Cre	CRE	CLP_Cre	0	3.04135336519318	51.7310998284975	3.72732156939582	2.43734430211341	0	14.2465513180059	20.2807240829017	3.31702100370616	3.37701993825044	1.46377821376363
CMP_CLP_Cre_CGTTGGGCACAGCCCA	-2.89757140597071	9.4217054922597	4	CLP_Cre	CRE	CLP_Cre	1.40953699762249	0.9349278578729	70.5789631762836	6.87932558039862	1.73007715128453	2.47057172061701	8.26977977236652	15.2039469724282	3.64096761697365	2.34446485549539	1.8698557157458
CMP_CLP_Cre_CGTTGGGCACGTCAGC	6.03059927502904	-4.44726680922345	6	CLP_Cre	CRE	CLP_Cre	1.25312022618914	2.98362829961265	22.803921721026	8.99590520710446	2.50624045237828	0	36.3008279845274	4.9398647354006	0.811208094340772	1.62241618868154	0.811208094340772
CMP_CLP_Cre_CTAACTTAGATATGGT	1.27869407216344	-4.07079862761334	0	CLP_Cre	CRE	CLP_Cre	0.946833860746657	2.81991107693081	10.7451711065943	4.26483128546025	1.42432970322028	0	13.9722661432981	3.78733544298663	0.946833860746657	2.93609677258718	0
CMP_CLP_Cre_CTAACTTCAAACTGCT	4.87925163785253	0.277628250838958	5	CLP_Cre	CRE	CLP_Cre	1.37082116697759	1.37082116697759	35.3287139217985	5.48328466791036	1.37082116697759	0	8.33856638417621	21.5806664684034	3.41397657967433	1.37082116697759	0
CMP_CLP_Cre_CTAACTTCATCGGAAG	4.3016277937058	0.113165386440002	5	CLP_Cre	CRE	CLP_Cre	0	2.17147538493345	16.622077923196	1.41305463151878	0	0.937755930692161	15.1928252742727	16.9909107901282	3.51568922226501	0	0
CMP_CLP_Cre_CTAACTTGTAGAGCTG	5.52158752957616	-4.78200363325909	6	CLP_Cre	CRE	CLP_Cre	0	3.00964531947664	18.6283185355876	8.24961264269181	1.14493753578477	0	39.7874764510195	3.15002389263256	0	1.14493753578477	0
CMP_CLP_Cre_CTAACTTGTCCATCCT	5.54293600598607	-4.9254338662608	6	CLP_Cre	CRE	CLP_Cre	0	1.47226247772145	14.172420061129	4.92823159447677	0.985646318895353	2.45790879661681	41.3673859368918	5.45357240676366	1.79817708103064	2.94452495544291	0
CMP_CLP_Cre_CTAAGACCACCTCGGA	4.67483202496801	0.550178297282897	5	CLP_Cre	CRE	CLP_Cre	2.23266269791393	3.64964417269637	34.6374011429792	6.75184751478779	0	0	21.2915421500699	17.8834557594266	3.64964417269637	2.2506158382626	1.1253079191313
CMP_CLP_Cre_CTAAGACCACTGTGTA	1.19491461793218	-3.79053830313519	0	CLP_Cre	CRE	CLP_Cre	2.36829825582826	1.87655600588813	12.2025317291679	5.20951498394494	2.06859755942679	0	12.3873075702706	3.37515797811838	0.868252497324157	1.63865298347006	0
CMP_CLP_Cre_CTAAGACCAGCAGTTT	3.96291080991064	-0.372683308599747	5	CLP_Cre	CRE	CLP_Cre	2.62283031547415	2.15926803951105	17.4481050979826	8.67590450848188	1.57534251961944	0	9.44496590555168	10.8919451739922	2.93834238623401	2.39840572516992	0
CMP_CLP_Cre_CTAAGACGTAAAGTCA	6.93635145703588	0.586031981231414	5	CLP_Cre	CRE	CLP_Cre	1.83380048909946	3.30645136095164	14.4496154310804	7.38910487264159	2.02504910432275	0	8.41551425416927	21.1626625898732	4.23915325848739	1.01252455216137	4.74527881496648
CMP_CLP_Cre_CTAAGACGTCAACATC	6.1128284124497	-4.93991254973248	6	CLP_Cre	CRE	CLP_Cre	0	2.61316976459608	24.6328932368127	5.21723756134445	0.947897195042191	0.947897195042191	24.8144582265477	4.80817311224744	4.12115053954817	3.17325334450598	0
CMP_CLP_Cre_CTAAGACGTTCCGTCT	3.5716256288651	-2.19319581198529	5	CLP_Cre	CRE	CLP_Cre	2.49386850120505	2.07223009758277	16.2155453707742	4.8115992983943	0.870666890902604	0	5.75540413805751	4.74601489271499	0.870666890902604	3.38333753985328	0
CMP_CLP_Cre_CTAAGACTCCATGCTC	2.91501394788061	3.71891809296771	5	CLP_Cre	CRE	CLP_Cre	1.81835828706387	3.40949049659914	40.6859044729875	4.00337759890561	2.26206415432192	0	5.32752987387576	10.6584043723344	3.51723026953798	3.91779220118192	2.0016887994528
CMP_CLP_Cre_CTAAGACTCGAGCCCA	-2.38193806132044	1.15715218377277	4	CLP_Cre	CRE	CLP_Cre	2.76941363894207	1.43589776074038	25.2801778575148	9.2062198889987	2.00240308163664	0	7.74042359284775	5.90324658415353	2.16238573781104	2.7288910587073	0
CMP_CLP_Cre_CTAAGACTCGTGGACC	5.71580807248388	-4.4363562982066	6	CLP_Cre	CRE	CLP_Cre	1.20376284526718	2.33510399264468	13.4436358882594	8.21133776348753	0	0	51.4509665123485	6.54940542122297	0	2.53869759997934	1.20376284526718
CMP_CLP_Cre_CTAATGGAGAAGGGTA	7.15562693158422	0.314150877715789	5	CLP_Cre	CRE	CLP_Cre	0	1.9112410522889	7.2089807193266	3.72062180749641	2.16124806792336	0	9.01836147453411	24.4861344539537	3.89207110638078	2.14350394795512	1.57711785954129
CMP_CLP_Cre_CTAATGGAGGAGTACC	3.48293391743932	1.59430301976367	5	CLP_Cre	CRE	CLP_Cre	1.87431107803116	1.87431107803116	22.9118111720247	3.36957179029759	0.743491216070736	0.743491216070736	7.73665066733805	12.2004169470039	3.18505340084067	1.1651897711932	0
CMP_CLP_Cre_CTAATGGCATCGGAAG	-2.00244387110438	-6.1954796235545	0	CLP_Cre	CRE	CLP_Cre	2.56365802305712	2.94311363974871	13.6129777570099	1.94471110814427	1.94471110814427	0	4.50836913120139	10.2651691998793	2.94311363974871	1.94471110814427	0
CMP_CLP_Cre_CTAATGGGTATATGGA	1.26529006043706	-4.79863380598859	0	CLP_Cre	CRE	CLP_Cre	2.4050165094806	1.10383948191318	10.958290920357	5.51919740956592	2.4050165094806	1.10383948191318	7.13071857262324	8.82898651176423	1.95262582117833	1.10383948191318	1.10383948191318
CMP_CLP_Cre_CTAATGGGTATGAAAC	6.0180174497727	-3.54920767950848	6	CLP_Cre	CRE	CLP_Cre	0	1.3649307493573	36.719344904771	2.71582241596706	1.58663370033792	0	41.4207865277869	3.59633227845972	0.678955603991765	1.35791120798353	0
CMP_CLP_Cre_CTAATGGGTATTACCG	3.95469585934911	-0.846499554394044	5	CLP_Cre	CRE	CLP_Cre	2.50300417592457	3.54551247990228	13.6111498631608	5.61495852036771	2.13764341491566	0	5.83126400205288	7.88820426821097	2.77001435680294	2.50300417592457	0
CMP_CLP_Cre_CTAATGGGTGACGCCT	2.7188686517838	-4.19115184950665	6	CLP_Cre	CRE	CLP_Cre	2.45211608995816	3.49160721073199	13.1035758231992	1.29560997417724	1.29560997417724	0	12.0694347902629	4.1240674387416	0	0	1.29560997417724
CMP_CLP_Cre_CTAATGGGTGAGTATA	0.00347354391847085	0.354601331474029	3	CLP_Cre	CRE	CLP_Cre	0	2.94112928347382	28.7407545920575	4.78009951688265	2.63431789668252	0	10.2451556917784	6.79205681694287	0.691401761839806	3.32721517095602	0
CMP_CLP_Cre_CTAATGGGTTGGTTTG	0.188481220400671	-0.0110182161910902	3	CLP_Cre	CRE	CLP_Cre	0.821632734867169	1.6974002472457	26.5507235859109	5.58670094926509	2.22811635632936	0.492929434941344	11.2118891318961	4.86498878592822	1.31456216980851	2.53300485649215	0
CMP_CLP_Cre_CTACACCAGCCAGTTT	2.25672093907628	-0.865300647495545	10	CLP_Cre	CRE	CLP_Cre	0	1.09185819068431	7.57008776955294	6.17371766959853	1.09185819068431	0	8.24186856325356	19.9444216171746	3.96033601681383	1.09185819068431	3.28006712856465
CMP_CLP_Cre_CTACACCAGGACAGCT	4.30916277447973	-1.18281459021405	5	CLP_Cre	CRE	CLP_Cre	1.88078382714939	2.07295864978231	10.3998254654998	9.98706708798418	1.32954458757593	0	7.46645877489022	17.0591595930975	4.48560863794802	4.34380953094708	0.871151482545748
CMP_CLP_Cre_CTACACCCAGGGATTG	6.01448313275609	-3.3678965489848	6	CLP_Cre	CRE	CLP_Cre	0	1.30637319409577	40.379619424219	3.59022242559422	2.46564108316768	0	45.5091655096121	6.13318004887703	1.52395452675972	1.30637319409577	0
CMP_CLP_Cre_CTACACCTCATTGCGA	-1.36861737688746	9.06853223633929	4	CLP_Cre	CRE	CLP_Cre	1.21091226187253	2.08810836524805	57.6895729468755	3.11412880553107	1.21091226187253	1.21091226187253	14.3291516657411	15.1317779165568	2.98832301449325	1.9894444632553	0.778532201382769
CMP_CLP_Cre_CTACACCTCCTTTCTC	-0.151262660154362	7.94084287476703	4	CLP_Cre	CRE	CLP_Cre	1.59959109262016	2.386698160942	34.8142537213268	3.83843051334101	1.59959109262016	0.687004289946194	10.0963406592674	7.91417987163773	1.7815002535881	2.97850486508636	0.687004289946194
CMP_CLP_Cre_CTACACCTCGTCACGG	0.215059885180335	-2.99262379813031	0	CLP_Cre	CRE	CLP_Cre	2.57728945404361	2.03254634709006	15.1636404336006	1.48918496216662	1.16663423259724	0	11.8500047199256	9.23185532573246	1.87608774620599	2.28692974108071	0
CMP_CLP_Cre_CTACATTAGAATTCCC	5.79812780896459	1.2507830936925	5	CLP_Cre	CRE	CLP_Cre	0	0	13.0416273455763	9.62547445410205	1.85191524678965	0	9.34678633532873	22.621680247583	3.84293228179571	0	0
CMP_CLP_Cre_CTACATTAGACTAAGT	4.18156687299047	-0.164581276057519	5	CLP_Cre	CRE	CLP_Cre	2.21157459936603	2.67760030638204	20.7623624764595	0	1.31103918124792	0	3.93311754374376	16.1681416701365	3.5898972289426	3.52261378061395	1.31103918124792
CMP_CLP_Cre_CTACATTAGATGCGAC	3.29952804127965	-3.85309600043134	6	CLP_Cre	CRE	CLP_Cre	1.36427985160532	2.91654971628389	8.74211002884732	1.36427985160532	0	0	10.662820799668	12.0243159674966	2.91654971628389	1.36427985160532	0
CMP_CLP_Cre_CTACATTAGGTGATTA	3.89066521207128	1.39994800877734	5	CLP_Cre	CRE	CLP_Cre	2.01595240683437	2.54271744597604	34.400815226909	4.29122698535258	0.833593630187342	0	11.5424285316121	13.162940760348	3.14099096784449	2.01595240683437	0
CMP_CLP_Cre_CTACATTAGTAGATGT	6.06659952679906	-4.79084085631207	6	CLP_Cre	CRE	CLP_Cre	0	2.19971734515274	18.5520336468814	5.24976133688897	0	0	49.3961408261089	6.72429043493166	1.61168168290827	1.10048244684075	1.10048244684075
CMP_CLP_Cre_CTACATTTCATCTGTT	2.36633769551549	-3.77497147726849	6	CLP_Cre	CRE	CLP_Cre	0.784248380792964	2.8021400099501	12.5833942571449	4.00514703736626	0	0	13.6439112714379	7.00642810876625	0.784248380792964	1.75146490829274	0
CMP_CLP_Cre_CTACCCAAGGTTACCT	-1.04606952389445	-2.17432951140241	2	CLP_Cre	CRE	CLP_Cre	0	0	21.4500971634192	2.45211790521105	1.26103848076862	0	6.52150966003344	5.33043023559101	0	0.817372635070349	0
CMP_CLP_Cre_CTACCCAGTAATCACC	-2.26712687929835	0.138648055912696	4	CLP_Cre	CRE	CLP_Cre	2.42349604079557	3.07132609372182	21.4370581405471	11.8242063215904	1.84198654958858	0	9.06275609481379	11.8277149828685	3.56119266125143	3.46783761569921	0.522170787451822
CMP_CLP_Cre_CTACCCAGTACCATCA	4.04665724316869	1.24094856572314	5	CLP_Cre	CRE	CLP_Cre	0.918335599369646	3.1602615229666	36.3979327418081	5.85139210331074	2.14307187660976	0	15.7844813372426	14.9338336006954	2.56809357792768	1.38884979279988	2.14307187660976
CMP_CLP_Cre_CTACCCAGTATTACCG	-3.19329985102381	-5.53261589217023	2	CLP_Cre	CRE	CLP_Cre	0	0	7.2216590034191	3.31435301853399	1.657176509267	0	17.7021675623653	3.10110127814013	0	1.657176509267	0
CMP_CLP_Cre_CTACCCAGTGGTGTAG	0.657933810150961	-0.194943159399785	3	CLP_Cre	CRE	CLP_Cre	2.87873665992119	1.37706581633836	30.4091672519606	8.36386531662821	1.59959109262016	1.59959109262016	13.8429996559079	4.16411580444442	1.09041335355623	0	0
CMP_CLP_Cre_CTACCCATCAAACAAG	6.19458166638647	0.545739718200408	5	CLP_Cre	CRE	CLP_Cre	2.16996207632236	1.58493535160432	15.3651590561033	9.40244655115174	1.58493535160432	0	4.32643289248119	22.8263527462196	4.01287531386131	3.24819748440177	1.91963421562546
CMP_CLP_Cre_CTACGTCAGTGGGCTA	3.61178485432897	-4.47159599470929	6	CLP_Cre	CRE	CLP_Cre	0	1.44367748901215	7.78593848850537	14.7520908162599	1.44367748901215	1.44367748901215	20.9533693709202	10.4891448309282	3.40539567621874	0	1.44367748901215
CMP_CLP_Cre_CTACGTCCAACAACCT	4.67185894528661	-0.810264758346833	5	CLP_Cre	CRE	CLP_Cre	2.43431427977313	1.12544851030617	10.1290365927556	6.14335006749458	1.64155602626989	0	8.37619858442634	12.7212045024572	3.33437296741072	4.99631947588108	0
CMP_CLP_Cre_CTACGTCCACGCATCG	-3.89112361391749	-6.21156572508649	2	CLP_Cre	CRE	CLP_Cre	1.73147862064088	1.73147862064088	13.8518289651271	4.06342841255421	1.73147862064088	0	12.8336610044226	12.8389977168077	4.43598932475426	0	0
CMP_CLP_Cre_CTACGTCCACGCCAGT	1.69550732651983	4.04627347779437	5	CLP_Cre	CRE	CLP_Cre	2.4088763494673	0.894422351789198	53.1451875906773	1.7888447035784	2.1077389288624	0	14.604018181886	22.8538466527196	3.82479918671458	0.894422351789198	1.35888333750503
CMP_CLP_Cre_CTACGTCCATAGAAAC	-4.02554543932643	-5.6842138688548	2	CLP_Cre	CRE	CLP_Cre	2.94197918606241	0	3.4052481639271	1.70262408196355	0	0	9.48222764570411	13.3933140676529	2.94197918606241	4.00287251531619	0
CMP_CLP_Cre_CTACGTCGTACATGTC	4.02369467297826	-4.00037216353253	6	CLP_Cre	CRE	CLP_Cre	2.72262716994044	3.48432973638727	12.6271628370393	6.77694259600721	0.947800422327004	0	20.707210817493	4.72281413132591	2.34948496149617	2.18606725442614	0
CMP_CLP_Cre_CTACGTCGTCGCTTTC	3.86076156178747	0.820369191886627	5	CLP_Cre	CRE	CLP_Cre	2.82820785886726	3.1009999467058	9.76144832660385	2.59083462256129	0	0	8.179474863497	12.7379057833777	4.78676731437266	3.13676659119283	0
CMP_CLP_Cre_CTACGTCGTGTGGCTC	3.03935257474218	-3.08911012816266	3	CLP_Cre	CRE	CLP_Cre	0	0	13.301745626439	5.13244063254266	1.51843218067683	0	24.6317434743492	8.33449073455235	1.51843218067683	3.03686436135366	0
CMP_CLP_Cre_CTACGTCGTTACTGAC	1.89058438817296	1.52868986916705	3	CLP_Cre	CRE	CLP_Cre	1.18609736134554	2.68414455797564	25.4737800537174	4.08573240641283	1.71353768372174	0	5.14061305116522	6.14277926748823	2.0570468610754	3.42707536744348	0
CMP_CLP_Cre_CTACGTCGTTTGTGTG	0.509843149578909	2.74315119576617	3	CLP_Cre	CRE	CLP_Cre	1.13032276596364	2.60859333593862	38.0356755616901	8.10641011420106	1.98649908810042	0	26.480576621351	6.20945120673044	1.42189886841487	1.84734657603294	0.717023810069303
CMP_CLP_Cre_CTAGAGTAGCATGGCA	5.95128695050512	0.410950936795913	5	CLP_Cre	CRE	CLP_Cre	2.97171514599935	1.04820911626004	13.5320314785044	5.85767184606559	1.04820911626004	0	7.12167238807297	22.7481111870842	3.81685286768854	2.92883592303279	2.09641823252009
CMP_CLP_Cre_CTAGAGTGTACCGGCT	3.69788066426549	0.2329180915372	5	CLP_Cre	CRE	CLP_Cre	2.40906059726843	3.6755238075539	11.5805812151738	7.0714346079791	1.95644080224558	0	6.04651940766534	11.774907921343	3.6755238075539	3.83289468466196	0
CMP_CLP_Cre_CTAGCCTAGCCAGAAC	6.1645633367661	-4.57036613631085	6	CLP_Cre	CRE	CLP_Cre	1.00620724918988	2.26965239455907	24.6868675934307	7.07939459354451	3.3229368485775	0	37.4777609993124	16.9999840337873	3.66802760400959	1.00620724918988	1.00620724918988
CMP_CLP_Cre_CTAGCCTAGTGTTGAA	4.7221395162705	-0.9479421894534	5	CLP_Cre	CRE	CLP_Cre	0	3.56713393215008	6.20375618212711	6.38444120111516	1.24075123642542	0	13.1251778259886	16.0194226573062	3.91530179344802	2.12520704909252	0
CMP_CLP_Cre_CTAGCCTCACAACGTT	0.738469281590323	-3.20666622328595	0	CLP_Cre	CRE	CLP_Cre	3.22272383346437	3.04833996478759	22.6814617853027	5.6773336541493	2.20078805549461	0	9.15075644949215	5.90067738562633	0.695153199286811	4.16589887607138	0
CMP_CLP_Cre_CTAGCCTTCGTGGTCG	-4.49437840899195	-6.31207298445538	2	CLP_Cre	CRE	CLP_Cre	0	2.41303178782513	11.4412483987474	4.82606357565025	0	0	23.0436000500947	20.2233372507678	5.07974268452077	1.80564332218446	0
CMP_CLP_Cre_CTAGCCTTCTTCATGT	0.259896227515082	-4.76031898665265	0	CLP_Cre	CRE	CLP_Cre	1.24672451729808	2.39020362325896	6.77160912414939	8.01833364144747	1.24672451729808	0	9.92050710361659	4.27816008955324	0	5.25810478736048	0
CMP_CLP_Cre_CTAGCCTTCTTCTGGC	5.50293413678441	-5.33792423415021	6	CLP_Cre	CRE	CLP_Cre	0	3.51657938597531	11.6071122450569	2.90177806126422	2.37961268000602	0	26.0230554364295	8.54743185844681	1.45088903063211	3.83050171063813	0
CMP_CLP_Cre_CTAGTGAAGAGATGAG	5.48830668011938	1.14437926602527	5	CLP_Cre	CRE	CLP_Cre	2.14476762960808	2.65289676159787	20.8606105311448	5.07396422589665	1.05952980033143	0	8.31089026488935	21.8279404608246	4.14639079331414	3.83711309769236	0
CMP_CLP_Cre_CTAGTGACATCGATTG	1.23669461289678	4.71828485322162	3	CLP_Cre	CRE	CLP_Cre	2.01984657729433	1.88756759501553	42.1006779535111	5.42108459043132	3.22300110268711	0	5.45067485825616	12.6919282935986	2.97948216310709	3.94970589623962	0.659528973381549
CMP_CLP_Cre_CTAGTGAGTCCGACGT	5.67867914716039	-4.91089939284161	6	CLP_Cre	CRE	CLP_Cre	0	2.06883920025034	13.0283301579519	10.7659727194877	0	1.00390128386385	39.4802745983527	5.81562398445128	1.49465865965667	1.00390128386385	0
CMP_CLP_Cre_CTAGTGAGTCTGCGGT	5.5249058393601	1.13681329083606	5	CLP_Cre	CRE	CLP_Cre	1.59362730640746	1.92896059074154	16.6517701647621	11.0320409607721	3.77326901318581	0	5.9459426313116	19.68201195341	4.05807374221861	2.67908151049806	0
CMP_CLP_Cre_CTAGTGAGTTACCAGT	6.09592119733129	-4.00994729208783	6	CLP_Cre	CRE	CLP_Cre	0.809128888289493	1.97820491411816	28.5963122079782	6.91434859692975	1.61825777657899	0.809128888289493	40.5815804288066	4.65969023406789	0	3.31167536605034	0
CMP_CLP_Cre_CTCACACAGAAACCGC	2.7053040651444	3.51385331940814	5	CLP_Cre	CRE	CLP_Cre	1.27072784947044	0	62.1937727540836	6.35363924735218	1.27072784947044	0	12.0463477342256	23.0385443957112	3.675076608025	0	3.06840460182874
CMP_CLP_Cre_CTCACACCAAGTTCTG	3.4558939127091	5.00800681901141	5	CLP_Cre	CRE	CLP_Cre	2.82621353421852	2.12957945738686	40.2058039511317	6.40293638848273	1.42942179559358	0	6.38814925076784	12.4269956121009	3.09897567410879	2.79241405521154	1.13703861544306
CMP_CLP_Cre_CTCACACCACGCTTTC	2.8294860509995	6.59872270417377	1	CLP_Cre	CRE	CLP_Cre	0	2.4036493516043	37.5662008872213	4.01310658275783	2.07531086704546	0.573300940393975	6.86005102526552	5.3132369497354	1.85923048003303	2.55672373881532	0.573300940393975
CMP_CLP_Cre_CTCACACGTCCATGAT	-2.2756062360641	-2.21879004645184	0	CLP_Cre	CRE	CLP_Cre	1.29387834809169	2.03041643726191	16.8717511699644	1.68610764437345	2.68261983654376	0	6.72543322999823	4.01476595080294	2.3286583064295	2.68261983654376	0
CMP_CLP_Cre_CTCACACGTTAAGAAC	3.75710193196569	-4.11676334547833	6	CLP_Cre	CRE	CLP_Cre	0	3.58675567853619	9.47728037263922	9.06663902279117	1.12027230995612	0	25.8232134032613	3.8759188228586	1.63537420294636	2.75564651290248	1.63537420294636
CMP_CLP_Cre_CTCACACTCCGCTGTT	4.93576733151708	1.29986251187488	4	CLP_Cre	CRE	CLP_Cre	1.41059015205749	2.89264990799277	38.1424852484008	4.69272902030837	1.41059015205749	0	9.41158402322695	20.2402640822214	3.60090289068739	0.935774358096697	0.935774358096697
CMP_CLP_Cre_CTCACACTCCTCAACC	5.95665804425512	1.16159976315662	5	CLP_Cre	CRE	CLP_Cre	0	0	19.280902103466	0	1.261401087281	0	3.78420326184301	22.2832675845456	4.27458342990659	1.261401087281	2.522802174562
CMP_CLP_Cre_CTCACACTCTTCGGTC	5.31764904538427	0.151852898718559	5	CLP_Cre	CRE	CLP_Cre	1.39818618843915	1.39818618843915	24.6979607219928	1.39818618843915	1.39818618843915	0	2.7963723768783	19.3102949673771	3.62631804861583	2.31683840959953	0
CMP_CLP_Cre_CTCAGAAAGAAGATTC	4.14634624997411	-3.17963956999616	6	CLP_Cre	CRE	CLP_Cre	0	2.83572669756275	7.39230311102033	5.54422733326524	1.84807577775508	0	14.0000312388613	14.3221948972393	3.10863114916456	0	1.84807577775508
CMP_CLP_Cre_CTCAGAAAGCCCAACC	0.412435927784781	5.40274072480365	3	CLP_Cre	CRE	CLP_Cre	1.68236931078481	2.51636798194823	63.654792169758	3.2820745787827	1.50466099760988	0	6.23787478427657	17.6310999187715	3.86835818214958	2.57679530347915	0.628958860791739
CMP_CLP_Cre_CTCAGAAAGGGTATCG	1.97923938313756	4.16459537339374	5	CLP_Cre	CRE	CLP_Cre	2.74522768524394	2.43412438824543	44.5790426728953	5.69568989200795	1.83854333635735	0	6.09756894811271	14.0039841703651	3.40573096731994	3.55598364032979	2.13970625167816
CMP_CLP_Cre_CTCAGAACACCAGATT	3.81829515973363	1.28324449849292	5	CLP_Cre	CRE	CLP_Cre	2.33371465520792	2.33371465520792	24.5562013447323	2.10390651975701	2.1345158753062	0	8.59593448188937	14.9254327957676	3.48661182765147	3.65708654327998	1.0519532598785
CMP_CLP_Cre_CTCAGAAGTCAAAGAT	0.268481412327628	-0.413354686973847	3	CLP_Cre	CRE	CLP_Cre	1.78121281150837	2.59096428108112	19.909832105081	0	0	0	12.1278376309759	8.57505748705736	1.24372980340365	1.78121281150837	0
CMP_CLP_Cre_CTCAGAATCTGATACG	2.45184604207311	-3.82471369910077	10	CLP_Cre	CRE	CLP_Cre	0	3.80294741523415	9.54914182859168	11.1487626111892	0	0	16.1813742226494	12.2001144420448	1.39202158099479	2.63186947448237	0.920875128852421
CMP_CLP_Cre_CTCAGAATCTGGCGAC	-0.188378824495931	-0.249635241506852	3	CLP_Cre	CRE	CLP_Cre	0	3.14325084672134	21.3707283887174	7.96624778572392	1.32770796428732	1.32770796428732	17.855908004328	8.06831358067693	1.87866687629955	2.49234128600546	3.98312389286196
CMP_CLP_Cre_CTCAGAATCTTGCATT	2.5442978529099	-4.10523866820172	6	CLP_Cre	CRE	CLP_Cre	1.52759204905123	2.8112465394158	17.7755057382757	6.55863904584596	1.52759204905123	0	17.7886476121453	4.69278451645857	1.22516071812437	2.75275276717559	0
CMP_CLP_Cre_CTCATTAAGTCATCCA	0.464300551808218	5.25734592271014	3	CLP_Cre	CRE	CLP_Cre	2.76971394673193	2.6259557330012	47.7269844766851	2.45800453759297	1.14304237843939	0	7.68784395257159	16.7703253581191	2.45800453759297	2.28608475687878	0
CMP_CLP_Cre_CTCATTACACGTCTCT	3.92186752835546	0.0296067078129877	5	CLP_Cre	CRE	CLP_Cre	2.88073047451857	2.32027983928059	33.2636238818968	5.11354944110879	1.72084710114249	0.928121950037467	8.45831585483301	11.1980122325702	1.96276935048689	5.29793810235991	0
CMP_CLP_Cre_CTCATTACATATACCG	4.36937872449193	2.04088593316241	5	CLP_Cre	CRE	CLP_Cre	1.20802466423685	1.50857845158431	54.8663771011322	7.8061685784098	2.94739091250087	0	6.46995047286971	22.2593760127066	3.52212028446219	1.98433282390721	4.25008545208398
CMP_CLP_Cre_CTCCTAGAGACTTGAA	3.22179428616796	1.69453216386005	5	CLP_Cre	CRE	CLP_Cre	3.07674145174664	2.28910682428215	33.3528329450872	8.34842696398834	1.59746623158631	0	7.82520729076207	15.7314152747595	2.93024627056419	2.97478851643269	0
CMP_CLP_Cre_CTCCTAGAGGTGTTAA	4.01578966656957	-3.30489730048016	6	CLP_Cre	CRE	CLP_Cre	1.83093483764799	2.18149886086449	9.54954450351663	8.61367358242169	2.18149886086449	0	22.6907507633849	13.7455534929408	2.44055709617106	3.7269920404825	1.28643494431144
CMP_CLP_Cre_CTCCTAGGTACACCGC	5.02923361340795	1.92317128968402	5	CLP_Cre	CRE	CLP_Cre	0.757597170866597	1.18365446333576	34.3491956720489	7.76500653680944	1.51519434173319	0	4.75122542170099	19.5314947686824	3.83569858879909	1.48147576621539	1.51519434173319
CMP_CLP_Cre_CTCCTAGGTACGCACC	4.9063493398789	-0.427203647373475	5	CLP_Cre	CRE	CLP_Cre	0	2.86120672094804	19.4597709165015	6.16202965875371	0	0	10.627069291162	19.3134578527397	3.52533710966792	2.43170912766606	0
CMP_CLP_Cre_CTCCTAGTCATAACCG	1.23866168538366	4.27894330811664	3	CLP_Cre	CRE	CLP_Cre	1.06435707230216	1.56818855733373	54.048338777863	5.30281124189186	3.09642745314272	0	5.63627095046975	19.3846482064232	3.28226955881827	2.41203061625417	1.33513280612799
CMP_CLP_Cre_CTCGAAAAGATCTGAA	2.19159547368322	2.80725932908221	3	CLP_Cre	CRE	CLP_Cre	2.16135003169263	0.930812922533544	35.2240665627015	6.05847899753691	0.930812922533544	0	5.68984384158375	10.6593583220716	4.11088786006133	1.72449922529784	0.930812922533544
CMP_CLP_Cre_CTCGAAAAGGATGGTC	2.82219997922216	-4.46815561461285	6	CLP_Cre	CRE	CLP_Cre	0	2.47617026183986	9.77487684579014	6.3839591531362	1.15660568467706	0	12.959868526217	10.478689960326	1.15660568467706	2.91414209910501	0
CMP_CLP_Cre_CTCGAAACATTGGTAC	-2.58616932352747	5.96956992936298	4	CLP_Cre	CRE	CLP_Cre	2.0389135929093	0	86.6602221525952	3.94183687892873	2.78735818012541	0.748444587216111	4.84731662726702	18.1764666317006	3.39974479210129	3.21059650511156	0
CMP_CLP_Cre_CTCGAAAGTACCGTAT	4.32217518368993	2.74149967026874	5	CLP_Cre	CRE	CLP_Cre	0	1.9269522353107	29.4284901750095	1.36972593477266	1.36972593477266	0	9.68852575769443	16.3872881538869	3.66728649273132	1.36972593477266	0
CMP_CLP_Cre_CTCGAAATCATGTCCC	3.78324715176855	1.02066052746936	5	CLP_Cre	CRE	CLP_Cre	2.28514379340965	3.13843545087634	40.6001854777202	11.8120414514799	2.03081894043222	0	8.00758554756152	14.7260060050148	3.22979688381631	2.92195107268411	0
CMP_CLP_Cre_CTCGAGGAGGACGAAA	0.877293863690238	4.567262418987	3	CLP_Cre	CRE	CLP_Cre	2.02124506504624	2.85470377399101	56.6661536242059	3.87846011339279	2.02124506504624	0	15.1468525899664	17.0363328837245	3.46890753343308	2.99086009339444	2.99086009339444
CMP_CLP_Cre_CTCGAGGCAAGGGTCA	-2.06510814150538	-2.0834636609538	0	CLP_Cre	CRE	CLP_Cre	2.38571210613216	2.59027949886755	14.0336964373555	7.45921802844119	1.78059725485862	0	11.2673648319202	4.87211811561255	0	3.62891511087236	0
CMP_CLP_Cre_CTCGAGGCAGACGCCT	5.4427262930039	-5.47058939146832	6	CLP_Cre	CRE	CLP_Cre	0	3.06897510707273	4.45840051822416	7.14487908640151	2.05923185480196	0	23.3423271314513	5.10772790140021	2.68647856817735	2.05923185480196	0
CMP_CLP_Cre_CTCGAGGCATCGGACC	-2.64332946261134	-4.92146991896466	2	CLP_Cre	CRE	CLP_Cre	2.35882780460746	1.43338022151079	4.86630560518899	2.86676044302158	0	0	12.6763231614991	6.15103583072571	0	3.4329253836782	0
CMP_CLP_Cre_CTCGAGGCATGTAGTC	5.7384010938767	1.34158767056628	5	CLP_Cre	CRE	CLP_Cre	0.804662244213421	1.24469690751439	37.4745535228851	7.31736728030931	2.48939381502878	0	4.80160477089817	23.4508729498713	4.05791038863452	0.804662244213421	1.54922570093006
CMP_CLP_Cre_CTCGAGGGTAGATTAG	4.78910318890844	0.998173602344238	5	CLP_Cre	CRE	CLP_Cre	0	0.849130621495873	36.9472162595358	4.69813749274181	1.84852643060094	0	6.58392342886604	21.1299514828493	3.7166991458268	2.4611334599915	2.54739186448762
CMP_CLP_Cre_CTCGAGGGTAGCGTGA	6.03185287991796	-5.03181909727887	6	CLP_Cre	CRE	CLP_Cre	2.49378358366489	1.5480586557117	16.0613148029754	3.09611731142341	1.5480586557117	0	41.2902863417239	2.76060026435362	0	0	0
CMP_CLP_Cre_CTCGGAGAGTGCGTGA	6.07412544766698	-5.00800489592389	6	CLP_Cre	CRE	CLP_Cre	0.896908518587438	3.06002800712608	12.4744149198874	3.1558243590314	1.67822360888742	0	37.2259644526349	6.47211229661117	1.36200732185652	0.896908518587438	0
CMP_CLP_Cre_CTCGGAGGTCAGATAA	3.7226049093369	-3.8913717191203	6	CLP_Cre	CRE	CLP_Cre	0	2.22988054031027	15.960041302182	6.30704607252654	0	0	19.9512183633193	3.51337727761672	0	2.76652818593888	0
CMP_CLP_Cre_CTCGGAGGTTCCAACA	1.04989472905431	-4.08302592444257	0	CLP_Cre	CRE	CLP_Cre	3.14805883330735	1.81548135419864	11.4359630481237	6.95168936859238	1.48825403874962	0	14.387117552179	9.09694289161277	3.687705116222	2.48692725234352	0
CMP_CLP_Cre_CTCGGAGTCGCGCCAA	6.92650190869604	0.491058417083465	5	CLP_Cre	CRE	CLP_Cre	1.58032559746718	3.51988557951715	13.9047638316801	3.23923588090537	1.58032559746718	0	6.59479015128279	22.3105741884795	4.88882526700143	2.14882252734914	2.53128203483327
CMP_CLP_Cre_CTCGGGACACACTGCG	-1.40419038256373	6.40835262131854	4	CLP_Cre	CRE	CLP_Cre	2.72662204368532	1.99431811336844	63.1516310364444	3.32961945125906	2.18986301515829	0	4.99618442437867	8.22826978514215	2.99780882120873	1.90084151267437	0
CMP_CLP_Cre_CTCGGGAGTAAAGGAG	6.31213394681249	0.645466871978485	5	CLP_Cre	CRE	CLP_Cre	0	2.42562348177185	16.5961858063587	10.9794958521196	2.9796982473503	0	5.97962234913878	21.7322136949107	4.99384686989131	4.30702995916053	2.48982382427131
CMP_CLP_Cre_CTCGGGAGTTGGACCC	5.94183031598363	-0.0802512481345307	5	CLP_Cre	CRE	CLP_Cre	1.26613650066609	2.79010506853266	12.2856525915479	1.26613650066609	0	0	12.9145793679676	20.2689526488853	3.95013608708399	3.42269708688535	3.07348113856053
CMP_CLP_Cre_CTCGGGATCGAGGTAG	3.39110414067541	6.00224662614032	1	CLP_Cre	CRE	CLP_Cre	0	0	26.4650822988026	3.53979578343237	2.36818433062683	0	5.92664069175159	4.39137682837946	1.83719512257973	0	0
CMP_CLP_Cre_CTCGGGATCTGGCGAC	-2.61205085238185	0.706076629878723	4	CLP_Cre	CRE	CLP_Cre	0	2.09385855280649	30.3539993986201	4.05591206621527	1.51690274369317	1.51690274369317	14.0146984705892	12.2839238385463	2.86853234639211	0	0
CMP_CLP_Cre_CTCGTACCAGGCAGTA	3.58004561940465	-3.35437559294537	6	CLP_Cre	CRE	CLP_Cre	1.83159513585076	1.83159513585076	8.06059724176701	5.02803589299806	1.50316416357604	0	19.2221551665642	6.94962562409885	1.50316416357604	3.2870672632644	0
CMP_CLP_Cre_CTCGTACCATAGGATA	1.95177570859228	3.94183183503314	5	CLP_Cre	CRE	CLP_Cre	0	1.95992583586385	41.9792474434005	6.65718186352505	1.10953031058751	0	5.69197425598881	15.5856175445464	4.09359548455246	4.17898645703887	0
CMP_CLP_Cre_CTCGTACTCCACTGGG	0.282638677752356	-5.8734319131358	0	CLP_Cre	CRE	CLP_Cre	1.70372611974273	3.92074886904979	3.40745223948546	5.70891310526723	0	0	14.4623366111668	2.30146086578177	2.30146086578177	3.33099993263545	0
CMP_CLP_Cre_CTCGTCAAGGTGCTAG	7.45329014340673	0.314076759340011	5	CLP_Cre	CRE	CLP_Cre	0	1.05365374326552	10.8185422206377	6.8235086311468	2.10730748653104	0	8.43841478283856	24.5421337127105	4.13752655697193	1.55523991481921	2.10730748653104
CMP_CLP_Cre_CTCGTCACAACACCCG	4.87643353024755	-3.88197158980206	6	CLP_Cre	CRE	CLP_Cre	0	2.32884945063496	21.2060392690115	5.74273293126666	1.88094088105959	0	24.5254703247816	10.870688859286	3.63928188476263	0	2.12976605709338
CMP_CLP_Cre_CTCGTCAGTCAAAGCG	-2.24347837885584	9.39698243928119	4	CLP_Cre	CRE	CLP_Cre	0.678094604295029	0.678094604295029	70.5471925789243	6.23299090736617	1.58524381739479	0.678094604295029	10.2297238356741	17.6365178145919	3.75455418923646	1.07849141127901	2.7198188762181
CMP_CLP_Cre_CTCGTCAGTCTTGTCC	3.02874414006505	3.18760848832294	5	CLP_Cre	CRE	CLP_Cre	1.62345053729615	2.21278210877132	47.6959324983697	5.5074609763028	0.857326874051768	0	6.66816542756021	17.7600122723704	4.73868082748921	3.02668356495488	0
CMP_CLP_Cre_CTCGTCATCCAGAAGG	6.08536592999731	-5.03892110991315	6	CLP_Cre	CRE	CLP_Cre	0	1.67474874424152	14.7023558785079	2.30665983293076	2.01572679738869	0	38.4310198030022	3.98140857717228	0	2.30665983293076	1.15332991646538
CMP_CLP_Cre_CTCGTCATCTACTATC	-2.6978028627273	5.97837615800067	4	CLP_Cre	CRE	CLP_Cre	2.0744989527547	1.2000206894527	91.4048510199777	6.93971413790158	1.91699085060714	0	7.22070047861554	19.1937112258056	3.57802566196746	3.22963507653714	1.97017187662602
CMP_CLP_Cre_CTCTAATAGCACCGTC	6.67150227109228	-0.102640799759186	5	CLP_Cre	CRE	CLP_Cre	0	0	10.0976196741341	5.68949074278149	0	1.8964969142605	5.05986242349331	18.5410507478187	2.5116320170921	1.8964969142605	0
CMP_CLP_Cre_CTCTAATCAGACTCGC	4.05518690625463	-3.29745029616193	6	CLP_Cre	CRE	CLP_Cre	0.862199183846878	1.86770977587311	12.670110859229	6.54122773466146	1.86770977587311	0	22.4086439557856	13.3615391519735	4.91331706250362	2.05947059151537	0
CMP_CLP_Cre_CTCTAATCATCCTAGA	0.613695242798666	-4.432981721638	0	CLP_Cre	CRE	CLP_Cre	0.942223662984635	2.60457252694691	13.1449380962451	2.3608304530344	1.7399468934154	0	10.5940275280029	4.72166090606879	0.942223662984635	2.17797396090227	0
CMP_CLP_Cre_CTCTAATGTTCCGGCA	-3.02996667345728	9.35753846955463	4	CLP_Cre	CRE	CLP_Cre	1.34256562371773	1.34256562371773	65.0917863957975	5.92347224665775	0	0	5.57400888324342	20.8374060959828	3.83431373535793	0	1.34256562371773
CMP_CLP_Cre_CTCTAATTCGCGTTTC	4.03019348660741	2.54948259186908	5	CLP_Cre	CRE	CLP_Cre	1.56022028506418	2.14238574362474	44.1834946396318	6.13653502025726	2.14238574362474	0	4.43964406315857	19.324582456248	3.58607447048459	0.812391319818014	1.25464113845836
CMP_CLP_Cre_CTCTAATTCGTTTATC	-3.97717174013819	-5.67340349364117	2	CLP_Cre	CRE	CLP_Cre	0	2.53110456718015	38.7774651794814	1.91452120083821	3.82904240167643	0	12.1037105713712	14.9167211058313	3.57521062999463	0	0
CMP_CLP_Cre_CTCTACGCACGAGGTA	-2.99451812227931	-5.49839424300031	2	CLP_Cre	CRE	CLP_Cre	0	3.25521640700078	7.7629639597777	12.5248468470294	1.78926383528991	0	0	0	1.78926383528991	2.39517245390798	0
CMP_CLP_Cre_CTCTACGCAGCGTTCG	5.14269367734228	-4.51010870146588	6	CLP_Cre	CRE	CLP_Cre	2.4606457865086	3.22298093849911	17.4781621550709	9.51965222094783	0	0	36.4715992448254	9.86884370219789	2.20102618571629	2.20102618571629	0
CMP_CLP_Cre_CTCTACGGTCAGCTAT	-3.45666655024256	-5.76250051665143	2	CLP_Cre	CRE	CLP_Cre	1.97189696193637	2.59290746158095	5.63627805773981	6.19910550524123	0	1.40906951443495	6.27364761099684	12.5656113621105	3.79075989535715	1.97189696193637	0
CMP_CLP_Cre_CTCTACGTCTGATACG	3.34435717145238	-0.449557296512879	6	CLP_Cre	CRE	CLP_Cre	0	1.95704951932045	31.5521475430714	6.00163610673585	1.10728694463831	0.699660216987928	18.6780655885529	14.7857097187023	3.23134361925268	2.7271254506951	0
CMP_CLP_Cre_CTCTGGTAGTATGACA	0.795109310543875	4.98526216340228	3	CLP_Cre	CRE	CLP_Cre	2.4977554955079	2.13260158541722	51.7426783834207	6.89038210120082	1.78471105495709	0	4.5513119785184	9.71690563195008	3.09425987972002	3.68406999953536	0.806236797700392
CMP_CLP_Cre_CTCTGGTCAGCTCCGA	4.24546305218969	2.08736158204242	5	CLP_Cre	CRE	CLP_Cre	1.43046950616801	2.19183831342824	41.893009343427	8.41534314966683	1.43046950616801	0	7.60109758986742	20.3951142986444	3.95170754308035	0	0.951785585241207
CMP_CLP_Cre_CTCTGGTGTAAACGCG	4.48995939770971	2.4364714701192	5	CLP_Cre	CRE	CLP_Cre	0	0	31.9633652239318	5.6378101991208	1.64407838502668	0	4.23810370314666	17.2975806104774	3.08562718318553	2.25512407964832	4.49076503184567
CMP_CLP_Cre_CTCTGGTGTTCAGGCC	0.963277616894583	-3.15661071944074	0	CLP_Cre	CRE	CLP_Cre	0.746805279567095	2.493410047549	20.4938023389164	5.9465707418042	2.21254434396873	0	9.42730462917539	5.89082775233908	2.63527419176955	1.69396109224877	0
CMP_CLP_Cre_CTCTGGTTCTGTTGAG	-2.19038113077845	8.73903108430072	4	CLP_Cre	CRE	CLP_Cre	1.07137325050593	1.91075027740169	69.0665525659501	5.29606827188096	1.57666088543455	0	6.19624327942539	10.7475225383146	3.39419918289782	1.91075027740169	1.07137325050593
CMP_CLP_Cre_CTGAAACAGCGTTGCC	4.4874040273789	-4.18015455412701	6	CLP_Cre	CRE	CLP_Cre	1.36743249345227	2.27990778048484	20.2373036908483	8.62253679671715	0.901229806744006	1.36743249345227	23.4784554169531	2.73486498690455	0.901229806744006	1.92432444992434	0
CMP_CLP_Cre_CTGAAACCACGTCAGC	0.979111590779166	-4.32745289015607	0	CLP_Cre	CRE	CLP_Cre	2.0159148006387	3.0215353217078	23.8981712149516	11.1686874021844	0.734576365973644	0	9.48616700190895	7.19317967449514	1.4478117831997	3.30433212337932	0
CMP_CLP_Cre_CTGAAACCATTGGCGC	-4.86763413866725	-6.19319032835797	2	CLP_Cre	CRE	CLP_Cre	0	0	4.14373215540284	2.07186607770142	2.07186607770142	0	8.28746431080569	2.07186607770142	0	0	0
CMP_CLP_Cre_CTGAAACGTATAGTAG	4.42668167630468	1.12078214478656	5	CLP_Cre	CRE	CLP_Cre	2.41428908257405	2.74376828370429	30.3222756542629	3.15918802930711	1.67964217110735	0	14.8251280023036	14.428700484176	2.27493356166354	4.21017226898596	0.897941593205959
CMP_CLP_Cre_CTGAAACGTATTAGCC	-2.99679621180262	6.59845615220233	4	CLP_Cre	CRE	CLP_Cre	1.66390826461815	3.10903994124537	84.6523749716405	4.57683122602816	2.25756802855789	0	7.55610040652509	21.1187008466573	3.00862758494546	1.14420780650704	2.25756802855789
CMP_CLP_Cre_CTGAAACGTTCCACGG	0.194113561308722	-0.201266385196007	3	CLP_Cre	CRE	CLP_Cre	2.23359222150709	3.19184715248028	25.7975421143945	1.96165850602345	1.46633706879343	0	15.4250245645209	7.99708086656898	0.980829253011726	2.77258872223978	0
CMP_CLP_Cre_CTGAAACGTTGATTGC	6.10034576932226	-3.72161435293988	6	CLP_Cre	CRE	CLP_Cre	0	3.10074666726602	36.0849873316548	8.20101448567381	1.29522471346877	0	46.0193442107789	2.13933532016179	0	0	0
CMP_CLP_Cre_CTGAAACTCTTCGAGA	2.24959317723546	-3.58780383276776	6	CLP_Cre	CRE	CLP_Cre	1.41706601978664	3.19611883774558	10.6832035597799	3.2990327087157	2.83413203957329	0	14.9337409957112	7.01830496185935	1.98100146886658	2.60268968544438	0
CMP_CLP_Cre_CTGAAGTCAATCACAC	3.96312824765478	-3.76967643904523	6	CLP_Cre	CRE	CLP_Cre	1.47316910526803	0.986383833041379	16.2389856785438	3.94553533216551	1.47316910526803	0	21.789411577258	5.24046200326533	1.47316910526803	2.78554257376685	0
CMP_CLP_Cre_CTGAAGTGTGTGAATA	4.24929920712743	-3.36796116041974	6	CLP_Cre	CRE	CLP_Cre	1.01610895224401	2.36962093383761	16.4040498433071	6.48478314787313	1.29298253575963	0.631916541525093	23.0578917500286	13.2193820621262	2.92446454704531	0.631916541525093	0.631916541525093
CMP_CLP_Cre_CTGATAGAGGACAGAA	0.689035692608695	-4.83117221999005	0	CLP_Cre	CRE	CLP_Cre	0.800855496464382	3.33234039671454	8.88642600299895	4.08129302421266	0	0	14.6358472761156	4.90760574729467	0	3.2051155412336	0
CMP_CLP_Cre_CTGATAGAGGATGTAT	1.88583962003026	-3.84691285300092	0	CLP_Cre	CRE	CLP_Cre	3.04232728812062	2.69559122610303	15.8561323142085	3.26392709654417	0	0	16.2845584149351	8.89306859052738	0.930161848265945	2.32332027555906	0
CMP_CLP_Cre_CTGATAGCACACATGT	3.50852600613866	-0.714007369755067	6	CLP_Cre	CRE	CLP_Cre	0	0.756275331533242	34.2255849745309	4.53765198919945	1.18192758291074	0	17.6595456465963	10.6817214414498	2.50986480793593	0.756275331533242	0
CMP_CLP_Cre_CTGATAGGTCGCCATG	0.221831717884879	2.75303960633441	3	CLP_Cre	CRE	CLP_Cre	0.709908638093719	2.73911441523678	55.6186324176675	5.7913412749194	2.42816471198922	0.709908638093719	10.6053649740497	2.95170672254453	0	2.94044019981603	0
CMP_CLP_Cre_CTGATAGTCAGAAATG	1.03948990384374	-3.30498575377301	0	CLP_Cre	CRE	CLP_Cre	2.51487567106529	2.14905088346266	9.86945505552114	4.52642919416557	1.26004252540555	0	4.99962785513046	5.13692886824877	2.07663919259556	3.55596791800957	0
CMP_CLP_Cre_CTGATAGTCTGTCAAG	-3.51277550181117	-5.78519939589337	2	CLP_Cre	CRE	CLP_Cre	0	0	4.01462832077889	4.01462832077889	0	0	8.65286667907531	4.63823835829642	2.00731416038944	0	0
CMP_CLP_Cre_CTGATCCAGCACCGTC	5.94216600934301	-4.69672941374616	6	CLP_Cre	CRE	CLP_Cre	2.01996808359742	2.94337166971756	14.6861905780266	7.34616322636136	0.968701414173608	0	36.8589866045988	11.1268274872888	1.4513894860695	2.42009090024311	0
CMP_CLP_Cre_CTGATCCCACGTTGGC	2.60617629567419	-3.73652767348126	6	CLP_Cre	CRE	CLP_Cre	1.72254484730799	2.32214422697156	19.9438020287327	5.08184409979188	1.19373431975077	0	9.07633306676877	2.91627916705875	1.19373431975077	1.72254484730799	1.19373431975077
CMP_CLP_Cre_CTGATCCGTCTAGTCA	5.9874622015122	-3.48971175360516	6	CLP_Cre	CRE	CLP_Cre	0.655006464996577	1.32852352488534	38.6571924849904	3.6674535946396	1.87960699083079	0	44.9298099474965	6.71794285469666	1.54769438381277	1.31001292999315	0
CMP_CLP_Cre_CTGATCCTCAACGCTA	-0.142849421703477	-2.03795181917981	3	CLP_Cre	CRE	CLP_Cre	2.40364231019955	1.10283000932106	15.4324181793108	10.0985407439837	1.7970288463367	0	10.0696088964532	4.58121824342921	1.39103804824834	3.59546853618957	0
CMP_CLP_Cre_CTGATCCTCAGTTCGA	3.15692726651464	2.56974912476703	5	CLP_Cre	CRE	CLP_Cre	2.90345982925563	2.26369527805516	42.2379793212473	2.84707623997604	1.24197575890452	0	10.4191230446432	13.1939564905055	3.69880906118284	3.38426350480996	0
CMP_CLP_Cre_CTGCCTAAGCTCCCAG	2.26436702290807	3.88341689896747	5	CLP_Cre	CRE	CLP_Cre	0.910362007949293	1.37887794773555	78.4554089556401	8.30996379932123	3.51021319018565	0	12.4643547969232	22.9259751415414	3.7858119350068	0	2.60701673198552
CMP_CLP_Cre_CTGCCTAAGTGGGCTA	3.9191347746018	-2.09469484495953	5	CLP_Cre	CRE	CLP_Cre	1.74786561344379	2.3499138522977	25.4979966991225	8.82312374440284	1.42588891911976	0	17.3696572878893	11.4042290754719	2.82184172133781	0.948090804145707	0
CMP_CLP_Cre_CTGCCTACAGATAATG	-0.126733010976796	-1.46045791315869	3	CLP_Cre	CRE	CLP_Cre	1.09781292811395	1.60847860306323	19.6132224878711	3.86800380833968	2.07794275560984	0.692547720056431	12.0522259565313	4.27356861183775	0	1.38539503555341	0
CMP_CLP_Cre_CTGCCTAGTTCAACCA	1.9987234262589	-4.60203718352155	0	CLP_Cre	CRE	CLP_Cre	0	3.65207163051415	7.67912640043415	8.25445454288764	1.3873828476682	0.917161615876404	11.8334318680182	4.92764155280493	0	3.22105275062425	0
CMP_CLP_Cre_CTGCGGACAGTATGCT	4.82290808240209	-0.276838115928925	2	CLP_Cre	CRE	CLP_Cre	0	1.82676688586354	14.6141350869083	2.43602524057995	0	0	1.82676688586354	19.5293923208071	5.30129483842052	1.82676688586354	0
CMP_CLP_Cre_CTGCGGAGTTAGGGTG	4.23085848370824	-1.08665835070447	5	CLP_Cre	CRE	CLP_Cre	2.78090906495593	3.26662931520941	7.21786317815901	7.21786317815901	0.986383833041379	0	17.0208476493888	14.1074773589961	2.67084393648128	1.47316910526803	0.986383833041379
CMP_CLP_Cre_CTGCTGTCATCCGTGG	5.22271935025487	1.12905693841144	5	CLP_Cre	CRE	CLP_Cre	2.50644480133913	2.3034855883273	35.0553103898004	4.06426227190035	1.17934775702055	1.17934775702055	8.30092036469408	19.0410978686648	3.8773756025152	3.75413106097466	0
CMP_CLP_Cre_CTGCTGTGTTCAGTAC	3.6331981805924	-8.0833609025462	12	CLP_Cre	CRE	CLP_Cre	1.39918146303448	2.58078696821309	27.1753096050627	4.733741009848	1.39918146303448	0.701757008372629	11.152430567455	9.65501885364031	2.58078696821309	0.701757008372629	0
CMP_CLP_Cre_CTGGTCTAGGACCACA	2.05613223592077	4.16708923173114	5	CLP_Cre	CRE	CLP_Cre	1.90019581837675	2.14977632440735	47.5333918200306	2.0002052430605	2.69948733072108	0.666735081020168	6.91254466601943	12.1550704751431	4.01622335058326	5.4927000631323	0
CMP_CLP_Cre_CTGGTCTAGGTGCACA	1.88256684819494	-0.448057077406205	10	CLP_Cre	CRE	CLP_Cre	0	2.57917122372	14.6486356783662	3.70400738175016	1.23466912725005	0	25.4087899013906	16.9360991250584	3.23366238018943	1.23466912725005	0
CMP_CLP_Cre_CTGGTCTGTCGCTTCT	4.16124598065648	2.6851139147298	5	CLP_Cre	CRE	CLP_Cre	1.15623239932259	0.736670521522816	30.0876131938148	6.26802202515525	1.67819408670288	0	4.19177670841974	18.0180164703989	4.45733551104372	2.62957344236822	1.8929029208454
CMP_CLP_Cre_CTGGTCTGTTCCACTC	4.14803282300268	0.485776313068115	5	CLP_Cre	CRE	CLP_Cre	2.88550823493477	2.58777328339773	16.6401713026885	6.06080531036929	1.72500447137959	0	6.66336015812414	16.4243110557568	4.11184960003694	2.65618987490303	0.931185403523441
CMP_CLP_Cre_CTGGTCTTCACCGGGT	2.99589458981786	-6.73443674254254	12	CLP_Cre	CRE	CLP_Cre	0	3.47049481043592	10.3958668282184	9.50229837295076	0	0	41.8278474029362	6.20622541985855	3.10311270992928	0	0
CMP_CLP_Cre_CTGGTCTTCTAAGCCA	1.8839875845078	-1.19663130450086	10	CLP_Cre	CRE	CLP_Cre	2.37635818765399	2.7503710717462	17.7612843462436	5.31610489164083	0	0	11.6105458911476	7.17034126721915	3.02194811568488	1.77203496388028	0
CMP_CLP_Cre_CTGTGCTCAATGTAAG	0.0043664214972062	-0.424917600630082	3	CLP_Cre	CRE	CLP_Cre	1.26741829402777	1.80883660297097	23.8963659103863	3.80225488208331	2.15813881013956	0	10.582992798189	8.68734638205302	1.26741829402777	0	0
CMP_CLP_Cre_CTGTGCTCAGGTCTCG	4.30140034238134	-0.889334432361878	5	CLP_Cre	CRE	CLP_Cre	2.33119457890662	2.76407525344037	14.2676657511849	6.801669920734	2.1002758846603	0	10.6794423438927	16.9913444738835	2.63950846741897	1.05013794233015	0
CMP_CLP_Cre_CTGTGCTCATATGCTG	-0.701450428568979	3.53205037903949	6	CLP_Cre	CRE	CLP_Cre	0	0	61.7995780393187	2.9993754492477	2.19983624227224	0	40.373468357174	3.84835301989813	0.848977570650431	0.848977570650431	0
CMP_CLP_Cre_CTGTGCTGTTACGCGC	-2.41591103991236	-5.99584411787824	2	CLP_Cre	CRE	CLP_Cre	2.00675659933433	2.00675659933433	6.02026979800299	4.01351319866866	0	0	21.5632312545384	7.69322324680587	2.00675659933433	2.00675659933433	0
CMP_CLP_Cre_CTGTGCTGTTTGCATG	5.82611004391942	0.347731985570632	5	CLP_Cre	CRE	CLP_Cre	0	1.15571024849843	21.9637149643257	6.93426149099057	1.67757441443965	0	7.78787341253955	23.1039381073051	5.17041553997238	2.27265298931052	3.94281497352559
CMP_CLP_Cre_CTGTGCTTCTCCGGTT	0.502876677906851	5.40431953263446	3	CLP_Cre	CRE	CLP_Cre	2.94951331664455	2.35902056206282	52.7526481435059	6.82452397767582	2.25298237822845	0	6.99847418622681	16.0128025086979	3.96293209482591	1.99972922083907	1.4335423328387
CMP_CLP_Cre_CTGTTTAAGGCAGGTT	6.19883171597753	0.971931107761108	5	CLP_Cre	CRE	CLP_Cre	0	1.75613863415803	21.9696502699223	7.4858420923665	2.38773508640272	0	9.55094034561087	24.7031948944215	3.88978490639432	1.43350180099968	3.95794101501118
CMP_CLP_Cre_CTGTTTAAGTGTACTC	-0.683896145426889	8.55259061646625	4	CLP_Cre	CRE	CLP_Cre	2.8900806015707	2.62075296229521	39.7875662331295	6.21584767471549	0.882208472458562	2.5401869916879	8.02065298713817	14.0023414628547	3.16377233064897	2.97174265896799	0
CMP_CLP_Cre_CTGTTTACAGCATACT	5.15926043072973	0.222796626807891	5	CLP_Cre	CRE	CLP_Cre	2.36463014813029	3.15672690565376	20.9647055435196	7.19131117562692	0	0	9.30795262782149	13.9109761403344	2.36463014813029	1.43826223512538	2.62853577431505
CMP_CLP_Cre_CTGTTTACAGTGAGTG	-3.05582006891932	-5.19531130003766	2	CLP_Cre	CRE	CLP_Cre	0	1.7000594688291	6.80023787531641	3.40011893765821	1.7000594688291	0	10.9339797625664	4.63906750194303	0	1.7000594688291	0
CMP_CLP_Cre_CTGTTTACATTGGGCC	4.78025785962377	1.08356500458881	5	CLP_Cre	CRE	CLP_Cre	2.964497127137	2.51072196516453	37.9007226902667	3.98659874591472	1.34246113158519	0	6.98589295766797	16.9071407368326	3.97643158600671	2.53821228494457	1.76275840955302
CMP_CLP_Cre_CTGTTTAGTACCATCA	-2.18201859911646	1.50770092797443	4	CLP_Cre	CRE	CLP_Cre	2.14316045332131	3.26146805290469	36.8094457895389	4.30521932000107	3.39842906081238	0	5.4510338921889	16.846526136024	3.58692785083679	3.04995071251	0
CMP_CLP_Cre_CTGTTTAGTATTCGTG	2.21638099232946	-3.78631495642499	0	CLP_Cre	CRE	CLP_Cre	2.04609627108793	3.05460992613911	15.148008328587	5.57380810456142	0.853362556070026	0	8.75636200924038	11.4007458576515	3.19830679870714	1.70672511214005	0
CMP_CLP_Cre_CTGTTTAGTCATCGGC	-0.822677037322183	3.91980529618426	6	CLP_Cre	CRE	CLP_Cre	0.535273026156461	1.13903210689945	63.7913368998602	4.6974397238001	1.65774927696529	0.535273026156461	44.9114402291252	3.66070221148356	0	0.882042486118343	0.535273026156461
CMP_CLP_Cre_CTGTTTAGTGACCAAG	0.195948251879553	5.38126779389545	3	CLP_Cre	CRE	CLP_Cre	1.55303313756667	1.55303313756667	67.8925003007278	3.94961243964323	2.01758199222932	0.658268739940538	8.38682290110716	15.5429978735537	4.2001563787216	3.26313390330408	0.658268739940538
CMP_CLP_Cre_CTGTTTATCAGTTGAC	3.08719126263891	2.34932232690021	5	CLP_Cre	CRE	CLP_Cre	2.80537715318812	2.80537715318812	37.8530311974646	3.00842166518469	2.69512617463161	1.00280722172823	12.4089424690407	15.0857147056955	2.90467090769388	2.82376460397629	0
CMP_CLP_Cre_CTGTTTATCTTGAGGT	-2.61193116625514	-5.86132358717755	2	CLP_Cre	CRE	CLP_Cre	0	0	10.8712319629667	3.10606627513333	1.55303313756667	1.55303313756667	1.55303313756667	6.0830698601607	2.97700358502736	1.55303313756667	1.55303313756667
CMP_CLP_Cre_CTTAACTAGCGTTCCG	0.587526836788992	7.72242952180072	4	CLP_Cre	CRE	CLP_Cre	0.972776183411168	2.02565991817333	40.3460164280822	3.89110473364467	0.972776183411168	0	5.43991614029258	12.0970018993169	3.3077818630212	4.36924905752004	0.972776183411168
CMP_CLP_Cre_CTTAACTAGTGGAGAA	0.0287882773045106	8.73881746125384	1	CLP_Cre	CRE	CLP_Cre	1.80904999402427	2.15836452739886	66.6422190110386	4.34425328782489	1.80904999402427	0	6.76099622712634	11.7499900284228	3.73378498326017	1.26760164690031	2.53520329380062
CMP_CLP_Cre_CTTAACTAGTGGGTTG	3.55479971448217	3.4446604330556	4	CLP_Cre	CRE	CLP_Cre	2.63451923430677	1.44318322591376	37.2793501907832	6.90770266477454	0	1.44318322591376	3.45385133238727	15.1511004973056	3.5993835160313	1.44318322591376	0
CMP_CLP_Cre_CTTAACTGTAGGAGTC	4.24468437711034	-0.506924502132691	0	CLP_Cre	CRE	CLP_Cre	2.5775959831465	2.95741626052516	8.37949137070236	8.94056820483469	1.39658189511706	0	0	4.93623566684388	4.93623566684388	2.79316379023412	0
CMP_CLP_Cre_CTTACCGCAAACGTGG	0.117315286195616	4.66362548661395	3	CLP_Cre	CRE	CLP_Cre	2.55618554239991	1.93777487425789	57.02490150512	5.67308309229653	1.93777487425789	0.61466690140149	14.637737721812	10.5507451279724	2.33596633046522	0.61466690140149	0
CMP_CLP_Cre_CTTACCGCACCAGCAC	0.924079456723074	-4.99859069990949	0	CLP_Cre	CRE	CLP_Cre	4.12204707807493	3.21077072057022	28.7434921455855	8.22429778036299	1.75087467195305	0	11.4132812435515	5.02585093413012	1.51945383785262	3.31859517057399	0
CMP_CLP_Cre_CTTACCGGTCTCGTTC	4.52169577161107	1.52429211926623	5	CLP_Cre	CRE	CLP_Cre	0.880138408286147	2.08643789626829	10.4978793570447	6.62172643250678	1.3408959827899	0	6.5165681493964	10.914546953708	3.37501315948012	2.64041522485844	0
CMP_CLP_Cre_CTTACCGGTTCCACGG	4.48645226041112	-0.150594725786008	2	CLP_Cre	CRE	CLP_Cre	3.04261966862113	2.39607907179059	30.5287611513049	1.46480049811618	2.03514476014304	0	2.86979482336102	16.3696090373096	3.31830260300971	0	1.46480049811618
CMP_CLP_Cre_CTTACCGTCACCCTCA	2.40210167447362	3.78614402604266	5	CLP_Cre	CRE	CLP_Cre	1.55010236289611	1.04941372634193	47.7364491916644	6.24844590481801	1.04941372634193	0	3.81244504349267	18.7249476249328	3.64072661464961	1.55010236289611	2.09882745268386
CMP_CLP_Cre_CTTACCGTCGTCTGCT	5.07013479748998	1.06638634991809	5	CLP_Cre	CRE	CLP_Cre	1.88298563922678	2.13189174600562	36.6545091101734	4.70088531101603	1.55083381903165	1.55083381903165	5.07438982118677	23.7953852995223	3.97058629816775	1.05001716399479	1.05001716399479
CMP_CLP_Cre_CTTAGGAAGGCCGAAT	4.45363441983495	1.01202131104632	5	CLP_Cre	CRE	CLP_Cre	2.08052729910223	2.08052729910223	32.9547115679367	5.25715623963091	1.64966090504858	0	6.30321731807224	13.8567618447038	3.7565622679914	1.7523854132103	0
CMP_CLP_Cre_CTTAGGAAGTGGCACA	6.49626366177831	0.441403039218627	5	CLP_Cre	CRE	CLP_Cre	0	1.12869284258597	11.5104474574982	6.77215705551582	1.64542750086788	0	2.25738568517194	23.1251706441435	3.53996758992272	3.29085500173577	0
CMP_CLP_Cre_CTTAGGACACCACCAG	3.57660762349401	-5.04581712889508	6	CLP_Cre	CRE	CLP_Cre	0	2.4327015705185	13.3749679847264	1.82371106903466	1.82371106903466	0	21.2752926935909	3.64742213806931	0	0	0
CMP_CLP_Cre_CTTAGGAGTAGCTGCC	0.61307195702825	3.27403403115436	3	CLP_Cre	CRE	CLP_Cre	2.45374571426928	1.39566706767752	31.0820054064037	5.09085071471236	2.31382184506903	0	9.88296513989653	5.36780671297313	0	3.84941278194681	0
CMP_CLP_Cre_CTTCTCTCAATCAGAA	6.09963718930517	-5.21191763090924	6	CLP_Cre	CRE	CLP_Cre	0	2.48298383639514	10.3322696361328	3.62733767642105	0.797354451904229	0.797354451904229	35.7487453733827	5.21788815347303	0.797354451904229	1.59470890380846	0
CMP_CLP_Cre_CTTCTCTGTACTTAGC	-1.51123650988307	-6.35517667937116	5	CLP_Cre	CRE	CLP_Cre	2.38035411961224	2.38035411961224	11.2588135614151	8.87845944180286	0	0	7.10276755344228	14.6724564989221	2.7544944191345	1.77569188836057	1.77569188836057
CMP_CLP_Cre_CTTCTCTTCTGCCAGG	0.441976883805136	0.393400676967346	3	CLP_Cre	CRE	CLP_Cre	3.3446421041493	2.25622786427144	29.2181965098475	6.00944608805243	2.1624384612508	0	13.8956225556758	7.30094194875937	0.996727839079524	3.32984582445975	0
CMP_CLP_Cre_CTTGGCTAGATATGGT	5.41171947995458	0.949333317996704	5	CLP_Cre	CRE	CLP_Cre	2.92529883164213	1.0166715027801	23.4888968105893	6.59362881670286	1.0166715027801	0	8.18643601208369	18.0374054128045	3.84723843767738	3.54361430836255	1.0166715027801
CMP_CLP_Cre_CTTGGCTCAACGCACC	7.35682169476781	0.451354392291747	5	CLP_Cre	CRE	CLP_Cre	1.61377196151535	1.10222529942298	8.22712375805324	6.35945425317317	0	0	6.22104143623496	23.8824106748482	4.17971882222298	1.10222529942298	4.83784639575369
CMP_CLP_Cre_CTTGGCTCAGATGGGT	0.0177144197586579	-2.65756558585004	0	CLP_Cre	CRE	CLP_Cre	1.45860734832821	3.26955931946178	17.2224625511366	9.82238711385378	1.45860734832821	0	4.130872361542	0.741932106672801	0	4.2539358831493	0
CMP_CLP_Cre_CTTGGCTGTAAATACG	5.91094652692113	0.917265303851806	5	CLP_Cre	CRE	CLP_Cre	1.6435731596723	2.60423427813354	17.3963927151842	7.16580117025034	0	0	6.96368442318794	19.8205185231442	5.39862012876154	0	0
CMP_CLP_Cre_CTTGGCTGTAGGGTAC	6.17531267682348	-5.50336288618878	6	CLP_Cre	CRE	CLP_Cre	2.60423427813354	2.23508169123344	15.975175500173	8.60725758286024	0	0	33.0651533142409	4.5168264975841	1.6435731596723	1.6435731596723	1.6435731596723
CMP_CLP_Cre_CTTGGCTGTCACCCAG	3.63627950230871	-4.8305237214549	6	CLP_Cre	CRE	CLP_Cre	0	2.10153943691831	12.1899515758954	1.52374394698692	2.10153943691831	0	16.45637011469	0	0	2.10153943691831	0
CMP_CLP_Cre_CTTGGCTGTCGAAAGC	3.07812706509862	0.56070757699176	5	CLP_Cre	CRE	CLP_Cre	1.49653894414427	2.96971801963836	17.7020505085926	4.60786210826969	1.72661738964578	0	5.71400563260862	8.16943676367763	3.99733497461086	4.03612455156602	0
CMP_CLP_Cre_CTTGGCTGTCTGGTCG	7.36278978863988	0.437661655666076	5	CLP_Cre	CRE	CLP_Cre	1.09542249330001	0	6.57253495980006	4.89187641509703	1.09542249330001	0	7.96514306502841	25.6437654841463	3.9655939587572	0	3.21427928970676
CMP_CLP_Cre_CTTGGCTTCCCTCAGT	-2.05007430037226	-5.83973955321149	2	CLP_Cre	CRE	CLP_Cre	0	3.07523916800464	7.98515761255867	5.49559432676131	1.37389858169033	0	8.54298996461218	6.38086868343881	1.93173093374384	1.37389858169033	1.37389858169033
CMP_CLP_Cre_CTTGGCTTCGTACGGC	6.73713318387304	0.269147314550125	5	CLP_Cre	CRE	CLP_Cre	0	1.88931305995646	11.3358783597387	3.77862611991292	0	0	4.77100668259347	25.0343153431576	4.30396644955427	0	3.69644481277213
CMP_CLP_Cre_CTTGGCTTCTCACATT	-2.71308835467066	9.51334596467181	4	CLP_Cre	CRE	CLP_Cre	1.53440587676227	0.794284113876849	87.0667275437065	4.40844595027306	1.53440587676227	0	6.90480619546704	19.6288532252308	3.79914152150648	1.23130949476566	0.794284113876849
CMP_CLP_Cre_CTTTGCGAGAGCTGCA	3.35394946614538	4.24065805268451	5	CLP_Cre	CRE	CLP_Cre	0	0	16.12916330701	2.20142837739539	1.3299535152245	0	6.476301486086	8.33102583071044	3.6149982039252	0	0
CMP_CLP_Cre_CTTTGCGCATGATCCA	4.41613976041112	-0.38126521515683	2	CLP_Cre	CRE	CLP_Cre	2.12196671391844	2.48668073033161	22.1502728984419	3.08393174805468	1.54196587402734	1.54196587402734	8.28983021002779	17.5200001579798	2.75334710580621	2.12196671391844	1.54196587402734
CMP_CLP_Cre_CTTTGCGGTTGGAGGT	1.38809088746343	-3.85646270918683	0	CLP_Cre	CRE	CLP_Cre	1.73216764412484	2.41915557338337	13.830911269296	5.26255891762405	2.01677483296549	0	23.5783407771303	4.3061652926939	1.31563972940601	3.10459840954999	0
CMP_CLP_Cre_CTTTGCGGTTTCCACC	4.15997854748998	0.410716511728011	5	CLP_Cre	CRE	CLP_Cre	2.41534932603235	2.41534932603235	17.7279482084505	0	0	0	11.4403301101683	15.9708709537062	3.64745379741727	4.46893273586904	2.96225126441793
CMP_CLP_Cre_CTTTGCGTCTTCAACT	-0.375865867936273	8.27870679688617	4	CLP_Cre	CRE	CLP_Cre	0	2.9202309326934	37.7813598159773	6.92638297465054	2.45094033985807	0	7.45793727714105	1.36088754031048	0.680443770155239	1.77049656970283	0
CMP_CLP_Cre_GAAACTCAGGCAATTA	5.10451952496801	-0.489048085687913	5	CLP_Cre	CRE	CLP_Cre	0.958276947172708	0	13.2608986366394	7.66621557738166	1.7615752705669	0.958276947172708	9.59806400782058	16.0663455908829	3.39884811191223	3.35506124894718	1.43850735460176
CMP_CLP_Cre_GAAACTCCAGACAAAT	0.0351908592346711	8.68587041688129	4	CLP_Cre	CRE	CLP_Cre	1.01498587419523	1.50821301969695	64.7144454178579	9.10634128456528	1.83704719881668	0	5.82022241037888	15.3821098532423	3.4863910939379	1.01498587419523	2.02997174839046
CMP_CLP_Cre_GAAACTCCAGGATTGG	3.83238402882848	-3.71322487997846	6	CLP_Cre	CRE	CLP_Cre	2.13753346651004	2.76989751850623	13.1200758913874	10.7801746365473	1.2507131847873	0.809336303239149	26.4010867064024	7.63420531546877	1.2507131847873	3.59719967337148	0.809336303239149
CMP_CLP_Cre_GAAACTCCAGTTCCCT	6.87465826550756	0.500617690803253	5	CLP_Cre	CRE	CLP_Cre	0	1.19678769982568	13.0971834051737	4.46402746510657	0	0	2.92293031460671	22.7093163954629	3.27352146153948	1.19678769982568	2.92293031460671
CMP_CLP_Cre_GAAACTCGTCTGATTG	0.0721525935295625	-4.15433477568463	0	CLP_Cre	CRE	CLP_Cre	0	2.99026675918116	15.6880311597836	3.73636443075296	1.1701478865815	0	9.84989038440401	6.37527797601329	1.1701478865815	2.44195931583789	0.747272886150592
CMP_CLP_Cre_GAAACTCGTGTTGAGG	4.50413576642309	-4.27421116041974	6	CLP_Cre	CRE	CLP_Cre	0	3.62468774640335	14.7359165803112	3.11326522738239	1.71633991396968	0	28.5658062957501	10.052602609032	1.39692531341271	0	0
CMP_CLP_Cre_GAAACTCTCCGGGTGT	5.86242691556249	-4.82822250532941	6	CLP_Cre	CRE	CLP_Cre	1.08936519503531	3.20553276295772	17.0422511850999	8.64348816431078	1.59833109456711	0	45.5795144892325	7.63991312511083	1.08936519503531	0	0
CMP_CLP_Cre_GAAACTCTCGTTTGCC	0.0668176201942964	-4.21197199034528	0	CLP_Cre	CRE	CLP_Cre	0	3.04029945847457	12.0750214449867	3.50104504665753	1.16701501555251	0	13.8240958914047	7.1059582240427	1.69097711722387	1.16701501555251	0
CMP_CLP_Cre_GAAACTCTCTGCTGCT	2.17811194936071	-2.38948463606671	3	CLP_Cre	CRE	CLP_Cre	1.45414922749431	1.86687722176229	26.9283504646966	3.69445712056781	1.86687722176229	0	19.2287208774465	10.2826531491374	1.68165683736912	3.18224449317158	0.738891424113563
CMP_CLP_Cre_GAAACTCTCTGTACGA	2.75427738705907	-2.47624134230451	15	CLP_Cre	CRE	CLP_Cre	0	3.65065824129374	9.39386764878546	0	2.23359222150709	0	5.51804769202128	7.16027542727837	1.64222773525709	2.23359222150709	0
CMP_CLP_Cre_GAAATGAAGAAACCAT	5.49137703458105	-5.38979171919659	6	CLP_Cre	CRE	CLP_Cre	0	0	7.55539298253148	3.51527934311637	0	0	32.3030456140108	7.37396943939138	1.17175978103879	1.17175978103879	0
CMP_CLP_Cre_GAAATGAAGCCAGGAT	-0.119217483901639	5.45076108765765	3	CLP_Cre	CRE	CLP_Cre	1.06398403797423	1.74828349525153	72.7507066439693	4.79712430390449	2.81807093728163	0	7.93437258806233	15.5562284079099	3.44573385820237	1.34725203402868	0
CMP_CLP_Cre_GAAATGACAAGCCGTC	6.01921907941137	-4.75029825377301	6	CLP_Cre	CRE	CLP_Cre	0	2.32713671157643	13.7030337098578	7.3913366656093	1.19759412221696	1.19759412221696	49.5256047232308	6.4993352378013	1.72709248768823	1.72709248768823	0
CMP_CLP_Cre_GAAATGACAGTCGTGC	1.73852757493291	2.37456394028827	3	CLP_Cre	CRE	CLP_Cre	0	1.30064217465042	32.2343089872604	0	1.84740032127281	0	6.21753051681036	5.74932684522408	1.30064217465042	1.30064217465042	0
CMP_CLP_Cre_GAAATGACATCACGAT	4.12985102216039	-2.43139909910993	6	CLP_Cre	CRE	CLP_Cre	2.43002059530923	2.90499724711514	7.51174167688707	7.326936771336	1.82124674966436	0	18.1126841671595	14.3545058229522	3.6631365664208	2.82427257727207	1.00302582760771
CMP_CLP_Cre_GAAATGAGTCCTCTTG	0.616006234085898	-3.84857367682294	0	CLP_Cre	CRE	CLP_Cre	1.34697119536508	3.55959952020222	9.98266817087111	0	1.34697119536508	0	11.4447750510352	1.34697119536508	0	5.85738773979233	0
CMP_CLP_Cre_GAAATGATCCCGACTT	6.22878567258153	-4.72959827589825	6	CLP_Cre	CRE	CLP_Cre	0	2.00425260520077	13.5044722938361	7.86645393402124	1.43752746107942	0	58.3236222151904	7.71553774935217	1.43752746107942	0	0
CMP_CLP_Cre_GAACATCAGACTGGGT	2.39691916981969	2.13393522095843	3	CLP_Cre	CRE	CLP_Cre	2.2678845090756	3.0195771117653	17.8942317586754	5.13454069902359	2.01413063299633	0	4.81959885061288	9.38999712716454	2.2678845090756	3.48114226128879	1.46701162829246
CMP_CLP_Cre_GAACATCAGCACCGTC	0.394087829983573	-0.808371178386963	3	CLP_Cre	CRE	CLP_Cre	1.62154704122385	2.21067015804557	11.8397836012181	3.91164359245142	1.39765095005223	0	19.6491336690054	7.32011920927916	1.4014651038984	0	0
CMP_CLP_Cre_GAACATCCATGTAAGA	3.22767774144445	2.33327771020099	5	CLP_Cre	CRE	CLP_Cre	2.44752163191848	3.09645162381969	34.5556202977355	7.40987936505548	1.42741198247677	0	8.21321371845733	14.3838918134552	3.81719753600581	3.48697107351795	0
CMP_CLP_Cre_GAACATCGTCGAGATG	1.83929840604101	-5.05134414839581	0	CLP_Cre	CRE	CLP_Cre	2.72638480251714	3.04397838286928	22.0802820525198	7.65628525970191	0	0	10.3552924372139	1.90375129004809	0	2.72638480251714	0
CMP_CLP_Cre_GAACATCGTCGGCATC	5.00461546460424	0.403783716680251	5	CLP_Cre	CRE	CLP_Cre	1.78059725485862	2.76002242957293	39.067705302785	4.16630936099077	1.78059725485862	0	20.0805928403501	17.7026701389957	3.03175540141222	0	0
CMP_CLP_Cre_GAACATCGTGAGGGAG	5.33492294827733	-4.51316856551007	6	CLP_Cre	CRE	CLP_Cre	1.46736355215188	2.66382902245584	13.5523057598306	7.18688840140856	3.43069025411824	0	29.4909558056306	7.45814677175878	0	1.96332670196636	0.981663350983181
CMP_CLP_Cre_GAACATCTCCTCGCAT	2.43468729535375	-0.714033655403412	10	CLP_Cre	CRE	CLP_Cre	2.28135337588791	1.36863271599538	8.7688633337077	7.40023061771232	1.36863271599538	0	4.66296518572155	18.7990942822625	3.80554196118058	0	1.36863271599538
CMP_CLP_Cre_GAACCTACATACAGCT	6.91062990704809	-5.95585941481427	6	CLP_Cre	CRE	CLP_Cre	0	0	5.37652877239197	3.58435251492798	2.39834994226151	0	33.9251781500999	5.81801914462953	0	0	0
CMP_CLP_Cre_GAACCTAGTAGAAGGA	4.79712931195531	1.52867770981952	5	CLP_Cre	CRE	CLP_Cre	3.13523917894741	2.31887399299203	28.8600898210928	5.20640678464501	1.87157657058366	1.041281356929	5.63369049244221	19.7348981397806	3.84633426292223	3.41181212163793	2.48466224064588
CMP_CLP_Cre_GAACCTATCTCGTATT	0.601305821335654	-4.14356207060651	0	CLP_Cre	CRE	CLP_Cre	2.12504471485571	2.9669819002061	8.8595167350626	5.22485835182464	1.04497167036493	0	3.96634322688008	6.30493139631542	2.12504471485571	3.80159256893976	0
CMP_CLP_Cre_GAACGGAAGAGACGAA	0.263120600378851	-4.48362135100201	0	CLP_Cre	CRE	CLP_Cre	1.37104045557731	1.9284579948231	8.22624273346385	5.48416182230924	1.9284579948231	0	13.82139726164	3.85691598964619	1.9284579948231	2.28425228445576	0
CMP_CLP_Cre_GAACGGAAGGCCATAG	-1.48643740137782	-2.86779331374005	0	CLP_Cre	CRE	CLP_Cre	1.60688281682492	2.56200059012028	15.0494477133997	9.46901118347017	2.56200059012028	1.60688281682492	3.21376563364984	4.8226917426053	1.60688281682492	1.60688281682492	0
CMP_CLP_Cre_GAACGGACAGGACGTA	4.48159328976903	-0.0281091477258574	5	CLP_Cre	CRE	CLP_Cre	0	0	28.3581033374795	0	0	0	7.66779350351994	15.2381566572765	2.92931421926386	1.69169931933607	0
CMP_CLP_Cre_GAACGGACATGCCCGA	-1.83622058352198	-4.74812721419171	6	CLP_Cre	CRE	CLP_Cre	0	2.70353520553434	7.50158158764157	10.5022142226982	0	1.50031631752831	10.4829123774696	10.1516839328018	1.50031631752831	1.50031631752831	0
CMP_CLP_Cre_GAACGGAGTCTCTCTG	5.19261089841161	-0.740577868698395	5	CLP_Cre	CRE	CLP_Cre	2.46723597355958	3.44078598747238	6.27041582631572	9.19941729961323	0	0	8.90573598842799	19.5394702434449	3.36913955959954	2.29985432490331	0
CMP_CLP_Cre_GAACGGAGTTACGGAG	1.19284752885137	-2.37489961790875	10	CLP_Cre	CRE	CLP_Cre	0.844110606693025	3.10074666726602	14.453595236251	2.13933532016179	0.844110606693025	0	15.5699172371741	3.82755653354784	0.844110606693025	4.1398524927503	0
CMP_CLP_Cre_GAACGGAGTTGGTAAA	-1.38956292589869	-2.01074825930432	0	CLP_Cre	CRE	CLP_Cre	0	3.10125329636169	15.3436347603276	2.59121994835447	1.29560997417724	0	7.98780335676833	3.13718247054345	0	0	0
CMP_CLP_Cre_GAACGGATCATCGCTC	5.13329617062841	0.861403771163665	5	CLP_Cre	CRE	CLP_Cre	2.56504167012459	2.30267509794438	29.8477028787556	4.15910809742316	1.94599586823932	0	8.96740556603845	20.2983315038314	3.43408398367383	5.63504033199142	2.56504167012459
CMP_CLP_Cre_GAAGCAGCAAGGACAC	-2.45345314463343	-5.54173731016949	2	CLP_Cre	CRE	CLP_Cre	0	1.82764235530237	3.65528471060473	3.65528471060473	0	0	13.8150556156927	2.4369772841275	0	1.82764235530237	0
CMP_CLP_Cre_GAAGCAGCAGGTGGAT	-4.22181971987452	-5.86855243849591	2	CLP_Cre	CRE	CLP_Cre	1.86034229705167	0	17.9673677301477	0	0	0	3.79340809917533	12.8480857507335	2.84942289895549	1.86034229705167	0
CMP_CLP_Cre_GAAGCAGTCCTACAGA	4.51527229825292	1.10290504288837	5	CLP_Cre	CRE	CLP_Cre	0.85763945361558	2.05257697530849	29.1128026434582	8.53693674796216	1.62388638201477	0	4.19680474286151	15.1888311134055	4.55572833894069	1.71527890723116	1.31242654893474
CMP_CLP_Cre_GAATAAGAGAGTACAT	5.11388746777807	-4.29312872099713	6	CLP_Cre	CRE	CLP_Cre	2.84706178039887	3.31000360788286	12.1099735002925	8.46626149748299	1.95852988551067	0	25.5576458452858	11.2670012811813	4.03249601712588	2.41127474733675	0
CMP_CLP_Cre_GAATAAGCACAGACAG	4.67992416898046	1.99513102364703	5	CLP_Cre	CRE	CLP_Cre	1.57195733671949	1.57195733671949	23.2047096077688	8.81503941982774	1.57195733671949	0	7.12958098335179	21.3876866571332	5.22581420142751	1.06747684508368	0
CMP_CLP_Cre_GAATAAGCACCGCTAG	6.25169054547582	-4.51954340147809	6	CLP_Cre	CRE	CLP_Cre	0	1.20868332732581	10.8022321554679	5.3661905306545	0	0	45.7729668027584	7.21701887160432	2.08532623654161	3.62604998197743	0
CMP_CLP_Cre_GAATAAGCAGTTCCCT	5.00126711407934	0.22817257833644	5	CLP_Cre	CRE	CLP_Cre	3.09192583509634	1.50479724816778	31.7919602627283	4.54136700677482	2.08025133807125	0	12.8111057245579	16.1342539491647	3.76210403191078	2.51698716770346	1.50479724816778
CMP_CLP_Cre_GAATAAGGTAAGGGCT	3.61350528279577	-0.108355406252898	5	CLP_Cre	CRE	CLP_Cre	2.24069181713327	2.61005126352916	13.1891397754706	1.64864247193383	1.64864247193383	0	4.94592741580149	11.7968321393029	4.0181635611687	2.87917958109291	0
CMP_CLP_Cre_GAATAAGGTAGCGTAG	5.12691608945165	-0.20106545793847	5	CLP_Cre	CRE	CLP_Cre	1.70427779747763	2.81785775128924	20.7522357734677	4.20927583739145	2.88253486649632	1.17825706901868	15.2035625009725	19.5407848276403	4.22626730464269	2.88253486649632	0
CMP_CLP_Cre_GAATGAACAAATCCGT	-2.84577735384669	-4.94676756071881	2	CLP_Cre	CRE	CLP_Cre	0	0	16.4239205300335	4.98746557067139	0.90410627877352	0	17.1859385560394	7.16946525395429	2.83256427359662	0	0
CMP_CLP_Cre_GAATGAACAACCGCCA	3.26200381795202	3.71514535737201	5	CLP_Cre	CRE	CLP_Cre	0.759800931871351	1.7140505806794	60.1838498965172	5.88039357354205	1.93507062501688	0.450390862743766	9.24355357536997	21.1850986170713	3.80236991446687	2.51536008569651	3.40351479307169
CMP_CLP_Cre_GAATGAACATATGGTC	1.37632707635198	-4.08915447401837	0	CLP_Cre	CRE	CLP_Cre	1.88106654834045	3.2800947854166	10.5375333795938	7.52598899791206	1.69532172632394	0	11.3045444704132	8.72010827257248	1.69532172632394	1.17068463670923	0
CMP_CLP_Cre_GAATGAATCTGTACGA	5.08383575955663	-5.31118988203839	6	CLP_Cre	CRE	CLP_Cre	0	3.13411785847071	6.74090648197362	10.1113597229604	1.68522662049341	0	19.0106714461027	2.92180003288302	0	1.68522662049341	0
CMP_CLP_Cre_GACACGCAGATGTGTA	1.29776207486425	-2.89537452864484	10	CLP_Cre	CRE	CLP_Cre	2.90136759257069	2.90136759257069	10.1041068429178	10.6410282235865	1.24040187167179	0	12.6907433468572	11.9354823790155	2.75633323619643	1.77732325234048	1.24040187167179
CMP_CLP_Cre_GACACGCAGCCAACAG	-0.819300672614236	8.52189279389545	4	CLP_Cre	CRE	CLP_Cre	1.03597464407984	2.95379053765086	42.1860019245019	6.21584786447902	3.14877905392388	0	10.8348400533915	18.9072237175767	3.87668871325992	2.07194928815967	2.11280440984405
CMP_CLP_Cre_GACACGCAGTTAACGA	0.714276292717795	-0.293262548325814	3	CLP_Cre	CRE	CLP_Cre	0	0.707552088169138	40.6567720010312	2.53287726318872	2.59138302751355	0	15.9765128046435	4.7587519083783	1.11777308685044	1.11777308685044	0
CMP_CLP_Cre_GACACGCCACCTATCC	3.82004396001134	-0.575630656955994	5	CLP_Cre	CRE	CLP_Cre	2.72638480251714	3.38625670232656	11.1707419140137	5.51152578348194	1.34950358875602	0	7.65628525970191	10.0281504475893	2.72638480251714	3.86897626894158	2.69900717751204
CMP_CLP_Cre_GACACGCGTCGCCATG	4.94358269254003	1.34912479710742	5	CLP_Cre	CRE	CLP_Cre	2.65872047230683	0	29.0956667019458	3.41960518198434	1.78829566250887	0	6.30704607252654	19.7533262567402	4.46055724617028	3.7447607093689	2.44137265855433
CMP_CLP_Cre_GACACGCGTCTAGCGC	5.66925493756566	-5.56050848173932	6	CLP_Cre	CRE	CLP_Cre	0	2.30308024278697	6.82079295417429	8.52599119271787	1.70519823854357	0	29.6729875513812	6.31135872411752	2.30308024278697	0	0
CMP_CLP_Cre_GACACGCTCGTCCGTT	5.92611090222631	-4.35283159422711	6	CLP_Cre	CRE	CLP_Cre	0	1.91936945608726	11.2809574731355	9.10741031372117	1.91936945608726	1.54329905009615	38.964433980421	8.61384534903715	0.771649525048074	2.31494857514422	0.771649525048074
CMP_CLP_Cre_GACAGAGAGTAACCCT	4.30490747967992	2.37644577813312	5	CLP_Cre	CRE	CLP_Cre	0	0	37.4374919729401	8.39241456576316	2.76853918852416	0	9.88498603362806	19.3369342396835	4.57586608358456	2.63374293853181	0
CMP_CLP_Cre_GACAGAGCAGCCTTTC	5.54158989468847	-5.18931030440167	6	CLP_Cre	CRE	CLP_Cre	1.07695738560509	3.40239681691071	11.211929861119	8.55157729301773	1.07695738560509	0	30.3372154122809	5.33795287448326	1.58339518249613	4.24374775059735	0
CMP_CLP_Cre_GACAGAGGTACAGTTC	0.0394595650795503	-3.6627192418559	0	CLP_Cre	CRE	CLP_Cre	1.93620188613572	1.09106957724306	20.8633292865486	4.87358853924358	1.6003798075144	0	10.8432624340378	8.15682882758793	0	3.27320873172918	0
CMP_CLP_Cre_GACAGAGGTCCAAGTT	2.91529909650121	3.11844492745563	5	CLP_Cre	CRE	CLP_Cre	1.89337532371143	2.71498426186875	48.3446635465237	3.23385463926439	1.89337532371143	0	9.15242409940155	17.5032443984726	3.37446814083946	6.50675908321769	1.34047931555297
CMP_CLP_Cre_GACAGAGGTCTAAACC	-2.51214774569239	8.93258882355853	4	CLP_Cre	CRE	CLP_Cre	0.637288237159135	0.637288237159135	59.1717488010922	9.44313671437718	1.30129054553728	0.637288237159135	6.96626872147814	4.54115987377097	1.93857878269641	0	0
CMP_CLP_Cre_GACCAATAGGACGAAA	-1.06742604693141	-2.78215812849835	2	CLP_Cre	CRE	CLP_Cre	2.21909059343104	2.21909059343104	7.13538874212782	2.63441751796737	1.86655370619308	0	1.31720875898368	6.66585847917659	2.21909059343104	1.31720875898368	0
CMP_CLP_Cre_GACCAATCAAAGGTGC	0.4638290194634	1.53336513829394	3	CLP_Cre	CRE	CLP_Cre	0	2.14610018256805	29.8598673386668	5.80560962178012	2.14610018256805	0	8.53840821746072	7.35646795936787	2.34557803494642	1.56354518906517	0
CMP_CLP_Cre_GACCAATGTCCGACGT	0.574047365582327	-1.23086225199536	3	CLP_Cre	CRE	CLP_Cre	2.43545453252009	3.08383552331787	31.4378164000205	5.63146436042928	1.12629287208586	0	15.3598238597978	9.54507716365999	1.12629287208586	1.12629287208586	1.12629287208586
CMP_CLP_Cre_GACCTGGAGCGTCAAG	2.69352404156957	3.61071706605121	3	CLP_Cre	CRE	CLP_Cre	3.02975137411478	2.72925825084685	24.5811679365494	2.69148812170958	1.30434776558138	0	4.63510479320377	8.94058422663634	4.3809055087552	2.6224286179446	0
CMP_CLP_Cre_GACCTGGAGTAGATGT	2.69112555066381	-3.578409663914	6	CLP_Cre	CRE	CLP_Cre	1.60983803247545	2.30303521678569	12.9394269585153	7.33939613192604	1.60983803247545	0	23.6413542905788	7.27429068762781	1.09894573315269	2.99663258116829	0
CMP_CLP_Cre_GACCTGGTCAACGGGA	1.75988761464391	-3.05701874899701	0	CLP_Cre	CRE	CLP_Cre	1.17268308264542	2.29481462853781	36.270731782461	8.6647656499283	1.46924982529045	0	12.5602271143293	6.25687995170937	2.29481462853781	1.9218913393737	0
CMP_CLP_Cre_GACCTGGTCCGCAAGC	3.73993245641027	-2.01285587954358	5	CLP_Cre	CRE	CLP_Cre	2.33939906611676	1.41706601978664	14.2398626734899	3.96200293773317	1.98100146886658	0	8.65141757049371	10.8051908158504	3.65065824129374	3.39806748865323	0
CMP_CLP_Cre_GACGCGTCAGCGTAAG	4.44711891690526	-3.7183673303111	6	CLP_Cre	CRE	CLP_Cre	1.49024852473863	1.00030064605273	14.98410480211	10.4929543392132	0	0	23.8267571451561	13.6623775617617	2.06387053636092	0	1.00030064605273
CMP_CLP_Cre_GACGCGTCAGTCTTCC	6.09285704175268	0.742592998267852	5	CLP_Cre	CRE	CLP_Cre	1.65889626189794	2.6218041628123	10.7788609725701	8.73658866235955	1.65889626189794	1.13999558883402	9.46847943443846	19.6931513626321	3.55614983028282	1.65889626189794	0
CMP_CLP_Cre_GACGCGTGTCAGAAGC	4.94494310895238	1.18208766770526	5	CLP_Cre	CRE	CLP_Cre	0.851510408502765	0	47.8179039646398	8.02903431044783	2.15615174436865	0.851510408502765	8.28638124720172	21.6668451673428	4.02661013294997	2.70353888779252	4.40655970479805
CMP_CLP_Cre_GACGCGTGTCAGATAA	2.74020377675329	-2.43826793837384	15	CLP_Cre	CRE	CLP_Cre	1.85101001970827	2.98476546167621	17.5314045230227	8.96112350492888	1.85101001970827	0.850818047684053	7.94690068445765	5.55785131419267	2.15457912345645	4.19681295003192	0
CMP_CLP_Cre_GACGCGTGTCGCGAAA	1.79691473523412	-4.96130346464948	0	CLP_Cre	CRE	CLP_Cre	3.75704174532467	3.64217354759646	11.0127796390128	9.7283146880915	1.73109612299393	0	19.5810376909914	6.20880205672614	1.20099439557168	4.38875928489438	0
CMP_CLP_Cre_GACGGCTAGCAGGTCA	5.7971922544602	-5.60929083037213	6	CLP_Cre	CRE	CLP_Cre	0	1.79051056185953	5.97755387473338	11.349085560312	1.79051056185953	0	35.9391859725052	4.56169415358131	0	0	0
CMP_CLP_Cre_GACGGCTAGCGAGAAA	-1.20077641924586	-5.68379997420148	0	CLP_Cre	CRE	CLP_Cre	1.96483213473832	2.58531215765214	11.6473515092507	7.19391062104728	0	0	15.2502823479503	6.41827302294172	1.11336022205085	4.95535738563421	1.11336022205085
CMP_CLP_Cre_GACGGCTAGTGGCACA	5.56787554303441	0.722954698325836	5	CLP_Cre	CRE	CLP_Cre	0	1.03468638422899	25.7920456135061	6.20811830537396	2.11104849373699	0	9.55247636948884	22.7235564179937	3.7964182921657	3.0644427919928	1.5322213959964
CMP_CLP_Cre_GACGGCTCACGGACAA	1.29061929265294	8.23909688782855	5	CLP_Cre	CRE	CLP_Cre	2.10448545261394	1.22405785766367	34.8257724831221	4.20630474500559	0	0	4.20630474500559	19.176885885964	4.25742455878211	1.75818902967824	2.98224688734192
CMP_CLP_Cre_GACGGCTCAGTGACAG	6.64468018094335	0.535311110736572	5	CLP_Cre	CRE	CLP_Cre	1.79196783294852	1.25294156862801	12.4201959951784	5.79135092770483	2.50588313725601	1.25294156862801	3.75882470588402	24.857820947186	3.93207076200674	2.50588313725601	1.79196783294852
CMP_CLP_Cre_GACGGCTGTACCATCA	-1.16883822401728	-5.72885345625714	2	CLP_Cre	CRE	CLP_Cre	1.40836896378753	3.36049766367365	9.012943679865	11.8130503482501	0	0	19.367489255251	11.3004425812949	2.59204963521647	5.14575466583759	0
CMP_CLP_Cre_GACGGCTGTTCTGAAC	3.79238549748693	-3.00362061667279	6	CLP_Cre	CRE	CLP_Cre	0	1.59896079460985	11.9170335718118	3.77873879025789	1.08988899782402	1.08988899782402	18.6912857091964	10.5290222367076	3.12295432520214	2.18557653035245	0
CMP_CLP_Cre_GACGTGCAGCGATCCC	-2.32962354143824	8.71482396912738	4	CLP_Cre	CRE	CLP_Cre	0.999974700596161	2.42562348177185	54.2639267430813	5.99984820357697	1.99994940119232	0.999974700596161	7.87406650810153	3.06339511587816	0	0.999974700596161	0
CMP_CLP_Cre_GACGTGCAGTCCCACG	2.88001934567724	-3.83988904166058	6	CLP_Cre	CRE	CLP_Cre	0	2.81193614348505	15.5534948169977	9.04974476164986	0	0	12.0587297342296	5.66074268136649	1.41789518169365	0.94165077265973	0
CMP_CLP_Cre_GACGTGCCACAACGCC	5.17694822827611	1.6196647961156	5	CLP_Cre	CRE	CLP_Cre	1.77718716220178	2.02167119906472	29.4149561815867	10.2600309512691	0	0.969919979060667	4.20000041991636	21.6399804164537	3.65500896241649	2.02167119906472	3.39273323677525
CMP_CLP_Cre_GACGTGCCAGACACTT	5.85224644223485	-4.37616514372662	6	CLP_Cre	CRE	CLP_Cre	1.67117454158894	2.40480696145938	24.883603078831	5.94161420223374	1.35556206219386	0	30.0510286896184	4.65214993895373	0.891780915300491	3.0267366037828	0.891780915300491
CMP_CLP_Cre_GACGTGCGTGCTCTTC	1.4542476324204	4.28329969239398	3	CLP_Cre	CRE	CLP_Cre	1.49707719415312	1.00587712342151	52.2732929274898	7.90694534638955	2.01175424684301	0.624414420922555	9.24369736079673	13.4758795991967	3.62400673406163	1.90575285558761	1.24882884184511
CMP_CLP_Cre_GACGTGCTCCAGGGCT	5.24354759732519	0.273746766568862	5	CLP_Cre	CRE	CLP_Cre	2.53501741241108	2.36842359164067	30.2470299284945	8.04605926907038	1.07708503856894	0	5.39967246373703	18.8257555023668	3.90000529215805	2.99523120575732	0
CMP_CLP_Cre_GACGTGCTCGTCACGG	6.12770334759984	0.417441375972473	5	CLP_Cre	CRE	CLP_Cre	1.08028716854223	2.17271569192232	7.83084280115582	5.90855579786394	2.66769429223726	0	9.083370045254	20.8604591187705	4.147202779339	3.74798146077949	1.58740712369503
CMP_CLP_Cre_GACGTTACAACTGCGC	4.56139389554296	1.57162357163592	5	CLP_Cre	CRE	CLP_Cre	2.73190918340763	0	26.5756958832894	4.68757337760051	2.01866492208697	0	5.27124404902411	17.3341592367581	3.30001588437235	3.01396309803816	2.66355420407103
CMP_CLP_Cre_GACGTTACACAAGTAA	6.78178516904149	0.104616262437545	5	CLP_Cre	CRE	CLP_Cre	1.765178472664	1.765178472664	19.4628365575735	7.060713890656	1.765178472664	0	5.295535417992	24.5597502259322	3.6823813897709	1.765178472664	1.765178472664
CMP_CLP_Cre_GACGTTAGTAAACCTC	3.26331345120702	2.26431823563739	5	CLP_Cre	CRE	CLP_Cre	1.2891592352065	1.50547893870156	31.1028429417974	5.06585815684976	2.81428694011045	0	5.66547581393312	11.4414886458919	3.86985930365813	0.629449820273878	1.2891592352065
CMP_CLP_Cre_GACGTTAGTACCGAGA	-2.64662416895594	0.395477004768096	4	CLP_Cre	CRE	CLP_Cre	0	2.50670341118645	24.231344515749	4.01769327413888	1.89193902844497	0	24.8743394508892	5.03869221017535	0	1.89193902844497	0
CMP_CLP_Cre_GACGTTATCGTGACAT	5.87607256451879	0.693549760104858	5	CLP_Cre	CRE	CLP_Cre	0	2.2874265325632	21.3575826776696	1.69097711722387	1.69097711722387	0	4.61945331612759	21.305677944091	3.90545279622986	0	4.94588979197607
CMP_CLP_Cre_GACTAACAGATGCGAC	5.2599698690537	0.844372459174835	5	CLP_Cre	CRE	CLP_Cre	2.92332561003661	1.92682689244767	19.7762766291527	6.2317148217532	1.80594157431993	0	4.45934468063717	19.2958204630037	3.83890482773605	4.19941420200081	3.64220383194632
CMP_CLP_Cre_GACTAACAGGAATCGC	-0.742678246104379	-5.67129778075055	2	CLP_Cre	CRE	CLP_Cre	0	3.49426914808283	5.12030377652836	2.45462540383969	1.51454623319802	1.51454623319802	16.2529121119051	8.77878464997585	1.51454623319802	1.51454623319802	0
CMP_CLP_Cre_GACTAACAGTGAAGAG	-2.72723515948023	-4.73774551558331	2	CLP_Cre	CRE	CLP_Cre	1.61554578322665	0	17.7003686674126	10.870200739531	2.20400880331221	0	9.76621093866544	6.39154818482607	2.20400880331221	0	0
CMP_CLP_Cre_GACTAACGTAAGGGAA	4.87503735104833	0.906441338779174	5	CLP_Cre	CRE	CLP_Cre	2.46835584158385	1.52627547128452	25.2586951151638	6.68320646040663	3.99463131286837	1.52627547128452	8.41752018621225	19.9034071817493	3.93991276418278	3.63065551783759	2.10438004655306
CMP_CLP_Cre_GACTAACGTGTGTGCC	6.02661530057226	-4.14180492567853	6	CLP_Cre	CRE	CLP_Cre	1.50103837209728	0.771086932135083	17.9989926045258	5.82775969086749	1.91847658751164	0	32.619564745057	3.41332997903696	0	0	0
CMP_CLP_Cre_GACTAACTCGCGATCG	4.25814882794652	2.61866284203693	5	CLP_Cre	CRE	CLP_Cre	0	0.805893951440623	31.4155659983948	2.41768185432187	1.24628309991809	0	8.31415769058363	19.1598069489626	6.06158514470774	2.85807100279933	4.02535273078287
CMP_CLP_Cre_GACTACAAGATGGCGT	0.814705827629904	8.02515626740619	4	CLP_Cre	CRE	CLP_Cre	2.84034099646785	0	34.0976520874054	5.65260569544836	1.72386818199627	0	3.58457167201285	14.7398435407284	3.50385041226496	1.19485722400428	0
CMP_CLP_Cre_GACTACAAGGGCTTCC	5.13588491956029	-0.604824356315888	5	CLP_Cre	CRE	CLP_Cre	1.93857473574708	2.70006013948229	10.2074288118902	4.12439798298928	1.0929116236211	0	9.34550078833616	17.4469279680153	3.48820490291474	2.69550482788868	1.0929116236211
CMP_CLP_Cre_GACTACAAGTGAAGAG	2.98668805638586	2.05467701745196	5	CLP_Cre	CRE	CLP_Cre	0	2.81955087219409	42.2404791779847	4.19718741910082	1.70575109108411	0	7.48699414978826	16.5450434988721	3.24961280408841	3.05810925290704	0
CMP_CLP_Cre_GACTACACACGCTTTC	5.92623440305028	-5.19488405394391	6	CLP_Cre	CRE	CLP_Cre	1.12544851030617	2.98236269824592	15.6630456659077	9.5196955984131	1.12544851030617	0	29.7887240688769	6.10371948250666	1.12544851030617	1.12544851030617	0
CMP_CLP_Cre_GACTACAGTACGACCC	2.50354472676549	-0.801471583126343	10	CLP_Cre	CRE	CLP_Cre	1.35995871109555	2.73955934470983	29.9781556667912	3.63085676133903	1.35995871109555	0	4.99081547243458	18.8163863859849	2.73955934470983	1.35995871109555	2.7199174221911
CMP_CLP_Cre_GACTGCGAGTCCTCCT	4.37670961896215	-0.981869570492066	5	CLP_Cre	CRE	CLP_Cre	2.60268968544438	1.79175946922805	12.3528597179237	3.04452243772342	1.25276296849537	0	8.86650452792122	11.5374814828661	3.77276093809464	1.79175946922805	0
CMP_CLP_Cre_GACTGCGCAAGTAGTA	0.579825320637564	-5.23031543898419	0	CLP_Cre	CRE	CLP_Cre	2.61229154689289	3.87874406184732	12.8243603863593	7.12464465908852	1.4249289318177	1.4249289318177	12.1715139165686	3.41487301654953	0	1.4249289318177	0
CMP_CLP_Cre_GACTGCGGTCTTGCGG	6.0934659628037	-4.43843769240216	6	CLP_Cre	CRE	CLP_Cre	0	2.23043620408021	6.74174305547108	6.47244981591344	2.24724768515703	0	54.5244941078179	9.29827168732074	1.63937757455706	0	1.12362384257851
CMP_CLP_Cre_GACTGCGGTTGTGGAG	7.07957569638524	0.306130744935714	5	CLP_Cre	CRE	CLP_Cre	0	0	8.99649543876968	2.40611750073891	1.79929908775394	0	3.59859817550787	23.1874007219468	4.46328338426655	0	1.79929908775394
CMP_CLP_Cre_GAGCAGACAGTCGATT	1.79081777612005	-5.14286302733258	0	CLP_Cre	CRE	CLP_Cre	2.32318182948587	3.54855489186499	13.1934367178058	6.53364473040391	1.40348763363935	0	7.35857959316095	6.72510581524935	0	1.965535648691	0
CMP_CLP_Cre_GAGCAGAGTCTCATCC	3.04568306485448	-3.49644517111615	6	CLP_Cre	CRE	CLP_Cre	1.64559632969763	2.87561911942113	20.2743538805694	6.85602586936358	1.4202307796912	0.715898937543361	11.7178228351129	4.98794976603946	0.715898937543361	1.4202307796912	0.715898937543361
CMP_CLP_Cre_GAGCAGATCGGCTACG	5.09393183270727	0.341671534301483	5	CLP_Cre	CRE	CLP_Cre	0	2.21266127605736	31.9457415561154	7.45099990392924	0	0	16.9385344376074	16.020442019117	3.2355372264227	2.21266127605736	0
CMP_CLP_Cre_GAGCAGATCTGACCTC	3.63232556859289	-2.07870423006848	5	CLP_Cre	CRE	CLP_Cre	1.38862387560562	1.70728911192558	14.7360432763375	2.7544643321745	0.918154777391501	0	12.3399721170953	10.3190928376322	2.44518224876606	2.62544388931708	0
CMP_CLP_Cre_GAGGTGAAGCCACGCT	5.82143370190893	-5.32291578459576	6	CLP_Cre	CRE	CLP_Cre	2.66943642259855	1.47200368193716	7.3600184096858	1.47200368193716	2.04328530216936	0	38.4012265056169	6.18472540670507	0	1.47200368193716	0
CMP_CLP_Cre_GAGGTGAAGTCCATAC	6.12175480405126	-4.60016273665265	6	CLP_Cre	CRE	CLP_Cre	1.96923989795969	2.79807798593161	12.3789046965104	5.34521727935122	0	0	31.7606120464807	5.7836680920584	0	1.40673748343183	0
CMP_CLP_Cre_GAGGTGACAGTTCATG	6.87919775525365	0.527954586269103	5	CLP_Cre	CRE	CLP_Cre	0	1.10075018365664	13.130757329901	5.50232464047465	1.61200283849563	0	1.61200283849563	23.6532151144879	3.85328464523473	1.10075018365664	0
CMP_CLP_Cre_GAGGTGAGTGCACGAA	3.13764015713964	-4.45561193632916	6	CLP_Cre	CRE	CLP_Cre	0	2.32581630196385	15.2454747065096	4.20120503002433	1.86367602859079	0	14.6286274317667	7.9521550759953	1.7258895335313	2.65772754782669	0
CMP_CLP_Cre_GAGGTGAGTGCTCTTC	5.30930439511571	-0.634354881523408	5	CLP_Cre	CRE	CLP_Cre	2.5493990784179	1.93147865920373	6.05251337413589	3.30515689751445	1.37367823831072	0	7.42619161244662	19.1437675720682	4.18808920148347	5.29675555503935	0
CMP_CLP_Cre_GAGGTGAGTGGCAAAC	7.26976934949193	0.494611867191039	5	CLP_Cre	CRE	CLP_Cre	0	1.52698044559675	11.8307664109159	7.672077126386	1.03037859653191	0	7.75366576994881	21.9917526582063	3.86818164974839	2.30364778277966	1.03037859653191
CMP_CLP_Cre_GAGGTGAGTTAAGAAC	-1.35974474867549	-1.44185911822156	0	CLP_Cre	CRE	CLP_Cre	1.31487911952748	1.86386328956419	18.4465846557743	4.93470022184925	1.31487911952748	0	7.62597774113693	5.2126296087997	2.21625373438451	1.31487911952748	0
CMP_CLP_Cre_GAGGTGAGTTGTCTTT	0.5957910207871	4.78696180176898	3	CLP_Cre	CRE	CLP_Cre	2.1575184188198	2.52368410011504	51.3096397402171	6.41388869798136	1.90764955184506	0	9.33112349311277	19.9328450167115	3.25274958244309	2.13796289932712	1.06898144966356
CMP_CLP_Cre_GAGTCCGAGATCCCGC	-4.37092383822169	-6.13593506026105	2	CLP_Cre	CRE	CLP_Cre	2.86854049623893	2.59960877845381	10.4283460026495	9.83726939056598	0	0	8.19772449213832	14.9017627545849	3.25489694483944	3.8701664089389	0
CMP_CLP_Cre_GAGTCCGCACGAAATA	-3.60678919275965	-6.27629064726666	2	CLP_Cre	CRE	CLP_Cre	0	1.83601257654151	23.6284399861282	3.67202515308302	1.83601257654151	0	11.3864153239809	15.4959484963882	3.48519802229664	0	0
CMP_CLP_Cre_GAGTCCGCACGGCCAT	3.43903414288793	-3.77164482283429	6	CLP_Cre	CRE	CLP_Cre	1.55083381903165	1.88298563922678	22.2857445562436	5.75090247501083	1.88298563922678	0	21.8995942424274	4.48383662225323	1.88298563922678	1.05001716399479	0
CMP_CLP_Cre_GAGTCCGCAGGCTCAC	3.89368883649145	-4.98460506605939	6	CLP_Cre	CRE	CLP_Cre	0	2.1340231851551	6.21095786036167	7.76369732545209	1.55273946509042	0	28.9347583080802	3.10547893018083	1.55273946509042	1.55273946509042	0
CMP_CLP_Cre_GAGTCCGTCACCCGAG	3.25721184293065	2.09311629128619	5	CLP_Cre	CRE	CLP_Cre	2.04328530216936	2.6006443930817	32.0008254351504	3.48766162503724	1.57643251743086	0	6.48779376979055	11.2644699686807	3.48617405922702	3.0329503566986	0
CMP_CLP_Cre_GATCAGTAGTTGTCGT	4.41385141888891	-3.8955233018382	6	CLP_Cre	CRE	CLP_Cre	1.28473100650501	2.54644308684575	26.87248488826	13.3410543092097	0.835882039829294	0	31.2274012880967	8.4722150655598	2.31727025428512	1.67176407965859	0.835882039829294
CMP_CLP_Cre_GATCAGTCACGGTGTC	6.36420599499975	0.825566418887817	5	CLP_Cre	CRE	CLP_Cre	2.63092419790698	1.14669309750264	8.54702215316445	4.48042023379988	1.14669309750264	0	5.96756392354334	21.8876228600373	4.04027415907073	1.14669309750264	1.14669309750264
CMP_CLP_Cre_GATCAGTTCACCTCGT	-3.20612224062647	-5.88597654509381	2	CLP_Cre	CRE	CLP_Cre	0	0	7.33553386632463	2.93421354652985	0	0	2.93421354652985	8.65421108066894	4.78829944749545	2.03775198430466	0
CMP_CLP_Cre_GATCAGTTCCGAATGT	4.06645552197729	-3.96497201132611	6	CLP_Cre	CRE	CLP_Cre	0	1.27908797507178	15.3490557008614	4.38058133141764	1.27908797507178	0	24.4106503009656	7.33306820611492	1.82240538127408	0	0
CMP_CLP_Cre_GATCAGTTCCTGTAGA	-3.61880095919337	-6.1724197785838	2	CLP_Cre	CRE	CLP_Cre	0	1.8293964807525	18.9034529441041	2.8148322999739	2.8148322999739	0	6.47362526147889	16.9214998846368	3.75749568564331	1.8293964807525	0
CMP_CLP_Cre_GATCGATGTCTAGCCG	4.43708769360815	1.45941377473041	5	CLP_Cre	CRE	CLP_Cre	1.42660989829835	2.18733050369102	34.6378861165901	11.0078416544219	3.77738220096662	0	9.30597325025254	15.3775458453009	3.66291229545748	3.7405039706803	0
CMP_CLP_Cre_GATCGATGTGCAGTAG	5.33024374524389	-5.05433344054059	6	CLP_Cre	CRE	CLP_Cre	0	2.57460349519463	7.05995342391632	10.6636545158628	1.61781020413363	0	28.2781754898131	4.54294211684691	0	1.61781020413363	1.61781020413363
CMP_CLP_Cre_GATCGATGTTAAGTAG	-1.14511784037318	-2.43668412375287	0	CLP_Cre	CRE	CLP_Cre	1.07112093080341	3.45626583841136	36.356567036551	8.33714885915655	2.16039887906589	1.07112093080341	6.89318088901057	5.62902154833115	1.07112093080341	2.79417860972536	0
CMP_CLP_Cre_GATCGATGTTTCCACC	3.83223930875097	1.3771932203786	5	CLP_Cre	CRE	CLP_Cre	3.3906387457937	2.48762434215812	37.7290930510499	6.79132683881081	1.1651897711932	0	8.33988983255527	16.3848197221618	3.52923785146681	2.77421430327825	0
CMP_CLP_Cre_GATCGATTCTGCGACG	-1.11620052775111	-2.42658113646344	0	CLP_Cre	CRE	CLP_Cre	1.34929213876356	2.72611798288084	13.2520616280678	2.69858427752711	0	0	4.42271848537996	1.34929213876356	1.34929213876356	0	0
CMP_CLP_Cre_GATCGATTCTTGTATC	5.15954748669897	0.639102466823303	5	CLP_Cre	CRE	CLP_Cre	2.3392861220488	1.05597115937688	39.3103392651205	2.11194231875376	1.55804594130162	0	6.36384051458986	19.0790491061176	4.22671057789588	2.94671540680755	1.05597115937688
CMP_CLP_Cre_GATCGCGCATCGTCGG	-0.950112423503061	4.18102527451678	6	CLP_Cre	CRE	CLP_Cre	0.920632621786032	1.10343544914354	67.6822201437363	3.55192390347635	1.50970216050104	0.407879596202682	36.2437819722647	2.61717224872319	0.407879596202682	1.6173993518436	0
CMP_CLP_Cre_GATCGCGGTCTACCTC	5.27820698300634	1.33772123646899	5	CLP_Cre	CRE	CLP_Cre	0.98955815675316	0.98955815675316	28.9882665776806	9.06785883369439	2.24603888472322	0	6.24183954432883	22.9100855080429	4.9350424163882	3.40012496791548	2.46662771710346
CMP_CLP_Cre_GATCGTAAGCCTTGAT	0.330433139002661	4.93632102799579	3	CLP_Cre	CRE	CLP_Cre	2.08903795286907	1.74363551385423	65.3930633707618	5.49413917395727	1.21165728642836	1.21165728642836	14.3847840933449	17.3000215633377	4.52349898073818	1.99076354874647	0.779106262318108
CMP_CLP_Cre_GATCGTACAAATTGCC	3.68389169255529	1.77687776875659	5	CLP_Cre	CRE	CLP_Cre	0	1.22084684200929	32.852713509744	2.44169368401857	2.1004899715791	1.22084684200929	9.44180346113243	18.2035400064859	4.68879110763912	0	0
CMP_CLP_Cre_GATCGTACAAGGACTG	5.05343071500097	0.864691444160186	5	CLP_Cre	CRE	CLP_Cre	1.65906847660237	1.65906847660237	38.4577536210644	7.07848252946126	1.14014026663984	0	17.8629869056829	20.7905249823303	3.99231505612338	2.28028053327967	2.25222062069195
CMP_CLP_Cre_GATCGTACACCTATCC	1.41509036103521	2.03871084046527	3	CLP_Cre	CRE	CLP_Cre	1.28656136589625	1.831081518535	37.7326682462444	7.29027203399116	2.18165381920912	0.627775634298983	19.4922038408239	8.77480144837491	1.50268863580353	2.64870522669272	0
CMP_CLP_Cre_GATCGTACACGGACAA	3.88033882657323	1.36783612561389	5	CLP_Cre	CRE	CLP_Cre	2.94339747678415	2.77155807443331	28.7422280385826	4.2465635756247	0	0	8.04634555186008	14.35718598256	2.94339747678415	3.33043781199453	0
CMP_CLP_Cre_GATCGTACAGACAGGT	4.13143126050268	-3.98673414397076	6	CLP_Cre	CRE	CLP_Cre	0	3.24837215349081	12.9870939880729	4.82178806572084	2.0280918019997	0	30.2198661227655	8.50142101494639	1.78333714598002	0.974519170111612	0
CMP_CLP_Cre_GATCGTACAGGACCCT	-5.520170054042	5.48138356995746	4	CLP_Cre	CRE	CLP_Cre	2.01784450241198	2.21403984823636	40.5426942549787	6.84987956867426	1.62458432322741	0	8.26815544385374	3.12682496228577	0.596229644102723	1.77352254855879	0.596229644102723
CMP_CLP_Cre_GATCGTACAGTGGAGT	3.92225281277929	-3.4020237843974	6	CLP_Cre	CRE	CLP_Cre	0	1.84470474942279	11.8238304413341	3.38614672208687	0.846536680521717	0	21.1294705300075	11.0960221939938	0.846536680521717	0.846536680521717	0
CMP_CLP_Cre_GATCGTAGTCGGCTCA	-3.69040735682215	-5.89159654784039	2	CLP_Cre	CRE	CLP_Cre	1.88740912115649	1.88740912115649	8.16403060780728	13.8262579712768	0	0	11.043606672964	17.876663851518	3.69425712534805	3.77481824231298	0
CMP_CLP_Cre_GATCGTAGTCGTCTTC	-0.309954068267007	5.85079646897479	4	CLP_Cre	CRE	CLP_Cre	0	1.25062423523555	49.6769776819278	4.85560291482185	0.809267152470309	0	5.78409591229595	19.4615279180961	3.15413256359699	0.809267152470309	0.809267152470309
CMP_CLP_Cre_GATCGTATCACATAGC	0.4451842097405	5.13990045380756	3	CLP_Cre	CRE	CLP_Cre	1.69932846649554	0	48.3609892588963	3.52221322012799	1.174071073376	0	6.39561275999953	18.2998290357447	3.54174293431874	4.57272800636708	0
CMP_CLP_Cre_GATCGTATCTCGATGA	6.17451635876928	-3.79360531973676	6	CLP_Cre	CRE	CLP_Cre	0	2.20868396862704	38.6553725856948	2.6173371868588	0	0	37.4547419928491	3.11838965792125	0	0	0
CMP_CLP_Cre_GATCTAGAGTTTAGGA	3.06967202702794	-3.75297521757916	6	CLP_Cre	CRE	CLP_Cre	2.01024805666119	3.34909561443568	14.4270743611166	7.6944162477598	1.44281278787247	0	24.7018300929536	8.9906772910303	1.76624962176317	3.16799323126995	0
CMP_CLP_Cre_GATCTAGCAAAGGTGC	3.70469204465185	-4.15629409956769	6	CLP_Cre	CRE	CLP_Cre	2.90725520828741	2.81739270886979	10.8742522426564	7.57057117789384	0.945195553827926	0.945195553827926	16.0879383007885	7.00482760979802	0.945195553827926	4.54978172172159	0.945195553827926
CMP_CLP_Cre_GATCTAGCATGGTTGT	1.15298847237859	-3.4987821500285	0	CLP_Cre	CRE	CLP_Cre	0.985015110944404	3.59002272427283	9.83807859812809	6.9919487300794	0.985015110944404	0	11.1653009059182	5.19461200155323	2.23956666872002	0.985015110944404	0
CMP_CLP_Cre_GATCTAGGTCACAAGG	5.05805460492406	-0.654376498935975	5	CLP_Cre	CRE	CLP_Cre	1.82983567764063	2.8153241126795	16.6262875189245	4.53009965098073	2.51105672431664	0	6.03361124999948	17.2213137597359	3.42272684377879	1.00952146333204	1.00952146333204
CMP_CLP_Cre_GATCTAGTCGAGGTAG	3.8679861215714	2.70647979569598	5	CLP_Cre	CRE	CLP_Cre	0.878736656701882	1.33912719285008	35.9746346884471	7.99271874150596	0.878736656701882	0	9.57851176562797	17.4996780594706	3.69932380637755	2.53191725556409	1.65318059886221
CMP_CLP_Cre_GATGAAAAGCTGTCTA	2.29720393697057	3.66727495980426	5	CLP_Cre	CRE	CLP_Cre	0.774223387168404	1.50556988594077	60.220173838335	6.71284198299163	0	0	8.0141243451631	18.0257118097905	4.22076321450919	3.48510941788184	2.71088603071344
CMP_CLP_Cre_GATGAAAAGGCGTACA	3.39827291051183	-3.89698099303082	6	CLP_Cre	CRE	CLP_Cre	1.73211658206044	2.8038865977952	8.90288160842176	8.12237862532007	0.936433884068427	0	16.3352730188556	4.99576817957495	0	2.34784441994277	0
CMP_CLP_Cre_GATGAAATCTCAAACG	5.54206911603246	0.181190200568878	5	CLP_Cre	CRE	CLP_Cre	1.4245693242708	2.48875227832561	12.7736970187348	4.73513501851496	1.74643103555903	0.947027003702992	12.2125193774643	22.3739162764136	3.70008751468514	5.04180037983125	0
CMP_CLP_Cre_GATGAGGAGCGAGAAA	-2.29674395045008	-4.26230262923077	6	CLP_Cre	CRE	CLP_Cre	1.45239160952753	3.41641112357237	15.9763077048029	2.90478321905507	2.02110307303511	0	11.2539304933548	7.93187524274162	1.45239160952753	2.02110307303511	0
CMP_CLP_Cre_GATGAGGGTGCAGGTA	0.927579679882864	-3.19297837424115	0	CLP_Cre	CRE	CLP_Cre	1.19582159209523	3.43339186006082	12.6620185252782	3.06770252338764	1.91186316663168	0	10.9277126963378	6.13655239968457	0	2.83616773315785	0
CMP_CLP_Cre_GATGAGGTCTTTAGGG	6.48988405743871	-5.54629062819318	6	CLP_Cre	CRE	CLP_Cre	0	2.41349478164118	24.6811091265371	5.94485544963408	4.15809967069256	0	36.6677734695291	2.678547235439	0	0	0
CMP_CLP_Cre_GATGCTAAGATCGATA	3.79063812772069	-0.970216981647767	5	CLP_Cre	CRE	CLP_Cre	2.55144105291972	1.93337279826376	19.7772727164865	9.54311286688156	1.81506223659088	0	9.43024286797305	10.8078993268097	2.75886789583713	2.28286392051803	0
CMP_CLP_Cre_GATGCTACAATGAAAC	5.84860579053197	-4.73703741240338	6	CLP_Cre	CRE	CLP_Cre	1.43301562722799	1.99913119274705	6.6813942326231	6.05014832649875	1.99913119274705	0.953840744541778	35.4435201806128	9.35961907229023	2.62214936669627	1.99913119274705	0.953840744541778
CMP_CLP_Cre_GATGCTAGTCGAAAGC	1.12885872403417	8.4037258703725	4	CLP_Cre	CRE	CLP_Cre	2.55723038630855	2.55723038630855	41.3013878779371	2.18979255905319	1.60275158648103	0	6.41100634592411	13.7548681320551	3.96208547522823	4.37958511810638	5.39529573201525
CMP_CLP_Cre_GATGCTATCATCACCC	4.01336971799169	-4.12253402876691	6	CLP_Cre	CRE	CLP_Cre	0	3.64621995643362	11.8138282731474	5.80491607657954	0.890254791004425	0.890254791004425	22.6606514604217	4.02440649457069	2.24389691256185	1.35364212155742	0
CMP_CLP_Cre_GATTCAGAGGGATACC	4.76504198590551	0.514052398921691	5	CLP_Cre	CRE	CLP_Cre	0	2.79554063592233	26.7282680832059	3.98475564376252	2.05818824696123	0	11.5090771093912	16.7228916447609	3.14429214344534	0	0
CMP_CLP_Cre_GATTCAGAGGGTATCG	3.85765449086461	-4.81564306425885	6	CLP_Cre	CRE	CLP_Cre	0	0	6.50961038016394	1.08493506336066	1.59300264994819	0	25.9893292207403	3.7628727766695	0	0	0
CMP_CLP_Cre_GATTCAGCACTGTTAG	2.31573645154272	-4.03902982878522	6	CLP_Cre	CRE	CLP_Cre	1.29744352479974	3.31778975134799	10.5175335484548	4.99082574436611	1.29744352479974	0	15.8091095888816	3.29912003265052	0	3.88668160107119	0
CMP_CLP_Cre_GATTCAGCATAAGACA	4.98542181531225	0.511733182193481	5	CLP_Cre	CRE	CLP_Cre	1.44714843721857	2.51595411074566	38.330952999198	6.65922827093041	2.04199005903339	0.965266648807194	13.1582318929707	18.9975689817715	3.4621126366786	2.79506550208795	1.56010827062202
CMP_CLP_Cre_GATTCAGTCATGTAGC	6.34342114011083	-5.43843864607648	6	CLP_Cre	CRE	CLP_Cre	1.2026211693412	3.18999513452918	9.62096935472958	8.09085755900606	0	0	27.8908502577278	8.7382309044581	1.2026211693412	2.4052423386824	1.2026211693412
CMP_CLP_Cre_GATTCAGTCGATCCCT	-2.23311551531519	7.30848289323016	4	CLP_Cre	CRE	CLP_Cre	2.42821184457948	1.27666005795582	93.0659199796715	4.1478298733797	2.16950406602236	0	6.76442802268194	22.0179245728701	2.42821184457948	2.41409026276314	2.30720094203324
CMP_CLP_Cre_GATTCAGTCTTGCATT	5.96081034222875	0.712055035354339	5	CLP_Cre	CRE	CLP_Cre	1.19293368619552	1.19293368619552	28.0389670536207	5.82906966093597	1.72160114427246	0	13.7005415872996	25.1918051307096	3.6309276753041	3.44320228854492	2.32110793353348
CMP_CLP_Cre_GCAAACTAGGTGGGTT	1.15386346856389	5.27684951615497	3	CLP_Cre	CRE	CLP_Cre	1.91635501375366	2.22788331778199	59.3492974753127	4.03473547689979	2.38966570003827	0	8.16244918804147	13.4474132434758	2.39208226855371	3.36650214516096	1.2481984558191
CMP_CLP_Cre_GCAAACTCACGGCCAT	0.207581409609656	-3.53427647757367	0	CLP_Cre	CRE	CLP_Cre	0.895877975016715	3.12422581266841	13.9030042878656	3.15246858766506	1.67680797684429	1.79175595003343	10.5090899043473	5.53392312997931	0.895877975016715	2.572685951861	0.895877975016715
CMP_CLP_Cre_GCAAACTGTCAGCTAT	5.61402098218236	-4.71715473341779	6	CLP_Cre	CRE	CLP_Cre	2.21563905199477	2.75372937745276	15.3280468604625	10.6450359142194	1.77501325747825	2.4191849889703	32.5450593591643	6.51705988846523	0.968295958338188	2.4191849889703	0
CMP_CLP_Cre_GCAAACTTCATTATCC	1.02867249528203	4.11397577119037	3	CLP_Cre	CRE	CLP_Cre	2.40281887587364	2.20203902996569	47.6269266134932	4.40890119769192	1.10222529942298	0	7.97322621468853	15.6066571502374	2.83831027923838	2.20445059884596	0
CMP_CLP_Cre_GCAAACTTCGAACGGA	5.82287279645238	-4.64295887160138	6	CLP_Cre	CRE	CLP_Cre	0.975238829109858	3.11233265515306	17.6261043822157	8.61562429738363	1.45945209667585	0	40.9696105828616	6.98390730820138	2.0290954104359	0.975238829109858	0
CMP_CLP_Cre_GCAAACTTCTTCAACT	-2.39830645045008	9.47131181550189	4	CLP_Cre	CRE	CLP_Cre	0.95907025559466	2.73977006625785	76.7088522946721	2.00647797151546	2.878977616453	0	5.12027029284341	17.489942980464	4.35916199461022	2.39855906382116	0
CMP_CLP_Cre_GCAATCAAGATAGTCA	2.92783228436742	3.85252071213885	5	CLP_Cre	CRE	CLP_Cre	0.539294288174213	0.887723575030635	52.0748899221915	7.57431945167741	2.18185812851436	0	2.79871666979734	13.1498653087784	5.11959253854035	1.07858857634843	1.52038403247398
CMP_CLP_Cre_GCAATCAAGTGTCTCA	3.50977007428441	-0.0839687248112145	5	CLP_Cre	CRE	CLP_Cre	3.41664139618032	3.4596650748395	22.1847157653187	4.70217650961229	0.849896753499149	0	8.01504449115707	11.0045469166925	3.16841966077939	2.89073084157287	0
CMP_CLP_Cre_GCAATCACAAGGGTCA	2.29186407605443	-3.01410435843305	6	CLP_Cre	CRE	CLP_Cre	1.48825403874962	2.42374604759705	13.44236507883	5.7633149602673	1.48825403874962	0	23.7022168144856	6.08470752638263	0	0	0.762261977245938
CMP_CLP_Cre_GCAATCACACCAGTTA	1.20361773053441	7.29196525407001	1	CLP_Cre	CRE	CLP_Cre	2.34651743011007	1.56436661135237	64.3500717740298	4.51401918126963	1.74476538555552	0	6.25878456682515	5.9655839221614	2.5127600998048	1.7264119111783	0.665216552265276
CMP_CLP_Cre_GCAATCACATCACCCT	6.35044876614843	0.276767023326599	5	CLP_Cre	CRE	CLP_Cre	1.33653571465483	2.24257055439926	12.9014893148228	8.57151518732502	1.33653571465483	0	7.78728037206624	22.2567522992671	4.09305304394729	1.33653571465483	1.88883661405088
CMP_CLP_Cre_GCAATCAGTTGCGTTA	5.3542892126206	1.18349469494983	5	CLP_Cre	CRE	CLP_Cre	0	1.58880157187995	32.6853909738611	6.75692007402037	1.58880157187995	1.08144504750961	4.3523891538536	20.5428075864367	3.63837055592255	2.16289009501921	1.58880157187995
CMP_CLP_Cre_GCAATCATCAAACAAG	3.62385455647741	-4.56419777083234	6	CLP_Cre	CRE	CLP_Cre	0	0	13.7980938426602	4.98001793529627	0	0	20.3269750531957	2.93935863578796	0	0	1.46967931789398
CMP_CLP_Cre_GCAATCATCATGTCCC	4.49598518887792	-0.149076625285901	5	CLP_Cre	CRE	CLP_Cre	2.92680249952108	2.28583786388265	23.6974371117207	3.62062853403714	0.905157133509286	0.905157133509286	8.74159033056076	16.9514056430843	3.74301176532458	3.649872906475	0
CMP_CLP_Cre_GCAATCATCTTTACGT	6.08152071515356	-5.26648973631696	6	CLP_Cre	CRE	CLP_Cre	0.849436898635953	1.61243128648877	14.4096832765774	6.3986259950443	0.849436898635953	0	40.6510306039884	4.95196736649225	0	2.46186818512472	0
CMP_CLP_Cre_GCACATAAGAAACGAG	6.08215443173681	0.393668152810775	5	CLP_Cre	CRE	CLP_Cre	2.42468423852617	3.46248009346687	10.8102547161035	5.48634507248625	0.999323498649759	0	7.12038453169807	22.2270632315759	4.02403283800703	3.56543408186264	3.30539430614288
CMP_CLP_Cre_GCACATAAGCCGGTAA	4.27468840161596	1.44942320180102	5	CLP_Cre	CRE	CLP_Cre	0	2.88116376274183	36.6792744695279	3.22537232870571	1.33653571465483	0	8.69331521181067	17.3474970883151	3.88566289784099	1.88883661405088	0
CMP_CLP_Cre_GCACATACACGGTGTC	5.43036762753759	1.11532307458087	5	CLP_Cre	CRE	CLP_Cre	0	0	23.4358333583886	7.13657546051571	3.05236569020437	0	5.16045914775983	24.3924750978383	3.93989864041052	1.95297183875224	0
CMP_CLP_Cre_GCACATATCCGTCATC	5.01663986722265	0.707697697402679	5	CLP_Cre	CRE	CLP_Cre	2.00815126651574	2.36783885328871	17.9667220313556	4.32289176915967	2.00815126651574	0	8.69888188896411	20.3819105914024	3.75938359840254	0	1.44096392305322
CMP_CLP_Cre_GCACATATCGCCTGAG	-1.03096302469935	-0.199340916751183	3	CLP_Cre	CRE	CLP_Cre	1.06741425370142	2.15540709028644	24.471183414422	2.67936150539233	2.0382910845282	0	6.40458329793873	4.54192351380042	1.7372546300495	1.57188174847368	0
CMP_CLP_Cre_GCACATATCGGACAAG	2.78349772969518	3.33530617547198	5	CLP_Cre	CRE	CLP_Cre	0	0.983440902446024	47.812699012674	1.46955043916772	3.26479059412357	0	7.94115908734896	13.0497910932505	2.96579055282023	1.96688180489205	1.79524015495586
CMP_CLP_Cre_GCACATATCTGTCTCG	4.21621147671972	1.91693664384051	5	CLP_Cre	CRE	CLP_Cre	2.40928584424819	0	43.8617424212737	4.94784796886724	1.70482991525529	0	6.08277440434089	19.6687875975015	4.00743137204933	2.68637372652959	0.753824747445883
CMP_CLP_Cre_GCACTCTAGGAACTGC	-2.62022908648219	0.683698900462829	4	CLP_Cre	CRE	CLP_Cre	1.48217661889704	2.05476913133521	25.1072117773861	4.44652985669111	1.48217661889704	1.48217661889704	8.06265233285229	15.8217630848517	3.4538739765323	2.41658797862481	0
CMP_CLP_Cre_GCACTCTAGTAGGCCA	4.77759901562963	-0.277345068333901	2	CLP_Cre	CRE	CLP_Cre	1.61943235365141	3.37934567384964	16.7832145539237	2.20832337106105	3.82775572471246	0	5.81533728492089	16.7881112835156	3.50860925478727	1.61943235365141	0
CMP_CLP_Cre_GCACTCTCAAGAAGAG	6.24810806790624	0.10953883123561	5	CLP_Cre	CRE	CLP_Cre	0	1.7859498421316	16.6791545573576	2.39155582030483	0	0	5.3578495263948	24.5224053688342	4.01850106918687	0	1.7859498421316
CMP_CLP_Cre_GCACTCTTCAGCCTAA	-1.7459876151916	6.15515685868426	4	CLP_Cre	CRE	CLP_Cre	1.20670974417261	1.92514932767062	72.1229573840258	3.10118356447148	1.92514932767062	0.775295891117871	9.73836458653559	14.9494142722058	3.7375078632972	3.92053746751317	0.775295891117871
CMP_CLP_Cre_GCACTCTTCGGAGCAA	0.868510642445426	-3.33695267844037	0	CLP_Cre	CRE	CLP_Cre	2.4455946082635	2.63038079533108	16.4090819137787	7.40731474622689	1.73753070468795	0.775106399151706	12.6641458376714	5.26931345515631	0	3.63276680769986	0
CMP_CLP_Cre_GCAGCCATCACTCCTG	0.620386460221152	4.72263503861591	3	CLP_Cre	CRE	CLP_Cre	2.26271523098376	3.04870437605262	56.4787933081713	5.39113682005271	2.02437462793326	0	6.30956902416516	17.5923479928811	4.4779072877166	3.36676219211945	0
CMP_CLP_Cre_GCAGCCATCAGAGCTT	-2.25917705019679	5.66703201127216	4	CLP_Cre	CRE	CLP_Cre	0	2.13896399210728	66.8734248831267	4.72287295082191	2.11047628593401	0	5.67009318210184	15.2924462588486	3.43277830685243	2.94502795688645	3.16571442890102
CMP_CLP_Cre_GCAGTTAAGGATGCGT	3.11866680661474	-2.12931083845929	6	CLP_Cre	CRE	CLP_Cre	1.2835035640263	1.82753286362176	33.2439421114771	4.17460384243666	2.95334510100096	0	14.845308371118	13.0930447125466	3.08530342870059	2.42698753744121	0.834920768487331
CMP_CLP_Cre_GCAGTTAAGGATGGTC	5.59089151898656	-5.27520918059186	6	CLP_Cre	CRE	CLP_Cre	0	3.78615508355824	11.1488337980371	6.9566705842648	0	0	33.9050458210844	2.81348121956255	0	1.59269054257672	0
CMP_CLP_Cre_GCAGTTAGTCATCGGC	3.02571550885473	-5.59608244108991	6	CLP_Cre	CRE	CLP_Cre	0	2.12229014716776	13.4981085625733	9.83356370403258	0	0	24.577017884766	7.55179457925285	0	2.48701761381361	0
CMP_CLP_Cre_GCATACACAAGACACG	3.70840803662572	0.262575038196288	5	CLP_Cre	CRE	CLP_Cre	2.82671169574713	1.29426269940212	11.4729873704134	2.53006642406902	0.843355474689675	0.843355474689675	6.80530277225262	13.2601393384132	2.90218959858889	3.52672236963144	0
CMP_CLP_Cre_GCATACACAGCTTAAC	1.91702119389806	-4.09700607466534	0	CLP_Cre	CRE	CLP_Cre	3.26177285428853	3.09708198292897	14.1842116864325	4.96960594371046	0.841924656654585	0	6.49803613593885	9.87139032023134	2.65382593555173	3.48129307436676	0
CMP_CLP_Cre_GCATACACAGGCTGAA	5.26661507169042	0.982783563853942	5	CLP_Cre	CRE	CLP_Cre	2.0060602204858	3.28600668830518	19.2678137339915	5.75263559670022	3.52448229314079	0.958772599450037	3.92360541938588	18.7401121672844	4.10287862928815	3.64105230700075	0
CMP_CLP_Cre_GCATACAGTCAATGTC	0.160302111304144	-1.4312556903346	3	CLP_Cre	CRE	CLP_Cre	2.23572087827749	2.55979565564398	21.7517053757101	5.9323279718392	0	1.5708304048671	9.70903882463794	2.00525195967145	0	1.75323859068789	0
CMP_CLP_Cre_GCATACAGTCCTCCAT	-0.470169595086236	8.85470128846332	4	CLP_Cre	CRE	CLP_Cre	2.73687706593048	2.10649086921079	55.5998034174857	5.91351574013737	1.52815712264621	0	6.19271830781507	15.4136751765682	3.96217860051288	4.12208338593589	0
CMP_CLP_Cre_GCATACAGTGTCTGAT	3.07910148183141	-3.48947238135175	6	CLP_Cre	CRE	CLP_Cre	1.66547124153566	2.39841491529603	10.2645267048479	7.13889762493066	2.23798961482101	0	11.33213496067	8.99188975911316	0.88763946509621	3.68000286474139	0
CMP_CLP_Cre_GCATGATAGATCTGCT	6.49723211804662	-11.8496968667491	11	CLP_Cre	CRE	CLP_Cre	0	0	5.01280869608857	4.10255392168002	0	3.72656333132552	2.57249072952609	0	0	2.57249072952609	20.4106612434394
CMP_CLP_Cre_GCATGATAGCAGACTG	7.27004066983495	0.450985677959167	5	CLP_Cre	CRE	CLP_Cre	0	2.36404808027361	14.0554024337315	8.23856005856156	1.2262658109939	0	9.11837191250433	22.1895694713372	3.84505121157445	2.45253162198779	1.2262658109939
CMP_CLP_Cre_GCATGATGTATCAGTC	5.51974932233129	0.902549870731079	5	CLP_Cre	CRE	CLP_Cre	1.36211534011573	0.896994511330976	28.0640581720634	5.73144058445294	3.00855341157852	0	6.58820542376685	22.1126476524798	4.69398048953485	1.36211534011573	3.47367424036327
CMP_CLP_Cre_GCATGATGTCGAATCT	1.87455848733221	-5.13829540419415	0	CLP_Cre	CRE	CLP_Cre	1.90003461117087	3.38203594375633	8.78229537776801	5.31557367254101	0	1.56668709405614	7.66474425562718	5.59295117424341	1.0631147345082	3.46672170522701	1.0631147345082
CMP_CLP_Cre_GCATGATTCCGAATGT	1.95001522580419	3.04815603089496	3	CLP_Cre	CRE	CLP_Cre	2.7097972772968	2.75541334761285	35.7616684773125	6.8808782228432	2.30790649840386	0	6.02008140593351	8.34067194033869	3.03455380818604	1.86777998722938	0
CMP_CLP_Cre_GCATGATTCTAACCGA	0.610336521065573	6.01479936433002	3	CLP_Cre	CRE	CLP_Cre	1.5743807683888	1.90830125993387	57.4368654094214	5.77985320122872	2.04103389502757	0	12.2801649697528	13.3030292062889	3.00264611680576	4.16746042255105	1.35346466509368
CMP_CLP_Cre_GCATGCGAGAAACCTA	3.98532406369482	0.620883174659454	5	CLP_Cre	CRE	CLP_Cre	2.40336774176403	1.25706528403743	30.3034286754392	4.8506193664775	1.79677704122003	0	9.46624415581956	12.2277091816496	4.52094909852239	4.31090760929489	0
CMP_CLP_Cre_GCATGCGAGCCACCTG	-0.109276127645035	-0.865939966915406	3	CLP_Cre	CRE	CLP_Cre	0	2.19802497757905	18.6733644540359	7.3413647816081	1.79250986322009	0	14.1352937527342	4.27899252337402	1.09921264890227	2.30375578599804	0
CMP_CLP_Cre_GCATGCGAGTGGACGT	4.22833076993261	1.27163708996936	5	CLP_Cre	CRE	CLP_Cre	2.44570154931534	1.50693565518574	29.9514298525381	3.87584776168615	1.73762719249798	0	6.52607085494652	17.5098738777583	3.79156073981029	2.71348125943395	0
CMP_CLP_Cre_GCATGCGCACCCTATC	5.75131718198095	-4.38847755598859	6	CLP_Cre	CRE	CLP_Cre	0	0.723741801074515	20.7811226854833	7.73935273542006	1.99779882037765	0	35.3773446026857	6.59129363501797	0.723741801074515	1.86294238728182	0
CMP_CLP_Cre_GCATGCGCAGTCACTA	5.63520351926122	0.993941553355895	5	CLP_Cre	CRE	CLP_Cre	2.60285504521802	2.29557720511653	17.5968205271851	5.94820473428896	2.04923759853995	0	7.53088256682932	21.3917990108194	3.50100042203979	1.84972953720906	2.04923759853995
CMP_CLP_Cre_GCATGCGCATCGGGTC	4.74063269177709	-4.66283010649518	6	CLP_Cre	CRE	CLP_Cre	2.24671921494091	2.24671921494091	4.96227563708845	8.17120254305346	1.65409187902948	0	21.1512864504959	0	0	2.24671921494091	0
CMP_CLP_Cre_GCATGCGGTCCTCTTG	5.08931938687597	0.626817353488647	5	CLP_Cre	CRE	CLP_Cre	1.74969568161059	2.09547205940723	30.6175815624864	2.43363542162881	1.21681771081441	1.21681771081441	7.6703499779163	19.7402021199888	3.53426922637865	1.74969568161059	1.21681771081441
CMP_CLP_Cre_GCATGCGGTGGCAAAC	4.29555336514745	-0.0866104506889801	5	CLP_Cre	CRE	CLP_Cre	3.1494983001039	2.81889793251347	20.0083751353722	6.32002406968248	1.59728292066506	0	6.27740284902306	18.1251948398549	3.79178620666726	2.67165867674496	1.28823911700603
CMP_CLP_Cre_GCATGCGTCACAGTAC	4.88027826825414	-4.33175396132306	6	CLP_Cre	CRE	CLP_Cre	2.9806755918541	3.3393798520823	9.93289552341216	5.76493030174196	0.993289552341216	0	19.1525000750576	8.74644467889099	2.80162848920661	6.74781279350098	0.993289552341216
CMP_CLP_Cre_GCATGCGTCACTTCAT	3.62507931271825	1.27596784424945	5	CLP_Cre	CRE	CLP_Cre	2.91832987428871	2.35622996600174	31.410802791292	3.80948720814132	1.75363334940268	0	6.28537601469801	6.26186710974403	3.07703786723637	3.14505816913636	0
CMP_CLP_Cre_GCATGCGTCTGCGTAA	4.58717218915258	1.6387317259328	5	CLP_Cre	CRE	CLP_Cre	2.42080427404348	2.5431672654994	37.7268999454605	5.87956500921592	1.92569975373079	0	4.98791275182023	19.6110994191762	4.0372361290362	3.80472038394802	0.902186458644107
CMP_CLP_Cre_GCATGTAAGACTTGAA	4.08583132306371	1.79920388055011	5	CLP_Cre	CRE	CLP_Cre	2.28702907517236	2.16790310503083	35.0746060648015	7.51926107968429	2.91255364194738	0.744650536916549	6.10509269558151	16.8641437347618	4.90226110601729	0.744650536916549	1.91136090401883
CMP_CLP_Cre_GCATGTACACCTGGTG	5.6681319860581	-4.85286831068829	6	CLP_Cre	CRE	CLP_Cre	0	2.08697370606902	12.9639905203163	9.01615851792522	1.51077545019982	0	34.900521474873	7.99024372037027	1.21000306768098	2.7207785178808	0
CMP_CLP_Cre_GCATGTACAGTCTTCC	6.36191240826879	0.340544231654846	5	CLP_Cre	CRE	CLP_Cre	1.38010146686379	0	15.0121445881964	3.31893088338378	0	0	1.38010146686379	20.0857449923212	4.10274417607397	1.38010146686379	0
CMP_CLP_Cre_GCATGTATCACCTCGT	-1.87640472372737	-2.26837777304486	0	CLP_Cre	CRE	CLP_Cre	3.27916769266095	2.11638158918367	23.030868381366	6.83004583527001	1.76940552486589	0	12.5798675894429	3.92522947594216	1.53697973835796	2.7539509606714	0
CMP_CLP_Cre_GCATGTATCCGATATG	5.97155872861181	-4.4869220178111	6	CLP_Cre	CRE	CLP_Cre	1.45490401742683	2.52526876846663	14.5654062624854	5.34110353455678	0	0	54.4854421311354	4.89081742919311	0.971549879282486	2.02394792501061	0.971549879282486
CMP_CLP_Cre_GCATGTATCTCTTGAT	3.49043718854223	1.68599439454242	5	CLP_Cre	CRE	CLP_Cre	2.48212195204984	1.41908165706639	10.8451417127085	3.77042402225682	0.942606005564206	0	8.78059183488938	10.5191481561272	4.07519427385644	2.17852948835471	0
CMP_CLP_Cre_GCCAAATAGATAGTCA	4.66566626111303	2.08820892167255	5	CLP_Cre	CRE	CLP_Cre	2.05186733962439	0	31.6097485656966	4.28585337432499	2.48040339598813	0	6.00953235463959	14.4889315649177	5.00912639377495	3.17217385033435	0.857170674864999
CMP_CLP_Cre_GCCAAATTCAAGGTAA	4.7066136983994	1.34595883679553	5	CLP_Cre	CRE	CLP_Cre	1.99472947194701	1.42914002500735	37.0025323124489	3.6528250332376	1.42914002500735	0	14.1040325330146	19.5876362081852	3.53627081910003	1.99472947194701	0.950712865597704
CMP_CLP_Cre_GCCTCTACAAGGGTCA	7.33677069226537	0.445067353965484	5	CLP_Cre	CRE	CLP_Cre	0	1.13970635501701	10.1553420565941	7.8759293465601	0	0	5.59651663652609	24.661004550583	4.03019900996947	2.27941271003401	4.11207558554666
CMP_CLP_Cre_GCCTCTACACACATGT	0.384436228669028	0.482592709781371	3	CLP_Cre	CRE	CLP_Cre	2.80760957071524	3.05594923781544	30.6248580068499	9.10295373865098	0.938844895782589	0	8.52717998053559	5.73236465547754	1.73537926554411	2.4397944059128	0
CMP_CLP_Cre_GCCTCTACATACGCTA	-2.49808653315272	9.42064691376849	4	CLP_Cre	CRE	CLP_Cre	1.83071487204225	2.18126647981268	76.1459959589407	4.94767510884754	3.1169602368053	0	21.4028466780692	12.5199927444472	2.96187587900253	0	2.18126647981268
CMP_CLP_Cre_GCCTCTAGTAGCGTCC	5.91118589917455	-5.41860984968976	6	CLP_Cre	CRE	CLP_Cre	0	2.63062528427645	12.0868961786663	13.0135866702677	0	0	29.8548953687449	5.27054503255746	1.43998012138993	0	1.43998012138993
CMP_CLP_Cre_GCCTCTAGTGCGATAG	-2.81873520334925	7.00801873994037	4	CLP_Cre	CRE	CLP_Cre	2.36373076107491	2.58452932064007	83.3169883304074	2.51550844439907	1.96410418651966	0	10.4323160109837	6.05202943698001	1.01196696428273	1.25775422219953	0
CMP_CLP_Cre_GCCTCTATCTGTTGAG	5.23554245511327	0.503854878665649	5	CLP_Cre	CRE	CLP_Cre	1.73262737053688	2.3332100223141	22.965879443164	4.43844043424074	0	1.73262737053688	23.546511986084	19.3033820575321	3.64398532183123	1.73262737053688	2.3332100223141
CMP_CLP_Cre_GCGACCAAGGCTCATT	-0.0583668114777999	-0.652583293197907	3	CLP_Cre	CRE	CLP_Cre	0	1.7074123012126	16.308753022597	5.25014166739881	2.05052869329339	0	16.4056994039941	3.23143848202212	0	0	1.18090978872874
CMP_CLP_Cre_GCGACCACAGGTCCAC	1.10597709695135	-5.21523307967023	0	CLP_Cre	CRE	CLP_Cre	2.13742353342386	3.43108846501658	15.449522909996	3.23706860988124	0	0.809267152470309	11.0870216706349	9.18204901629358	1.97841966740148	4.59884417450668	1.61853430494062
CMP_CLP_Cre_GCGACCACAGTCTTCC	3.61319176236425	2.22738886666461	5	CLP_Cre	CRE	CLP_Cre	2.62982868554146	1.8505126238389	51.2525735085132	5.08338327869532	1.43932512410378	1.45762326183661	7.23353948604296	20.2626148495161	3.73192486795739	2.25977454819592	1.45762326183661
CMP_CLP_Cre_GCGACCACATCGGGTC	3.64868656674657	-4.34646772551373	6	CLP_Cre	CRE	CLP_Cre	3.37978046754864	2.81887323611829	12.8114259088197	7.11745883823316	1.42349176764663	0	19.1920903887419	5.45752132254835	0	2.84698353529326	1.42349176764663
CMP_CLP_Cre_GCGACCAGTACAGCAG	0.0738077400091691	-4.61614679503278	0	CLP_Cre	CRE	CLP_Cre	1.40557482119902	3.35692607791887	4.77906450606677	4.21672446359707	1.96791486366872	0	11.0989436170768	9.86249670897539	1.96791486366872	2.81114964239805	0
CMP_CLP_Cre_GCGAGAAAGAAACCAT	0.422912874615531	0.846552558662139	3	CLP_Cre	CRE	CLP_Cre	2.01435845259396	2.28400221148316	28.6744841146171	7.70657679451788	1.55010236289611	0	14.3462632009495	5.57253332965763	2.02519058898176	1.43058208509415	0.381168358752217
CMP_CLP_Cre_GCGAGAAAGAGTTGGC	5.35165373364721	1.61682248902484	5	CLP_Cre	CRE	CLP_Cre	2.21109210381251	2.67709569798478	23.1055256132207	6.69134803364129	1.85896912177411	1.31064340402733	6.92565614057666	20.3766277735053	5.27074435596587	3.16961252580145	2.62128680805467
CMP_CLP_Cre_GCGAGAAAGGAATTAC	-2.35936506708827	-4.9069111268504	2	CLP_Cre	CRE	CLP_Cre	0	0	9.93327391686399	5.36025177922846	2.24684526485017	0	2.68012588961423	5.39458348673822	0	1.34006294480711	1.34006294480711
CMP_CLP_Cre_GCGAGAAAGGGCTTGA	4.28857342282567	-3.88188099074201	6	CLP_Cre	CRE	CLP_Cre	0	2.6237786154663	13.4754784308688	9.41024476641349	0	1.43435353110473	26.4772519356554	12.8137940771399	4.05813214657103	2.00065018203098	0
CMP_CLP_Cre_GCGAGAAGTCTTGATG	2.97741261998449	-4.13521026778058	6	CLP_Cre	CRE	CLP_Cre	2.08981345677568	2.45316747213659	10.6856951466845	5.64142518105563	2.03830954925844	0	18.5913601384803	4.57076649890917	1.51330217502151	1.51330217502151	0
CMP_CLP_Cre_GCGAGAAGTTAAAGTG	4.85366074124608	0.701080985786163	5	CLP_Cre	CRE	CLP_Cre	0	1.56743739535981	35.0924304795253	9.40244266648079	1.56743739535981	1.06373550709797	9.40084310289541	11.3560005779294	2.12747101419595	2.63117290245778	1.06373550709797
CMP_CLP_Cre_GCGAGAAGTTTGTGTG	-0.459960004889627	5.64708019089862	5	CLP_Cre	CRE	CLP_Cre	1.6445839881565	2.23620060109646	49.0911619928255	3.289167976313	2.23620060109646	0	5.05414578886476	19.0468116785979	3.40956180070826	3.289167976313	0
CMP_CLP_Cre_GCGAGAATCACCGTAA	3.02965489903722	-2.97979091811017	3	CLP_Cre	CRE	CLP_Cre	0	2.38003627873264	26.3395617525532	7.363413306568	0.875783857890112	0.875783857890112	24.8001300149554	5.7877744390075	1.33539909722378	0	0
CMP_CLP_Cre_GCGCAACCACAGGTTT	4.56388012448583	0.946212538005554	5	CLP_Cre	CRE	CLP_Cre	1.48138821445583	2.05387966967983	23.3474277866986	7.43984127763471	1.48138821445583	0.993075510529814	3.97230204211926	16.181812010296	3.69110335602447	4.52834339466547	0.993075510529814
CMP_CLP_Cre_GCGCAACCATATACGC	3.37412468472753	-4.00533031630353	6	CLP_Cre	CRE	CLP_Cre	1.3865944361409	3.09142435139618	11.0927554891272	6.10603639300949	1.3865944361409	0	15.3368250319104	7.81086630826477	1.3865944361409	3.33284752072769	0
CMP_CLP_Cre_GCGCAACGTATAGGTA	2.77634016553197	-2.32664179014996	15	CLP_Cre	CRE	CLP_Cre	1.53831838196236	3.1329046407004	12.0339180626245	8.40801756114501	1.53831838196236	0	4.89104172755479	2.03186148159092	0.797019509944261	2.03186148159092	0
CMP_CLP_Cre_GCGCAACGTGATGATA	-3.43502839525904	-4.88618921446637	2	CLP_Cre	CRE	CLP_Cre	0	2.88063421676534	1.8883604758502	2.50283251018522	0	0	10.4340761201661	7.75995755722708	0	1.8883604758502	0
CMP_CLP_Cre_GCGCAACTCGCAAACT	1.22606412450109	-3.64213871168927	0	CLP_Cre	CRE	CLP_Cre	2.30402636155965	3.02194811568488	14.7225003333992	5.50351085012223	1.38749556246552	0.917251808353706	17.8653751442374	7.79176833091033	0	2.30402636155965	0
CMP_CLP_Cre_GCGCAGTCATCGGGTC	-3.5883868547317	-6.09413313078717	2	CLP_Cre	CRE	CLP_Cre	1.79719676565528	1.79719676565528	19.5601031379726	1.79719676565528	1.79719676565528	1.79719676565528	9.59261246866327	20.4901764634916	4.03175682956003	0	0
CMP_CLP_Cre_GCGCAGTCATGCTAGT	-4.95119222124781	-6.2702734391673	2	CLP_Cre	CRE	CLP_Cre	0	0	8.89099055601937	8.89099055601937	0	0	16.4905725382536	0	2.06582408852915	0	0
CMP_CLP_Cre_GCGCAGTGTGACGCCT	0.301896819269995	-1.41755663561658	3	CLP_Cre	CRE	CLP_Cre	1.95536371104152	3.01616038618652	21.0991933224586	7.23003596650892	0	0	17.3847599522061	7.41467992741527	2.56147057285405	1.76698697801271	0
CMP_CLP_Cre_GCGCAGTGTGATGTCT	0.445566454327445	8.52896524262592	4	CLP_Cre	CRE	CLP_Cre	0	0	48.4647985985131	3.28965338002018	2.27872692619724	0	7.196577569077	17.4666262173215	2.91930921213306	1.36645229395745	1.92320108606272
CMP_CLP_Cre_GCGCAGTGTTACGGAG	-3.11243732889857	-5.19960426497296	2	CLP_Cre	CRE	CLP_Cre	0	2.11648862170071	11.338940204781	6.14830105538683	1.53707526384671	0	13.3906576108079	4.86400758375114	2.11648862170071	1.53707526384671	0
CMP_CLP_Cre_GCGCCAAAGGTAGCTG	6.85696713010107	0.727634080173217	5	CLP_Cre	CRE	CLP_Cre	0	0.973083280897071	21.3350833280031	3.23821312709355	2.22250809117966	0	8.48387688600964	24.6448659284299	3.65996756192252	2.42987829255729	3.2461546717212
CMP_CLP_Cre_GCGCCAACATAGAAAC	6.5853683141831	-5.49845337080792	6	CLP_Cre	CRE	CLP_Cre	0	1.60640482554165	7.59715107328588	8.18291695884553	1.94266006066584	0	43.1811325030443	12.2742179626542	2.70451070411338	2.19217071110129	3.79857553664294
CMP_CLP_Cre_GCGCCAATCTCCCTGA	1.73387471715246	4.13271165681049	3	CLP_Cre	CRE	CLP_Cre	1.20253971367364	1.92006465086795	41.5582985318469	6.35433424097638	2.21374942574787	0	7.93390757864584	17.5467546506183	3.08908772921804	2.74671509995547	1.54417538628184
CMP_CLP_Cre_GCGCGATGTATTACCG	-0.0442835154172378	-1.18053077864484	3	CLP_Cre	CRE	CLP_Cre	1.10088410576174	2.71122930187761	17.4201528194927	5.38720689845028	1.38884979279988	0	9.77621839050568	5.99246319287919	1.10088410576174	2.77727377153159	0
CMP_CLP_Cre_GCGCGATGTTACGACT	-3.28546770533289	9.23115754914447	4	CLP_Cre	CRE	CLP_Cre	2.05669981685618	3.0662074218847	60.7301110529028	9.57463408643516	1.81075940747296	0.99511294292972	11.2766329038202	20.2071489407029	3.69425712534805	2.98533882878916	2.96777644270008
CMP_CLP_Cre_GCGCGATTCTGCCAGG	-1.13870390375819	-4.30361961531476	2	CLP_Cre	CRE	CLP_Cre	1.34361157123749	2.89021436433324	15.4503803517835	4.03083471371247	0	0	19.5370680414428	9.04691876316801	1.89697833179407	3.24058990303156	0
CMP_CLP_Cre_GCGGGTTAGCTGCGAA	-2.66005261858668	-5.25874542403058	2	CLP_Cre	CRE	CLP_Cre	0	1.73109612299393	6.92438449197573	5.1932883689818	0	0	12.3289186407654	6.76670328141042	1.73109612299393	1.73109612299393	0
CMP_CLP_Cre_GCGGGTTCACAAGACG	4.44327608624731	-0.0776583455039631	5	CLP_Cre	CRE	CLP_Cre	2.82288304100134	3.3287338866508	27.7233606655433	5.22180656545296	1.42673014402304	1.89753821071496	10.9545691705639	16.9256575406876	3.62162161943236	1.89753821071496	1.74878005252309
CMP_CLP_Cre_GCGGGTTCATTAACCG	3.5566805986527	1.33498824429675	5	CLP_Cre	CRE	CLP_Cre	2.52469218422784	2.7485446566073	23.5527149046557	7.35347593038206	1.41896290566974	0.715044357884699	4.89120262322654	11.7895405258256	3.50773514894943	3.26171051693309	0
CMP_CLP_Cre_GCGGGTTGTGACCAAG	0.373280265724997	0.397768773557388	3	CLP_Cre	CRE	CLP_Cre	0.665538064945878	2.94260594418417	24.4319811003693	3.45433233866893	1.34458947570543	0	8.82433065748279	5.96772164729558	1.34458947570543	2.89596600225569	0
CMP_CLP_Cre_GCGGGTTGTTCACGGC	1.86976329366003	3.83713556122943	5	CLP_Cre	CRE	CLP_Cre	0	0	52.4190658148182	4.99433105625685	0.820990734021303	0	8.05603862852192	18.9610017885076	3.60105897485375	1.26567942709647	0.820990734021303
CMP_CLP_Cre_GCGGGTTGTTGAACTC	6.14478985348974	-5.28851198363141	6	CLP_Cre	CRE	CLP_Cre	0	0	5.37153168557858	7.7680644365929	1.79051056185953	0	47.1925222543065	6.0517126893145	0	0	0
CMP_CLP_Cre_GCGGGTTTCACCAGGC	5.30146185437475	0.542548485519134	5	CLP_Cre	CRE	CLP_Cre	1.42504884795665	1.99008039265781	29.5285791999958	7.90906892731293	0	0.947413543536709	6.49734533421704	20.6530986271413	3.73897334799863	5.33942898644338	1.89482708707342
CMP_CLP_Cre_GCGGGTTTCCATTCTA	5.49867645779882	-5.35250257658795	6	CLP_Cre	CRE	CLP_Cre	0	3.27263308627045	14.8899053225342	6.61773569890407	2.24709742362055	0	23.9253947105972	5.55596527307258	0	1.65443392472602	0
CMP_CLP_Cre_GCGGGTTTCGTGGGAA	5.37628523389135	0.823561855079376	5	CLP_Cre	CRE	CLP_Cre	2.2337410447619	0.980933431615619	24.6539163594267	4.40926558191926	0.980933431615619	0	5.48192768848093	22.6458360492381	3.96414626035399	2.44739871868802	0
CMP_CLP_Cre_GCGGGTTTCTCAAGTG	0.401553371346335	8.73398519349261	1	CLP_Cre	CRE	CLP_Cre	0	1.52161395922074	65.5850867159241	4.12835355528903	1.52161395922074	0	9.30723106182798	7.57223495651551	3.78908918159629	0.539950608237563	0.539950608237563
CMP_CLP_Cre_GCTCCTAAGCAAATCA	2.52750793973241	-0.806597284553803	10	CLP_Cre	CRE	CLP_Cre	1.67828265707192	2.27343417967387	9.47931349949964	5.781535175074	0	0	5.48841677239813	18.8323356682722	3.80028425194505	1.67828265707192	0
CMP_CLP_Cre_GCTCCTAAGCTTATCG	5.17136827985082	-4.55003189253644	6	CLP_Cre	CRE	CLP_Cre	0.940792837066548	3.25779610599798	8.32356313610638	6.44197746197329	2.35762216037744	0	19.3820986180909	12.3331432096139	2.90043927573264	1.4168293233109	0
CMP_CLP_Cre_GCTCCTACATCCAACA	0.690302529728751	-4.2638242166026	0	CLP_Cre	CRE	CLP_Cre	3.32069576039278	3.2289918388947	24.4673544550006	11.3769907219809	0.794217643638574	0.794217643638574	6.96131079552848	4.86039923408342	2.47774630316769	2.74916482991392	0
CMP_CLP_Cre_GCTCCTAGTAGAAGGA	3.41120187321935	0.561477311374389	5	CLP_Cre	CRE	CLP_Cre	2.58361241859346	1.31401621564324	12.8425869613218	5.20470901079086	0	0	4.65743320033357	7.76766734343017	2.68139421110004	2.4845247915222	0
CMP_CLP_Cre_GCTCTGTCAACCGCCA	4.46844879666601	-1.03317951369122	5	CLP_Cre	CRE	CLP_Cre	1.59938092678225	2.02594562233073	13.501909173123	7.09014856125504	2.13026909556954	0	11.5595906081308	15.434095285375	3.7369490863078	0.840124634725812	0
CMP_CLP_Cre_GCTCTGTCAATCAGAA	1.47181109467779	4.13089776826068	5	CLP_Cre	CRE	CLP_Cre	2.39437997196569	1.55509256341837	48.5863679166284	5.66148411911534	1.55509256341837	0	7.62278053469361	21.3991976349342	4.63364156613303	2.80509455081373	1.55509256341837
CMP_CLP_Cre_GCTCTGTCACCAGTTA	6.09382502118383	-3.45348309683637	6	CLP_Cre	CRE	CLP_Cre	1.20769563375821	2.98396972221659	39.9022705097076	4.68565447062575	2.34017597583515	1.20769563375821	41.2506332986376	6.39650247737418	0	0	0
CMP_CLP_Cre_GCTCTGTCATCTATGG	3.22665421048437	-3.79613970923261	6	CLP_Cre	CRE	CLP_Cre	2.04363611315088	2.04363611315088	20.8286211524408	1.70348292176073	1.61565343906165	0	15.9809420223589	4.20031263060579	1.30493505657455	1.85236828239241	0
CMP_CLP_Cre_GCTCTGTGTAAGTGGC	-1.03731443604197	-2.87216996359662	0	CLP_Cre	CRE	CLP_Cre	1.39384156675527	0	17.0143252103398	4.18152470026582	1.95453089209922	0	11.7960629797335	4.74221402560977	1.39384156675527	2.78768313351055	0
CMP_CLP_Cre_GCTCTGTGTCGCGAAA	4.5702315954331	1.79904926610156	5	CLP_Cre	CRE	CLP_Cre	0	2.16294917692777	41.2123918918039	7.44935282327124	1.91287931567297	1.91287931567297	4.08076975068558	20.3229717612861	2.90786689266944	1.07301650392516	0
CMP_CLP_Cre_GCTGCAGGTCTCTCTG	0.278703847325186	-5.11970686125592	0	CLP_Cre	CRE	CLP_Cre	0	1.79782681424216	13.7528773447218	3.05579261476139	0	0	9.75434518867257	3.05579261476139	0	3.86739471364132	0
CMP_CLP_Cre_GCTGCAGTCCCACTTG	4.17135302106176	0.0550743271128763	5	CLP_Cre	CRE	CLP_Cre	1.46514163180428	0.746396625668382	26.139811566481	5.02111696097193	1.16899954784825	0	8.95082458350232	12.2099586003571	2.4926973900799	2.21153825747267	0
CMP_CLP_Cre_GCTGCAGTCGCTTGTC	5.34012476483617	0.0397097398059	5	CLP_Cre	CRE	CLP_Cre	2.58625791111744	2.21775196928277	24.8492231182263	5.84212075815323	1.62793142351789	1.62793142351789	13.5334875437546	21.1736869969658	4.06571512741176	0	3.25586284703578
CMP_CLP_Cre_GCTGCGAAGCACACAG	4.74422089139257	1.83265913319751	5	CLP_Cre	CRE	CLP_Cre	2.58709103543527	1.77773167917179	43.1805850740592	3.72225370927627	1.77773167917179	0	7.62519243754058	19.3241942931183	2.38258241729151	3.36595828551794	2.48150247285085
CMP_CLP_Cre_GCTGCGAGTAAGGGCT	4.73922602216039	0.481088109733306	5	CLP_Cre	CRE	CLP_Cre	1.48534013959206	3.73761267553928	36.1072800231328	3.4779334318826	1.48534013959206	0	12.4298585416116	16.5554973817641	4.84904319812328	3.7919976583692	0
CMP_CLP_Cre_GCTGCGAGTTCTGGTA	0.495427229798178	-3.77107237982587	0	CLP_Cre	CRE	CLP_Cre	2.47608155818956	3.65132615528182	14.6075939306437	7.52215452739913	1.53288545504783	1.58644398519906	7.19229140023043	10.8359859842064	2.90501494025856	3.16197468095726	0
CMP_CLP_Cre_GCTGCGAGTTGTCGCG	3.68529168645177	-4.46430992293195	6	CLP_Cre	CRE	CLP_Cre	0	0	11.029459742518	5.7780094974188	1.1812227481949	0	30.7784134979008	6.9057089543361	1.1812227481949	2.05092217194084	0
CMP_CLP_Cre_GCTGCGATCCAACCAA	0.549852826989035	5.0973875601308	3	CLP_Cre	CRE	CLP_Cre	1.13281308475389	1.65034071177037	61.9630966945853	4.53125233901558	2.44424831564944	0	6.08383522006499	10.85240909525	2.44424831564944	3.39843925426168	0
CMP_CLP_Cre_GCTGCTTAGAAACGAG	2.97033683339391	1.02566171479388	5	CLP_Cre	CRE	CLP_Cre	1.38389915039394	3.01738608062686	14.6793468263359	7.33967341316795	0.914375022476016	0	2.76779830078787	10.3193454643934	4.49992446878883	0.914375022476016	0
CMP_CLP_Cre_GCTGCTTAGATGTGGC	1.71312884370122	2.39207411599322	3	CLP_Cre	CRE	CLP_Cre	2.31471194869614	0	29.3026133188971	7.65576041923469	0	0	4.0917713056966	10.8241807008464	2.9572000348643	1.18799637117936	0
CMP_CLP_Cre_GCTGCTTAGCTCCTCT	4.06128803769384	8.78468633485004	1	CLP_Cre	CRE	CLP_Cre	2.45556629959047	0	33.8802717380234	7.54744565849364	2.45556629959047	0	8.62795618582804	8.75690759470258	5.48335806834519	0	4.75310546088538
CMP_CLP_Cre_GCTGCTTAGGAGCGTT	5.53828302899633	1.03344786954089	5	CLP_Cre	CRE	CLP_Cre	0	1.83556961857798	23.219000976434	3.87129244298074	0	0	3.12600043290489	22.2877073772796	3.70167916818331	0	0
CMP_CLP_Cre_GCTGCTTAGGCTCAGA	1.42271164933477	3.7928106863515	3	CLP_Cre	CRE	CLP_Cre	2.86210070798374	3.32538313578801	38.8397342754991	7.74473012348488	1.97225194426703	0	5.61530574493547	15.1375550368552	3.32538313578801	0	0
CMP_CLP_Cre_GCTGCTTCAGTCAGCC	-2.52949317415919	0.664651759387695	4	CLP_Cre	CRE	CLP_Cre	3.29184229659436	2.63520569850113	30.3871695489038	4.18851016479908	1.04712754119977	0	4.18851016479908	6.26976004139935	2.12797186778417	2.12797186778417	1.04712754119977
CMP_CLP_Cre_GCTGCTTGTGGGTATG	-3.16343673189845	-4.14458250212506	2	CLP_Cre	CRE	CLP_Cre	0	0	8.40923549746466	2.93279797742155	1.73147862064088	1.20131935678067	9.60239633945234	3.533269148694	0	0	0
CMP_CLP_Cre_GCTGCTTTCCGCGCAA	5.91551415005956	-4.34983181166486	6	CLP_Cre	CRE	CLP_Cre	0	3.6474792543207	9.48220917414354	12.6120592980292	0	0	41.4033160840589	4.08741424903648	1.35460131059193	1.35460131059193	0
CMP_CLP_Cre_GCTGGGTGTTAGAACA	4.00869528332982	-3.72875904249982	6	CLP_Cre	CRE	CLP_Cre	1.15840118242037	3.30388023695268	10.3119416636624	8.63117437909233	1.15840118242037	0	22.1050010460454	10.2635615836806	2.31680236484074	2.31680236484074	0
CMP_CLP_Cre_GCTGGGTGTTGTTTGG	5.59593073407445	0.430056162597381	5	CLP_Cre	CRE	CLP_Cre	0	1.92112524543726	16.472844360448	6.47633083124562	1.07938847187427	0	4.8372228681423	16.1855561392791	3.9034258289807	3.50744982990322	2.15877694374854
CMP_CLP_Cre_GCTGGGTTCTGGGCCA	5.79204002896581	-5.57899355101422	6	CLP_Cre	CRE	CLP_Cre	2.13205549835436	2.76407525344037	3.10196041816652	9.16234038031453	0	0	31.3395018814222	8.8405674628366	2.76407525344037	2.49718693891809	0
CMP_CLP_Cre_GCTTCCAGTAACGCGA	-3.60502847155299	-6.21568130659894	2	CLP_Cre	CRE	CLP_Cre	0	1.68773655001134	17.9450196743259	3.37547310002268	0	1.68773655001134	7.71797746128579	18.699952794592	3.46105606240131	0	1.68773655001134
CMP_CLP_Cre_GCTTCCATCAGGCCCA	4.18879429379735	2.40535307717487	5	CLP_Cre	CRE	CLP_Cre	1.98684288498945	0.814698591483459	47.390111283646	10.5260664014784	3.05501213949382	0	8.50255616893925	21.1997640820047	3.55475819282599	2.88700260223277	1.62939718296692
CMP_CLP_Cre_GCTTCCATCCAAAGTC	5.18104616681371	0.595918365241729	5	CLP_Cre	CRE	CLP_Cre	2.95899037327431	2.39517245390798	28.432602960849	5.37986607474606	1.46403362797151	0	8.4099638463029	19.2968306885241	4.02240975174902	3.498311274061	0
CMP_CLP_Cre_GCTTCCATCCATGAAC	3.49955812970434	5.33131337952777	5	CLP_Cre	CRE	CLP_Cre	0	1.06212314292457	28.0261953274924	7.3649765475359	1.89874621673644	0	8.0175452444939	8.4283428674126	2.94332277414722	0	1.33181180548713
CMP_CLP_Cre_GCTTCCATCTCGAGTA	3.34373370686803	1.13413906884357	5	CLP_Cre	CRE	CLP_Cre	1.75505631404951	3.13572713776829	28.7770987468338	3.08322031446376	1.35332273838156	0	5.75562899922498	9.85641136457144	2.79166038450294	2.69589739750033	0.671287329559387
CMP_CLP_Cre_GCTTGAAAGGGAAACA	5.20032421628271	1.35418320489093	5	CLP_Cre	CRE	CLP_Cre	1.38884979279988	2.30565082831577	18.7029591833288	10.2819288667063	1.38884979279988	0	8.30549602266974	20.6242917642218	4.25185246257599	1.94883010990704	2.30565082831577
CMP_CLP_Cre_GCTTGAACAGTATGCT	0.165525445139746	0.0128322694913972	3	CLP_Cre	CRE	CLP_Cre	1.87157657058366	2.48466224064588	24.0972116242021	3.123844070787	1.041281356929	0	12.1817868336008	6.70542498749791	1.041281356929	1.041281356929	0
CMP_CLP_Cre_GCTTGAATCAGCTTAG	4.93830505887304	2.05120349717303	5	CLP_Cre	CRE	CLP_Cre	2.12455791305678	0	32.7351645826386	6.80775575891709	1.6903758600974	0	7.1323734873941	21.8373633402309	3.50928813881344	2.27889907319126	1.93084834544104
CMP_CLP_Cre_GCTTGAATCCCGGATG	4.71155468503271	2.244029291393	5	CLP_Cre	CRE	CLP_Cre	2.73388888664745	1.35545523471955	29.150079771523	3.13884720349046	3.82117351571804	0	5.51319321168358	21.181517558361	4.6799204881397	2.24715121910501	0
CMP_CLP_Cre_GCTTGAATCTTGCAAG	5.66408888379369	0.28982607317134	5	CLP_Cre	CRE	CLP_Cre	0	2.60114785529528	30.1271502352837	1.64088498456524	0	0	4.24203283986053	21.0759912956473	3.93019303260986	0	3.87299048223987
CMP_CLP_Cre_GGAAAGCCAGACTCGC	5.90554920712743	-3.16720461058453	6	CLP_Cre	CRE	CLP_Cre	0	1.63587332633801	56.0106558277604	4.19304545650423	1.1206900455795	0	44.7688441466836	4.58736013941051	0.866251337969442	0.524130682063028	0
CMP_CLP_Cre_GGAAAGCCAGGTTTCA	2.1861721662644	-0.90504109072522	10	CLP_Cre	CRE	CLP_Cre	1.37038283208645	0	20.2103481263342	6.85191416043223	0	0	6.0388532314099	9.12347096719009	2.92429778308539	2.74076566417289	0
CMP_CLP_Cre_GGAAAGCTCCCATTAT	4.62553898373876	2.31969500374957	5	CLP_Cre	CRE	CLP_Cre	1.71971756500341	2.69116540262608	28.3229184110879	5.95668004196506	2.06362043680499	0	3.71364911051529	16.8011707997892	3.62869441256986	2.91105357339643	1.19133600839301
CMP_CLP_Cre_GGAAAGCTCTGGCGTG	6.12252489606176	-4.41755937743024	6	CLP_Cre	CRE	CLP_Cre	2.3997154407563	2.3997154407563	26.0954074495818	2.93575485292181	0	0	39.9972857144361	5.08505222409753	0	1.4678774264609	0
CMP_CLP_Cre_GGAACTTAGTTATCGC	3.50532452145849	-2.79551934408978	6	CLP_Cre	CRE	CLP_Cre	2.28374842797808	3.22033617939174	21.2310272594575	6.87991746203047	1.61065502258867	0	18.8180228737912	10.1679351973174	2.68243857007741	3.65038076275222	0
CMP_CLP_Cre_GGAACTTCAACTGCTA	-0.0823364952739673	-2.47400640654401	0	CLP_Cre	CRE	CLP_Cre	1.51852499131433	0	18.9178931315978	6.2657140775786	1.51852499131433	0	15.4234737718145	6.3279852505325	2.09568049687899	4.05163129393775	0
CMP_CLP_Cre_GGAACTTTCGGATGTT	2.30710259953771	3.63439465356036	5	CLP_Cre	CRE	CLP_Cre	2.01085486945364	1.67018177259671	41.8033104163961	5.83260144511773	2.1748901878186	0	7.22146253852134	19.3120936069203	3.40497859278121	1.88102721555231	0.731542251459827
CMP_CLP_Cre_GGAATAAAGCCAGTTT	-2.40723284205164	6.62685037446185	4	CLP_Cre	CRE	CLP_Cre	0	2.42254134487074	90.8112738800878	3.176693982552	1.37005429274148	0	18.2321950336365	14.921637782959	2.12093262098753	0.90331984490526	2.28306512059529
CMP_CLP_Cre_GGAATAAAGCCGTCGT	7.33703056851659	0.356406666757308	5	CLP_Cre	CRE	CLP_Cre	0	0.957979820239382	15.7061731595797	9.10431823699168	1.43813971193159	0	5.8592154029339	22.64232344129	4.07467445626506	0.957979820239382	1.43813971193159
CMP_CLP_Cre_GGAATAACAGGAATCG	6.58255878964696	-0.0428191344721686	5	CLP_Cre	CRE	CLP_Cre	0	3.49225053761042	6.42370870863926	1.60592717715981	1.60592717715981	0	8.60183355354845	19.2066213254448	3.96598458067288	3.21185435431963	0
CMP_CLP_Cre_GGAATAAGTTCAACCA	0.693203070557456	8.80530095887347	1	CLP_Cre	CRE	CLP_Cre	1.30689704829606	1.85463769340638	62.5734930993983	5.26132000341659	2.05670935824937	0	6.56620817473878	8.03154819854876	3.31323856920583	2.33525172742074	0
CMP_CLP_Cre_GGAATAATCCACTGGG	5.99276892224584	-5.05064462828473	6	CLP_Cre	CRE	CLP_Cre	0	2.06853716098161	9.82930787744647	4.99614553433394	2.49807276716697	0	38.1700960362354	5.50911956136377	1.00368226473227	2.00736452946453	0
CMP_CLP_Cre_GGACAAGTCCATGAAC	0.162085959112982	8.85031534028217	1	CLP_Cre	CRE	CLP_Cre	1.03316838041573	1.31236040793468	67.243794577996	5.53012227397225	2.63710595238255	0.644470132164629	6.52859085967473	12.0813001429744	4.2361258120138	0.644470132164629	0
CMP_CLP_Cre_GGACAGAAGCTGTCTA	5.85843197385107	-4.38121771025494	6	CLP_Cre	CRE	CLP_Cre	0.833078724654141	3.08219625324147	24.7983386450245	7.56077345525548	0.833078724654141	0	35.501220144781	7.60341569744036	0	0	0
CMP_CLP_Cre_GGACAGACAGGCTCAC	3.96003881970678	-3.42205070662335	6	CLP_Cre	CRE	CLP_Cre	2.80369929855447	2.65959556597275	34.8030340563228	9.14454991594403	2.95490836421107	0	29.4317387145467	6.17085256979383	0.745522511994528	2.43749285244822	0
CMP_CLP_Cre_GGACAGATCCGTACAA	4.20170084515844	0.376193054439269	5	CLP_Cre	CRE	CLP_Cre	1.70207372070354	1.70207372070354	9.4111402592052	1.70207372070354	0	1.17639253240065	6.40764385030614	17.9810482567424	3.7752968182772	2.87846625310419	0
CMP_CLP_Cre_GGACATTAGCGAGAAA	1.16874543706212	1.59101951909228	3	CLP_Cre	CRE	CLP_Cre	1.4915549957738	2.06534275701637	25.2304889621671	4.01020136510748	1.97397004651292	0	5.84424441295985	9.69639449977293	3.53396914571466	1.87340103368924	0
CMP_CLP_Cre_GGACATTAGGCTCTTA	-3.14292272051539	9.33866716218158	4	CLP_Cre	CRE	CLP_Cre	0	0	77.5441913655931	1.81591216229099	0	0	12.4875835549146	23.2202553237185	3.96018066315949	2.79971989409224	0
CMP_CLP_Cre_GGACATTCATGAAGTA	3.4400989202622	-7.93869995283917	12	CLP_Cre	CRE	CLP_Cre	1.41864634819165	2.4369772841275	22.73020239324	8.38607991173682	1.64390993462428	0	21.3984263851754	4.37011575572433	0	1.12742086529988	0
CMP_CLP_Cre_GGACATTTCCGAATGT	-2.58595665415492	0.725403853179656	4	CLP_Cre	CRE	CLP_Cre	1.70944809165453	1.70944809165453	29.3752408556662	7.62261486753406	1.18263335517591	0	23.5516746369764	3.23532866651242	2.05269531133651	2.30775387968246	0
CMP_CLP_Cre_GGACATTTCCTCTAGC	2.66496912518773	-3.96460413145856	6	CLP_Cre	CRE	CLP_Cre	2.02138708338238	3.61141337387567	10.1684967539161	1.45264239341659	1.45264239341659	0	13.6425262307151	3.7743028540611	0	1.45264239341659	0
CMP_CLP_Cre_GGACATTTCTGTACGA	1.99522320309911	4.2413814146535	5	CLP_Cre	CRE	CLP_Cre	1.52712153324676	2.46934519623139	50.1646007287228	1.52712153324676	1.52712153324676	0	3.05424306649352	23.1666209107566	3.61224208085126	3.63245074574253	2.73564011947091
CMP_CLP_Cre_GGACGTCAGGTTCCTA	0.248877981102805	-5.72972845244244	0	CLP_Cre	CRE	CLP_Cre	2.55515935473341	3.09594764953086	18.6262897724875	2.13282636531363	2.18779888163186	0.841248692602751	7.85849003178396	6.19609272919491	2.32579646235754	0.841248692602751	0
CMP_CLP_Cre_GGACGTCTCAACACCA	-2.74357303103175	9.44694543671771	4	CLP_Cre	CRE	CLP_Cre	1.74227429204333	0	58.5137232456521	4.08606190065006	0	0	4.08606190065006	17.8260731385177	3.77029445791907	1.74227429204333	0
CMP_CLP_Cre_GGACGTCTCATTGCCC	2.55447641888891	-3.79082249808148	6	CLP_Cre	CRE	CLP_Cre	3.24037205028898	3.12747074543029	18.967641409307	5.8115386203723	0	0	13.2382766588162	2.63122055778695	1.31561027889347	1.31561027889347	0
CMP_CLP_Cre_GGACGTCTCGTACCGG	2.11814919987951	-3.85016178297833	6	CLP_Cre	CRE	CLP_Cre	2.26108851789702	2.90070993544731	15.5367887781309	5.40733827333512	0	0	11.3933638313074	5.43299432399626	0	4.99041370522573	0
CMP_CLP_Cre_GGAGCAAAGAATTGTG	-0.121447329984267	-0.751143388031281	3	CLP_Cre	CRE	CLP_Cre	2.26291237035465	1.00144326813565	24.0694070094433	5.34963204480278	1.94986340274285	0	12.2537980958997	3.56620501039511	0	3.4878991884393	0
CMP_CLP_Cre_GGAGCAACAGCGATCC	2.92324058095251	-3.98545455145673	6	CLP_Cre	CRE	CLP_Cre	0	3.17597398623913	16.5199453300136	5.87965968349622	1.64340483508662	0	11.8867273054735	4.24744588774091	2.60404105265429	2.60404105265429	0
CMP_CLP_Cre_GGAGCAACATGCCTAA	3.1770784048203	-7.7060267846568	12	CLP_Cre	CRE	CLP_Cre	2.96357090574141	2.66429492781364	8.82735703171332	9.71319410125281	0.981976532520958	0	25.6731761803724	9.61325885617519	2.54066413968651	3.83176666710236	0.981976532520958
CMP_CLP_Cre_GGATGTTAGTCCTCCT	-2.91359075030055	6.71518922639056	4	CLP_Cre	CRE	CLP_Cre	0.58796449800622	1.43538936267999	74.5742401331257	3.35574452073551	2.02335386068621	0	41.9157898308319	5.86510963330901	1.88740912115649	0.58796449800622	0
CMP_CLP_Cre_GGATGTTCACGACGAA	3.85536781827245	-3.82270263838605	6	CLP_Cre	CRE	CLP_Cre	0	1.04965501064734	8.39724008517869	7.2994097357425	1.04965501064734	0	17.1595059888915	9.66870232535718	2.63881858699193	2.93216827794874	0
CMP_CLP_Cre_GGATGTTCATGTTCCC	0.0633117047909303	5.40207887482806	3	CLP_Cre	CRE	CLP_Cre	1.73084124077465	1.97322900629656	77.8478041477478	3.28122291539898	1.97322900629656	0	4.97465335309562	18.7347273203327	3.85976104265547	4.23071669311232	1.73084124077465
CMP_CLP_Cre_GGATGTTTCGCAAGCC	-2.3301921697494	1.15306604695483	4	CLP_Cre	CRE	CLP_Cre	2.58398984806424	2.58398984806424	35.7944367876219	7.32820736598757	1.62596052042962	0	13.7299203934633	14.4270644584418	4.14979904807751	4.39680381121124	0
CMP_CLP_Cre_GGATTACAGATGTCGG	-2.37904723604884	0.0534912426488031	4	CLP_Cre	CRE	CLP_Cre	0	2.5785801699049	13.9160808259756	5.65926093250938	0.925171865676824	0	16.4162515377492	8.25150079471467	0.925171865676824	3.86993879113333	0.925171865676824
CMP_CLP_Cre_GGATTACAGCGTCTAT	-4.25660642107691	-6.12798475432233	2	CLP_Cre	CRE	CLP_Cre	3.06718329216848	0	7.24646256400521	3.6232312820026	0	0	10.0413619852398	11.9424547905196	3.60664647619156	2.41953715254724	1.8116156410013
CMP_CLP_Cre_GGATTACAGTACGCCC	3.76292339841161	0.214801080943786	5	CLP_Cre	CRE	CLP_Cre	3.37657565664744	1.81483562497747	8.17771039704165	6.90513544262881	1.27257495441284	0	7.25478311606183	12.6616102822196	3.46073595276914	4.35998553380314	0
CMP_CLP_Cre_GGATTACCACCGTTGG	-3.38544138392176	-4.53666996168927	2	CLP_Cre	CRE	CLP_Cre	0	2.43002059530923	8.96152026744481	2.98717342248161	0	0	7.48482576608146	5.12546870227936	2.43002059530923	1.4935867112408	0
CMP_CLP_Cre_GGATTACCACGCTTTC	5.73475090543065	0.428299017669402	5	CLP_Cre	CRE	CLP_Cre	0	2.52526876846663	34.4721037993187	0	1.57513992864223	0	6.52692073977472	20.6111633071384	4.06853542616818	1.57513992864223	0
CMP_CLP_Cre_GGATTACCAGATCCAT	4.62256924191747	-4.35191034483746	6	CLP_Cre	CRE	CLP_Cre	2.34711578423971	2.89146378202921	7.43139673072011	5.33248630735073	1.89810286025325	1.06162810438859	22.358755635201	4.74977418552969	1.06162810438859	1.06162810438859	1.06162810438859
CMP_CLP_Cre_GGATTACCAGTTCATG	6.04967228452001	0.893708952190124	5	CLP_Cre	CRE	CLP_Cre	0	0	10.9219438859097	7.84358659432762	0	0	4.97234283721686	22.7739869278749	3.69326006832827	2.47756624062471	0.994468567443373
CMP_CLP_Cre_GGATTACGTCTCTTTA	-2.56703718622889	9.46832204651996	4	CLP_Cre	CRE	CLP_Cre	0	0	71.7806013710588	5.81537049189183	2.06297055561938	1.99929796976373	9.55542959424369	18.9082469201741	3.46297901488398	0	0.999648984881863
CMP_CLP_Cre_GGATTACGTTCCACAA	3.58925620595251	-1.53156756567792	5	CLP_Cre	CRE	CLP_Cre	1.80112610604941	3.05522003221617	15.3487599911392	7.22756217906356	1.80112610604941	0	7.00833799314017	15.4110411239463	3.38957325346575	4.83564237459583	0.987862442831866
CMP_CLP_Cre_GGATTACTCATGCATG	6.2077671674851	-4.56162761854962	6	CLP_Cre	CRE	CLP_Cre	0	2.30983510441082	10.8059110388428	8.2387440473034	1.53236363679791	1.53236363679791	49.5563687945044	7.78278501584272	1.03480335474152	2.56716699153943	0
CMP_CLP_Cre_GGATTACTCTGGTTCC	4.33879009763036	-1.90540086436108	6	CLP_Cre	CRE	CLP_Cre	2.98578503160285	1.85191524678965	8.37463255877423	5.21817384958767	0	0	18.5259926264813	12.3236056237028	1.30454346239692	6.11728068944794	1.30454346239692
CMP_CLP_Cre_GGCAATTCACCAGTTA	0.81137130538259	-3.37912844824628	0	CLP_Cre	CRE	CLP_Cre	0.724563376793324	2.76591758342276	17.3816024690517	4.55749424209122	1.65924073491792	0	16.0902383680843	4.02246786568326	0	4.6279913310919	0
CMP_CLP_Cre_GGCAATTGTATAAACG	-1.48579975088801	-6.01107715773419	2	CLP_Cre	CRE	CLP_Cre	0	2.11083592239459	8.60416663868929	3.6874999880097	1.2291666626699	0	22.4552883779388	4.56916924773439	0	3.59693245266644	0
CMP_CLP_Cre_GGCAATTTCAAGCCTA	5.70239750424657	-12.2096116464122	11	CLP_Cre	CRE	CLP_Cre	0	0	5.18067042227712	6.19625399467427	0	1.79635756285368	2.4029103284448	0	0	6.60217821974328	12.6381162592061
CMP_CLP_Cre_GGCAATTTCCTATTCA	7.08514658490453	0.44247175049945	5	CLP_Cre	CRE	CLP_Cre	1.80862327528006	2.93689177353106	8.14479828079957	9.41203328190348	0	0	11.5699464390248	22.7289388069866	3.90135404907858	1.2672350011039	4.87040093694381
CMP_CLP_Cre_GGCAATTTCGAATGCT	5.08207909146581	0.975644119502746	5	CLP_Cre	CRE	CLP_Cre	2.47410201110017	1.31312148843433	33.1128578236756	1.7163740998839	2.17130853837628	0	6.77377209211436	22.2276629058097	3.59266827062034	1.7163740998839	0.85818704994195
CMP_CLP_Cre_GGCAATTTCTGCGACG	6.17543856183324	-3.60789679694013	6	CLP_Cre	CRE	CLP_Cre	0	1.26668548169973	47.313468905091	5.06674192679893	1.80798367205103	0	51.7078632574894	5.95729302828083	1.26668548169973	0	0
CMP_CLP_Cre_GGCCGATAGTTGTAGA	3.30849329510961	2.06826186967059	5	CLP_Cre	CRE	CLP_Cre	2.2122988870065	3.38365907250689	27.736091344965	6.49205990275244	0	0	3.24602995137622	8.51899367666569	5.27296372528947	0	0
CMP_CLP_Cre_GGCCGATCACAGACTT	3.59111300984655	-1.1287802379115	5	CLP_Cre	CRE	CLP_Cre	1.76197472089661	2.73901772124583	28.7930064720253	4.90915153840084	1.22728788460021	0	10.0069155787331	9.1514488866247	2.36535830870543	1.22728788460021	0
CMP_CLP_Cre_GGCCGATCAGCCTTGG	5.68449560681615	-5.32066034483746	6	CLP_Cre	CRE	CLP_Cre	1.49412245867914	3.66380969715856	5.97648983471654	8.04472507400354	2.06823523928699	0	42.4764684252241	5.68433724516175	1.49412245867914	2.06823523928699	0
CMP_CLP_Cre_GGCCGATCATGAACCT	2.81834165135656	-3.06511115240888	0	CLP_Cre	CRE	CLP_Cre	1.77998223026869	2.26457833335906	8.64431802457352	5.16861199326975	2.35008485909043	1.24267670812532	13.756590855724	11.1308343039976	2.75932952776424	2.04577086329382	0.803094155168501
CMP_CLP_Cre_GGCCGATCATTGGTAC	1.77533833066259	-4.03048443007306	0	CLP_Cre	CRE	CLP_Cre	2.4471083262476	2.94937882455044	25.7789856640226	10.8445620389975	0.919422132722718	0	14.1997850424942	4.6192584303249	0.919422132722718	2.14466777863889	0
CMP_CLP_Cre_GGCCGATTCAACGGGA	2.97989050427709	-3.88900875258283	6	CLP_Cre	CRE	CLP_Cre	0.938039747316968	2.59821636060158	14.5959633044843	6.10360625312522	1.73429001339493	0	15.5326679124145	7.43821290936198	0	3.14769752993531	0
CMP_CLP_Cre_GGCCGATTCCGTCATC	1.88468543568883	2.96400547814532	3	CLP_Cre	CRE	CLP_Cre	0	2.22951031055442	29.156119261554	6.40292389072266	1.41360365222554	0	8.1382953806203	6.09370737528609	2.12503964008361	1.42287197571615	0
CMP_CLP_Cre_GGCCGATTCGCCTGAG	6.10889212170873	-4.69769882368878	6	CLP_Cre	CRE	CLP_Cre	0	3.53957502589464	13.9477704557992	10.7726588010776	1.17252908669348	0	50.0835280309045	5.21509159785935	1.17252908669348	2.34505817338696	0
CMP_CLP_Cre_GGCCGATTCTGAGTGT	4.3566176084641	-3.28219913649396	6	CLP_Cre	CRE	CLP_Cre	1.26711283911011	2.84221478889736	10.3776994038159	5.71507139437571	0.615291333491056	0.615291333491056	24.6913855542806	14.0123513723697	2.98083698700294	2.09707362677579	0.615291333491056
CMP_CLP_Cre_GGCGACTCACAGATTC	3.88366428891454	-0.145272619603432	5	CLP_Cre	CRE	CLP_Cre	2.0442211532426	3.17214807461443	34.1756919627435	5.16723038226969	1.30542492571356	0	11.8766557625729	10.2933600598646	4.18048698100575	4.67304510908409	0.852126843614193
CMP_CLP_Cre_GGCGACTTCCAAACAC	3.53423229733739	-4.18338178801373	6	CLP_Cre	CRE	CLP_Cre	0.929511748773186	3.1780154978132	8.24636773624202	11.8145922443641	0.929511748773186	0.929511748773186	18.5069032994072	6.2144878555615	0	1.40279349988828	0
CMP_CLP_Cre_GGCGACTTCCCTTGCA	3.17242661992345	-3.79174851584271	6	CLP_Cre	CRE	CLP_Cre	1.98631820491944	1.98631820491944	26.8007013171597	3.79795186962059	0.716916520608098	0.716916520608098	13.0715679804503	4.59145016845375	0.716916520608098	1.83106684910852	0
CMP_CLP_Cre_GGCGACTTCGAGAGCA	5.38652864972387	0.445894487621032	5	CLP_Cre	CRE	CLP_Cre	0	2.2210416706577	24.0685763528686	7.91287005808404	1.86840429466863	0	7.51036426523879	15.6359606347545	3.3460283840151	4.00631068190582	2.63762335269468
CMP_CLP_Cre_GGCGACTTCTATCCCG	2.24024311581884	3.42520547700091	3	CLP_Cre	CRE	CLP_Cre	1.70609355443209	1.43973441589081	40.9856518101373	4.63769111030146	2.30406500189587	0.82760377287234	4.71912773430196	5.98540351951137	3.3360347855811	1.65520754574468	0.994161188185594
CMP_CLP_Cre_GGCGTGTAGTGCAAGC	5.4911128667954	0.474354274989807	5	CLP_Cre	CRE	CLP_Cre	2.11745257159444	0	28.3472140626405	4.23490514318888	2.11745257159444	2.11745257159444	13.3358075145795	21.0209965358911	3.13243844578967	0	2.11745257159444
CMP_CLP_Cre_GGCGTGTGTAAGGATT	6.25203720608983	-4.79451870131329	6	CLP_Cre	CRE	CLP_Cre	0	0	17.1128426213233	4.95612965039228	0	0	44.717125427408	6.6081728671897	0	3.30408643359485	0
CMP_CLP_Cre_GGCGTGTGTCGCGAAA	6.1428200391892	0.374022283078872	5	CLP_Cre	CRE	CLP_Cre	0	0	12.2868299569297	3.34071372469458	0	0	8.61055293595957	19.884389622709	2.90450778253654	2.26468878284595	3.34071372469458
CMP_CLP_Cre_GGCGTGTGTGCATCTA	-2.94199593981471	-5.69256233382062	2	CLP_Cre	CRE	CLP_Cre	0	1.77284598709209	10.6370759225526	3.54569197418419	1.77284598709209	0	5.92293648619588	11.7910205120663	3.23624127539502	1.77284598709209	0
CMP_CLP_Cre_GGCGTGTGTTCGTTGA	0.060143852031569	-0.583252809522904	3	CLP_Cre	CRE	CLP_Cre	2.34677381447963	2.71982683432638	19.1081800747511	2.42563651161507	1.74499937916894	0	15.1014711735655	3.30330444036605	0	1.74499937916894	0
CMP_CLP_Cre_GGCGTGTTCCTTTACA	-3.41631635149684	-6.26498817610577	2	CLP_Cre	CRE	CLP_Cre	2.32985368712411	0	7.89104907144235	3.45913644401559	0	1.7295682220078	9.24812657515529	19.0619369902417	4.18867039309371	1.7295682220078	5.18870466602339
CMP_CLP_Cre_GGCTCGAAGTAATCCC	-0.566532632910867	-3.73552059340314	0	CLP_Cre	CRE	CLP_Cre	1.91419253338015	2.85536646802681	14.6570299898935	6.89263482817265	2.04705232595455	0.674767706606546	13.8958744279915	5.27067142634423	1.7609366192337	2.25463409750449	0
CMP_CLP_Cre_GGCTCGAAGTGAACAT	0.588738301194052	5.39149404359027	3	CLP_Cre	CRE	CLP_Cre	2.19829195568973	2.19829195568973	47.0266056871344	5.23877457127495	2.6003127568282	0	10.8009570416925	14.9193112053128	2.98006485700337	2.14814054137328	2.14814054137328
CMP_CLP_Cre_GGCTCGAAGTGATCGG	-1.45282956083979	-4.66577886748151	9	CLP_Cre	CRE	CLP_Cre	0	2.82671169574713	16.2252096785439	8.3113249172627	0	1.29426269940212	9.60558761666482	6.50673453625132	2.82671169574713	1.84001142025209	0
CMP_CLP_Cre_GGCTCGACATCGATGT	5.39806429425512	-5.11971592116193	6	CLP_Cre	CRE	CLP_Cre	0	2.96300805467052	11.0322889370267	6.10194419665678	1.11171527229756	0	25.4118858188916	1.62514101547191	0	0	0
CMP_CLP_Cre_GGCTCGAGTCCGAGTC	7.38824144879613	0.296334006311141	5	CLP_Cre	CRE	CLP_Cre	0	0	9.58156127390466	7.54090794124978	2.98212352790761	0	7.51760469807087	23.7542418443597	3.62349604640973	1.57666088543455	1.57666088543455
CMP_CLP_Cre_GGCTCGATCTTAGAGC	0.360683002865653	5.18842101884051	3	CLP_Cre	CRE	CLP_Cre	2.10125944175788	0	65.822809128071	4.51225084483635	2.58498110907435	0.586332596357911	11.3995226222612	12.378057883391	2.78193905834637	0.953497555884277	0
CMP_CLP_Cre_GGCTGGTAGCGGCTTC	1.04183785001073	-4.13682865309552	0	CLP_Cre	CRE	CLP_Cre	1.67727952926506	3.29975045058446	16.0504430141978	10.0168551051676	0	0	12.5197779746946	5.56523064596854	1.36114388447994	2.53390398197143	0
CMP_CLP_Cre_GGCTGGTAGGATGCGT	7.34670321027074	0.346095718862258	5	CLP_Cre	CRE	CLP_Cre	0	0	6.95765427216249	4.8271339159408	1.1679300224606	0	5.23629274332069	25.2248569283084	4.27514500011554	1.1679300224606	3.04156429327965
CMP_CLP_Cre_GGCTGGTAGTCGATAA	3.33310381451879	1.89041317296191	5	CLP_Cre	CRE	CLP_Cre	0	0	37.6399103875389	0.852667000802262	1.30611144621984	0	9.09434408461055	13.6848374796612	3.52398061475105	0	0.852667000802262
CMP_CLP_Cre_GGCTGGTAGTTAACGA	3.77656761685644	0.404130258084976	5	CLP_Cre	CRE	CLP_Cre	2.5513956227011	3.30607156711527	17.1087083110553	4.19464568763847	1.59770199151674	0	7.91989649144515	12.2716786935287	3.03053540265714	3.48785744122821	0.838929137527694
CMP_CLP_Cre_GGCTGGTGTCCGAAGA	1.67413572350774	4.00592590165301	3	CLP_Cre	CRE	CLP_Cre	1.92056161643037	2.53762406166727	39.9909403195298	6.60975404637069	2.69296260657008	0	10.0547035589187	13.5483294358841	3.03515907343467	0.772400990139711	0.772400990139711
CMP_CLP_Cre_GGCTGGTGTCGGCTCA	2.38112393895421	-2.75250910925702	0	CLP_Cre	CRE	CLP_Cre	0	0.93053377119497	19.5992319735542	6.0567355429241	0.93053377119497	0	8.84073085385934	10.5058797307632	3.11360745670787	3.11360745670787	0
CMP_CLP_Cre_GGCTGGTTCAGCGACC	6.18989912549291	-4.44830726790265	6	CLP_Cre	CRE	CLP_Cre	0	1.83232950758735	12.2483734127867	6.56089431435478	2.51525414784041	0	48.4573717447888	5.96873735644547	1.50384410621182	2.02282008325718	0
CMP_CLP_Cre_GGGAATGCAAAGGCGT	2.77395407239232	7.64936614823505	1	CLP_Cre	CRE	CLP_Cre	1.07131015839034	2.16065354029512	48.3864764624583	2.70100801513403	2.24932553607588	0	23.7502844376533	10.0114040927559	1.91066851312701	2.0182223463709	0.672740782123634
CMP_CLP_Cre_GGGAATGCAAGGCTCC	5.51938215771947	0.0735048134343256	5	CLP_Cre	CRE	CLP_Cre	1.93603268455258	0	17.6486346532876	3.31368961297082	2.29221118490022	0	14.6398112416139	17.8577882404013	3.42282809222691	5.30962188830681	3.66986811331846
CMP_CLP_Cre_GGGACCTAGCGTTCCG	-4.23775657137599	-6.30421899962262	2	CLP_Cre	CRE	CLP_Cre	1.83380048909946	1.83380048909946	13.4464749273271	4.27747248182983	1.83380048909946	0	5.50140146729839	19.3437878180276	4.07471752413594	0	1.83380048909946
CMP_CLP_Cre_GGGACCTAGGGCTTCC	-0.581318071686883	5.61964917969867	4	CLP_Cre	CRE	CLP_Cre	1.50302826221598	1.50302826221598	65.8536169212859	5.54599870519056	1.83144835085437	0	6.12899021973567	15.2962088819475	3.7997725222943	5.28211317182596	1.01074261074365
CMP_CLP_Cre_GGGACCTCAGATCCAT	0.892554321682791	6.90765882325336	1	CLP_Cre	CRE	CLP_Cre	2.60051650130098	2.738644382268	71.7792891976275	3.28997266045166	1.25108692869113	0	6.58158906496434	8.16280688578027	4.13933516544377	1.90641468381671	0
CMP_CLP_Cre_GGGACCTGTCTAACGT	5.51019970456396	-4.74498104262189	6	CLP_Cre	CRE	CLP_Cre	1.24548943503617	2.13107349438063	4.98195774014467	7.65081031953243	3.02875795507946	0	40.4024168481162	4.98195774014467	1.24548943503617	1.24548943503617	0
CMP_CLP_Cre_GGGACCTGTGACAAAT	6.40120140591894	-5.36248277830914	6	CLP_Cre	CRE	CLP_Cre	2.57375041101022	3.29437431474678	17.8734697173772	9.34609316603665	1.00455896262885	0	40.3513359180528	7.47894465723265	1.82327557732498	1.00455896262885	1.00455896262885
CMP_CLP_Cre_GGGACCTTCACTTACT	4.14667860547338	0.907927580596649	5	CLP_Cre	CRE	CLP_Cre	3.09154232278486	3.09154232278486	43.5772969614518	6.95273969939686	2.58700496080503	0	7.09240229014256	16.0820635027374	3.9207378559246	3.39166720501845	0.804662244213421
CMP_CLP_Cre_GGGAGATCACAAGACG	4.50773445645605	2.2860558111684	5	CLP_Cre	CRE	CLP_Cre	2.2300039880401	2.36867432014304	22.4274794089446	4.38935032864804	2.2300039880401	0	6.00062180628529	18.8215901888237	3.95475171607641	3.06316846085613	0
CMP_CLP_Cre_GGGAGATCACTCGACG	7.28155151883398	0.334760137321197	5	CLP_Cre	CRE	CLP_Cre	1.36362966762804	1.91996529756053	4.09088900288411	8.73811363570072	1.36362966762804	0	5.82057555142122	26.0789182624001	4.54469325407987	0	3.65931395801995
[truncated: 24,137 more rows]
