# Supplementary material for: The miR-221/222 cluster regulates hematopoietic stem cell quiescence and multipotency by suppressing both Fos/AP-1/IEG pathway activation and stress-like differentiation to granulocytes
Source: PLoS Biol. 2023 Nov 20;21(11):e3002015. doi: 10.1371/journal.pbio.3002015 (PMC10695376; doi:10.1371/journal.pbio.3002015)
Supplement: S3 Data — (ZIP) [file pbio.3002015.s003.zip › SD_Rev2/SF4A.xlsx]

## Sheet: LT HSC_1
primer pair	sample		Sample Name	Dilution	CT		mean ct	delta ct to std	fold diff to std	stdev fold diff
snoR-202			preBI	1 zu 15	21.141		21.266	0	1	0			fold diff avrg	#REF!		st-dev
					21.21							preBI	1	0	1	0
					21.431
snoR-202			LT HSC CXCL12	1 zu 15	27.845		27.9659	6.69984	0.00961941	0		LT HSC CXCL12	0.00961941	-102.956	-103.956	0
					27.962
					28.081
gene specific primer pair values will be calculated compared to standard but will be corrected by coresponding beta-actin factor
miR-221	standard		preBI	1 zu 15	27.97		28.135	0	1	0			fold diff avrg			st-dev
					28.16							preBI	1			0
					28.26
miR-221	compared to std		LT HSC CXCL12	1 zu 15	30.842		30.949	2.81406	0.142195	0		LT HSC CXCL12	0.142195			0
					31.132
					30.854
												preBI	1	0	1	0
												LT HSC CXCL12	14.7821	13.7821	14.7821	0

## Sheet: LT HSC_2
primer pair	sample		Sample Name	Dilution	CT		mean ct	delta ct to std	fold diff to std	stdev fold diff
snoR-202			Pre B I	1 zu 15	21.141		21.266	0	1	0			fold diff avrg	#REF!		st-dev
					21.21							Pre B I	1	0	1	0
					21.431
snoR-202			CD150	1 zu 15	22.08		22.2518	0.985727	0.504971	0		CD150	0.504971	-0.980311	-1.98031	0
					22.29
					22.37
gene specific primer pair values will be calculated compared to standard but will be corrected by coresponding beta-actin factor
miR-221	standard		Pre B I	1 zu 15	27.97		28.135	0	1	0			fold diff avrg			st-dev
					28.16							Pre B I	1			0
					28.26
miR-221	compared to std		CD150	1 zu 15	25.861		25.8672	-2.26774	4.8157	0		CD150	4.8157			0
					25.9
					25.84
												Pre B I	1	0	1	0
												CD150 Medium	9.53658	8.53658	9.53658	0

## Sheet: LT HSC_3
primer pair	sample		Sample Name	Dilution	CT		mean ct	delta ct to std	fold diff to std	stdev fold diff
snoR-202			Pre B I	1 zu 15	21.141		21.266	0	1	0			fold diff avrg	#REF!		st-dev
					21.21							Pre B I	1	0	1	0
					21.431
snoR-202			CD150	1 zu 15	22.097		22.1355	0.869473	0.547347	0		CD150	0.547347	-0.826995	-1.827	0
					22.12
					22.188
gene specific primer pair values will be calculated compared to standard but will be corrected by coresponding beta-actin factor
miR-221	standard		Pre B I	1 zu 15	27.97		28.135	0	1	0			fold diff avrg			st-dev
					28.16							Pre B I	1			0
					28.26
miR-221	compared to std		CD150	1 zu 15	25.752		25.814	-2.32096	4.99663	0		CD150	4.99663			0
					25.834
					25.854
												Pre B I	1	0	1	0
												CD150 CXCL12	9.12882	8.12882	9.12882	0

## Sheet: LT HSC_4
primer pair	sample		Sample Name	Dilution	CT		mean ct	delta ct to std	fold diff to std	stdev fold diff
snoR-202			Pre B I	1 zu 15	21.141		21.266	0	1	0			fold diff avrg	#REF!		st-dev
					21.21							Pre B I	1	0	1	0
					21.431
snoR-202			LT HSC	1 zu 15	23.6		23.5773	2.31122	0.20149	0		LT HSC	0.20149	-3.96303	-4.96303	0
					23.612
					23.518
gene specific primer pair values will be calculated compared to standard but will be corrected by coresponding beta-actin factor
miR-221	standard		Pre B I	1 zu 15	27.97		28.135	0	1	0			fold diff avrg			st-dev
					28.16							Pre B I	1			0
					28.26
miR-221	compared to std		LT HSC	1 zu 15	27.935		28.033	-0.101981	1.07325	0		LT HSC	1.07325			0
					28
					28.155
												Pre B I	1	0	1	0
												LT HSC	5.32655	4.32655	5.32655	0

## Sheet: LT HSC_5
primer pair	sample		Sample Name	Dilution	CT		mean ct	delta ct to std	fold diff to std	stdev fold diff
snoR-202			Pre B I	1 zu 15	21.141		21.266	0	1	0			fold diff avrg	#REF!		st-dev
					21.21							Pre B I	1	0	1	0
					21.431
snoR-202			LT HSC	1 zu 15	25.212		25.7237	4.45767	0.0455102	0		LT HSC	0.0455102	-20.9731	-21.9731	0
					25.961
					25.887
gene specific primer pair values will be calculated compared to standard but will be corrected by coresponding beta-actin factor
miR-221	standard		Pre B I	1 zu 15	27.97		28.135	0	1	0			fold diff avrg			st-dev
					28.16							Pre B I	1			0
					28.26
miR-221	compared to std		LT HSC	1 zu 15	31.804		31.6819	3.54698	0.0855562	0		LT HSC	0.0855562			0
					31.554
					31.677
												Pre B I	1	0	1	0
												LT HSC	1.87993	0.879934	1.87993	0

## Sheet: ST HSC_1
primer pair	sample		Sample Name	Dilution	CT		mean ct	delta ct to std	fold diff to std	stdev fold diff
snoR-202			Pre B I	1 zu 15	21.141		21.266	0	1	0			fold diff avrg	#REF!		st-dev
					21.21							Pre B I	1	0	1	0
					21.431
snoR-202			ST pHSC	1 zu 15	23.522		23.5686	2.30258	0.2027	0		ST pHSC	0.2027	-3.93341	-4.93341	0
					23.716
					23.455
gene specific primer pair values will be calculated compared to standard but will be corrected by coresponding beta-actin factor
miR-221	standard		Pre B I	1 zu 15	27.97		28.135	0	1	0			fold diff avrg			st-dev
					28.16							Pre B I	1			0
					28.26
miR-221	compared to std		ST pHSC	1 zu 15	28.232		28.2668	0.131872	0.912647	0		ST pHSC	0.912647			0
					28.248
					28.319
												Pre B I	1	0	1	0
												ST pHSC	4.50246	3.50246	4.50246	0

## Sheet: ST HSC_2
primer pair	sample		Sample Name	Dilution	CT		mean ct	delta ct to std	fold diff to std	stdev fold diff
snoR-202			Pre B I	1 zu 15	21.141		21.266	0	1	0			fold diff avrg	#REF!		st-dev
					21.21							Pre B I	1	0	1	0
					21.431
snoR-202			ST HSC	1 zu 15	30.502		30.6398	9.37375	0.00150737	0		ST HSC	0.00150737	-662.408	-663.408	0
					30.717
					30.691
gene specific primer pair values will be calculated compared to standard but will be corrected by coresponding beta-actin factor
miR-221	standard		Pre B I	1 zu 15	27.97		28.135	0	1	0			fold diff avrg			st-dev
					28.16							Pre B I	1			0
					28.26
miR-221	compared to std		ST HSC	1 zu 15	33.333		33.7038	5.56885	0.0210673	0		ST HSC	0.0210673			0
					34.178
					33.448
												Pre B I	1	0	1	0
												ST HSC	13.9762	12.9762	13.9762	0

## Sheet: ST HSC_3
primer pair	sample		Sample Name	Dilution	CT		mean ct	delta ct to std	fold diff to std	stdev fold diff
snoR-202			preBI	1 zu 15	21.141		21.266	0	1	0			fold diff avrg	#REF!		st-dev
					21.21							preBI	1	0	1	0
					21.431
snoR-202			ST HSC exvivo	1 zu 15	23.555		23.5078	2.24174	0.211432	0		ST HSC exvivo	0.211432	-3.72966	-4.72966	0
					23.499
					23.468
gene specific primer pair values will be calculated compared to standard but will be corrected by coresponding beta-actin factor
miR-221	standard		preBI	1 zu 15	27.97		28.135	0	1	0			fold diff avrg			st-dev
					28.16							preBI	1			0
					28.26
miR-221	compared to std		ST HSC ex vivo	1 zu 15	28.17		28.1703	0.0353234	0.975813	0		ST HSC ex vivo	0.975813			0
					28.205
					28.135
												preBI	1	0	1	0
												ST HSC ex vivo	4.61526	3.61526	4.61526	0

## Sheet: ST HSC_4
primer pair	sample		Sample Name	Dilution	CT		mean ct	delta ct to std	fold diff to std	stdev fold diff
snoR-202			Pre B I	1 zu 15	21.141		21.266	0	1	0			fold diff avrg	#REF!		st-dev
					21.21							Pre B I	1	0	1	0
					21.431
snoR-202			ST HSC	1 zu 15	23.67		23.6529	2.38681	0.191205	0		ST HSC	0.191205	-4.22999	-5.22999	0
					23.584
					23.702
gene specific primer pair values will be calculated compared to standard but will be corrected by coresponding beta-actin factor
miR-221	standard		Pre B I	1 zu 15	27.97		28.135	0	1	0			fold diff avrg			st-dev
					28.16							Pre B I	1			0
					28.26
miR-221	compared to std		ST HSC	1 zu 15	26.803		26.9151	-1.21987	2.32926	0		ST HSC	2.32926			0
					26.783
					27.132
												Pre B I	1	0	1	0
												ST HSC	12.182	11.182	12.182	0

## Sheet: MPP_1
primer pair	sample		Sample Name	Dilution	CT		mean ct	delta ct to std	fold diff to std	stdev fold diff
snoR-202			Pre B I	1 zu 15	21.141		21.266	0	1	0			fold diff avrg	#REF!		st-dev
					21.21							Pre B I	1	0	1	0
					21.431
snoR-202			MPP	1 zu 15	20.301		20.4613	-0.804718	1.7468	0		MPP	1.7468	0.746804	1.7468	0
					20.563
					20.507
gene specific primer pair values will be calculated compared to standard but will be corrected by coresponding beta-actin factor
miR-221	standard		Pre B I	1 zu 15	27.97		28.135	0	1	0			fold diff avrg			st-dev
					28.16							Pre B I	1			0
					28.26
miR-221	compared to std		MPP	1 zu 15	23.704		23.8735	-4.26142	19.1785	0		MPP	19.1785			0
					24.179
					23.681
												Pre B I	1	0	1	0
												MPP	10.9792	9.97919	10.9792	0

[truncated: 16 more sheets: MPP_2 , CLP_1, CLP_2, CLP_3, CLP_4, CLP_5, Pro-PreB_1, Pro-PreB_2, Pro-PreB_3, Immature B_1, Immature B_2, Nk1.1_1, Nk1.1 1_2, Mac1 Gr1, Thy_T(DN4)_1, Thy_T(DN4)_2]
