# Supplementary material for: The miR-221/222 cluster regulates hematopoietic stem cell quiescence and multipotency by suppressing both Fos/AP-1/IEG pathway activation and stress-like differentiation to granulocytes
Source: PLoS Biol. 2023 Nov 20;21(11):e3002015. doi: 10.1371/journal.pbio.3002015 (PMC10695376; doi:10.1371/journal.pbio.3002015)
Supplement: S3 Data — (ZIP) [file pbio.3002015.s003.zip › SD_Rev2/SF4B.xlsx]

## Sheet: LSK_1
primer pair	sample		Sample Name	Dilution	CT		mean ct	delta ct to std	fold diff to std	stdev fold diff
snoR-202			preB	1 zu 15	21.141		21.266	0	1	0			fold diff avrg	#REF!		st-dev
					21.21							preB	1	0	1	0
					21.431
snoR-202			LSK cre	1 zu 15	30.18		29.9533	8.68729	0.00242586	0		LSK cre	0.00242586	-411.225	-412.225	0
					29.84
					29.81
gene specific primer pair values will be calculated compared to standard but will be corrected by coresponding beta-actin factor
miR-221	standard		preB	1 zu 15	27.97		28.135	0	1	0			fold diff avrg			st-dev
					28.16							preB	1			0
					28.26
miR-221	compared to std		LSK cre	1 zu 15	33.72		33.776	5.64109	0.0200384	0		LSK cre	0.0200384			0
					33.83
												preB	1	0	1	0
												LSK	8.26033	7.26033	8.26033	0

## Sheet: LSK_2
primer pair	sample		Sample Name	Dilution	CT		mean ct	delta ct to std	fold diff to std	stdev fold diff
snoR-202			preB	1 zu 15	21.141		21.266	0	1	0			fold diff avrg	#REF!		st-dev
					21.21							preB	1	0	1	0
					21.431
snoR-202			LSK cre	1 zu 15	22.37		22.4206	1.15453	0.449212	0		LSK cre	0.449212	-1.22612	-2.22612	0
					22.42
					22.47
gene specific primer pair values will be calculated compared to standard but will be corrected by coresponding beta-actin factor
miR-221	standard		preB	1 zu 15	27.97		28.135	0	1	0			fold diff avrg			st-dev
					28.16							preB	1			0
					28.26
miR-221	compared to std		LSKcre	1 zu 15	25.68		25.9289	-2.2061	4.61425	0		LSKcre	4.61425			0
					25.87
					26.19
												preB	1	0	1	0
												LSK	10.2719	9.27186	10.2719	0

## Sheet: Def.LSK_1
primer pair	sample		Sample Name	Dilution	CT		mean ct	delta ct to std	fold diff to std	stdev fold diff
snoR-202			preB	1 zu 15	21.141		21.266	0	1	0			fold diff avrg	#REF!		st-dev
					21.21							preB	1	0	1	0
					21.431
snoR-202			LSK ko	1 zu 15	24.31		24.4231	3.15703	0.112108	0		LSK ko	0.112108	-7.91995	-8.91995	0
					24.54
					24.41
gene specific primer pair values will be calculated compared to standard but will be corrected by coresponding beta-actin factor
miR-221	standard		preB	1 zu 15	27.97		28.135	0	1	0			fold diff avrg			st-dev
					28.16							preB	1			0
					28.26
miR-221	compared to std		LSK ko	1 zu 15	36.88		36.9106	8.77559	0.00228183	0		LSK ko	0.00228183			0
					36.74
					37.09
												preB	1	0	1	0
												LSK	0.0203538	-48.1308	-49.1308	0

## Sheet: Def.LSK_2
primer pair	sample		Sample Name	Dilution	CT		mean ct	delta ct to std	fold diff to std	stdev fold diff
snoR-202			WT	1 zu 15	33.49		33.2635	0	1	0			fold diff avrg	#REF!		st-dev
					33.17							WT	1	0	1	0
					33.1
snoR-202			KO	1 zu 15	27.59		27.7617	-5.50187	45.3137	0		KO	45.3137	44.3137	45.3137	0
					27.96
					27.71
gene specific primer pair values will be calculated compared to standard but will be corrected by coresponding beta-actin factor
miR-221	standard		WT	1 zu 15	33.83		34.4015	0	1	0			fold diff avrg			st-dev
					33.72							WT	1			0
					35.17
miR-221	compared to std		KO	1 zu 15	36.88		36.9068	2.50532	0.176126	0		KO	0.176126			0
					36.74
					37.08
												WT	1	0	1	0
												KO	0.00388682	-256.279	-257.279	0

## Sheet: MPP_1
primer pair	sample		Sample Name	Dilution	CT		mean ct	delta ct to std	fold diff to std	stdev fold diff
snoR-202			preB	1 zu 15	21.141		21.266	0	1	0			fold diff avrg	#REF!		st-dev
					21.21							preB	1	0	1	0
					21.431
snoR-202			MPP cre	1 zu 15	24.58		24.6578	3.39178	0.0952738	0		MPP cre	0.0952738	-9.49607	-10.4961	0
					24.72
					24.67
gene specific primer pair values will be calculated compared to standard but will be corrected by coresponding beta-actin factor
miR-221	standard		preB	1 zu 15	27.97		28.135	0	1	0			fold diff avrg			st-dev
					28.16							preB	1			0
					28.26
miR-221	compared to std		MPP cre	1 zu 15	28.92		28.9176	0.782684	0.581284	0		MPP cre	0.581284			0
					28.85
					28.98
												preB	1	0	1	0
												MPP	6.1012	5.1012	6.1012	0

## Sheet: MPP_2
primer pair	sample		Sample Name	Dilution	CT		mean ct	delta ct to std	fold diff to std	stdev fold diff
snoR-202			preB	1 zu 15	21.141		21.266	0	1	0			fold diff avrg	#REF!		st-dev
					21.21							preB	1	0	1	0
					21.431
snoR-202			MPP cre	1 zu 15	27.05		26.7542	5.48819	0.0222787	0		MPP cre	0.0222787	-43.886	-44.886	0
					26.58
					26.58
gene specific primer pair values will be calculated compared to standard but will be corrected by coresponding beta-actin factor
miR-221	standard		preB	1 zu 15	27.97		28.135	0	1	0			fold diff avrg			st-dev
					28.16							preB	1			0
					28.26
miR-221	compared to std		MPP cre	1 zu 15	30.47		30.5769	2.44193	0.184037	0		MPP cre	0.184037			0
					30.71
					30.54
												preB	1	0	1	0
												MPP	8.2607	7.2607	8.2607	0

## Sheet: MPP_3
primer pair	sample		Sample Name	Dilution	CT		mean ct	delta ct to std	fold diff to std	stdev fold diff
snoR-202			preB	1 zu 15	21.141		21.266	0	1	0			fold diff avrg	#REF!		st-dev
					21.21							preB	1	0	1	0
					21.431
snoR-202			MPP cre	1 zu 15	26.75		26.7351	5.46903	0.0225766	0		MPP cre	0.0225766	-43.2937	-44.2937	0
					26.72
gene specific primer pair values will be calculated compared to standard but will be corrected by coresponding beta-actin factor
miR-221	standard		preB	1 zu 15	27.97		28.135	0	1	0			fold diff avrg			st-dev
					28.16							preB	1			0
					28.26
miR-221	compared to std		MPP cre	1 zu 15	30.27		30.5198	2.38483	0.191467	0		MPP cre	0.191467			0
					30.61
					30.65
												preB	1	0	1	0
												MPP	8.48081	7.48081	8.48081	0

## Sheet: Def.MPP_1
primer pair	sample		Sample Name	Dilution	CT		mean ct	delta ct to std	fold diff to std	stdev fold diff
snoR-202			preB	1 zu 15	21.141		21.266	0	1	0			fold diff avrg	#REF!		st-dev
					21.21							preB	1	0	1	0
					21.431
snoR-202			MPP KO	1 zu 15	26.59		26.6919	5.42588	0.023262	0		MPP KO	0.023262	-41.9885	-42.9885	0
					26.71
					26.77
gene specific primer pair values will be calculated compared to standard but will be corrected by coresponding beta-actin factor
miR-221	standard		preB	1 zu 15	27.97		28.135	0	1	0			fold diff avrg			st-dev
					28.16							preB	1			0
					28.26
miR-221	compared to std		MPP KO	1 zu 15	35.22		35.3427	7.20772	0.0067649	0		MPP KO	0.0067649			0
					35.43
					35.37
												preB	1	0	1	0
												MPP	0.290813	-2.43864	-3.43864	0

## Sheet: Def.MPP_2
primer pair	sample		Sample Name	Dilution	CT		mean ct	delta ct to std	fold diff to std	stdev fold diff
snoR-202			preB	1 zu 15	21.141		21.266	0	1	0			fold diff avrg	#REF!		st-dev
					21.21							preB	1	0	1	0
					21.431
snoR-202			MPP KO	1 zu 15	24.85		24.6665	3.40041	0.0947052	0		MPP KO	0.0947052	-9.55908	-10.5591	0
					24.81
					24.27
gene specific primer pair values will be calculated compared to standard but will be corrected by coresponding beta-actin factor
miR-221	standard		preB	1 zu 15	27.97		28.135	0	1	0			fold diff avrg			st-dev
					28.16							preB	1			0
					28.26
miR-221	compared to std		MPP KO	1 zu 15	36.79		36.5766	8.44161	0.00287622	0		MPP KO	0.00287622			0
					34.89
					37.19
												preB	1	0	1	0
												MPP	0.0303703	-31.9269	-32.9269	0

## Sheet: Def.MPP_3
primer pair	sample		Sample Name	Dilution	CT		mean ct	delta ct to std	fold diff to std	stdev fold diff
snoR-202			preB	1 zu 15	21.141		21.266	0	1	0			fold diff avrg	#REF!		st-dev
					21.21							preB	1	0	1	0
					21.431
snoR-202			MPP KO	1 zu 15	25.74		25.7973	4.53123	0.0432479	0		MPP KO	0.0432479	-22.1225	-23.1225	0
					25.84
					25.81
gene specific primer pair values will be calculated compared to standard but will be corrected by coresponding beta-actin factor
miR-221	standard		preB	1 zu 15	27.97		28.135	0	1	0			fold diff avrg			st-dev
					28.16							preB	1			0
					28.26
miR-221	compared to std		MPP KO	1 zu 15	35.4		35.5093	7.37432	0.00602709	0		MPP KO	0.00602709			0
					35.83
					35.23
												preB	1	0	1	0
												MPP	0.139361	-6.17559	-7.17559	0
