# Supplementary material for: The miR-221/222 cluster regulates hematopoietic stem cell quiescence and multipotency by suppressing both Fos/AP-1/IEG pathway activation and stress-like differentiation to granulocytes
Source: PLoS Biol. 2023 Nov 20;21(11):e3002015. doi: 10.1371/journal.pbio.3002015 (PMC10695376; doi:10.1371/journal.pbio.3002015)
Supplement: S3 Data — (ZIP) [file pbio.3002015.s003.zip › SD_Rev2/SF6A-C.xlsx]

## Sheet: SF6_A_Run1_miR221_Standard
Well Position	CT	Quantity
A1	19.2412	3710.26
A2	19.2405	3712.03
A3	19.3298	3479.01
A4	19.1057	4094.01
A5	19.1262	4033.34
A6	19.2636	3650.25
A7	18.9687	4522.38
A8	19.0508	4260.6
A9	19.1829	3870.81
A10	20.2614	1768.14
A11	20.8106	1186.38
A12	20.1915	1860.27
B1	19.6986	2661.21
B2	19.6903	2677.42
B3	19.7542	2555.86
B4	19.9933	2148.28
B5	20.0733	2027.07
B6	20.0446	2069.78
B7	19.6368	2783.35
B8	19.7127	2634.02
B9	19.5942	2870.94
B10	19.6454	2766.11
B11	20.0014	2135.78
B12	19.5832	2893.93
C1	19.2303	3739.6
C2	19.2355	3725.67
C3	19.1573	3943.3
C4	19.1975	3829.99
C5	19.3249	3491.2
C6	19.387	3337.32
C7	19.7854	2498.68
C8	20.0674	2035.81
C9	20.1387	1933.01
C10	20.1487	1919.06
C11	20.281	1743.12
C12	20.3688	1635.47
D1	19.5568	2950.01
D2	19.4837	3110.96
D3	19.5474	2970.27
D4	19.8827	2328.1
D5	19.8854	2323.45
D6	19.9772	2173.62
D7	20.5933	1389.26
D8	20.2118	1833.06
D9	20.3696	1634.49
D10	19.3578	3408.73
D11	19.4111	3279.45
D12	19.1723	3900.58
E1	21.1546	924.089
E2	21.1151	950.983
E3	21.2515	861.242
E4	21.144	931.179
E5	21.3212	818.706
E6	21.4783	730.448
E7	20.8823	1126.24
E8	20.7128	1273.74
E9	20.9904	1041.11
E10	20.1481	1919.85
E11	20.0961	1993.73
E12	19.9021	2295.49
F1	14.6208	100000
F2	18.3341	10000
F3	22.3653	1000
F4	25.2111	100
F5	28.5647	10
F6	30.7279	1
F7	33.5545
F8	25.1118	52.1423
F9	24.103	108.507
F10	21.2828	841.867
F11	19.25	3686.45
F12	25.0978	52.6748
G1	14.5071	100000
G2	18.1759	10000
G3	18.7244	1000
G4	22.4748	100
G5	26.2267	10
G6	29.5554	1
G7	34.6077
G8	24.9124	60.2695
G9	25.6998	34.0153
G10	21.1489	927.896
G11	19.1299	4022.53
G12	26.1773	24.0435
H1	14.5661	100000
H2	17.9596	10000
H3	21.4566	1000
H4	24.8023	100
H5	28.2195	10
H6	30.8581	1
H7	33.5935
H8	25.051	54.4938
H9	25.09	52.9751
H10	21.1863	903.064
H11	19.0396	4295.47
H12	26.9175	14.0435

## Sheet: SF6_A_Run2_miR221_Standard
Fast 96-Well Block (0.1mL)
No
09-03-2018
No
09-03-2018
No
09-03-2018
No
09-03-2018
No
09-03-2018
No
09-03-2018
No
09-03-2018
No
09-03-2018
No
09-03-2018
No
09-03-2018
No
09-03-2018
TAQMAN
2019-01-31 15:08:00 PM CET
2019-01-31 16:49:33 PM CET
C:\Applied Biosystems\QuantStudio Real-Time PCR Software\User Files\experiments\Peter\2019-01-31_SCmiR221_Cre-vs-KO\2019-01-31 150756.eds
2019-01-31 150756
2019-01-31 15:20:30 PM CET
2019-01-31 16:52:07 PM CET
Standard Curve
278870385
278870385
QuantStudio(TM) 7 Flex System
ROX
Ct
true
Stage 2, Step 2
Well Position	CT	Quantity		multiplied by factor
A1	20.0118	5309.43		4556.28
A2	20.1671	4748.78		4075.16
A3	20.0236	5264.55		4517.77
A4	20.0237	5264.22		4517.48
A5	20.0715	5086.64		4365.1
A6	20.0005	5352.86		4593.55
A7	19.6524	6873.94		5898.86
A8	19.6314	6978.25		5988.38
A9	19.4625	7879.11		6761.44
A10	20.3174	4262.61		3657.96
A11	19.7743	6297.39		5404.09
A12	21.0676	2486.42		2133.72
B1	20.2491	4477.21		3842.11
B2	20.2122	4597.39		3945.24
B3	20.2987	4320.29		3707.45
B4	20.058	5136.07		4407.51
B5	20.1227	4902.88		4207.4
B6	20.0284	5246.48		4502.26
B7	20.0959	4998.1		4289.11
B8	20.003	5343.3		4585.34
B9	19.9002	5752.77		4936.73
B10	20.4201	3959.54		3397.87
B11	20.6133	3446.38		2957.51
B12	20.7148	3203.85		2749.38
C1	25.06	141.171		121.145
C2	24.902	158.145		135.712
C3	24.9704	150.557		129.2
C4	20.4917	3760.9		3227.42
C5	20.5502	3606.14		3094.6
C6	20.5253	3671.2		3150.44
C7	21.5811	1719.25		1475.37
C8	21.4547	1882.79		1615.71
C9	21.4717	1859.84		1596.02
C10	20.3704	4103.39		3521.32
C11	20.44	3903.18		3349.51
C12	20.9482	2709.22		2324.91
D1	20.1945	4656.38		3995.86
D2	20.1573	4782.5		4104.09
D3	20.2112	4600.82		3948.19
D4	20.4694	3821.59		3279.49
D5	20.5095	3713.11		3186.4
D6	20.496	3749.46		3217.59
D7	20.3599	4134.66		3548.16
D8	20.2427	4497.71		3859.7
D9	20.2973	4324.85		3711.36
D10	21.2433	2191.62		1880.74
D11	21.2396	2197.39		1885.69
D12	21.3976	1961.58		1683.33
E1	20.6407	3379.07		2899.74
E2	20.576	3539.97		3037.82
E3	20.5794	3531.24		3030.33
E4	19.6281	6995.09		6002.83
E5	19.5904	7186.94		6167.46
E6	19.5943	7166.83		6150.21
E7	20.9784	2651.11		2275.05
E8	20.9178	2769.02		2376.23
E9	21.0377	2540.52		2180.15
E10	21.259	2167.04		1859.64
E11	21.3071	2093.46		1796.5
E12	21.4743	1856.44		1593.1
F1	16.0688	100000
F2	19.836	10000
F3	23.5819	1000
F4	26.7348	100
F5	29.7035	10
F6	32.4151	1
F7	33.9197
F8	25.7082	88.6078
F9	25.568	97.9983
F10	21.7523	1520.24
F11	19.7457	6428.38		B2:	Run2	Run1
F12	21.213	2239.89			2239.89	2148.28	1.04264
G1	15.1336	100000			2678.86	2027.07	1.32154		Bw5147_1	88.6078	110.95	151.986	Bw5147_1	60.2695	54.4938	52.1423
G2	18.47	10000			2342.39	2069.78	1.13171		Bw5147_10	97.9983	72.9529	84.8338	Bw5147_10	34.0153	52.9751	108.507
G3	21.9356	1000							Pax5_1	1520.24	1338.38	1306.26	Pax5_1	927.896	903.064	841.867
G4	25.2771	100				factor:	1.1653		Pax5_10	6428.38	5868.56	6205.05	Pax5_10	4022.53	4295.47	3686.45
G5	28.6147	10							B2	2239.89	2678.86	2342.39	PBS	24.0435	14.0435	52.6748
G6	30.4902	1			1922.16
G7	34.1111				2298.86
G8	25.3953	110.95			2010.12
G9	25.9788	72.9529							Bw5147_1	76.0387	95.2115	130.427
G10	21.9297	1338.38							Bw5147_10	84.0971	62.6044	72.8
G11	19.8725	5868.56							Pax5_1	1304.59	1148.53	1120.97
G12	20.9639	2678.86							Pax5_10	5516.5	5036.1	5324.86
H1	15.3463	100000							B2	1922.16	2298.86	2010.12
H2	18.9487	10000
H3	22.4416	1000
H4	25.9471	100
H5	29.0608	10
H6	30.8674	1
H7	35.0529
H8	24.9573	151.986
H9	25.7688	84.8338
H10	21.9635	1306.26
H11	19.7949	6205.05
H12	21.1507	2342.39

## Sheet: SF6_A_Run3_miR221_Standard
Block Type	Fast 96-Well Block (0.1mL)
Calibration Background is expired	No
Calibration Background performed on	09-03-2018
Calibration Normalization FAM-ROX is expired	No
Calibration Normalization FAM-ROX performed on	09-03-2018
Calibration Normalization VIC-ROX is expired	No
Calibration Normalization VIC-ROX performed on	09-03-2018
Calibration Pure Dye FAM is expired	No
Calibration Pure Dye FAM performed on	09-03-2018
Calibration Pure Dye NED is expired	No
Calibration Pure Dye NED performed on	09-03-2018
Calibration Pure Dye ROX is expired	No
Calibration Pure Dye ROX performed on	09-03-2018
Calibration Pure Dye SYBR is expired	No
Calibration Pure Dye SYBR performed on	09-03-2018
Calibration Pure Dye TAMRA is expired	No
Calibration Pure Dye TAMRA performed on	09-03-2018
Calibration Pure Dye VIC is expired	No
Calibration Pure Dye VIC performed on	09-03-2018
Calibration ROI is expired	No
Calibration ROI performed on	09-03-2018
Calibration Uniformity is expired	No
Calibration Uniformity performed on	09-03-2018
Chemistry	TAQMAN
Date Created	2019-02-01 13:02:37 PM CET
Date Modified	2019-02-01 15:16:13 PM CET
Experiment Barcode
Experiment Comment
Experiment File Name	C:\Applied Biosystems\QuantStudio Real-Time PCR Software\User Files\experiments\Peter\2019-02-01_SCmiR221_Cre-vs-KO\2019-02-01 130231.eds
Experiment Name	2019-02-01 130231
Experiment Run Start Time	2019-02-01 13:15:59 PM CET
Experiment Run Stop Time	2019-02-01 14:47:39 PM CET
Experiment Type	Standard Curve
Instrument Name	278870385
Instrument Serial Number	278870385
Instrument Type	QuantStudio(TM) 7 Flex System
Passive Reference	ROX
Quantification Cycle Method	Ct
Signal Smoothing On	true
Stage/ Cycle where Analysis is performed	Stage 2, Step 2
User Name
Well	Well Position	Omit	Sample Name	Target Name	Task	Reporter	Quencher	CT	Ct Mean	Ct SD	Quantity	Quantity Mean	Quantity SD	Y-Intercept	R(superscript 2)	Slope	Efficiency	Automatic Ct Threshold	Ct Threshold	Automatic Baseline	Baseline Start	Baseline End	Comments	EXPFAIL	HIGHSD	NOAMP	PRFDROP
1	A1	FALSE		Target 1	UNKNOWN	FAM	NFQ-MGB	19.9582	20.8105	1.53721	3043.91	2219.22	1003.41	31.1247	0.9396	-3.2056	105.095	TRUE	0.174034	TRUE	1	40		N	Y	N	N
2	A2	FALSE		Target 1	UNKNOWN	FAM	NFQ-MGB	19.9966	20.8105	1.53721	2961.09	2219.22	1003.41	31.1247	0.9396	-3.2056	105.095	TRUE	0.174034	TRUE	1	40		N	Y	N	N
3	A3	FALSE		Target 1	UNKNOWN	FAM	NFQ-MGB	19.7968	20.8105	1.53721	3418.21	2219.22	1003.41	31.1247	0.9396	-3.2056	105.095	TRUE	0.174034	TRUE	1	40		N	Y	N	N
4	A4	FALSE		Target 1	UNKNOWN	FAM	NFQ-MGB	20.2299	20.8105	1.53721	2504.18	2219.22	1003.41	31.1247	0.9396	-3.2056	105.095	TRUE	0.174034	TRUE	1	40		N	Y	N	N
5	A5	FALSE		Target 1	UNKNOWN	FAM	NFQ-MGB	19.9985	20.8105	1.53721	2957.05	2219.22	1003.41	31.1247	0.9396	-3.2056	105.095	TRUE	0.174034	TRUE	1	40		N	Y	N	N
6	A6	FALSE		Target 1	UNKNOWN	FAM	NFQ-MGB	20.1302	20.8105	1.53721	2690.21	2219.22	1003.41	31.1247	0.9396	-3.2056	105.095	TRUE	0.174034	TRUE	1	40		N	Y	N	N
7	A7	FALSE		Target 1	UNKNOWN	FAM	NFQ-MGB	20.3838	20.8105	1.53721	2242.11	2219.22	1003.41	31.1247	0.9396	-3.2056	105.095	TRUE	0.174034	TRUE	1	40		N	Y	N	N
8	A8	FALSE		Target 1	UNKNOWN	FAM	NFQ-MGB	20.2547	20.8105	1.53721	2460.05	2219.22	1003.41	31.1247	0.9396	-3.2056	105.095	TRUE	0.174034	TRUE	1	40		N	Y	N	N
9	A9	FALSE		Target 1	UNKNOWN	FAM	NFQ-MGB	20.3232	20.8105	1.53721	2341.87	2219.22	1003.41	31.1247	0.9396	-3.2056	105.095	TRUE	0.174034	TRUE	1	40		N	Y	N	N
10	A10	FALSE		Target 1	UNKNOWN	FAM	NFQ-MGB	22.3332	20.8105	1.53721	552.766	2219.22	1003.41	31.1247	0.9396	-3.2056	105.095	TRUE	0.174034	TRUE	1	40		N	Y	N	N
11	A11	FALSE		Target 1	UNKNOWN	FAM	NFQ-MGB	21.4487	20.8105	1.53721	1043.44	2219.22	1003.41	31.1247	0.9396	-3.2056	105.095	TRUE	0.174034	TRUE	1	40		N	Y	N	Y
12	A12	FALSE		Target 1	UNKNOWN	FAM	NFQ-MGB	22.2594	20.8105	1.53721	582.873	2219.22	1003.41	31.1247	0.9396	-3.2056	105.095	TRUE	0.174034	TRUE	1	40		N	Y	N	N
13	B1	FALSE		Target 1	UNKNOWN	FAM	NFQ-MGB	20.1533	20.8105	1.53721	2645.92	2219.22	1003.41	31.1247	0.9396	-3.2056	105.095	TRUE	0.174034	TRUE	1	40		N	Y	N	N
14	B2	FALSE		Target 1	UNKNOWN	FAM	NFQ-MGB	20.2022	20.8105	1.53721	2554.66	2219.22	1003.41	31.1247	0.9396	-3.2056	105.095	TRUE	0.174034	TRUE	1	40		N	Y	N	N
15	B3	FALSE		Target 1	UNKNOWN	FAM	NFQ-MGB	20.1554	20.8105	1.53721	2641.94	2219.22	1003.41	31.1247	0.9396	-3.2056	105.095	TRUE	0.174034	TRUE	1	40		N	Y	N	N
16	B4	FALSE		Target 1	UNKNOWN	FAM	NFQ-MGB	20.0076	20.8105	1.53721	2937.84	2219.22	1003.41	31.1247	0.9396	-3.2056	105.095	TRUE	0.174034	TRUE	1	40		N	Y	N	N
17	B5	FALSE		Target 1	UNKNOWN	FAM	NFQ-MGB	19.8046	20.8105	1.53721	3399.06	2219.22	1003.41	31.1247	0.9396	-3.2056	105.095	TRUE	0.174034	TRUE	1	40		N	Y	N	N
18	B6	FALSE		Target 1	UNKNOWN	FAM	NFQ-MGB	19.8943	20.8105	1.53721	3186.98	2219.22	1003.41	31.1247	0.9396	-3.2056	105.095	TRUE	0.174034	TRUE	1	40		N	Y	N	N
19	B7	FALSE		Target 1	UNKNOWN	FAM	NFQ-MGB	20.0231	20.8105	1.53721	2905.35	2219.22	1003.41	31.1247	0.9396	-3.2056	105.095	TRUE	0.174034	TRUE	1	40		N	Y	N	N
20	B8	FALSE		Target 1	UNKNOWN	FAM	NFQ-MGB	20.0365	20.8105	1.53721	2877.36	2219.22	1003.41	31.1247	0.9396	-3.2056	105.095	TRUE	0.174034	TRUE	1	40		N	Y	N	N
21	B9	FALSE		Target 1	UNKNOWN	FAM	NFQ-MGB	19.9505	20.8105	1.53721	3060.74	2219.22	1003.41	31.1247	0.9396	-3.2056	105.095	TRUE	0.174034	TRUE	1	40		N	Y	N	N
22	B10	FALSE		Target 1	UNKNOWN	FAM	NFQ-MGB	20.5792	20.8105	1.53721	1948.51	2219.22	1003.41	31.1247	0.9396	-3.2056	105.095	TRUE	0.174034	TRUE	1	40		N	Y	N	N
23	B11	FALSE		Target 1	UNKNOWN	FAM	NFQ-MGB	20.3793	20.8105	1.53721	2249.44	2219.22	1003.41	31.1247	0.9396	-3.2056	105.095	TRUE	0.174034	TRUE	1	40		N	Y	N	N
24	B12	FALSE		Target 1	UNKNOWN	FAM	NFQ-MGB	20.4804	20.8105	1.53721	2091.92	2219.22	1003.41	31.1247	0.9396	-3.2056	105.095	TRUE	0.174034	TRUE	1	40		N	Y	N	N
25	C1	FALSE		Target 1	UNKNOWN	FAM	NFQ-MGB	20.3668	20.8105	1.53721	2269.76	2219.22	1003.41	31.1247	0.9396	-3.2056	105.095	TRUE	0.174034	TRUE	1	40		N	Y	N	N
26	C2	FALSE		Target 1	UNKNOWN	FAM	NFQ-MGB	20.233	20.8105	1.53721	2498.68	2219.22	1003.41	31.1247	0.9396	-3.2056	105.095	TRUE	0.174034	TRUE	1	40		N	Y	N	N
27	C3	FALSE		Target 1	UNKNOWN	FAM	NFQ-MGB	20.4407	20.8105	1.53721	2152.42	2219.22	1003.41	31.1247	0.9396	-3.2056	105.095	TRUE	0.174034	TRUE	1	40		N	Y	N	N
28	C4	FALSE		Target 1	UNKNOWN	FAM	NFQ-MGB	20.2237	20.8105	1.53721	2515.44	2219.22	1003.41	31.1247	0.9396	-3.2056	105.095	TRUE	0.174034	TRUE	1	40		N	Y	N	N
29	C5	FALSE		Target 1	UNKNOWN	FAM	NFQ-MGB	19.8939	20.8105	1.53721	3187.79	2219.22	1003.41	31.1247	0.9396	-3.2056	105.095	TRUE	0.174034	TRUE	1	40		N	Y	N	N
30	C6	FALSE		Target 1	UNKNOWN	FAM	NFQ-MGB	20.019	20.8105	1.53721	2913.82	2219.22	1003.41	31.1247	0.9396	-3.2056	105.095	TRUE	0.174034	TRUE	1	40		N	Y	N	N
31	C7	FALSE		Target 1	UNKNOWN	FAM	NFQ-MGB	19.886	20.8105	1.53721	3206.05	2219.22	1003.41	31.1247	0.9396	-3.2056	105.095	TRUE	0.174034	TRUE	1	40		N	Y	N	N
32	C8	FALSE		Target 1	UNKNOWN	FAM	NFQ-MGB	19.8133	20.8105	1.53721	3377.79	2219.22	1003.41	31.1247	0.9396	-3.2056	105.095	TRUE	0.174034	TRUE	1	40		N	Y	N	N
33	C9	FALSE		Target 1	UNKNOWN	FAM	NFQ-MGB	19.8168	20.8105	1.53721	3369.4	2219.22	1003.41	31.1247	0.9396	-3.2056	105.095	TRUE	0.174034	TRUE	1	40		N	Y	N	N
34	C10	FALSE		Target 1	UNKNOWN	FAM	NFQ-MGB	20.1275	20.8105	1.53721	2695.35	2219.22	1003.41	31.1247	0.9396	-3.2056	105.095	TRUE	0.174034	TRUE	1	40		N	Y	N	N
35	C11	FALSE		Target 1	UNKNOWN	FAM	NFQ-MGB	20.0428	20.8105	1.53721	2864.42	2219.22	1003.41	31.1247	0.9396	-3.2056	105.095	TRUE	0.174034	TRUE	1	40		N	Y	N	N
36	C12	FALSE		Target 1	UNKNOWN	FAM	NFQ-MGB	20.1933	20.8105	1.53721	2570.96	2219.22	1003.41	31.1247	0.9396	-3.2056	105.095	TRUE	0.174034	TRUE	1	40		N	Y	N	N
37	D1	FALSE		Target 1	UNKNOWN	FAM	NFQ-MGB	20.0673	20.8105	1.53721	2814.47	2219.22	1003.41	31.1247	0.9396	-3.2056	105.095	TRUE	0.174034	TRUE	1	40		N	Y	N	N
38	D2	FALSE		Target 1	UNKNOWN	FAM	NFQ-MGB	19.9897	20.8105	1.53721	2975.8	2219.22	1003.41	31.1247	0.9396	-3.2056	105.095	TRUE	0.174034	TRUE	1	40		N	Y	N	N
39	D3	FALSE		Target 1	UNKNOWN	FAM	NFQ-MGB	20.0731	20.8105	1.53721	2802.83	2219.22	1003.41	31.1247	0.9396	-3.2056	105.095	TRUE	0.174034	TRUE	1	40		N	Y	N	N
40	D4	FALSE		Target 1	UNKNOWN	FAM	NFQ-MGB	20.604	20.8105	1.53721	1914.11	2219.22	1003.41	31.1247	0.9396	-3.2056	105.095	TRUE	0.174034	TRUE	1	40		N	Y	N	N
41	D5	FALSE		Target 1	UNKNOWN	FAM	NFQ-MGB	20.4535	20.8105	1.53721	2132.61	2219.22	1003.41	31.1247	0.9396	-3.2056	105.095	TRUE	0.174034	TRUE	1	40		N	Y	N	N
42	D6	FALSE		Target 1	UNKNOWN	FAM	NFQ-MGB	20.3513	20.8105	1.53721	2295.16	2219.22	1003.41	31.1247	0.9396	-3.2056	105.095	TRUE	0.174034	TRUE	1	40		N	Y	N	N
43	D7	FALSE		Target 1	UNKNOWN	FAM	NFQ-MGB	20.2533	20.8105	1.53721	2462.43	2219.22	1003.41	31.1247	0.9396	-3.2056	105.095	TRUE	0.174034	TRUE	1	40		N	Y	N	N
44	D8	FALSE		Target 1	UNKNOWN	FAM	NFQ-MGB	20.2026	20.8105	1.53721	2553.86	2219.22	1003.41	31.1247	0.9396	-3.2056	105.095	TRUE	0.174034	TRUE	1	40		N	Y	N	N
45	D9	FALSE		Target 1	UNKNOWN	FAM	NFQ-MGB	20.5185	20.8105	1.53721	2035.46	2219.22	1003.41	31.1247	0.9396	-3.2056	105.095	TRUE	0.174034	TRUE	1	40		N	Y	N	N
46	D10	FALSE		Target 1	UNKNOWN	FAM	NFQ-MGB	21.199	20.8105	1.53721	1248.46	2219.22	1003.41	31.1247	0.9396	-3.2056	105.095	TRUE	0.174034	TRUE	1	40		N	Y	N	N
47	D11	FALSE		Target 1	UNKNOWN	FAM	NFQ-MGB	20.2404	20.8105	1.53721	2485.4	2219.22	1003.41	31.1247	0.9396	-3.2056	105.095	TRUE	0.174034	TRUE	1	40		N	Y	N	N
48	D12	FALSE		Target 1	UNKNOWN	FAM	NFQ-MGB	19.7296	20.8105	1.53721	3587.26	2219.22	1003.41	31.1247	0.9396	-3.2056	105.095	TRUE	0.174034	TRUE	1	40		N	Y	N	N
49	E1	FALSE		Target 1	UNKNOWN	FAM	NFQ-MGB	20.4344	20.8105	1.53721	2162.12	2219.22	1003.41	31.1247	0.9396	-3.2056	105.095	TRUE	0.174034	TRUE	1	40		N	Y	N	N
50	E2	FALSE		Target 1	UNKNOWN	FAM	NFQ-MGB	20.5273	20.8105	1.53721	2022.51	2219.22	1003.41	31.1247	0.9396	-3.2056	105.095	TRUE	0.174034	TRUE	1	40		N	Y	N	N
51	E3	FALSE		Target 1	UNKNOWN	FAM	NFQ-MGB	20.5682	20.8105	1.53721	1964.04	2219.22	1003.41	31.1247	0.9396	-3.2056	105.095	TRUE	0.174034	TRUE	1	40		N	Y	N	N
52	E4	FALSE		Target 1	UNKNOWN	FAM	NFQ-MGB	19.8955	20.8105	1.53721	3184.05	2219.22	1003.41	31.1247	0.9396	-3.2056	105.095	TRUE	0.174034	TRUE	1	40		N	Y	N	N
53	E5	FALSE		Target 1	UNKNOWN	FAM	NFQ-MGB	20.2281	20.8105	1.53721	2507.42	2219.22	1003.41	31.1247	0.9396	-3.2056	105.095	TRUE	0.174034	TRUE	1	40		N	Y	N	N
54	E6	FALSE		Target 1	UNKNOWN	FAM	NFQ-MGB	19.8607	20.8105	1.53721	3264.75	2219.22	1003.41	31.1247	0.9396	-3.2056	105.095	TRUE	0.174034	TRUE	1	40		N	Y	N	N
55	E7	FALSE		Target 1	UNKNOWN	FAM	NFQ-MGB	20.8294	20.8105	1.53721	1628.07	2219.22	1003.41	31.1247	0.9396	-3.2056	105.095	TRUE	0.174034	TRUE	1	40		N	Y	N	N
56	E8	FALSE		Target 1	UNKNOWN	FAM	NFQ-MGB	21.0602	20.8105	1.53721	1379.32	2219.22	1003.41	31.1247	0.9396	-3.2056	105.095	TRUE	0.174034	TRUE	1	40		N	Y	N	N
57	E9	FALSE		Target 1	UNKNOWN	FAM	NFQ-MGB	21.1387	20.8105	1.53721	1303.68	2219.22	1003.41	31.1247	0.9396	-3.2056	105.095	TRUE	0.174034	TRUE	1	40		N	Y	N	N
58	E10	FALSE		Target 1	UNKNOWN	FAM	NFQ-MGB	19.7891	20.8105	1.53721	3437.06	2219.22	1003.41	31.1247	0.9396	-3.2056	105.095	TRUE	0.174034	TRUE	1	40		N	Y	N	N
59	E11	FALSE		Target 1	UNKNOWN	FAM	NFQ-MGB	19.68	20.8105	1.53721	3717.33	2219.22	1003.41	31.1247	0.9396	-3.2056	105.095	TRUE	0.174034	TRUE	1	40		N	Y	N	N
60	E12	FALSE		Target 1	UNKNOWN	FAM	NFQ-MGB	19.6679	20.8105	1.53721	3749.81	2219.22	1003.41	31.1247	0.9396	-3.2056	105.095	TRUE	0.174034	TRUE	1	40		N	Y	N	N
61	F1	FALSE		Target 1	STANDARD	FAM	NFQ-MGB	14.949	14.7442	0.238589	100000	100000		31.1247	0.9396	-3.2056	105.095	TRUE	0.174034	TRUE	1	40		N	N	N	N
62	F2	FALSE		Target 1	STANDARD	FAM	NFQ-MGB	18.5535	18.1437	0.355254	10000	10000		31.1247	0.9396	-3.2056	105.095	TRUE	0.174034	TRUE	1	40		N	N	N	N
63	F3	FALSE		Target 1	STANDARD	FAM	NFQ-MGB	21.8263	21.5967	0.283382	1000	1000		31.1247	0.9396	-3.2056	105.095	TRUE	0.174034	TRUE	1	40		N	N	N	N
64	F4	FALSE		Target 1	STANDARD	FAM	NFQ-MGB	24.9852	24.9012	0.131428	100	100		31.1247	0.9396	-3.2056	105.095	TRUE	0.174034	TRUE	1	40		N	N	N	N
65	F5	FALSE		Target 1	STANDARD	FAM	NFQ-MGB	28.5647	29.6737	2.81989	10	10		31.1247	0.9396	-3.2056	105.095	TRUE	0.174034	TRUE	1	40		N	Y	N	N
66	F6	FALSE		Target 1	STANDARD	FAM	NFQ-MGB	30.3437	29.6047	0.847308	1	1		31.1247	0.9396	-3.2056	105.095	TRUE	0.174034	TRUE	1	40		N	Y	N	N
67	F7	FALSE		Target 1	NTC	FAM	NFQ-MGB	Undetermined						31.1247	0.9396	-3.2056	105.095	TRUE	0.174034	TRUE	1	40		N	N	N	N
68	F8	FALSE		Target 1	UNKNOWN	FAM	NFQ-MGB	21.7305	20.8105	1.53721	852.225	2219.22	1003.41	31.1247	0.9396	-3.2056	105.095	TRUE	0.174034	TRUE	1	40		N	Y	N	N
69	F9	FALSE		Target 1	UNKNOWN	FAM	NFQ-MGB	Undetermined	20.8105	1.53721				31.1247	0.9396	-3.2056	105.095	TRUE	0.174034	TRUE	1	40		Y	N	Y	N
70	F10	FALSE		Target 1	UNKNOWN	FAM	NFQ-MGB	25.2792	20.8105	1.53721	66.61	2219.22	1003.41	31.1247	0.9396	-3.2056	105.095	TRUE	0.174034	TRUE	1	40		N	Y	N	N
71	F11	FALSE		Target 1	UNKNOWN	FAM	NFQ-MGB	25.6874	20.8105	1.53721	49.6806	2219.22	1003.41	31.1247	0.9396	-3.2056	105.095	TRUE	0.174034	TRUE	1	40		N	Y	N	N
72	F12	FALSE		Target 1	UNKNOWN	FAM	NFQ-MGB	20.8994	20.8105	1.53721	1548.17	2219.22	1003.41	31.1247	0.9396	-3.2056	105.095	TRUE	0.174034	TRUE	1	40		N	Y	N	N
73	G1	FALSE		Target 1	STANDARD	FAM	NFQ-MGB	14.8014	14.7442	0.238589	100000	100000		31.1247	0.9396	-3.2056	105.095	TRUE	0.174034	TRUE	1	40		N	N	N	N
74	G2	FALSE		Target 1	STANDARD	FAM	NFQ-MGB	17.9225	18.1437	0.355254	10000	10000		31.1247	0.9396	-3.2056	105.095	TRUE	0.174034	TRUE	1	40		N	N	N	N
75	G3	FALSE		Target 1	STANDARD	FAM	NFQ-MGB	21.28	21.5967	0.283382	1000	1000		31.1247	0.9396	-3.2056	105.095	TRUE	0.174034	TRUE	1	40		N	N	N	N
76	G4	FALSE		Target 1	STANDARD	FAM	NFQ-MGB	24.7497	24.9012	0.131428	100	100		31.1247	0.9396	-3.2056	105.095	TRUE	0.174034	TRUE	1	40		N	N	N	N
77	G5	FALSE		Target 1	STANDARD	FAM	NFQ-MGB	27.577	29.6737	2.81989	10	10		31.1247	0.9396	-3.2056	105.095	TRUE	0.174034	TRUE	1	40		N	Y	N	N
78	G6	FALSE		Target 1	STANDARD	FAM	NFQ-MGB	29.7906	29.6047	0.847308	1	1		31.1247	0.9396	-3.2056	105.095	TRUE	0.174034	TRUE	1	40		N	Y	N	N
79	G7	FALSE		Target 1	NTC	FAM	NFQ-MGB	Undetermined						31.1247	0.9396	-3.2056	105.095	TRUE	0.174034	TRUE	1	40		N	N	N	N
80	G8	FALSE		Target 1	UNKNOWN	FAM	NFQ-MGB	21.7769	20.8105	1.53721	824.283	2219.22	1003.41	31.1247	0.9396	-3.2056	105.095	TRUE	0.174034	TRUE	1	40		N	Y	N	N
81	G9	FALSE		Target 1	UNKNOWN	FAM	NFQ-MGB	Undetermined	20.8105	1.53721				31.1247	0.9396	-3.2056	105.095	TRUE	0.174034	TRUE	1	40		Y	N	Y	N
82	G10	FALSE		Target 1	UNKNOWN	FAM	NFQ-MGB	25.4318	20.8105	1.53721	59.6948	2219.22	1003.41	31.1247	0.9396	-3.2056	105.095	TRUE	0.174034	TRUE	1	40		N	Y	N	N
83	G11	FALSE		Target 1	UNKNOWN	FAM	NFQ-MGB	25.4841	20.8105	1.53721	57.4941	2219.22	1003.41	31.1247	0.9396	-3.2056	105.095	TRUE	0.174034	TRUE	1	40		N	Y	N	N
84	G12	FALSE		Target 1	UNKNOWN	FAM	NFQ-MGB	21.0549	20.8105	1.53721	1384.6	2219.22	1003.41	31.1247	0.9396	-3.2056	105.095	TRUE	0.174034	TRUE	1	40		N	Y	N	N
85	H1	FALSE		Target 1	STANDARD	FAM	NFQ-MGB	14.4822	14.7442	0.238589	100000	100000		31.1247	0.9396	-3.2056	105.095	TRUE	0.174034	TRUE	1	40		N	N	N	N
86	H2	FALSE		Target 1	STANDARD	FAM	NFQ-MGB	17.9551	18.1437	0.355254	10000	10000		31.1247	0.9396	-3.2056	105.095	TRUE	0.174034	TRUE	1	40		N	N	N	N
87	H3	FALSE		Target 1	STANDARD	FAM	NFQ-MGB	21.6838	21.5967	0.283382	1000	1000		31.1247	0.9396	-3.2056	105.095	TRUE	0.174034	TRUE	1	40		N	N	N	N
88	H4	FALSE		Target 1	STANDARD	FAM	NFQ-MGB	24.9686	24.9012	0.131428	100	100		31.1247	0.9396	-3.2056	105.095	TRUE	0.174034	TRUE	1	40		N	N	N	N
89	H5	FALSE		Target 1	STANDARD	FAM	NFQ-MGB	32.8795	29.6737	2.81989	10	10		31.1247	0.9396	-3.2056	105.095	TRUE	0.174034	TRUE	1	40		N	Y	N	N
90	H6	FALSE		Target 1	STANDARD	FAM	NFQ-MGB	28.6799	29.6047	0.847308	1	1		31.1247	0.9396	-3.2056	105.095	TRUE	0.174034	TRUE	1	40		N	Y	N	N
91	H7	FALSE		Target 1	NTC	FAM	NFQ-MGB	Undetermined						31.1247	0.9396	-3.2056	105.095	TRUE	0.174034	TRUE	1	40		N	N	N	N
92	H8	FALSE		Target 1	UNKNOWN	FAM	NFQ-MGB	21.5729	20.8105	1.53721	954.379	2219.22	1003.41	31.1247	0.9396	-3.2056	105.095	TRUE	0.174034	TRUE	1	40		N	Y	N	N
93	H9	FALSE		Target 1	UNKNOWN	FAM	NFQ-MGB	Undetermined	20.8105	1.53721				31.1247	0.9396	-3.2056	105.095	TRUE	0.174034	TRUE	1	40		Y	N	Y	N
94	H10	FALSE		Target 1	UNKNOWN	FAM	NFQ-MGB	25.3002	20.8105	1.53721	65.6098	2219.22	1003.41	31.1247	0.9396	-3.2056	105.095	TRUE	0.174034	TRUE	1	40		N	Y	N	N
95	H11	FALSE		Target 1	UNKNOWN	FAM	NFQ-MGB	25.8317	20.8105	1.53721	44.7891	2219.22	1003.41	31.1247	0.9396	-3.2056	105.095	TRUE	0.174034	TRUE	1	40		N	Y	N	N
96	H12	FALSE		Target 1	UNKNOWN	FAM	NFQ-MGB	21.1124	20.8105	1.53721	1328.6	2219.22	1003.41	31.1247	0.9396	-3.2056	105.095	TRUE	0.174034	TRUE	1	40		N	Y	N	N

## Sheet: SF6_B_Run1_miR222_Standard
Well Position	CT	Quantity
A1	Undetermined							A1	A2	A3	A4	A5	B1	B2	B3	B4	B5	C1	C2	C3	C4	C5	D1	D2	D3	D4	E1	E2	E3	E4
A2	Undetermined							367.275	1473.64	898.573	712.264	1225.25	1294.23	1225.45	1264.38	1255	1192.07	891.277	974.613	1097.14	918.419	873.27	784.506	802.048	1495.35	1014.31	938.431	1302.79	664.267	782.168
A3	21.3195	367.275	367.275						1409.61	1016.86	1168	1142.12	1151.58	1006.86	1179.16	1014.15	1102.9	847.759	1474.52	1019.39	946.095	918.191	720.322	1149.39	1488.75	1041.45	1210.54	920.073	798.796	770.252
A4	19.3636	1473.64	1473.64						637.506	945.083	928.6	975.714	1372.62	875.148	1385.18	1223.21	996.253	1032.81	1197.62	957.016	985.273		887.378	920.028	1296.08	1149.52	1392.43	843.647	673.452	897.165
A5	19.4261	1409.61	1409.61
A6	20.5432	637.506	637.506
A7	20.06	898.573	898.572
A8	19.8859	1016.86	1016.87
A9	19.9889	945.083	945.083
A10	20.3871	712.264	712.264
A11	19.6908	1168	1168
A12	20.0137	928.6	928.6
B1	19.5463	1294.23	1294.23
B2	19.7107	1151.58	1151.58
B3	19.4635	1372.62	1372.62
B4	19.6232	1225.45	1225.45
B5	19.8998	1006.86	1006.87
B6	20.0971	875.148	875.148
B7	19.5792	1264.38	1264.38
B8	19.6774	1179.16	1179.16
B9	19.4507	1385.18	1385.18
B10	19.5896	1255	1255
B11	19.8896	1014.15	1014.15
B12	19.6258	1223.21	1223.21
C1	20.0714	891.277	891.277
C2	20.1419	847.759	847.759
C3	19.864	1032.81	1032.81
C4	19.9456	974.613	974.613
C5	19.3627	1474.52	1474.52
C6	19.6555	1197.62	1197.62
C7	19.7789	1097.14	1097.13
C8	19.8824	1019.39	1019.39
C9	19.9713	957.016	957.016
C10	20.0292	918.419	918.419
C11	19.9874	946.095	946.095
C12	19.9303	985.273	985.273
D1	20.2511	784.506	784.506
D2	20.3712	720.322	720.322
D3	20.0776	887.378	887.378
D4	20.2199	802.048	802.048
D5	19.7134	1149.39	1149.39
D6	20.0267	920.028	920.028
D7	19.343	1495.35	1495.35
D8	19.3492	1488.75	1488.75
D9	19.5443	1296.08	1296.08
D10	19.8894	1014.31	1014.31
D11	19.8522	1041.45	1041.45
D12	19.7132	1149.52	1149.52
E1	19.9989	938.431	938.431
E2	19.6404	1210.54	1210.54
E3	19.4434	1392.43	1392.43
E4	19.537	1302.79	1302.79
E5	20.0267	920.073	920.073
E6	20.1488	843.647	843.647
E7	20.4853	664.267	664.268
E8	20.2257	798.796	798.796
E9	20.4659	673.452	673.452
E10	20.2553	782.168	782.168
E11	20.2769	770.252	770.252
E12	20.0622	897.165	897.165
F1	16.6131	10000
F2	19.9284	1000
F3	23.1281	100
F4	26.3297	10
F5	29.5149	1
F6	Undetermined
F7	14.0329	64996
F8	9.77089	1.34191e+06	1341.91
F9	15.9742	16368.3	16.3683
F10	19.6234	1225.25
F11	19.7223	1142.12
F12	19.944	975.714
G1	16.7717	10000
G2	19.979	1000
G3	23.2314	100
G4	26.5083	10
G5	29.71	1
G6	Undetermined
G7	22.5754	150.505
G8	9.54049	1.58052e+06	1580.52
G9	15.2612	27161.6	27.1616
G10	19.6621	1192.07
G11	19.7715	1102.9
G12	19.9147	996.253
H1	16.5525	10000
H2	19.8268	1000
H3	23.1556	100
H4	26.4585	10
H5	29.5543	1
H6	Undetermined
H7	22.947	115.586
H8	9.52406	1.59908e+06	1599.08
H9	13.0417	131421	131.421
H10	20.1002	873.27
H11	20.0296	918.191
H12	Undetermined

## Sheet: SF6_B_Run2_miR222_Standard
Well Position	CT	Quantity
A1	19.2297	1705.06
A2	19.3383	1580.54				A1	A2	A3	A4	A5	A6	A7	A8	A9	A10	A11	A12	B1	B2	B3	B4	B5	B6	B7	B8	B9	B10	B11	B12	C1	C2	C3	C4	C5	C6	C7	C8	C9	C10	C11	C12	D1	D2	D3	D4	D5	D6	D7	D8
A3	19.1973	1743.98				1705.06	1580.54	1743.98	885.592	902.523	818.881	1238.71	1340.14	1296.81	1343.38	1980.84	1272.03	1436.81	1264.22	1452.86	1107	1128.22	819.035	863.923	918.682	1009.19	1584.62	1486.81	1275.94	797.674	681.996	601.841	961.766	856.384	757.865	796.551	925.165	896.203	790.461	565.574	735.966	1412.49	1215.25	1381.17	1450.11	1278.93	1299.62	1006.82	1050.44
A4	20.1682	885.592
A5	20.141	902.523				1705.06	1580.54	1743.98	885.592	902.523	818.881	1238.71	1340.14	1296.81	1343.38	1980.84	1272.03	1436.81	1264.22	1452.86	1107	1128.22	819.035	863.923	918.682	1009.19	1584.62	1486.81	1275.94	797.674	681.996	601.841	961.766	856.384	757.865	796.551	925.165	896.203	790.461	565.574	735.966	1412.49	1215.25	1381.17	1450.11	1278.93	1299.62	1006.82	1050.44
A6	20.2803	818.881
A7	19.6874	1238.71
A8	19.5747	1340.14				A6	A7	A8	A9	B6	B7	B8	B9	C6	C7	C8	C9	D6	D7	D8	D9	E6	E7	E8	E9
A9	19.6218	1296.81				1705.06	885.592	1238.71	1343.38	1272.03	1452.86	819.035	1009.19	797.674	961.766	796.551	790.461	1412.49	1450.11	1006.82	1701.69	1080.63	1568.31	1031.01	714.201
A10	19.5712	1343.38				1580.54	902.523	1340.14	1980.84	1436.81	1107	863.923	1584.62	681.996	856.384	925.165	565.574	1215.25	1278.93	1050.44	1676.41	1009.41	1515.26	1078.43	820.684
A11	19.0149	1980.84				1743.98	818.881	1296.81	1272.03	1264.22	1128.22	918.682	1486.81	601.841	757.865	896.203	735.966	1381.17	1299.62	1011.11	1726.19	1117.34	1415.44	990.471	694.959
A12	19.6494	1272.03
B1	19.4749	1436.81
B2	19.6582	1264.22
B3	19.459	1452.86
B4	19.8485	1107										Y=Yintercept + Slope*log(X)
B5	19.8213	1128.22
B6	20.2801	819.035										29.89		33.189
B7	20.2036	863.923										-3.299
B8	20.1156	918.682
B9	19.981	1009.19
B10	19.3346	1584.62
B11	19.4259	1486.81
B12	19.645	1275.94
C1	20.3179	797.674
C2	20.5424	681.996
C3	20.7215	601.841
C4	20.0499	961.766
C5	20.2162	856.384
C6	20.3913	757.865
C7	20.32	796.551
C8	20.1055	925.165
C9	20.1511	896.203
C10	20.331	790.461
C11	20.8105	565.574
C12	20.4333	735.966
D1	19.4994	1412.49
D2	19.7148	1215.25
D3	19.5315	1381.17
D4	19.4617	1450.11
D5	19.6417	1278.93
D6	19.6187	1299.62
D7	19.9844	1006.82
D8	19.9236	1050.44
D9	19.9783	1011.11
D10	19.2325	1701.69
D11	19.254	1676.41
D12	19.212	1726.19
E1	19.883	1080.63
E2	19.9807	1009.41
E3	19.8352	1117.34
E4	19.3494	1568.31
E5	19.3987	1515.26
E6	19.4964	1415.44
E7	19.9504	1031.01
E8	19.8859	1078.43
E9	20.0078	990.471
E10	20.4763	714.201
E11	20.2772	820.684
E12	20.5154	694.959
F1	16.6352	10000
F2	19.9616	1000
F3	23.4892	100
F4	26.5421	10
F5	29.6681	1
F6	Undetermined
F7	13.8498	72897.7
F8	9.51493	1.50264e+06	1502.64
F9	15.5508	22234	22.234
F10	19.4319	1480.56
F11	19.4425	1469.69
F12	19.5053	1406.61
G1	16.6057	10000
G2	19.9536	1000
G3	23.3009	100
G4	26.6791	10
G5	29.7704	1
G6	Undetermined
G7	22.3206	197.104
G8	9.37995	1.6511e+06	1651.1
G9	14.8628	35942	35.942
G10	19.5208	1391.55
G11	19.5879	1327.82
G12	19.7054	1223.26
H1	16.7445	10000
H2	19.9472	1000
H3	23.3535	100
H4	26.7868	10
H5	29.9533	1
H6	Undetermined
H7	22.8533	135.901
H8	9.33035	1.70927e+06	1709.27
H9	12.8483	146665	146.665
H10	20.2344	845.548
H11	20.0784	942.82
H12	19.9879	1004.34
[truncated: 16 more columns]

## Sheet: SF6C
	A1			A2			A3			A4			A5			A6			A7			A8			A9						B1			B2			B3			B4			B5			B6			B7
miR222	1480.56	1469.69		1473.64	1409.61		898.572	1016.87	945.083	712.264	1168	928.6	1225.25	1142.12	975.713	1705.06	1580.55	1743.98	885.592	902.523	818.881	1238.71	1340.14	1296.81	1343.38	1272.03					1294.23	1372.62	1327.82	1225.45	1006.87	875.148	1264.38	1179.16	1385.18	1255	1014.15	1223.21	1192.07	1102.9	996.253	1272.03	1436.81	1264.22	1452.86
	A1			A2			A3			A4			A5			A6			A7			A8			A9			A10			B1			B2			B3			B4			B5			B6			B7
miR221	7897.7			2292.46	2682.86	2492.49	3901.47	3177.7	2679.37	2278.58	3479.15	2523.61	5140.34	4973.09	4811.53	7492.52	8625.07		2905.94	2906.31	3115.38	6194.88	6568.27	6270.47	7293.82	6885.37		4121.78	3967.45	3803.85	6859.77	4418.6	5806.29	2762.38	3624.6	3528.23	5237.99	3526.77	4020.85	3583.57	3357.02	3894.43	5114.55	4917.75	4745.57	6942.12	7518.7	7641.87	7033.59
	A1			A2			A3			A4			A5			A6			A7			A8			A9			A10			B1			B2			B3			B4			B5			B6			B7
miR221	7897.7			2292.46	2682.86	2492.49	3901.47	3177.7	2679.37	2278.58	3479.15	2523.62	5140.34	4973.09	4811.53	7492.52	8625.07		2905.94	2906.31	3115.38	6194.88	6568.27	6270.47	7293.82	6885.37		4121.78	3967.45	3803.85	6859.77	4418.6	5806.29	2762.38	3624.6	3528.23	5237.99	3526.77	4020.85	3583.57	3357.02	3894.44	5114.55	4917.75	4745.57	6942.12	7518.7	7641.87	7033.59
miR222	1480.56	1469.69		1473.64	1409.61		898.573	1016.87	945.083	712.264	1168	928.6	1225.25	1142.12	975.714	1705.06	1580.55	1743.98	885.592	902.523	818.881	1238.71	1340.14	1296.81	1343.38	1272.03					1294.23	1372.62	1327.82	1225.45	1006.87	875.148	1264.38	1179.17	1385.19	1255	1014.15	1223.21	1192.07	1102.9	996.253	1272.03	1436.81	1264.22	1452.86
		miR221	miR222																																											average221	average222		ratio
	A1	7897.7	1480.56																																		A1	7897.7			1480.56	1469.69			#DIV/0!	7897.7	1475.12	7.68625	5.35392
			1469.69																																		A2	2292.46	2682.86	2492.49	1473.64	1409.61			195.22	2489.27	1441.62	45.276	1.72671
																																					A3	3901.47	3177.7	2679.37	898.573	1016.87	945.083		614.506	3252.85	953.509	59.5969	3.41145
	A2	2292.46	1473.64																																		A4	2278.58	3479.15	2523.62	712.264	1168	928.6		634.357	2760.45	936.288	227.965	2.94829
		2682.86	1409.61																																		A5	5140.34	4973.09	4811.53	1225.25	1142.12	975.714		164.413	4974.99	1114.36	127.063	4.46443
		2492.49																																			A6	7492.52	8625.07		1705.06	1580.55	1743.98		800.834	8058.8	1676.53	85.3687	4.80683
	A3	3901.47	898.573																																		A7	2905.94	2906.31	3115.38	885.592	902.523	818.881		120.814	2975.88	868.999	44.221	3.42449
		3177.7	1016.87																																		A8	6194.88	6568.27	6270.47	1238.71	1340.14	1296.81		197.408	6344.54	1291.89	50.8939	4.91107
		2679.37	945.083																																		A9	7293.82	6885.37		1343.38	1272.03			288.818	7089.59	1307.7	50.4521	5.4214
	A4	2278.58	712.264																																		A10	4121.78	3967.45	3803.85					158.988	3964.36		#DIV/0!
		3479.15	1168																																		B1	6859.77	4418.6	5806.29	1294.23	1372.62	1327.82		1224.39	5694.89	1331.56	39.3284	4.27686
		2523.62	928.6																																		B2	2762.38	3624.6	3528.23	1225.45	1006.87	875.148		472.447	3305.07	1035.82	176.937	3.19077
	A5	5140.34	1225.25																																		B3	5237.99	3526.77	4020.85	1264.38	1179.17	1385.19		880.702	4261.87	1276.25	103.521	3.33938
		4973.09	1142.12																																		B4	3583.57	3357.02	3894.44	1255	1014.15	1223.21		269.81	3611.68	1164.12	130.847	3.1025
		4811.53	975.714																																		B5	5114.55	4917.75	4745.57	1192.07	1102.9	996.253		184.627	4925.96	1097.07	98.0384	4.49008
	A6	7492.52	1705.06																																		B6	6942.12	7518.7	7641.87	1272.03	1436.81	1264.22		373.556	7367.56	1324.35	97.4686	5.56314
		8625.07	1580.55																																		B7	7033.59	6675.89	7421.18	1452.86	1107	1128.22		372.745	7043.55	1229.36	193.847	5.72945
			1743.98																																		B8	4610.11	4527.28	4817.83	819.035	863.923	918.683		149.682	4651.74	867.214	49.9054	5.36401
	A7	2905.94	885.592																																		B9	7203.48	6721.04	7148.84	1584.62	1486.81			264.18	7024.45	1535.71	69.1621	4.57406
		2906.31	902.523																																		B10	8663.75	8703.21	7613.57					618.028	8326.84		#DIV/0!
		3115.38	818.881																																		C1	5898.51	5558.36	4957.12	891.277	847.759	942.82		476.691	5471.33	893.952	47.5869	6.12038
	A8	6194.88	1238.71																																		C2	5378.33	5361.99	5399.39	974.613	1474.52	1197.62		18.7496	5379.9	1215.58	250.437	4.42578
		6568.27	1340.14																																		C3	4712.02	3332.13	3666.51	1097.14	1019.39	957.016		719.838	3903.55	1024.52	70.2025	3.81015
		6270.47	1296.81																																		C4	3589.57	3239.28	3506.02	918.419	946.095	985.273		182.954	3444.96	949.929	33.5915	3.62654
	A9	7293.82	1343.38																																		C5	2847.25	5611.67	4096.87	873.27	918.191			1384.33	4185.26	895.731	31.7639	4.67246
		6885.37	1272.03																																		C6	3205.32	3510.09	3339.71	797.674	681.996	601.841		152.739	3351.71	693.837	98.452	4.83068
																																					C7	4789.32	4567.33	5003.95	961.766	856.384	757.865		218.32	4786.87	858.672	101.97	5.57473
	A10	4121.78																																			C8	5821.2	5933.23	5453.65	796.551	925.165	896.203		250.879	5736.03	872.64	67.4671	6.57319
		3967.45																																			C9	4052.93	3662.8	4108.42	790.461	565.574	735.966		242.85	3941.38	697.334	117.315	5.65208
		3803.85																																			C10	3967.84	4015.81	4096.19					64.8534	4026.61		#DIV/0!
	B1	6859.77	1294.23																																		D1	3343.09	5217.45	2622.92	784.506	720.322	887.378		1339.37	3727.82	797.402	84.2713	4.67496
		4418.6	1372.62																																		D2	4928.08	5042.1	4906.29	802.048	1149.39	920.028		72.938	4958.82	957.155	176.622	5.18079
		5806.29	1327.82																																		D3	4738.02	3880.86	4167.87	1495.35	1488.75	1296.08		436.304	4262.25	1426.73	113.191	2.98743
	B2	2762.38	1225.45																																		D4	4838.84	4503.79	5109.09	1014.31	1041.45	1149.52		303.228	4817.24	1068.43	71.5279	4.50872
		3624.6	1006.87																																		D6	7356.56	7793.74	7925.55	1412.49	1215.25	1381.17		297.839	7691.95	1336.3	105.998	5.75614
		3528.23	875.148																																		D7	5734.37	5851.11	5667.24	1450.11	1278.93	1299.62		93.0438	5750.91	1342.89	93.4326	4.2825
	B3	5237.99	1264.38																																		D8	6128.91	6121.55	5856.71	1006.82	1050.44	1011.11		155.074	6035.72	1022.79	24.0415	5.90123
		3526.77	1179.17																																		D9	10041.4	9072.26	10145.1	1701.69	1676.41	1726.19		591.745	9752.92	1701.43	24.891	5.73219
		4020.85	1385.19																																		E1	5718.19	4252.07	5296.41	938.431	1210.54	1392.43		754.768	5088.89	1180.47	228.489	4.31091
	B4	3583.57	1255																																		E2	3711.65	3563.8	3575.17	920.073	843.647			82.2756	3616.87	881.86	54.0413	4.10141
		3357.02	1014.15																																		E3	2236.68	2322.41	2409.08	664.268	798.796	673.452		86.2004	2322.72	712.172	75.159	3.26146
		3894.44	1223.21																																		E4	3111.1	3022.01	3104.55	782.168	770.252	897.165		49.6534	3079.22	816.528	70.0871	3.77111
	B5	5114.55	1192.07																																		E6	4895.97	5484.79	5390.08	1080.63	1009.41	1117.34		316.181	5256.95	1069.13	54.8768	4.91705
		4917.75	1102.9																																		E7		9015.63	9784.1	1568.31	1515.27	1415.44		543.39	9399.86	1499.67	77.6193	6.26794
		4745.57	996.253																																		E8	5406.2	4772.65	5365.4	1031.01	1078.43	990.471		354.59	5181.42	1033.3	44.0243	5.01442
	B6	6942.12	1272.03																																		E9	4538.48	3713.71	4274.3	714.201	820.684	694.959		421.169	4175.5	743.281	67.7196	5.61765
		7518.7	1436.81
		7641.87	1264.22
	B7	7033.59	1452.86
		6675.89	1107																																			A1	A2	A3	A4	A5	A6	A7	A8	A9	A10	B1	B2
		7421.18	1128.22																																			5.35392	1.72671	3.41145	2.94829	4.46443	4.80683	3.42449	4.91107	5.4214		4.27686	3.19077
	B8	4610.11	819.035
		4527.28	863.923
		4817.83	918.683
	B9	7203.48	1584.62
		6721.04	1486.81
		7148.84
	B10	8663.75
		8703.21
		7613.57
	C1	5898.51	891.277
		5558.36	847.759
		4957.12	942.82
	C2	5378.33	974.613
		5361.99	1474.52
		5399.39	1197.62
	C3	4712.02	1097.14
		3332.13	1019.39
		3666.51	957.016
	C4	3589.57	918.419
		3239.28	946.095
		3506.02	985.273
	C5	2847.25	873.27
		5611.67	918.191
		4096.87
	C6	3205.32	797.674
		3510.09	681.996
		3339.71	601.841
	C7	4789.32	961.766
		4567.33	856.384
		5003.95	757.865
	C8	5821.2	796.551
		5933.23	925.165
		5453.65	896.203
	C9	4052.93	790.461
		3662.8	565.574
		4108.42	735.966
	C10	3967.84
		4015.81
		4096.19
	D1	3343.09	784.506
		5217.45	720.322
		2622.92	887.378
	D2	4928.08	802.048
		5042.1	1149.39
		4906.29	920.028
	D3	4738.02	1495.35
		3880.86	1488.75
		4167.87	1296.08
	D4	4838.84	1014.31
		4503.79	1041.45
		5109.09	1149.52
	D6	7356.56	1412.49
		7793.74	1215.25
		7925.55	1381.17
	D7	5734.37	1450.11
		5851.11	1278.93
		5667.24	1299.62
	D8	6128.91	1006.82
		6121.55	1050.44
		5856.71	1011.11
	D9	10041.4	1701.69
		9072.26	1676.41
		10145.1	1726.19
	E1	5718.19	938.431
		4252.07	1210.54
		5296.41	1392.43
	E2	3711.65	920.073
		3563.8	843.647
		3575.17
	E3	2236.68	664.268
		2322.41	798.796
		2409.08	673.452
	E4	3111.1	782.168
		3022.01	770.252
		3104.55	897.165
	E6	4895.97	1080.63
		5484.79	1009.41
		5390.08	1117.34
	E7		1568.31
		9015.63	1515.27
		9784.1	1415.44
	E8	5406.2	1031.01
		4772.65	1078.43
		5365.4	990.471
	E9	4538.48	714.201
		3713.71	820.684
		4274.3	694.959
[truncated: 88 more columns]

## Sheet: SF.6A-C_Results (1)
Block Type	Fast 96-Well Block (0.1mL)
Calibration Background is expired	No
Calibration Background performed on	09-03-2018
Calibration Normalization FAM-ROX is expired	No
Calibration Normalization FAM-ROX performed on	09-03-2018
Calibration Normalization VIC-ROX is expired	No
Calibration Normalization VIC-ROX performed on	09-03-2018
Calibration Pure Dye FAM is expired	No
Calibration Pure Dye FAM performed on	09-03-2018
Calibration Pure Dye NED is expired	No
Calibration Pure Dye NED performed on	09-03-2018
Calibration Pure Dye ROX is expired	No
Calibration Pure Dye ROX performed on	09-03-2018
Calibration Pure Dye SYBR is expired	No
Calibration Pure Dye SYBR performed on	09-03-2018
Calibration Pure Dye TAMRA is expired	No
Calibration Pure Dye TAMRA performed on	09-03-2018
Calibration Pure Dye VIC is expired	No
Calibration Pure Dye VIC performed on	09-03-2018
Calibration ROI is expired	No
Calibration ROI performed on	09-03-2018
Calibration Uniformity is expired	No
Calibration Uniformity performed on	09-03-2018
Chemistry	TAQMAN
Date Created	2018-11-21 15:37:19 PM CET
Date Modified	2018-11-21 17:11:22 PM CET
Experiment Barcode
Experiment Comment
Experiment File Name	C:\Applied Biosystems\QuantStudio Real-Time PCR Software\User Files\experiments\Peter\2018-11-21_SCmiR221-TestTaqman\2018-11-21 153014.eds
Experiment Name	2018-11-21 153014
Experiment Run Start Time	2018-11-21 15:50:05 PM CET
Experiment Run Stop Time	2018-11-21 17:21:35 PM CET
Experiment Type	Standard Curve
Instrument Name	278870385
Instrument Serial Number	278870385
Instrument Type	QuantStudio(TM) 7 Flex System
Passive Reference	ROX
Quantification Cycle Method	Ct
Signal Smoothing On	true
Stage/ Cycle where Analysis is performed	Stage 2, Step 2
User Name
Well	Well Position	Omit	Sample Name	Target Name	Task	Reporter	Quencher	CT	Ct Mean	Ct SD	Quantity	Quantity Mean	Quantity SD	Y-Intercept	R(superscript 2)	Slope	Efficiency	Automatic Ct Threshold	Ct Threshold	Automatic Baseline	Baseline Start	Baseline End	Comments	EXPFAIL	PRFLOW	NOISE	HIGHSD	THOLDFAIL	OUTLIERRG
1	A1	FALSE		Target 1	UNKNOWN	FAM	NFQ-MGB	19.7042	28.2648	2.2972	110.616	2.26153	15.8018	22.5151	0.7168	-1.3753	433.475	FALSE	0.02	TRUE	1	40		N	Y	Y	Y	Y	Y
2	A2	FALSE		Target 1	UNKNOWN	FAM	NFQ-MGB	31.8857	28.2648	2.2972	1.53638e-07	2.26153	15.8018	22.5151	0.7168	-1.3753	433.475	FALSE	0.02	TRUE	1	40		N	N	N	Y	Y	N
3	A3	FALSE		Target 1	UNKNOWN	FAM	NFQ-MGB	25.3015	28.2648	2.2972	0.00941832	2.26153	15.8018	22.5151	0.7168	-1.3753	433.475	FALSE	0.02	TRUE	1	40		N	N	N	Y	Y	N
4	A4	FALSE		Target 1	UNKNOWN	FAM	NFQ-MGB	28.9783	28.2648	2.2972	1.99764e-05	2.26153	15.8018	22.5151	0.7168	-1.3753	433.475	FALSE	0.02	TRUE	1	40		N	N	N	Y	Y	N
5	A5	FALSE		Target 1	UNKNOWN	FAM	NFQ-MGB	29.4332	28.2648	2.2972	9.32759e-06	2.26153	15.8018	22.5151	0.7168	-1.3753	433.475	FALSE	0.02	TRUE	1	40		N	N	N	Y	Y	N
6	A6	FALSE		Target 1	UNKNOWN	FAM	NFQ-MGB	28.1135	28.2648	2.2972	8.49812e-05	2.26153	15.8018	22.5151	0.7168	-1.3753	433.475	FALSE	0.02	TRUE	1	40		N	N	N	Y	Y	N
7	A7	FALSE		Target 1	UNKNOWN	FAM	NFQ-MGB	24.3848	28.2648	2.2972	0.0437011	2.26153	15.8018	22.5151	0.7168	-1.3753	433.475	FALSE	0.02	TRUE	1	40		N	N	N	Y	Y	N
8	A8	FALSE		Target 1	UNKNOWN	FAM	NFQ-MGB	27.0204	28.2648	2.2972	0.000529818	2.26153	15.8018	22.5151	0.7168	-1.3753	433.475	FALSE	0.02	TRUE	1	40		N	N	N	Y	Y	N
9	A9	FALSE		Target 1	UNKNOWN	FAM	NFQ-MGB	28.9587	28.2648	2.2972	2.0642e-05	2.26153	15.8018	22.5151	0.7168	-1.3753	433.475	FALSE	0.02	TRUE	1	40		N	N	N	Y	Y	N
10	A10	FALSE		Target 1	UNKNOWN	FAM	NFQ-MGB	28.3389	28.2648	2.2972	5.82684e-05	2.26153	15.8018	22.5151	0.7168	-1.3753	433.475	FALSE	0.02	TRUE	1	40		N	N	N	Y	Y	N
11	A11	FALSE		Target 1	UNKNOWN	FAM	NFQ-MGB	28.4562	28.2648	2.2972	4.78775e-05	2.26153	15.8018	22.5151	0.7168	-1.3753	433.475	FALSE	0.02	TRUE	1	40		N	N	N	Y	Y	N
12	A12	FALSE		Target 1	UNKNOWN	FAM	NFQ-MGB	27.332	28.2648	2.2972	0.00031447	2.26153	15.8018	22.5151	0.7168	-1.3753	433.475	FALSE	0.02	TRUE	1	40		N	N	N	Y	Y	N
13	B1	FALSE		Target 1	UNKNOWN	FAM	NFQ-MGB	27.6964	28.2648	2.2972	0.000170844	2.26153	15.8018	22.5151	0.7168	-1.3753	433.475	FALSE	0.02	TRUE	1	40		N	N	N	Y	Y	N
14	B2	FALSE		Target 1	UNKNOWN	FAM	NFQ-MGB	31.216	28.2648	2.2972	4.71468e-07	2.26153	15.8018	22.5151	0.7168	-1.3753	433.475	FALSE	0.02	TRUE	1	40		N	N	N	Y	Y	N
15	B3	FALSE		Target 1	UNKNOWN	FAM	NFQ-MGB	25.8167	28.2648	2.2972	0.00397508	2.26153	15.8018	22.5151	0.7168	-1.3753	433.475	FALSE	0.02	TRUE	1	40		N	N	N	Y	Y	N
16	B4	FALSE		Target 1	UNKNOWN	FAM	NFQ-MGB	28.4263	28.2648	2.2972	5.03405e-05	2.26153	15.8018	22.5151	0.7168	-1.3753	433.475	FALSE	0.02	TRUE	1	40		N	N	N	Y	Y	N
17	B5	FALSE		Target 1	UNKNOWN	FAM	NFQ-MGB	31.2389	28.2648	2.2972	4.53704e-07	2.26153	15.8018	22.5151	0.7168	-1.3753	433.475	FALSE	0.02	TRUE	1	40		N	N	N	Y	Y	N
18	B6	FALSE		Target 1	UNKNOWN	FAM	NFQ-MGB	28.7827	28.2648	2.2972	2.77149e-05	2.26153	15.8018	22.5151	0.7168	-1.3753	433.475	FALSE	0.02	TRUE	1	40		N	N	N	Y	Y	N
19	B7	FALSE		Target 1	UNKNOWN	FAM	NFQ-MGB	24.3695	28.2648	2.2972	0.0448405	2.26153	15.8018	22.5151	0.7168	-1.3753	433.475	FALSE	0.02	TRUE	1	40		N	N	N	Y	Y	N
20	B8	FALSE		Target 1	UNKNOWN	FAM	NFQ-MGB	26.4996	28.2648	2.2972	0.00126708	2.26153	15.8018	22.5151	0.7168	-1.3753	433.475	FALSE	0.02	TRUE	1	40		N	N	N	Y	Y	N
21	B9	FALSE		Target 1	UNKNOWN	FAM	NFQ-MGB	27.842	28.2648	2.2972	0.000133889	2.26153	15.8018	22.5151	0.7168	-1.3753	433.475	FALSE	0.02	TRUE	1	40		N	N	N	Y	Y	N
22	B10	FALSE		Target 1	UNKNOWN	FAM	NFQ-MGB	28.832	28.2648	2.2972	2.55198e-05	2.26153	15.8018	22.5151	0.7168	-1.3753	433.475	FALSE	0.02	TRUE	1	40		N	N	N	Y	Y	N
23	B11	FALSE		Target 1	UNKNOWN	FAM	NFQ-MGB	29.184	28.2648	2.2972	1.41573e-05	2.26153	15.8018	22.5151	0.7168	-1.3753	433.475	FALSE	0.02	TRUE	1	40		N	N	N	Y	Y	N
24	B12	FALSE		Target 1	UNKNOWN	FAM	NFQ-MGB	26.994	28.2648	2.2972	0.000553786	2.26153	15.8018	22.5151	0.7168	-1.3753	433.475	FALSE	0.02	TRUE	1	40		N	N	N	Y	Y	N
25	C1	FALSE		Target 1	UNKNOWN	FAM	NFQ-MGB	27.8877	28.2648	2.2972	0.000124014	2.26153	15.8018	22.5151	0.7168	-1.3753	433.475	FALSE	0.02	TRUE	1	40		N	N	N	Y	Y	N
26	C2	FALSE		Target 1	UNKNOWN	FAM	NFQ-MGB	30.612	28.2648	2.2972	1.29616e-06	2.26153	15.8018	22.5151	0.7168	-1.3753	433.475	FALSE	0.02	TRUE	1	40		N	N	N	Y	Y	N
27	C3	FALSE		Target 1	UNKNOWN	FAM	NFQ-MGB	25.5086	28.2648	2.2972	0.00665819	2.26153	15.8018	22.5151	0.7168	-1.3753	433.475	FALSE	0.02	TRUE	1	40		N	N	N	Y	Y	N
28	C4	FALSE		Target 1	UNKNOWN	FAM	NFQ-MGB	27.6818	28.2648	2.2972	0.000175074	2.26153	15.8018	22.5151	0.7168	-1.3753	433.475	FALSE	0.02	TRUE	1	40		N	N	N	Y	Y	N
29	C5	FALSE		Target 1	UNKNOWN	FAM	NFQ-MGB	31.9634	28.2648	2.2972	1.34894e-07	2.26153	15.8018	22.5151	0.7168	-1.3753	433.475	FALSE	0.02	TRUE	1	40		N	N	N	Y	Y	N
30	C6	FALSE		Target 1	UNKNOWN	FAM	NFQ-MGB	27.4235	28.2648	2.2972	0.000269798	2.26153	15.8018	22.5151	0.7168	-1.3753	433.475	FALSE	0.02	TRUE	1	40		N	N	N	Y	Y	N
31	C7	FALSE		Target 1	UNKNOWN	FAM	NFQ-MGB	23.9966	28.2648	2.2972	0.083704	2.26153	15.8018	22.5151	0.7168	-1.3753	433.475	FALSE	0.02	TRUE	1	40		N	N	N	Y	Y	N
32	C8	FALSE		Target 1	UNKNOWN	FAM	NFQ-MGB	26.4837	28.2648	2.2972	0.00130139	2.26153	15.8018	22.5151	0.7168	-1.3753	433.475	FALSE	0.02	TRUE	1	40		N	N	N	Y	Y	N
33	C9	FALSE		Target 1	UNKNOWN	FAM	NFQ-MGB	28.5975	28.2648	2.2972	3.77938e-05	2.26153	15.8018	22.5151	0.7168	-1.3753	433.475	FALSE	0.02	TRUE	1	40		N	N	N	Y	Y	N
34	C10	FALSE		Target 1	UNKNOWN	FAM	NFQ-MGB	28.5247	28.2648	2.2972	4.26888e-05	2.26153	15.8018	22.5151	0.7168	-1.3753	433.475	FALSE	0.02	TRUE	1	40		N	N	N	Y	Y	N
35	C11	FALSE		Target 1	UNKNOWN	FAM	NFQ-MGB	29.0967	28.2648	2.2972	1.63843e-05	2.26153	15.8018	22.5151	0.7168	-1.3753	433.475	FALSE	0.02	TRUE	1	40		N	N	N	Y	Y	N
36	C12	FALSE		Target 1	UNKNOWN	FAM	NFQ-MGB	26.8516	28.2648	2.2972	0.000702874	2.26153	15.8018	22.5151	0.7168	-1.3753	433.475	FALSE	0.02	TRUE	1	40		N	N	N	Y	Y	N
37	D1	FALSE		Target 1	UNKNOWN	FAM	NFQ-MGB	30.0954	28.2648	2.2972	3.07807e-06	2.26153	15.8018	22.5151	0.7168	-1.3753	433.475	FALSE	0.02	TRUE	1	40		N	N	N	Y	Y	N
38	D2	FALSE		Target 1	UNKNOWN	FAM	NFQ-MGB	29.6437	28.2648	2.2972	6.55716e-06	2.26153	15.8018	22.5151	0.7168	-1.3753	433.475	FALSE	0.02	TRUE	1	40		N	N	N	Y	Y	N
39	D3	FALSE		Target 1	UNKNOWN	FAM	NFQ-MGB	29.5071	28.2648	2.2972	8.24164e-06	2.26153	15.8018	22.5151	0.7168	-1.3753	433.475	FALSE	0.02	TRUE	1	40		N	N	N	Y	Y	N
40	D4	FALSE		Target 1	UNKNOWN	FAM	NFQ-MGB	30.0798	28.2648	2.2972	3.15926e-06	2.26153	15.8018	22.5151	0.7168	-1.3753	433.475	FALSE	0.02	TRUE	1	40		N	N	N	Y	Y	N
41	D5	FALSE		Target 1	UNKNOWN	FAM	NFQ-MGB	29.256	28.2648	2.2972	1.2549e-05	2.26153	15.8018	22.5151	0.7168	-1.3753	433.475	FALSE	0.02	TRUE	1	40		N	N	N	Y	Y	N
42	D6	FALSE		Target 1	UNKNOWN	FAM	NFQ-MGB	30.2724	28.2648	2.2972	2.28836e-06	2.26153	15.8018	22.5151	0.7168	-1.3753	433.475	FALSE	0.02	TRUE	1	40		N	N	N	Y	Y	N
43	D7	FALSE		Target 1	UNKNOWN	FAM	NFQ-MGB	32.4314	28.2648	2.2972	6.16219e-08	2.26153	15.8018	22.5151	0.7168	-1.3753	433.475	FALSE	0.02	TRUE	1	40		N	N	N	Y	Y	N
44	D8	FALSE		Target 1	UNKNOWN	FAM	NFQ-MGB	Undetermined	28.2648	2.2972				22.5151	0.7168	-1.3753	433.475	FALSE	0.02	TRUE	1	40		Y	N	N	N	Y	N
45	D9	FALSE		Target 1	UNKNOWN	FAM	NFQ-MGB	Undetermined	28.2648	2.2972				22.5151	0.7168	-1.3753	433.475	FALSE	0.02	TRUE	1	40		Y	N	N	N	Y	N
46	D10	FALSE		Target 1	UNKNOWN	FAM	NFQ-MGB	29.0556	28.2648	2.2972	1.75502e-05	2.26153	15.8018	22.5151	0.7168	-1.3753	433.475	FALSE	0.02	TRUE	1	40		N	N	N	Y	Y	N
47	D11	FALSE		Target 1	UNKNOWN	FAM	NFQ-MGB	29.2938	28.2648	2.2972	1.17795e-05	2.26153	15.8018	22.5151	0.7168	-1.3753	433.475	FALSE	0.02	TRUE	1	40		N	N	N	Y	Y	N
48	D12	FALSE		Target 1	UNKNOWN	FAM	NFQ-MGB	28.4161	28.2648	2.2972	5.11998e-05	2.26153	15.8018	22.5151	0.7168	-1.3753	433.475	FALSE	0.02	TRUE	1	40		N	N	N	Y	Y	N
49	E1	FALSE		Target 1	UNKNOWN	FAM	NFQ-MGB	Undetermined	28.2648	2.2972				22.5151	0.7168	-1.3753	433.475	FALSE	0.02	TRUE	1	40		Y	N	N	N	Y	N
50	E2	FALSE		Target 1	UNKNOWN	FAM	NFQ-MGB	Undetermined	28.2648	2.2972				22.5151	0.7168	-1.3753	433.475	FALSE	0.02	TRUE	1	40		Y	N	N	N	Y	N
51	E3	FALSE		Target 1	UNKNOWN	FAM	NFQ-MGB	30.7382	28.2648	2.2972	1.04916e-06	2.26153	15.8018	22.5151	0.7168	-1.3753	433.475	FALSE	0.02	TRUE	1	40		N	N	N	Y	Y	N
52	E4	FALSE		Target 1	UNKNOWN	FAM	NFQ-MGB	Undetermined	28.2648	2.2972				22.5151	0.7168	-1.3753	433.475	FALSE	0.02	TRUE	1	40		Y	N	N	N	Y	N
53	E5	FALSE		Target 1	UNKNOWN	FAM	NFQ-MGB	Undetermined	28.2648	2.2972				22.5151	0.7168	-1.3753	433.475	FALSE	0.02	TRUE	1	40		Y	N	N	N	Y	N
54	E6	FALSE		Target 1	UNKNOWN	FAM	NFQ-MGB	Undetermined	28.2648	2.2972				22.5151	0.7168	-1.3753	433.475	FALSE	0.02	TRUE	1	40		Y	N	N	N	Y	N
55	E7	FALSE		Target 1	UNKNOWN	FAM	NFQ-MGB	Undetermined	28.2648	2.2972				22.5151	0.7168	-1.3753	433.475	FALSE	0.02	TRUE	1	40		Y	N	N	N	Y	N
56	E8	FALSE		Target 1	UNKNOWN	FAM	NFQ-MGB	28.0056	28.2648	2.2972	0.000101815	2.26153	15.8018	22.5151	0.7168	-1.3753	433.475	FALSE	0.02	TRUE	1	40		N	N	N	Y	Y	N
57	E9	FALSE		Target 1	UNKNOWN	FAM	NFQ-MGB	28.7452	28.2648	2.2972	2.9512e-05	2.26153	15.8018	22.5151	0.7168	-1.3753	433.475	FALSE	0.02	TRUE	1	40		N	N	N	Y	Y	N
58	E10	FALSE		Target 1	NTC	FAM	NFQ-MGB	Undetermined						22.5151	0.7168	-1.3753	433.475	FALSE	0.02	TRUE	1	40		N	N	N	N	Y	N
59	E11	FALSE		Target 1	NTC	FAM	NFQ-MGB	Undetermined						22.5151	0.7168	-1.3753	433.475	FALSE	0.02	TRUE	1	40		N	N	N	N	Y	N
60	E12	FALSE		Target 1	NTC	FAM	NFQ-MGB	Undetermined						22.5151	0.7168	-1.3753	433.475	FALSE	0.02	TRUE	1	40		N	N	N	N	Y	N
61	F1	FALSE		Target 1	STANDARD	FAM	NFQ-MGB	Undetermined			99999997952			22.5151	0.7168	-1.3753	433.475	FALSE	0.02	TRUE	1	40		N	N	N	N	Y	N
62	F2	FALSE		Target 1	STANDARD	FAM	NFQ-MGB	Undetermined			10000000000			22.5151	0.7168	-1.3753	433.475	FALSE	0.02	TRUE	1	40		N	N	N	N	Y	N
63	F3	FALSE		Target 1	STANDARD	FAM	NFQ-MGB	4.88684	4.87769	0.00976629	1000000000	1000000000		22.5151	0.7168	-1.3753	433.475	FALSE	0.02	TRUE	1	40		N	N	N	N	Y	N
64	F4	FALSE		Target 1	STANDARD	FAM	NFQ-MGB	10.8332	10.8764	0.0462382	100000000	100000000		22.5151	0.7168	-1.3753	433.475	FALSE	0.02	TRUE	1	40		N	N	N	N	Y	N
65	F5	FALSE		Target 1	STANDARD	FAM	NFQ-MGB	14.6721	14.6464	0.0623114	10000000	10000000		22.5151	0.7168	-1.3753	433.475	FALSE	0.02	TRUE	1	40		N	N	N	N	Y	N
66	F6	FALSE		Target 1	STANDARD	FAM	NFQ-MGB	17.1913	17.3959	0.351469	1000000	1000000		22.5151	0.7168	-1.3753	433.475	FALSE	0.02	TRUE	1	40		N	N	N	N	Y	N
67	F7	FALSE		Target 1	STANDARD	FAM	NFQ-MGB	18.3356	18.4193	0.120773	100000	100000		22.5151	0.7168	-1.3753	433.475	FALSE	0.02	TRUE	1	40		N	N	N	N	Y	N
68	F8	FALSE		Target 1	STANDARD	FAM	NFQ-MGB	18.7307	18.805	0.119615	10000	10000		22.5151	0.7168	-1.3753	433.475	FALSE	0.02	TRUE	1	40		N	N	N	N	Y	N
69	F9	FALSE		Target 1	STANDARD	FAM	NFQ-MGB	19.1709	19.1464	0.104063	1000	1000		22.5151	0.7168	-1.3753	433.475	FALSE	0.02	TRUE	1	40		N	N	N	N	Y	N
70	F10	FALSE		Target 1	STANDARD	FAM	NFQ-MGB	19.6723	19.6374	0.0302675	100	100		22.5151	0.7168	-1.3753	433.475	FALSE	0.02	TRUE	1	40		N	N	N	N	Y	N
71	F11	FALSE		Target 1	STANDARD	FAM	NFQ-MGB	19.378	19.3505	0.0887172	10	10		22.5151	0.7168	-1.3753	433.475	FALSE	0.02	TRUE	1	40		N	N	N	N	Y	N
72	F12	FALSE		Target 1	STANDARD	FAM	NFQ-MGB	20.1347	20.1032	0.0666043	1	1		22.5151	0.7168	-1.3753	433.475	FALSE	0.02	TRUE	1	40		N	N	N	N	Y	N
73	G1	FALSE		Target 1	STANDARD	FAM	NFQ-MGB	Undetermined			99999997952			22.5151	0.7168	-1.3753	433.475	FALSE	0.02	TRUE	1	40		N	N	N	N	Y	N
74	G2	FALSE		Target 1	STANDARD	FAM	NFQ-MGB	Undetermined			10000000000			22.5151	0.7168	-1.3753	433.475	FALSE	0.02	TRUE	1	40		N	N	N	N	Y	N
75	G3	FALSE		Target 1	STANDARD	FAM	NFQ-MGB	4.87881	4.87769	0.00976629	1000000000	1000000000		22.5151	0.7168	-1.3753	433.475	FALSE	0.02	TRUE	1	40		N	N	N	N	Y	N
76	G4	FALSE		Target 1	STANDARD	FAM	NFQ-MGB	10.8707	10.8764	0.0462382	100000000	100000000		22.5151	0.7168	-1.3753	433.475	FALSE	0.02	TRUE	1	40		N	N	N	N	Y	N
77	G5	FALSE		Target 1	STANDARD	FAM	NFQ-MGB	14.6917	14.6464	0.0623114	10000000	10000000		22.5151	0.7168	-1.3753	433.475	FALSE	0.02	TRUE	1	40		N	N	N	N	Y	N
78	G6	FALSE		Target 1	STANDARD	FAM	NFQ-MGB	17.8018	17.3959	0.351469	1000000	1000000		22.5151	0.7168	-1.3753	433.475	FALSE	0.02	TRUE	1	40		N	N	N	N	Y	Y
79	G7	FALSE		Target 1	STANDARD	FAM	NFQ-MGB	18.5577	18.4193	0.120773	100000	100000		22.5151	0.7168	-1.3753	433.475	FALSE	0.02	TRUE	1	40		N	N	N	N	Y	N
80	G8	FALSE		Target 1	STANDARD	FAM	NFQ-MGB	18.7413	18.805	0.119615	10000	10000		22.5151	0.7168	-1.3753	433.475	FALSE	0.02	TRUE	1	40		N	N	N	N	Y	N
81	G9	FALSE		Target 1	STANDARD	FAM	NFQ-MGB	19.236	19.1464	0.104063	1000	1000		22.5151	0.7168	-1.3753	433.475	FALSE	0.02	TRUE	1	40		N	N	N	N	Y	N
82	G10	FALSE		Target 1	STANDARD	FAM	NFQ-MGB	19.6217	19.6374	0.0302675	100	100		22.5151	0.7168	-1.3753	433.475	FALSE	0.02	TRUE	1	40		N	N	N	N	Y	N
83	G11	FALSE		Target 1	STANDARD	FAM	NFQ-MGB	19.2513	19.3505	0.0887172	10	10		22.5151	0.7168	-1.3753	433.475	FALSE	0.02	TRUE	1	40		N	N	N	N	Y	N
84	G12	FALSE		Target 1	STANDARD	FAM	NFQ-MGB	20.0267	20.1032	0.0666043	1	1		22.5151	0.7168	-1.3753	433.475	FALSE	0.02	TRUE	1	40		N	N	N	N	Y	N
85	H1	FALSE		Target 1	STANDARD	FAM	NFQ-MGB	Undetermined			99999997952			22.5151	0.7168	-1.3753	433.475	FALSE	0.02	TRUE	1	40		N	N	N	N	Y	N
86	H2	FALSE		Target 1	STANDARD	FAM	NFQ-MGB	Undetermined			10000000000			22.5151	0.7168	-1.3753	433.475	FALSE	0.02	TRUE	1	40		N	N	N	N	Y	N
87	H3	FALSE		Target 1	STANDARD	FAM	NFQ-MGB	4.8674	4.87769	0.00976629	1000000000	1000000000		22.5151	0.7168	-1.3753	433.475	FALSE	0.02	TRUE	1	40		N	N	N	N	Y	N
88	H4	FALSE		Target 1	STANDARD	FAM	NFQ-MGB	10.9252	10.8764	0.0462382	100000000	100000000		22.5151	0.7168	-1.3753	433.475	FALSE	0.02	TRUE	1	40		N	N	N	N	Y	N
89	H5	FALSE		Target 1	STANDARD	FAM	NFQ-MGB	14.5753	14.6464	0.0623114	10000000	10000000		22.5151	0.7168	-1.3753	433.475	FALSE	0.02	TRUE	1	40		N	N	N	N	Y	N
90	H6	FALSE		Target 1	STANDARD	FAM	NFQ-MGB	17.1948	17.3959	0.351469	1000000	1000000		22.5151	0.7168	-1.3753	433.475	FALSE	0.02	TRUE	1	40		N	N	N	N	Y	N
91	H7	FALSE		Target 1	STANDARD	FAM	NFQ-MGB	18.3645	18.4193	0.120773	100000	100000		22.5151	0.7168	-1.3753	433.475	FALSE	0.02	TRUE	1	40		N	N	N	N	Y	N
92	H8	FALSE		Target 1	STANDARD	FAM	NFQ-MGB	18.943	18.805	0.119615	10000	10000		22.5151	0.7168	-1.3753	433.475	FALSE	0.02	TRUE	1	40		N	N	N	N	Y	N
93	H9	FALSE		Target 1	STANDARD	FAM	NFQ-MGB	19.0322	19.1464	0.104063	1000	1000		22.5151	0.7168	-1.3753	433.475	FALSE	0.02	TRUE	1	40		N	N	N	N	Y	N
94	H10	FALSE		Target 1	STANDARD	FAM	NFQ-MGB	19.6181	19.6374	0.0302675	100	100		22.5151	0.7168	-1.3753	433.475	FALSE	0.02	TRUE	1	40		N	N	N	N	Y	N
95	H11	FALSE		Target 1	STANDARD	FAM	NFQ-MGB	19.4222	19.3505	0.0887172	10	10		22.5151	0.7168	-1.3753	433.475	FALSE	0.02	TRUE	1	40		N	N	N	N	Y	N
96	H12	FALSE		Target 1	STANDARD	FAM	NFQ-MGB	20.1483	20.1032	0.0666043	1	1		22.5151	0.7168	-1.3753	433.475	FALSE	0.02	TRUE	1	40		N	N	N	N	Y	N
							1	4.8674	4.87881	4.88684
							10	10.9252	10.8707	10.8332
							100	14.5753	14.6917	14.6721
							1000	17.1948	17.8018	17.1913
							10000	18.3645	18.5577	18.3356
							100000	18.943	18.7413	18.7307
							1000000	19.0322	19.236	19.1709
							10000000	19.6181	19.6217	19.6723
							100000000	19.4222	19.2513	19.378
							1000000000	20.1483	20.0267	20.1347
								31.8857	25.3015	28.9783	29.4332	28.1135	24.3848	27.0204	28.9587	28.3389	28.4562	27.332
							27.6964	31.216	25.8167	28.4263	31.2389	28.7827	24.3695	26.4996	27.842	28.832	29.184	26.994
							27.8877	30.612	25.5086	27.6818	31.9634	27.4235	23.9966	26.4837	28.5975	28.5247	29.0967	26.8516
							30.0954	29.6437	29.5071	30.0798	29.256	30.2724	32.4314			29.0556	29.2938	28.4161
									30.7382					28.0056	28.7452
								30.0954	30.0798	28.0056	29.0556
								29.6437	29.256	28.7452	29.2938
								29.5071	30.2724		28.4161					28.4431
								1.12103	0.889547	1.01882	1.03481	0.988412	0.857319	0.949981	1.01813	0.996336	1.00046	0.960935
							0.973747	1.09749	0.907661	0.999407	1.0983	1.01194	0.856779	0.931671	0.978866	1.01367	1.02605	0.949052
							0.980475	1.07625	0.89683	0.973234	1.12377	0.964152	0.843672	0.93111	1.00543	1.00287	1.02298	0.944045
							1.05809	1.04221	1.03741	1.05754	1.02858	1.06432	1.14022	0	0	1.02154	1.02991	0.999052
									1.08069					0.984616	1.01062
								1.05809	1.05754	0.984616	1.02154
								1.04221	1.02858	1.01062	1.02991
								1.03741	1.06432		0.999052

## Sheet: SF.6A-C_Results (2)
Block Type	Fast 96-Well Block (0.1mL)
Calibration Background is expired	No
Calibration Background performed on	09-03-2018
Calibration Normalization FAM-ROX is expired	No
Calibration Normalization FAM-ROX performed on	09-03-2018
Calibration Normalization VIC-ROX is expired	No
Calibration Normalization VIC-ROX performed on	09-03-2018
Calibration Pure Dye FAM is expired	No
Calibration Pure Dye FAM performed on	09-03-2018
Calibration Pure Dye NED is expired	No
Calibration Pure Dye NED performed on	09-03-2018
Calibration Pure Dye ROX is expired	No
Calibration Pure Dye ROX performed on	09-03-2018
Calibration Pure Dye SYBR is expired	No
Calibration Pure Dye SYBR performed on	09-03-2018
Calibration Pure Dye TAMRA is expired	No
Calibration Pure Dye TAMRA performed on	09-03-2018
Calibration Pure Dye VIC is expired	No
Calibration Pure Dye VIC performed on	09-03-2018
Calibration ROI is expired	No
Calibration ROI performed on	09-03-2018
Calibration Uniformity is expired	No
Calibration Uniformity performed on	09-03-2018
Chemistry	TAQMAN
Date Created	2018-11-23 12:11:02 PM CET
Date Modified	2018-11-23 14:02:24 PM CET
Experiment Barcode
Experiment Comment
Experiment File Name	C:\Applied Biosystems\QuantStudio Real-Time PCR Software\User Files\experiments\Peter\2018-11-21_SCmiR221-TestTaqman\2018-11-23 121043.eds
Experiment Name	2018-11-23 121043
Experiment Run Start Time	2018-11-23 12:28:55 PM CET
Experiment Run Stop Time	2018-11-23 14:00:35 PM CET
Experiment Type	Standard Curve
Instrument Name	278870385
Instrument Serial Number	278870385
Instrument Type	QuantStudio(TM) 7 Flex System
Passive Reference	ROX
Quantification Cycle Method	Ct
Signal Smoothing On	true
Stage/ Cycle where Analysis is performed	Stage 2, Step 2
User Name
Well	Well Position	Omit	Sample Name	Target Name	Task	Reporter	Quencher	CT	Ct Mean	Ct SD	Quantity	Quantity Mean	Quantity SD	Y-Intercept	R(superscript 2)	Slope	Efficiency	Automatic Ct Threshold	Ct Threshold	Automatic Baseline	Baseline Start	Baseline End	Comments	EXPFAIL	HIGHSD	NOAMP	THOLDFAIL
1	A1	FALSE		Target 1	UNKNOWN	FAM	NFQ-MGB	25.723	26.258	0.898174	1.42554e-06	3.52249e-06	9.48298e-06	19.9863	0.6553	-0.9813	944.856	FALSE	0.02	TRUE	1	40		N	Y	N	Y
2	A2	FALSE		Target 1	UNKNOWN	FAM	NFQ-MGB	26.2301	26.258	0.898174	4.33726e-07	3.52249e-06	9.48298e-06	19.9863	0.6553	-0.9813	944.856	FALSE	0.02	TRUE	1	40		N	Y	N	Y
3	A3	FALSE		Target 1	UNKNOWN	FAM	NFQ-MGB	24.2574	26.258	0.898174	4.44118e-05	3.52249e-06	9.48298e-06	19.9863	0.6553	-0.9813	944.856	FALSE	0.02	TRUE	1	40		N	Y	N	Y
4	A4	FALSE		Target 1	UNKNOWN	FAM	NFQ-MGB	27.0521	26.258	0.898174	6.30353e-08	3.52249e-06	9.48298e-06	19.9863	0.6553	-0.9813	944.856	FALSE	0.02	TRUE	1	40		N	Y	N	Y
5	A5	FALSE		Target 1	UNKNOWN	FAM	NFQ-MGB	26.4923	26.258	0.898174	2.34419e-07	3.52249e-06	9.48298e-06	19.9863	0.6553	-0.9813	944.856	FALSE	0.02	TRUE	1	40		N	Y	N	Y
6	A6	FALSE		Target 1	UNKNOWN	FAM	NFQ-MGB	26.3175	26.258	0.898174	3.53297e-07	3.52249e-06	9.48298e-06	19.9863	0.6553	-0.9813	944.856	FALSE	0.02	TRUE	1	40		N	Y	N	Y
7	A7	FALSE		Target 1	UNKNOWN	FAM	NFQ-MGB	25.1081	26.258	0.898174	6.03344e-06	3.52249e-06	9.48298e-06	19.9863	0.6553	-0.9813	944.856	FALSE	0.02	TRUE	1	40		N	Y	N	Y
8	A8	FALSE		Target 1	UNKNOWN	FAM	NFQ-MGB	25.924	26.258	0.898174	8.89535e-07	3.52249e-06	9.48298e-06	19.9863	0.6553	-0.9813	944.856	FALSE	0.02	TRUE	1	40		N	Y	N	Y
9	A9	FALSE		Target 1	UNKNOWN	FAM	NFQ-MGB	25.5813	26.258	0.898174	1.98804e-06	3.52249e-06	9.48298e-06	19.9863	0.6553	-0.9813	944.856	FALSE	0.02	TRUE	1	40		N	Y	N	Y
10	A10	FALSE		Target 1	UNKNOWN	FAM	NFQ-MGB	26.4277	26.258	0.898174	2.72815e-07	3.52249e-06	9.48298e-06	19.9863	0.6553	-0.9813	944.856	FALSE	0.02	TRUE	1	40		N	Y	N	Y
11	A11	FALSE		Target 1	UNKNOWN	FAM	NFQ-MGB	26.4043	26.258	0.898174	2.88214e-07	3.52249e-06	9.48298e-06	19.9863	0.6553	-0.9813	944.856	FALSE	0.02	TRUE	1	40		N	Y	N	Y
12	A12	FALSE		Target 1	UNKNOWN	FAM	NFQ-MGB	24.5058	26.258	0.898174	2.47964e-05	3.52249e-06	9.48298e-06	19.9863	0.6553	-0.9813	944.856	FALSE	0.02	TRUE	1	40		N	Y	N	Y
13	B1	FALSE		Target 1	UNKNOWN	FAM	NFQ-MGB	25.68	26.258	0.898174	1.57691e-06	3.52249e-06	9.48298e-06	19.9863	0.6553	-0.9813	944.856	FALSE	0.02	TRUE	1	40		N	Y	N	Y
14	B2	FALSE		Target 1	UNKNOWN	FAM	NFQ-MGB	26.1941	26.258	0.898174	4.71959e-07	3.52249e-06	9.48298e-06	19.9863	0.6553	-0.9813	944.856	FALSE	0.02	TRUE	1	40		N	Y	N	Y
15	B3	FALSE		Target 1	UNKNOWN	FAM	NFQ-MGB	24.2239	26.258	0.898174	4.80502e-05	3.52249e-06	9.48298e-06	19.9863	0.6553	-0.9813	944.856	FALSE	0.02	TRUE	1	40		N	Y	N	Y
16	B4	FALSE		Target 1	UNKNOWN	FAM	NFQ-MGB	27.2602	26.258	0.898174	3.86763e-08	3.52249e-06	9.48298e-06	19.9863	0.6553	-0.9813	944.856	FALSE	0.02	TRUE	1	40		N	Y	N	Y
17	B5	FALSE		Target 1	UNKNOWN	FAM	NFQ-MGB	26.743	26.258	0.898174	1.30192e-07	3.52249e-06	9.48298e-06	19.9863	0.6553	-0.9813	944.856	FALSE	0.02	TRUE	1	40		N	Y	N	Y
18	B6	FALSE		Target 1	UNKNOWN	FAM	NFQ-MGB	26.8191	26.258	0.898174	1.08888e-07	3.52249e-06	9.48298e-06	19.9863	0.6553	-0.9813	944.856	FALSE	0.02	TRUE	1	40		N	Y	N	Y
19	B7	FALSE		Target 1	UNKNOWN	FAM	NFQ-MGB	25.1623	26.258	0.898174	5.31363e-06	3.52249e-06	9.48298e-06	19.9863	0.6553	-0.9813	944.856	FALSE	0.02	TRUE	1	40		N	Y	N	Y
20	B8	FALSE		Target 1	UNKNOWN	FAM	NFQ-MGB	26.1059	26.258	0.898174	5.80524e-07	3.52249e-06	9.48298e-06	19.9863	0.6553	-0.9813	944.856	FALSE	0.02	TRUE	1	40		N	Y	N	Y
21	B9	FALSE		Target 1	UNKNOWN	FAM	NFQ-MGB	25.0578	26.258	0.898174	6.78959e-06	3.52249e-06	9.48298e-06	19.9863	0.6553	-0.9813	944.856	FALSE	0.02	TRUE	1	40		N	Y	N	Y
22	B10	FALSE		Target 1	UNKNOWN	FAM	NFQ-MGB	26.2122	26.258	0.898174	4.52332e-07	3.52249e-06	9.48298e-06	19.9863	0.6553	-0.9813	944.856	FALSE	0.02	TRUE	1	40		N	Y	N	Y
23	B11	FALSE		Target 1	UNKNOWN	FAM	NFQ-MGB	26.6497	26.258	0.898174	1.62037e-07	3.52249e-06	9.48298e-06	19.9863	0.6553	-0.9813	944.856	FALSE	0.02	TRUE	1	40		N	Y	N	Y
24	B12	FALSE		Target 1	UNKNOWN	FAM	NFQ-MGB	24.9026	26.258	0.898174	9.77343e-06	3.52249e-06	9.48298e-06	19.9863	0.6553	-0.9813	944.856	FALSE	0.02	TRUE	1	40		N	Y	N	Y
25	C1	FALSE		Target 1	UNKNOWN	FAM	NFQ-MGB	25.9535	26.258	0.898174	8.30041e-07	3.52249e-06	9.48298e-06	19.9863	0.6553	-0.9813	944.856	FALSE	0.02	TRUE	1	40		N	Y	N	Y
26	C2	FALSE		Target 1	UNKNOWN	FAM	NFQ-MGB	26.5314	26.258	0.898174	2.13877e-07	3.52249e-06	9.48298e-06	19.9863	0.6553	-0.9813	944.856	FALSE	0.02	TRUE	1	40		N	Y	N	Y
27	C3	FALSE		Target 1	UNKNOWN	FAM	NFQ-MGB	24.7432	26.258	0.898174	1.42068e-05	3.52249e-06	9.48298e-06	19.9863	0.6553	-0.9813	944.856	FALSE	0.02	TRUE	1	40		N	Y	N	Y
28	C4	FALSE		Target 1	UNKNOWN	FAM	NFQ-MGB	27.241	26.258	0.898174	4.04625e-08	3.52249e-06	9.48298e-06	19.9863	0.6553	-0.9813	944.856	FALSE	0.02	TRUE	1	40		N	Y	N	Y
29	C5	FALSE		Target 1	UNKNOWN	FAM	NFQ-MGB	27.0381	26.258	0.898174	6.51363e-08	3.52249e-06	9.48298e-06	19.9863	0.6553	-0.9813	944.856	FALSE	0.02	TRUE	1	40		N	Y	N	Y
30	C6	FALSE		Target 1	UNKNOWN	FAM	NFQ-MGB	26.4115	26.258	0.898174	2.83402e-07	3.52249e-06	9.48298e-06	19.9863	0.6553	-0.9813	944.856	FALSE	0.02	TRUE	1	40		N	Y	N	Y
31	C7	FALSE		Target 1	UNKNOWN	FAM	NFQ-MGB	25.3444	26.258	0.898174	3.46538e-06	3.52249e-06	9.48298e-06	19.9863	0.6553	-0.9813	944.856	FALSE	0.02	TRUE	1	40		N	Y	N	Y
32	C8	FALSE		Target 1	UNKNOWN	FAM	NFQ-MGB	26.051	26.258	0.898174	6.60206e-07	3.52249e-06	9.48298e-06	19.9863	0.6553	-0.9813	944.856	FALSE	0.02	TRUE	1	40		N	Y	N	Y
33	C9	FALSE		Target 1	UNKNOWN	FAM	NFQ-MGB	25.764	26.258	0.898174	1.29485e-06	3.52249e-06	9.48298e-06	19.9863	0.6553	-0.9813	944.856	FALSE	0.02	TRUE	1	40		N	Y	N	Y
34	C10	FALSE		Target 1	UNKNOWN	FAM	NFQ-MGB	26.7967	26.258	0.898174	1.14774e-07	3.52249e-06	9.48298e-06	19.9863	0.6553	-0.9813	944.856	FALSE	0.02	TRUE	1	40		N	Y	N	Y
35	C11	FALSE		Target 1	UNKNOWN	FAM	NFQ-MGB	26.8409	26.258	0.898174	1.03454e-07	3.52249e-06	9.48298e-06	19.9863	0.6553	-0.9813	944.856	FALSE	0.02	TRUE	1	40		N	Y	N	Y
36	C12	FALSE		Target 1	UNKNOWN	FAM	NFQ-MGB	24.8837	26.258	0.898174	1.02166e-05	3.52249e-06	9.48298e-06	19.9863	0.6553	-0.9813	944.856	FALSE	0.02	TRUE	1	40		N	Y	N	Y
37	D1	FALSE		Target 1	UNKNOWN	FAM	NFQ-MGB	26.6665	26.258	0.898174	1.55769e-07	3.52249e-06	9.48298e-06	19.9863	0.6553	-0.9813	944.856	FALSE	0.02	TRUE	1	40		N	Y	N	Y
38	D2	FALSE		Target 1	UNKNOWN	FAM	NFQ-MGB	26.6979	26.258	0.898174	1.44718e-07	3.52249e-06	9.48298e-06	19.9863	0.6553	-0.9813	944.856	FALSE	0.02	TRUE	1	40		N	Y	N	Y
39	D3	FALSE		Target 1	UNKNOWN	FAM	NFQ-MGB	26.7787	26.258	0.898174	1.19707e-07	3.52249e-06	9.48298e-06	19.9863	0.6553	-0.9813	944.856	FALSE	0.02	TRUE	1	40		N	Y	N	Y
40	D4	FALSE		Target 1	UNKNOWN	FAM	NFQ-MGB	26.7798	26.258	0.898174	1.1942e-07	3.52249e-06	9.48298e-06	19.9863	0.6553	-0.9813	944.856	FALSE	0.02	TRUE	1	40		N	Y	N	Y
41	D5	FALSE		Target 1	UNKNOWN	FAM	NFQ-MGB	26.6074	26.258	0.898174	1.7894e-07	3.52249e-06	9.48298e-06	19.9863	0.6553	-0.9813	944.856	FALSE	0.02	TRUE	1	40		N	Y	N	Y
42	D6	FALSE		Target 1	UNKNOWN	FAM	NFQ-MGB	26.5907	26.258	0.898174	1.86091e-07	3.52249e-06	9.48298e-06	19.9863	0.6553	-0.9813	944.856	FALSE	0.02	TRUE	1	40		N	Y	N	Y
43	D7	FALSE		Target 1	UNKNOWN	FAM	NFQ-MGB	26.4408	26.258	0.898174	2.64572e-07	3.52249e-06	9.48298e-06	19.9863	0.6553	-0.9813	944.856	FALSE	0.02	TRUE	1	40		N	Y	N	Y
44	D8	FALSE		Target 1	UNKNOWN	FAM	NFQ-MGB	25.8997	26.258	0.898174	9.41695e-07	3.52249e-06	9.48298e-06	19.9863	0.6553	-0.9813	944.856	FALSE	0.02	TRUE	1	40		N	Y	N	Y
45	D9	FALSE		Target 1	UNKNOWN	FAM	NFQ-MGB	26.4453	26.258	0.898174	2.61742e-07	3.52249e-06	9.48298e-06	19.9863	0.6553	-0.9813	944.856	FALSE	0.02	TRUE	1	40		N	Y	N	Y
46	D10	FALSE		Target 1	UNKNOWN	FAM	NFQ-MGB	Undetermined	26.258	0.898174				19.9863	0.6553	-0.9813	944.856	FALSE	0.02	TRUE	1	40		Y	N	Y	Y
47	D11	FALSE		Target 1	UNKNOWN	FAM	NFQ-MGB	Undetermined	26.258	0.898174				19.9863	0.6553	-0.9813	944.856	FALSE	0.02	TRUE	1	40		Y	N	Y	Y
48	D12	FALSE		Target 1	UNKNOWN	FAM	NFQ-MGB	Undetermined	26.258	0.898174				19.9863	0.6553	-0.9813	944.856	FALSE	0.02	TRUE	1	40		Y	N	N	Y
49	E1	FALSE		Target 1	UNKNOWN	FAM	NFQ-MGB	26.3307	26.258	0.898174	3.42493e-07	3.52249e-06	9.48298e-06	19.9863	0.6553	-0.9813	944.856	FALSE	0.02	TRUE	1	40		N	Y	N	Y
50	E2	FALSE		Target 1	UNKNOWN	FAM	NFQ-MGB	26.0413	26.258	0.898174	6.755e-07	3.52249e-06	9.48298e-06	19.9863	0.6553	-0.9813	944.856	FALSE	0.02	TRUE	1	40		N	Y	N	Y
51	E3	FALSE		Target 1	UNKNOWN	FAM	NFQ-MGB	26.1497	26.258	0.898174	5.23774e-07	3.52249e-06	9.48298e-06	19.9863	0.6553	-0.9813	944.856	FALSE	0.02	TRUE	1	40		N	Y	N	Y
52	E4	FALSE		Target 1	UNKNOWN	FAM	NFQ-MGB	28.2572	26.258	0.898174	3.72826e-09	3.52249e-06	9.48298e-06	19.9863	0.6553	-0.9813	944.856	FALSE	0.02	TRUE	1	40		N	Y	N	Y
53	E5	FALSE		Target 1	UNKNOWN	FAM	NFQ-MGB	28.1634	26.258	0.898174	4.64627e-09	3.52249e-06	9.48298e-06	19.9863	0.6553	-0.9813	944.856	FALSE	0.02	TRUE	1	40		N	Y	N	Y
54	E6	FALSE		Target 1	UNKNOWN	FAM	NFQ-MGB	27.9112	26.258	0.898174	8.39642e-09	3.52249e-06	9.48298e-06	19.9863	0.6553	-0.9813	944.856	FALSE	0.02	TRUE	1	40		N	Y	N	Y
55	E7	FALSE		Target 1	UNKNOWN	FAM	NFQ-MGB	27.274	26.258	0.898174	3.74503e-08	3.52249e-06	9.48298e-06	19.9863	0.6553	-0.9813	944.856	FALSE	0.02	TRUE	1	40		N	Y	N	Y
56	E8	FALSE		Target 1	UNKNOWN	FAM	NFQ-MGB	26.9655	26.258	0.898174	7.72322e-08	3.52249e-06	9.48298e-06	19.9863	0.6553	-0.9813	944.856	FALSE	0.02	TRUE	1	40		N	Y	N	Y
57	E9	FALSE		Target 1	UNKNOWN	FAM	NFQ-MGB	27.3005	26.258	0.898174	3.519e-08	3.52249e-06	9.48298e-06	19.9863	0.6553	-0.9813	944.856	FALSE	0.02	TRUE	1	40		N	Y	N	Y
58	E10	FALSE		Target 1	NTC	FAM	NFQ-MGB	Undetermined						19.9863	0.6553	-0.9813	944.856	FALSE	0.02	TRUE	1	40		N	N	N	Y
59	E11	FALSE		Target 1	NTC	FAM	NFQ-MGB	Undetermined						19.9863	0.6553	-0.9813	944.856	FALSE	0.02	TRUE	1	40		N	N	N	Y
60	E12	FALSE		Target 1	NTC	FAM	NFQ-MGB	Undetermined						19.9863	0.6553	-0.9813	944.856	FALSE	0.02	TRUE	1	40		N	N	N	Y
61	F1	FALSE		Target 1	STANDARD	FAM	NFQ-MGB	Undetermined			99999997952			19.9863	0.6553	-0.9813	944.856	FALSE	0.02	TRUE	1	40		N	N	N	Y
62	F2	FALSE		Target 1	STANDARD	FAM	NFQ-MGB	Undetermined			10000000000			19.9863	0.6553	-0.9813	944.856	FALSE	0.02	TRUE	1	40		N	N	N	Y
63	F3	FALSE		Target 1	STANDARD	FAM	NFQ-MGB	6.92489	6.82998	0.0874297	1000000000	1000000000		19.9863	0.6553	-0.9813	944.856	FALSE	0.02	TRUE	1	40		N	N	N	Y
64	F4	FALSE		Target 1	STANDARD	FAM	NFQ-MGB	11.9683	11.863	0.0911871	100000000	100000000		19.9863	0.6553	-0.9813	944.856	FALSE	0.02	TRUE	1	40		N	N	N	Y
65	F5	FALSE		Target 1	STANDARD	FAM	NFQ-MGB	14.3601	14.1702	0.227763	10000000	10000000		19.9863	0.6553	-0.9813	944.856	FALSE	0.02	TRUE	1	40		N	N	N	Y
66	F6	FALSE		Target 1	STANDARD	FAM	NFQ-MGB	16.6256	16.3929	0.218098	1000000	1000000		19.9863	0.6553	-0.9813	944.856	FALSE	0.02	TRUE	1	40		N	N	N	Y
67	F7	FALSE		Target 1	STANDARD	FAM	NFQ-MGB	17.6562	17.58	0.108665	100000	100000		19.9863	0.6553	-0.9813	944.856	FALSE	0.02	TRUE	1	40		N	N	N	Y
68	F8	FALSE		Target 1	STANDARD	FAM	NFQ-MGB	17.9684	17.8961	0.0955087	10000	10000		19.9863	0.6553	-0.9813	944.856	FALSE	0.02	TRUE	1	40		N	N	N	Y
69	F9	FALSE		Target 1	STANDARD	FAM	NFQ-MGB	17.9145	17.7965	0.129279	1000	1000		19.9863	0.6553	-0.9813	944.856	FALSE	0.02	TRUE	1	40		N	N	N	Y
70	F10	FALSE		Target 1	STANDARD	FAM	NFQ-MGB	17.6385	17.558	0.117288	100	100		19.9863	0.6553	-0.9813	944.856	FALSE	0.02	TRUE	1	40		N	N	N	Y
71	F11	FALSE		Target 1	STANDARD	FAM	NFQ-MGB	17.8191	17.7741	0.0691632	10	10		19.9863	0.6553	-0.9813	944.856	FALSE	0.02	TRUE	1	40		N	N	N	Y
72	F12	FALSE		Target 1	STANDARD	FAM	NFQ-MGB	17.873	17.8396	0.0653549	1	1		19.9863	0.6553	-0.9813	944.856	FALSE	0.02	TRUE	1	40		N	N	N	Y
73	G1	FALSE		Target 1	STANDARD	FAM	NFQ-MGB	Undetermined			99999997952			19.9863	0.6553	-0.9813	944.856	FALSE	0.02	TRUE	1	40		N	N	N	Y
74	G2	FALSE		Target 1	STANDARD	FAM	NFQ-MGB	Undetermined			10000000000			19.9863	0.6553	-0.9813	944.856	FALSE	0.02	TRUE	1	40		N	N	N	Y
75	G3	FALSE		Target 1	STANDARD	FAM	NFQ-MGB	6.81232	6.82998	0.0874297	1000000000	1000000000		19.9863	0.6553	-0.9813	944.856	FALSE	0.02	TRUE	1	40		N	N	N	Y
76	G4	FALSE		Target 1	STANDARD	FAM	NFQ-MGB	11.8127	11.863	0.0911871	100000000	100000000		19.9863	0.6553	-0.9813	944.856	FALSE	0.02	TRUE	1	40		N	N	N	Y
77	G5	FALSE		Target 1	STANDARD	FAM	NFQ-MGB	13.9177	14.1702	0.227763	10000000	10000000		19.9863	0.6553	-0.9813	944.856	FALSE	0.02	TRUE	1	40		N	N	N	Y
78	G6	FALSE		Target 1	STANDARD	FAM	NFQ-MGB	16.1931	16.3929	0.218098	1000000	1000000		19.9863	0.6553	-0.9813	944.856	FALSE	0.02	TRUE	1	40		N	N	N	Y
79	G7	FALSE		Target 1	STANDARD	FAM	NFQ-MGB	17.4556	17.58	0.108665	100000	100000		19.9863	0.6553	-0.9813	944.856	FALSE	0.02	TRUE	1	40		N	N	N	Y
80	G8	FALSE		Target 1	STANDARD	FAM	NFQ-MGB	17.7879	17.8961	0.0955087	10000	10000		19.9863	0.6553	-0.9813	944.856	FALSE	0.02	TRUE	1	40		N	N	N	Y
81	G9	FALSE		Target 1	STANDARD	FAM	NFQ-MGB	17.6583	17.7965	0.129279	1000	1000		19.9863	0.6553	-0.9813	944.856	FALSE	0.02	TRUE	1	40		N	N	N	Y
82	G10	FALSE		Target 1	STANDARD	FAM	NFQ-MGB	17.4234	17.558	0.117288	100	100		19.9863	0.6553	-0.9813	944.856	FALSE	0.02	TRUE	1	40		N	N	N	Y
83	G11	FALSE		Target 1	STANDARD	FAM	NFQ-MGB	17.6945	17.7741	0.0691632	10	10		19.9863	0.6553	-0.9813	944.856	FALSE	0.02	TRUE	1	40		N	N	N	Y
84	G12	FALSE		Target 1	STANDARD	FAM	NFQ-MGB	17.7643	17.8396	0.0653549	1	1		19.9863	0.6553	-0.9813	944.856	FALSE	0.02	TRUE	1	40		N	N	N	Y
85	H1	FALSE		Target 1	STANDARD	FAM	NFQ-MGB	Undetermined			99999997952			19.9863	0.6553	-0.9813	944.856	FALSE	0.02	TRUE	1	40		N	N	N	Y
86	H2	FALSE		Target 1	STANDARD	FAM	NFQ-MGB	Undetermined			10000000000			19.9863	0.6553	-0.9813	944.856	FALSE	0.02	TRUE	1	40		N	N	N	Y
87	H3	FALSE		Target 1	STANDARD	FAM	NFQ-MGB	6.75272	6.82998	0.0874297	1000000000	1000000000		19.9863	0.6553	-0.9813	944.856	FALSE	0.02	TRUE	1	40		N	N	N	Y
88	H4	FALSE		Target 1	STANDARD	FAM	NFQ-MGB	11.8081	11.863	0.0911871	100000000	100000000		19.9863	0.6553	-0.9813	944.856	FALSE	0.02	TRUE	1	40		N	N	N	Y
89	H5	FALSE		Target 1	STANDARD	FAM	NFQ-MGB	14.2328	14.1702	0.227763	10000000	10000000		19.9863	0.6553	-0.9813	944.856	FALSE	0.02	TRUE	1	40		N	N	N	Y
90	H6	FALSE		Target 1	STANDARD	FAM	NFQ-MGB	16.3598	16.3929	0.218098	1000000	1000000		19.9863	0.6553	-0.9813	944.856	FALSE	0.02	TRUE	1	40		N	N	N	Y
91	H7	FALSE		Target 1	STANDARD	FAM	NFQ-MGB	17.6282	17.58	0.108665	100000	100000		19.9863	0.6553	-0.9813	944.856	FALSE	0.02	TRUE	1	40		N	N	N	Y
92	H8	FALSE		Target 1	STANDARD	FAM	NFQ-MGB	17.9321	17.8961	0.0955087	10000	10000		19.9863	0.6553	-0.9813	944.856	FALSE	0.02	TRUE	1	40		N	N	N	Y
93	H9	FALSE		Target 1	STANDARD	FAM	NFQ-MGB	17.8167	17.7965	0.129279	1000	1000		19.9863	0.6553	-0.9813	944.856	FALSE	0.02	TRUE	1	40		N	N	N	Y
94	H10	FALSE		Target 1	STANDARD	FAM	NFQ-MGB	17.6121	17.558	0.117288	100	100		19.9863	0.6553	-0.9813	944.856	FALSE	0.02	TRUE	1	40		N	N	N	Y
95	H11	FALSE		Target 1	STANDARD	FAM	NFQ-MGB	17.8088	17.7741	0.0691632	10	10		19.9863	0.6553	-0.9813	944.856	FALSE	0.02	TRUE	1	40		N	N	N	Y
96	H12	FALSE		Target 1	STANDARD	FAM	NFQ-MGB	17.8814	17.8396	0.0653549	1	1		19.9863	0.6553	-0.9813	944.856	FALSE	0.02	TRUE	1	40		N	N	N	Y
			25.723	26.2301	24.2574	27.0521	26.4923	26.3175	25.1081	25.924	25.5813	26.4277	26.4043	24.5058
			25.68	26.1941	24.2239	27.2602	26.743	26.8191	25.1623	26.1059	25.0578	26.2122	26.6497	24.9026
			25.9535	26.5314	24.7432	27.241	27.0381	26.4115	25.3444	26.051	25.764	26.7967	26.8409	24.8837
			26.6665	26.6979	26.7787	26.7798	26.6074	26.5907	26.4408	25.8997	26.4453	Undetermined	Undetermined	Undetermined
			26.3307	26.0413	26.1497	28.2572	28.1634	27.9112	27.274	26.9655	27.3005	Undetermined	Undetermined	Undetermined
			Undetermined	Undetermined	6.92489	11.9683	14.3601	16.6256	17.6562	17.9684	17.9145	17.6385	17.8191	17.873
			Undetermined	Undetermined	6.81232	11.8127	13.9177	16.1931	17.4556	17.7879	17.6583	17.4234	17.6945	17.7643
			Undetermined	Undetermined	6.75272	11.8081	14.2328	16.3598	17.6282	17.9321	17.8167	17.6121	17.8088	17.8814
			#VALUE!		5.04339	2.39183	2.26547	1.03066	0.312208	-0.053957	-0.275986	0.180645	0.0538654
					6.92489	6.81232	6.75272
					11.9683	11.8127	11.8081
					14.3601	13.9177	14.2328
					16.6256	16.1931	16.3598						26.258
					17.6562	17.4556	17.6282
					17.9684	17.7879	17.9321
					17.9145	17.6583	17.8167			0.979624	0.998936	0.923809	1.03024	1.00892	1.00227	0.956208	0.987278	0.974226	1.00646	1.00557	0.933268	1.01556	1.00277	1.01987	1.07613	1.00696	1.02051
					17.6385	17.4234	17.6121			0.977986	0.997565	0.922531	1.03817	1.01847	1.02137	0.95827	0.994205	0.954291	0.998254	1.01492	0.948379	1.01675	0.991746	1.01331	1.07256	0.986353	1.0222
					17.8191	17.6945	17.8088			0.988402	1.01041	0.942308	1.03743	1.02971	1.00584	0.965207	0.992117	0.981185	1.02051	1.0222	0.947659	1.01983	0.995874	1.01267	1.06296	1.00713	0.947659
					17.873	17.7643	17.8814
				26.6665	26.3307	26.7798	28.2572	26.4408	26.7967			1.01556	1.00277	1.01987	1.07613	1.00696	1.02051
				26.6979	26.0413	26.6074	28.1634	25.8997	26.8409			1.01675	0.991746	1.01331	1.07256	0.986353	1.0222
				26.7787	26.1497	26.5907	27.9112	26.4453	24.8837			1.01983	0.995874	1.01267	1.06296	1.00713	0.947659

## Sheet: SF.6A-C_Results (3)
Block Type	Fast 96-Well Block (0.1mL)
Calibration Background is expired	No
Calibration Background performed on	09-03-2018
Calibration Normalization FAM-ROX is expired	No
Calibration Normalization FAM-ROX performed on	09-03-2018
Calibration Normalization VIC-ROX is expired	No
Calibration Normalization VIC-ROX performed on	09-03-2018
Calibration Pure Dye FAM is expired	No
Calibration Pure Dye FAM performed on	09-03-2018
Calibration Pure Dye NED is expired	No
Calibration Pure Dye NED performed on	09-03-2018
Calibration Pure Dye ROX is expired	No
Calibration Pure Dye ROX performed on	09-03-2018
Calibration Pure Dye SYBR is expired	No
Calibration Pure Dye SYBR performed on	09-03-2018
Calibration Pure Dye TAMRA is expired	No
Calibration Pure Dye TAMRA performed on	09-03-2018
Calibration Pure Dye VIC is expired	No
Calibration Pure Dye VIC performed on	09-03-2018
Calibration ROI is expired	No
Calibration ROI performed on	09-03-2018
Calibration Uniformity is expired	No
Calibration Uniformity performed on	09-03-2018
Chemistry	TAQMAN
Date Created	2018-11-23 17:25:59 PM CET
Date Modified	2018-11-23 19:08:15 PM CET
Experiment Barcode
Experiment Comment
Experiment File Name	C:\Applied Biosystems\QuantStudio Real-Time PCR Software\User Files\experiments\Peter\2018-11-21_SCmiR222-TestTaqman\2018-11-23 172552.eds
Experiment Name	2018-11-23 172552
Experiment Run Start Time	2018-11-23 17:39:23 PM CET
Experiment Run Stop Time	2018-11-23 19:11:05 PM CET
Experiment Type	Standard Curve
Instrument Name	278870385
Instrument Serial Number	278870385
Instrument Type	QuantStudio(TM) 7 Flex System
Passive Reference	ROX
Quantification Cycle Method	Ct
Signal Smoothing On	true
Stage/ Cycle where Analysis is performed	Stage 2, Step 2
User Name
Well	Well Position	Omit	Sample Name	Target Name	Task	Reporter	Quencher	CT	Ct Mean	Ct SD	Quantity	Quantity Mean	Quantity SD	Y-Intercept	R(superscript 2)	Slope	Efficiency	Automatic Ct Threshold	Ct Threshold	Automatic Baseline	Baseline Start	Baseline End	Comments	EXPFAIL	HIGHSD	NOAMP
1	A1	FALSE		Target 1	UNKNOWN	FAM	NFQ-MGB	Undetermined	24.8656	7.34427				34.4953	0.9784	-2.8004	127.558	FALSE	0.02	TRUE	1	40		Y	N	Y
2	A2	FALSE		Target 1	UNKNOWN	FAM	NFQ-MGB	Undetermined	24.8656	7.34427				34.4953	0.9784	-2.8004	127.558	FALSE	0.02	TRUE	1	40		Y	N	Y
3	A3	FALSE		Target 1	UNKNOWN	FAM	NFQ-MGB	Undetermined	24.8656	7.34427				34.4953	0.9784	-2.8004	127.558	FALSE	0.02	TRUE	1	40		Y	N	Y
4	A4	FALSE		Target 1	UNKNOWN	FAM	NFQ-MGB	Undetermined	24.8656	7.34427				34.4953	0.9784	-2.8004	127.558	FALSE	0.02	TRUE	1	40		Y	N	Y
5	A5	FALSE		Target 1	UNKNOWN	FAM	NFQ-MGB	Undetermined	24.8656	7.34427				34.4953	0.9784	-2.8004	127.558	FALSE	0.02	TRUE	1	40		Y	N	N
6	A6	FALSE		Target 1	UNKNOWN	FAM	NFQ-MGB	31.1276	24.8656	7.34427	15.9427	1708429440	8676264960	34.4953	0.9784	-2.8004	127.558	FALSE	0.02	TRUE	1	40		N	Y	N
7	A7	FALSE		Target 1	UNKNOWN	FAM	NFQ-MGB	24.9566	24.8656	7.34427	2548.06	1708429440	8676264960	34.4953	0.9784	-2.8004	127.558	FALSE	0.02	TRUE	1	40		N	Y	N
8	A8	FALSE		Target 1	UNKNOWN	FAM	NFQ-MGB	28.1957	24.8656	7.34427	177.635	1708429440	8676264960	34.4953	0.9784	-2.8004	127.558	FALSE	0.02	TRUE	1	40		N	Y	N
9	A9	FALSE		Target 1	UNKNOWN	FAM	NFQ-MGB	30.9944	24.8656	7.34427	17.7893	1708429440	8676264960	34.4953	0.9784	-2.8004	127.558	FALSE	0.02	TRUE	1	40		N	Y	N
10	A10	FALSE		Target 1	UNKNOWN	FAM	NFQ-MGB	31.3602	24.8656	7.34427	13.1677	1708429440	8676264960	34.4953	0.9784	-2.8004	127.558	FALSE	0.02	TRUE	1	40		N	Y	N
11	A11	FALSE		Target 1	UNKNOWN	FAM	NFQ-MGB	32.3108	24.8656	7.34427	6.02653	1708429440	8676264960	34.4953	0.9784	-2.8004	127.558	FALSE	0.02	TRUE	1	40		N	Y	N
12	A12	FALSE		Target 1	UNKNOWN	FAM	NFQ-MGB	29.655	24.8656	7.34427	53.5081	1708429440	8676264960	34.4953	0.9784	-2.8004	127.558	FALSE	0.02	TRUE	1	40		N	Y	N
13	B1	FALSE		Target 1	UNKNOWN	FAM	NFQ-MGB	30.9101	24.8656	7.34427	19.065	1708429440	8676264960	34.4953	0.9784	-2.8004	127.558	FALSE	0.02	TRUE	1	40		N	Y	N
14	B2	FALSE		Target 1	UNKNOWN	FAM	NFQ-MGB	Undetermined	24.8656	7.34427				34.4953	0.9784	-2.8004	127.558	FALSE	0.02	TRUE	1	40		Y	N	N
15	B3	FALSE		Target 1	UNKNOWN	FAM	NFQ-MGB	27.4642	24.8656	7.34427	324.153	1708429440	8676264960	34.4953	0.9784	-2.8004	127.558	FALSE	0.02	TRUE	1	40		N	Y	N
16	B4	FALSE		Target 1	UNKNOWN	FAM	NFQ-MGB	34.8289	24.8656	7.34427	0.760111	1708429440	8676264960	34.4953	0.9784	-2.8004	127.558	FALSE	0.02	TRUE	1	40		N	Y	N
17	B5	FALSE		Target 1	UNKNOWN	FAM	NFQ-MGB	Undetermined	24.8656	7.34427				34.4953	0.9784	-2.8004	127.558	FALSE	0.02	TRUE	1	40		Y	N	Y
18	B6	FALSE		Target 1	UNKNOWN	FAM	NFQ-MGB	Undetermined	24.8656	7.34427				34.4953	0.9784	-2.8004	127.558	FALSE	0.02	TRUE	1	40		Y	N	N
19	B7	FALSE		Target 1	UNKNOWN	FAM	NFQ-MGB	28.8119	24.8656	7.34427	107.023	1708429440	8676264960	34.4953	0.9784	-2.8004	127.558	FALSE	0.02	TRUE	1	40		N	Y	N
20	B8	FALSE		Target 1	UNKNOWN	FAM	NFQ-MGB	34.9282	24.8656	7.34427	0.70052	1708429440	8676264960	34.4953	0.9784	-2.8004	127.558	FALSE	0.02	TRUE	1	40		N	Y	N
21	B9	FALSE		Target 1	UNKNOWN	FAM	NFQ-MGB	Undetermined	24.8656	7.34427				34.4953	0.9784	-2.8004	127.558	FALSE	0.02	TRUE	1	40		Y	N	N
22	B10	FALSE		Target 1	UNKNOWN	FAM	NFQ-MGB	Undetermined	24.8656	7.34427				34.4953	0.9784	-2.8004	127.558	FALSE	0.02	TRUE	1	40		Y	N	N
23	B11	FALSE		Target 1	UNKNOWN	FAM	NFQ-MGB	Undetermined	24.8656	7.34427				34.4953	0.9784	-2.8004	127.558	FALSE	0.02	TRUE	1	40		Y	N	N
24	B12	FALSE		Target 1	UNKNOWN	FAM	NFQ-MGB	31.04	24.8656	7.34427	17.1344	1708429440	8676264960	34.4953	0.9784	-2.8004	127.558	FALSE	0.02	TRUE	1	40		N	Y	N
25	C1	FALSE		Target 1	STANDARD	FAM	NFQ-MGB	11.4027	11.305	0.13819	100000000	100000000		34.4953	0.9784	-2.8004	127.558	FALSE	0.02	TRUE	1	40		N	N	N
26	C2	FALSE		Target 1	STANDARD	FAM	NFQ-MGB	13.6957	13.6884	0.0102076	10000000	10000000		34.4953	0.9784	-2.8004	127.558	FALSE	0.02	TRUE	1	40		N	N	N
27	C3	FALSE		Target 1	STANDARD	FAM	NFQ-MGB	17.4589	17.5688	0.155512	1000000	1000000		34.4953	0.9784	-2.8004	127.558	FALSE	0.02	TRUE	1	40		N	N	N
28	C4	FALSE		Target 1	STANDARD	FAM	NFQ-MGB	20.8677	20.8485	0.0271385	100000	100000		34.4953	0.9784	-2.8004	127.558	FALSE	0.02	TRUE	1	40		N	N	N
29	C5	FALSE		Target 1	STANDARD	FAM	NFQ-MGB	23.427	23.9081	0.680389	10000	10000		34.4953	0.9784	-2.8004	127.558	FALSE	0.02	TRUE	1	40		N	Y	N
30	C6	FALSE		Target 1	STANDARD	FAM	NFQ-MGB	26.494	26.9117	0.590697	1000	1000		34.4953	0.9784	-2.8004	127.558	FALSE	0.02	TRUE	1	40		N	Y	N
31	C7	FALSE		Target 1	STANDARD	FAM	NFQ-MGB	30.3172	30.631	0.443768	100	100		34.4953	0.9784	-2.8004	127.558	FALSE	0.02	TRUE	1	40		N	N	N
32	C8	FALSE		Target 1	STANDARD	FAM	NFQ-MGB	32.9603	32.7918	0.238302	10	10		34.4953	0.9784	-2.8004	127.558	FALSE	0.02	TRUE	1	40		N	N	N
33	C9	FALSE		Target 1	STANDARD	FAM	NFQ-MGB	34.5794	34.5688	0.0149085	1	1		34.4953	0.9784	-2.8004	127.558	FALSE	0.02	TRUE	1	40		N	N	N
34	C10	FALSE		Target 1	STANDARD	FAM	NFQ-MGB	35.3899	35.3899		0.1	0.1		34.4953	0.9784	-2.8004	127.558	FALSE	0.02	TRUE	1	40		N	N	N
35	C11	FALSE		Target 1	STANDARD	FAM	NFQ-MGB	36.8425	36.8425		0.01	0.01		34.4953	0.9784	-2.8004	127.558	FALSE	0.02	TRUE	1	40		N	N	N
36	C12	FALSE		Target 1	NTC	FAM	NFQ-MGB	Undetermined						34.4953	0.9784	-2.8004	127.558	FALSE	0.02	TRUE	1	40		N	N	N
37	D1	FALSE		Target 1	STANDARD	FAM	NFQ-MGB	11.2072	11.305	0.13819	100000000	100000000		34.4953	0.9784	-2.8004	127.558	FALSE	0.02	TRUE	1	40		N	N	N
38	D2	FALSE		Target 1	STANDARD	FAM	NFQ-MGB	13.6812	13.6884	0.0102076	10000000	10000000		34.4953	0.9784	-2.8004	127.558	FALSE	0.02	TRUE	1	40		N	N	N
39	D3	FALSE		Target 1	STANDARD	FAM	NFQ-MGB	17.6788	17.5688	0.155512	1000000	1000000		34.4953	0.9784	-2.8004	127.558	FALSE	0.02	TRUE	1	40		N	N	N
40	D4	FALSE		Target 1	STANDARD	FAM	NFQ-MGB	20.8293	20.8485	0.0271385	100000	100000		34.4953	0.9784	-2.8004	127.558	FALSE	0.02	TRUE	1	40		N	N	N
41	D5	FALSE		Target 1	STANDARD	FAM	NFQ-MGB	24.3892	23.9081	0.680389	10000	10000		34.4953	0.9784	-2.8004	127.558	FALSE	0.02	TRUE	1	40		N	Y	N
42	D6	FALSE		Target 1	STANDARD	FAM	NFQ-MGB	27.3293	26.9117	0.590697	1000	1000		34.4953	0.9784	-2.8004	127.558	FALSE	0.02	TRUE	1	40		N	Y	N
43	D7	FALSE		Target 1	STANDARD	FAM	NFQ-MGB	30.9447	30.631	0.443768	100	100		34.4953	0.9784	-2.8004	127.558	FALSE	0.02	TRUE	1	40		N	N	N
44	D8	FALSE		Target 1	STANDARD	FAM	NFQ-MGB	32.6233	32.7918	0.238302	10	10		34.4953	0.9784	-2.8004	127.558	FALSE	0.02	TRUE	1	40		N	N	N
45	D9	FALSE		Target 1	STANDARD	FAM	NFQ-MGB	34.5583	34.5688	0.0149085	1	1		34.4953	0.9784	-2.8004	127.558	FALSE	0.02	TRUE	1	40		N	N	N
46	D10	FALSE		Target 1	STANDARD	FAM	NFQ-MGB	Undetermined	35.3899		0.1			34.4953	0.9784	-2.8004	127.558	FALSE	0.02	TRUE	1	40		Y	N	N
47	D11	FALSE		Target 1	STANDARD	FAM	NFQ-MGB	Undetermined	36.8425		0.01			34.4953	0.9784	-2.8004	127.558	FALSE	0.02	TRUE	1	40		Y	N	Y
48	D12	FALSE		Target 1	NTC	FAM	NFQ-MGB	Undetermined						34.4953	0.9784	-2.8004	127.558	FALSE	0.02	TRUE	1	40		N	N	N
49	E1	FALSE		Target 1	UNKNOWN	FAM	NFQ-MGB	Undetermined	24.8656	7.34427				34.4953	0.9784	-2.8004	127.558	FALSE	0.02	TRUE	1	40		Y	N	Y
50	E2	FALSE		Target 1	UNKNOWN	FAM	NFQ-MGB	Undetermined	24.8656	7.34427				34.4953	0.9784	-2.8004	127.558	FALSE	0.02	TRUE	1	40		Y	N	Y
51	E3	FALSE		Target 1	UNKNOWN	FAM	NFQ-MGB	27.6663	24.8656	7.34427	274.513	1708429440	8676264960	34.4953	0.9784	-2.8004	127.558	FALSE	0.02	TRUE	1	40		N	Y	N
52	E4	FALSE		Target 1	UNKNOWN	FAM	NFQ-MGB	28.874	24.8656	7.34427	101.697	1708429440	8676264960	34.4953	0.9784	-2.8004	127.558	FALSE	0.02	TRUE	1	40		N	Y	N
53	E5	FALSE		Target 1	UNKNOWN	FAM	NFQ-MGB	28.2449	24.8656	7.34427	170.593	1708429440	8676264960	34.4953	0.9784	-2.8004	127.558	FALSE	0.02	TRUE	1	40		N	Y	N
54	E6	FALSE		Target 1	UNKNOWN	FAM	NFQ-MGB	27.3137	24.8656	7.34427	366.865	1708429440	8676264960	34.4953	0.9784	-2.8004	127.558	FALSE	0.02	TRUE	1	40		N	Y	N
55	E7	FALSE		Target 1	UNKNOWN	FAM	NFQ-MGB	25.8015	24.8656	7.34427	1271.94	1708429440	8676264960	34.4953	0.9784	-2.8004	127.558	FALSE	0.02	TRUE	1	40		N	Y	N
56	E8	FALSE		Target 1	UNKNOWN	FAM	NFQ-MGB	26.8656	24.8656	7.34427	530.292	1708429440	8676264960	34.4953	0.9784	-2.8004	127.558	FALSE	0.02	TRUE	1	40		N	Y	N
57	E9	FALSE		Target 1	UNKNOWN	FAM	NFQ-MGB	26.6667	24.8656	7.34427	624.487	1708429440	8676264960	34.4953	0.9784	-2.8004	127.558	FALSE	0.02	TRUE	1	40		N	Y	N
58	E10	FALSE		Target 1	UNKNOWN	FAM	NFQ-MGB	27.5735	24.8656	7.34427	296.301	1708429440	8676264960	34.4953	0.9784	-2.8004	127.558	FALSE	0.02	TRUE	1	40		N	Y	N
59	E11	FALSE		Target 1	UNKNOWN	FAM	NFQ-MGB	27.9915	24.8656	7.34427	210.109	1708429440	8676264960	34.4953	0.9784	-2.8004	127.558	FALSE	0.02	TRUE	1	40		N	Y	N
60	E12	FALSE		Target 1	UNKNOWN	FAM	NFQ-MGB	25.4614	24.8656	7.34427	1682.42	1708429440	8676264960	34.4953	0.9784	-2.8004	127.558	FALSE	0.02	TRUE	1	40		N	Y	N
61	F1	FALSE		Target 1	UNKNOWN	FAM	NFQ-MGB	30.6004	24.8656	7.34427	24.5935	1708429440	8676264960	34.4953	0.9784	-2.8004	127.558	FALSE	0.02	TRUE	1	40		N	Y	N
62	F2	FALSE		Target 1	UNKNOWN	FAM	NFQ-MGB	29.2367	24.8656	7.34427	75.4774	1708429440	8676264960	34.4953	0.9784	-2.8004	127.558	FALSE	0.02	TRUE	1	40		N	Y	N
63	F3	FALSE		Target 1	UNKNOWN	FAM	NFQ-MGB	25.3872	24.8656	7.34427	1788.3	1708429440	8676264960	34.4953	0.9784	-2.8004	127.558	FALSE	0.02	TRUE	1	40		N	Y	N
64	F4	FALSE		Target 1	UNKNOWN	FAM	NFQ-MGB	31.7111	24.8656	7.34427	9.86775	1708429440	8676264960	34.4953	0.9784	-2.8004	127.558	FALSE	0.02	TRUE	1	40		N	Y	N
65	F5	FALSE		Target 1	UNKNOWN	FAM	NFQ-MGB	30.2683	24.8656	7.34427	32.318	1708429440	8676264960	34.4953	0.9784	-2.8004	127.558	FALSE	0.02	TRUE	1	40		N	Y	N
66	F6	FALSE		Target 1	UNKNOWN	FAM	NFQ-MGB	28.9702	24.8656	7.34427	93.965	1708429440	8676264960	34.4953	0.9784	-2.8004	127.558	FALSE	0.02	TRUE	1	40		N	Y	N
67	F7	FALSE		Target 1	UNKNOWN	FAM	NFQ-MGB	27.2133	24.8656	7.34427	398.431	1708429440	8676264960	34.4953	0.9784	-2.8004	127.558	FALSE	0.02	TRUE	1	40		N	Y	N
68	F8	FALSE		Target 1	UNKNOWN	FAM	NFQ-MGB	27.6334	24.8656	7.34427	282.045	1708429440	8676264960	34.4953	0.9784	-2.8004	127.558	FALSE	0.02	TRUE	1	40		N	Y	N
69	F9	FALSE		Target 1	UNKNOWN	FAM	NFQ-MGB	26.5663	24.8656	7.34427	678.243	1708429440	8676264960	34.4953	0.9784	-2.8004	127.558	FALSE	0.02	TRUE	1	40		N	Y	N
70	F10	FALSE		Target 1	UNKNOWN	FAM	NFQ-MGB	28.688	24.8656	7.34427	118.506	1708429440	8676264960	34.4953	0.9784	-2.8004	127.558	FALSE	0.02	TRUE	1	40		N	Y	N
71	F11	FALSE		Target 1	UNKNOWN	FAM	NFQ-MGB	28.8345	24.8656	7.34427	105.057	1708429440	8676264960	34.4953	0.9784	-2.8004	127.558	FALSE	0.02	TRUE	1	40		N	Y	N
72	F12	FALSE		Target 1	UNKNOWN	FAM	NFQ-MGB	25.7227	24.8656	7.34427	1357.12	1708429440	8676264960	34.4953	0.9784	-2.8004	127.558	FALSE	0.02	TRUE	1	40		N	Y	N
73	G1	FALSE		Target 1	UNKNOWN	FAM	NFQ-MGB	Undetermined	24.8656	7.34427				34.4953	0.9784	-2.8004	127.558	FALSE	0.02	TRUE	1	40		N	N	N
74	G2	FALSE		Target 1	UNKNOWN	FAM	NFQ-MGB	4.68404	24.8656	7.34427	44193505280	1708429440	8676264960	34.4953	0.9784	-2.8004	127.558	FALSE	0.02	TRUE	1	40		N	Y	N
75	G3	FALSE		Target 1	UNKNOWN	FAM	NFQ-MGB	9.36446	24.8656	7.34427	941930112	1708429440	8676264960	34.4953	0.9784	-2.8004	127.558	FALSE	0.02	TRUE	1	40		N	Y	N
76	G4	FALSE		Target 1	UNKNOWN	FAM	NFQ-MGB	12.0599	24.8656	7.34427	102687040	1708429440	8676264960	34.4953	0.9784	-2.8004	127.558	FALSE	0.02	TRUE	1	40		N	Y	N
77	G5	FALSE		Target 1	UNKNOWN	FAM	NFQ-MGB	15.1723	24.8656	7.34427	7944686	1708429440	8676264960	34.4953	0.9784	-2.8004	127.558	FALSE	0.02	TRUE	1	40		N	Y	N
78	G6	FALSE		Target 1	UNKNOWN	FAM	NFQ-MGB	19.1366	24.8656	7.34427	305113	1708429440	8676264960	34.4953	0.9784	-2.8004	127.558	FALSE	0.02	TRUE	1	40		N	Y	N
79	G7	FALSE		Target 1	UNKNOWN	FAM	NFQ-MGB	22.1884	24.8656	7.34427	24814.1	1708429440	8676264960	34.4953	0.9784	-2.8004	127.558	FALSE	0.02	TRUE	1	40		N	Y	N
80	G8	FALSE		Target 1	UNKNOWN	FAM	NFQ-MGB	25.3073	24.8656	7.34427	1909.62	1708429440	8676264960	34.4953	0.9784	-2.8004	127.558	FALSE	0.02	TRUE	1	40		N	Y	N
81	G9	FALSE		Target 1	UNKNOWN	FAM	NFQ-MGB	27.7566	24.8656	7.34427	254.88	1708429440	8676264960	34.4953	0.9784	-2.8004	127.558	FALSE	0.02	TRUE	1	40		N	Y	N
82	G10	FALSE		Target 1	UNKNOWN	FAM	NFQ-MGB	27.6533	24.8656	7.34427	277.466	1708429440	8676264960	34.4953	0.9784	-2.8004	127.558	FALSE	0.02	TRUE	1	40		N	Y	N
83	G11	FALSE		Target 1	UNKNOWN	FAM	NFQ-MGB	13.7861	24.8656	7.34427	24836538	1708429440	8676264960	34.4953	0.9784	-2.8004	127.558	FALSE	0.02	TRUE	1	40		N	Y	N
84	G12	FALSE		Target 1	UNKNOWN	FAM	NFQ-MGB	Undetermined	24.8656	7.34427				34.4953	0.9784	-2.8004	127.558	FALSE	0.02	TRUE	1	40		Y	N	Y
85	H1	FALSE		Target 1	UNKNOWN	FAM	NFQ-MGB	Undetermined	24.8656	7.34427				34.4953	0.9784	-2.8004	127.558	FALSE	0.02	TRUE	1	40		N	N	N
86	H2	FALSE		Target 1	UNKNOWN	FAM	NFQ-MGB	4.59241	24.8656	7.34427	47651684352	1708429440	8676264960	34.4953	0.9784	-2.8004	127.558	FALSE	0.02	TRUE	1	40		N	Y	N
87	H3	FALSE		Target 1	UNKNOWN	FAM	NFQ-MGB	9.38075	24.8656	7.34427	929393664	1708429440	8676264960	34.4953	0.9784	-2.8004	127.558	FALSE	0.02	TRUE	1	40		N	Y	N
88	H4	FALSE		Target 1	UNKNOWN	FAM	NFQ-MGB	12.2963	24.8656	7.34427	84542896	1708429440	8676264960	34.4953	0.9784	-2.8004	127.558	FALSE	0.02	TRUE	1	40		N	Y	N
89	H5	FALSE		Target 1	UNKNOWN	FAM	NFQ-MGB	16.2148	24.8656	7.34427	3.3714e+06	1708429440	8676264960	34.4953	0.9784	-2.8004	127.558	FALSE	0.02	TRUE	1	40		N	Y	N
90	H6	FALSE		Target 1	UNKNOWN	FAM	NFQ-MGB	19.5106	24.8656	7.34427	224351	1708429440	8676264960	34.4953	0.9784	-2.8004	127.558	FALSE	0.02	TRUE	1	40		N	Y	N
91	H7	FALSE		Target 1	UNKNOWN	FAM	NFQ-MGB	23.0051	24.8656	7.34427	12678.3	1708429440	8676264960	34.4953	0.9784	-2.8004	127.558	FALSE	0.02	TRUE	1	40		N	Y	N
92	H8	FALSE		Target 1	UNKNOWN	FAM	NFQ-MGB	24.7672	24.8656	7.34427	2977.22	1708429440	8676264960	34.4953	0.9784	-2.8004	127.558	FALSE	0.02	TRUE	1	40		N	Y	N
93	H9	FALSE		Target 1	UNKNOWN	FAM	NFQ-MGB	28.5214	24.8656	7.34427	135.906	1708429440	8676264960	34.4953	0.9784	-2.8004	127.558	FALSE	0.02	TRUE	1	40		N	Y	N
94	H10	FALSE		Target 1	UNKNOWN	FAM	NFQ-MGB	28.4617	24.8656	7.34427	142.738	1708429440	8676264960	34.4953	0.9784	-2.8004	127.558	FALSE	0.02	TRUE	1	40		N	Y	N
95	H11	FALSE		Target 1	UNKNOWN	FAM	NFQ-MGB	13.8718	24.8656	7.34427	23146220	1708429440	8676264960	34.4953	0.9784	-2.8004	127.558	FALSE	0.02	TRUE	1	40		N	Y	N
96	H12	FALSE		Target 1	UNKNOWN	FAM	NFQ-MGB	Undetermined	24.8656	7.34427				34.4953	0.9784	-2.8004	127.558	FALSE	0.02	TRUE	1	40		Y	N	N
								31.1276	24.9566	28.1957	30.9944	31.3602	32.3108	29.655			miR221		miR222
			30.9101		27.4642	34.8289			28.8119	34.9282				31.04		100000000	11.4027	11.2072
			11.4027	13.6957	17.4589	20.8677	23.427	26.494	30.3172	32.9603	34.5794	35.3899	36.8425			10000000	13.6957	13.6812	4.68404	4.59241
			11.2072	13.6812	17.6788	20.8293	24.3892	27.3293	30.9447	32.6233	34.5583					1000000	17.4589	17.6788	9.36446	9.38075
					27.6663	28.874	28.2449	27.3137	25.8015	26.8656	26.6667	27.5735	27.9915	25.4614		100000	20.8677	20.8293	12.0599	12.2963
			30.6004	29.2367	25.3872	31.7111	30.2683	28.9702	27.2133	27.6334	26.5663	28.688	28.8345	25.7227		10000	23.427	24.3892	15.1723	16.2148
				4.68404	9.36446	12.0599	15.1723	19.1366	22.1884	25.3073	27.7566	27.6533	13.7861			1000	26.494	27.3293	19.1366	19.5106
				4.59241	9.38075	12.2963	16.2148	19.5106	23.0051	24.7672	28.5214	28.4617	13.8718			100	30.3172	30.9447	22.1884	23.0051
																10	32.9603	32.6233	25.3073	24.7672
																1	34.5794	34.5583	27.7566	28.5214
																0.1	35.3899		27.6533	28.4617
																0.01	36.8425		13.7861	13.8718

## Sheet: SF.6A-C_Results (4)
Block Type	Fast 96-Well Block (0.1mL)
Calibration Background is expired	No
Calibration Background performed on	09-03-2018
Calibration Normalization FAM-ROX is expired	No
Calibration Normalization FAM-ROX performed on	09-03-2018
Calibration Normalization VIC-ROX is expired	No
Calibration Normalization VIC-ROX performed on	09-03-2018
Calibration Pure Dye FAM is expired	No
Calibration Pure Dye FAM performed on	09-03-2018
Calibration Pure Dye NED is expired	No
Calibration Pure Dye NED performed on	09-03-2018
Calibration Pure Dye ROX is expired	No
Calibration Pure Dye ROX performed on	09-03-2018
Calibration Pure Dye SYBR is expired	No
Calibration Pure Dye SYBR performed on	09-03-2018
Calibration Pure Dye TAMRA is expired	No
Calibration Pure Dye TAMRA performed on	09-03-2018
Calibration Pure Dye VIC is expired	No
Calibration Pure Dye VIC performed on	09-03-2018
Calibration ROI is expired	No
Calibration ROI performed on	09-03-2018
Calibration Uniformity is expired	No
Calibration Uniformity performed on	09-03-2018
Chemistry	TAQMAN
Date Created	2019-01-14 13:32:16 PM CET
Date Modified	2019-01-14 16:04:56 PM CET
Experiment Barcode
Experiment Comment
Experiment File Name	C:\Applied Biosystems\QuantStudio Real-Time PCR Software\User Files\experiments\Peter\2019-01-14_SCmiR222_LTHSC\2019-01-14 133207.eds
Experiment Name	2019-01-14 133207
Experiment Run Start Time	2019-01-14 13:49:10 PM CET
Experiment Run Stop Time	2019-01-14 15:20:48 PM CET
Experiment Type	Standard Curve
Instrument Name	278870385
Instrument Serial Number	278870385
Instrument Type	QuantStudio(TM) 7 Flex System
Passive Reference	ROX
Quantification Cycle Method	Ct
Signal Smoothing On	true
Stage/ Cycle where Analysis is performed	Stage 2, Step 2
User Name
Well	Well Position	Omit	Sample Name	Target Name	Task	Reporter	Quencher	CT	Ct Mean	Ct SD	Quantity	Quantity Mean	Quantity SD	Y-Intercept	R(superscript 2)	Slope	Efficiency	Automatic Ct Threshold	Ct Threshold	Automatic Baseline	Baseline Start	Baseline End	Comments	EXPFAIL	HIGHSD	NOAMP	PRFDROP	OUTLIERRG
1	A1	FALSE		Target 1	UNKNOWN	FAM	NFQ-MGB	Undetermined	18.8671	2.89573				29.98	0.9959	-2.9812	116.489	FALSE	1.5	TRUE	1	40		Y	N	Y	N	N
2	A2	FALSE		Target 1	UNKNOWN	FAM	NFQ-MGB	Undetermined	18.8671	2.89573				29.98	0.9959	-2.9812	116.489	FALSE	1.5	TRUE	1	40		Y	N	Y	N	N
3	A3	FALSE		Target 1	UNKNOWN	FAM	NFQ-MGB	18.3608	18.8671	2.89573	7897.7	403559	1.93336e+06	29.98	0.9959	-2.9812	116.489	FALSE	1.5	TRUE	1	40		N	Y	N	N	N
4	A4	FALSE		Target 1	UNKNOWN	FAM	NFQ-MGB	19.9623	18.8671	2.89573	2292.46	403559	1.93336e+06	29.98	0.9959	-2.9812	116.489	FALSE	1.5	TRUE	1	40		N	Y	N	N	N
5	A5	FALSE		Target 1	UNKNOWN	FAM	NFQ-MGB	19.7587	18.8671	2.89573	2682.86	403559	1.93336e+06	29.98	0.9959	-2.9812	116.489	FALSE	1.5	TRUE	1	40		N	Y	N	N	N
6	A6	FALSE		Target 1	UNKNOWN	FAM	NFQ-MGB	19.854	18.8671	2.89573	2492.49	403559	1.93336e+06	29.98	0.9959	-2.9812	116.489	FALSE	1.5	TRUE	1	40		N	Y	N	N	N
7	A7	FALSE		Target 1	UNKNOWN	FAM	NFQ-MGB	19.2738	18.8671	2.89573	3901.47	403559	1.93336e+06	29.98	0.9959	-2.9812	116.489	FALSE	1.5	TRUE	1	40		N	Y	N	N	N
8	A8	FALSE		Target 1	UNKNOWN	FAM	NFQ-MGB	19.5395	18.8671	2.89573	3177.7	403559	1.93336e+06	29.98	0.9959	-2.9812	116.489	FALSE	1.5	TRUE	1	40		N	Y	N	N	N
9	A9	FALSE		Target 1	UNKNOWN	FAM	NFQ-MGB	19.7603	18.8671	2.89573	2679.37	403559	1.93336e+06	29.98	0.9959	-2.9812	116.489	FALSE	1.5	TRUE	1	40		N	Y	N	N	N
10	A10	FALSE		Target 1	UNKNOWN	FAM	NFQ-MGB	19.9701	18.8671	2.89573	2278.58	403559	1.93336e+06	29.98	0.9959	-2.9812	116.489	FALSE	1.5	TRUE	1	40		N	Y	N	N	N
11	A11	FALSE		Target 1	UNKNOWN	FAM	NFQ-MGB	19.4222	18.8671	2.89573	3479.15	403559	1.93336e+06	29.98	0.9959	-2.9812	116.489	FALSE	1.5	TRUE	1	40		N	Y	N	Y	N
12	A12	FALSE		Target 1	UNKNOWN	FAM	NFQ-MGB	19.8379	18.8671	2.89573	2523.61	403559	1.93336e+06	29.98	0.9959	-2.9812	116.489	FALSE	1.5	TRUE	1	40		N	Y	N	N	N
13	B1	FALSE		Target 1	UNKNOWN	FAM	NFQ-MGB	18.5432	18.8671	2.89573	6859.77	403559	1.93336e+06	29.98	0.9959	-2.9812	116.489	FALSE	1.5	TRUE	1	40		N	Y	N	N	N
14	B2	FALSE		Target 1	UNKNOWN	FAM	NFQ-MGB	19.1127	18.8671	2.89573	4418.6	403559	1.93336e+06	29.98	0.9959	-2.9812	116.489	FALSE	1.5	TRUE	1	40		N	Y	N	N	N
15	B3	FALSE		Target 1	UNKNOWN	FAM	NFQ-MGB	18.7591	18.8671	2.89573	5806.29	403559	1.93336e+06	29.98	0.9959	-2.9812	116.489	FALSE	1.5	TRUE	1	40		N	Y	N	N	N
16	B4	FALSE		Target 1	UNKNOWN	FAM	NFQ-MGB	19.7208	18.8671	2.89573	2762.38	403559	1.93336e+06	29.98	0.9959	-2.9812	116.489	FALSE	1.5	TRUE	1	40		N	Y	N	N	N
17	B5	FALSE		Target 1	UNKNOWN	FAM	NFQ-MGB	19.3691	18.8671	2.89573	3624.6	403559	1.93336e+06	29.98	0.9959	-2.9812	116.489	FALSE	1.5	TRUE	1	40		N	Y	N	N	N
18	B6	FALSE		Target 1	UNKNOWN	FAM	NFQ-MGB	19.404	18.8671	2.89573	3528.23	403559	1.93336e+06	29.98	0.9959	-2.9812	116.489	FALSE	1.5	TRUE	1	40		N	Y	N	N	N
19	B7	FALSE		Target 1	UNKNOWN	FAM	NFQ-MGB	18.8924	18.8671	2.89573	5237.99	403559	1.93336e+06	29.98	0.9959	-2.9812	116.489	FALSE	1.5	TRUE	1	40		N	Y	N	N	N
20	B8	FALSE		Target 1	UNKNOWN	FAM	NFQ-MGB	19.4046	18.8671	2.89573	3526.77	403559	1.93336e+06	29.98	0.9959	-2.9812	116.489	FALSE	1.5	TRUE	1	40		N	Y	N	N	N
21	B9	FALSE		Target 1	UNKNOWN	FAM	NFQ-MGB	19.2348	18.8671	2.89573	4020.85	403559	1.93336e+06	29.98	0.9959	-2.9812	116.489	FALSE	1.5	TRUE	1	40		N	Y	N	N	N
22	B10	FALSE		Target 1	UNKNOWN	FAM	NFQ-MGB	19.3839	18.8671	2.89573	3583.57	403559	1.93336e+06	29.98	0.9959	-2.9812	116.489	FALSE	1.5	TRUE	1	40		N	Y	N	N	N
23	B11	FALSE		Target 1	UNKNOWN	FAM	NFQ-MGB	19.4684	18.8671	2.89573	3357.02	403559	1.93336e+06	29.98	0.9959	-2.9812	116.489	FALSE	1.5	TRUE	1	40		N	Y	N	N	N
24	B12	FALSE		Target 1	UNKNOWN	FAM	NFQ-MGB	19.2762	18.8671	2.89573	3894.44	403559	1.93336e+06	29.98	0.9959	-2.9812	116.489	FALSE	1.5	TRUE	1	40		N	Y	N	N	N
25	C1	FALSE		Target 1	UNKNOWN	FAM	NFQ-MGB	18.7387	18.8671	2.89573	5898.51	403559	1.93336e+06	29.98	0.9959	-2.9812	116.489	FALSE	1.5	TRUE	1	40		N	Y	N	N	N
26	C2	FALSE		Target 1	UNKNOWN	FAM	NFQ-MGB	18.8156	18.8671	2.89573	5558.36	403559	1.93336e+06	29.98	0.9959	-2.9812	116.489	FALSE	1.5	TRUE	1	40		N	Y	N	N	N
27	C3	FALSE		Target 1	UNKNOWN	FAM	NFQ-MGB	18.9638	18.8671	2.89573	4957.12	403559	1.93336e+06	29.98	0.9959	-2.9812	116.489	FALSE	1.5	TRUE	1	40		N	Y	N	N	N
28	C4	FALSE		Target 1	UNKNOWN	FAM	NFQ-MGB	18.8582	18.8671	2.89573	5378.33	403559	1.93336e+06	29.98	0.9959	-2.9812	116.489	FALSE	1.5	TRUE	1	40		N	Y	N	N	N
29	C5	FALSE		Target 1	UNKNOWN	FAM	NFQ-MGB	18.8621	18.8671	2.89573	5361.99	403559	1.93336e+06	29.98	0.9959	-2.9812	116.489	FALSE	1.5	TRUE	1	40		N	Y	N	N	N
30	C6	FALSE		Target 1	UNKNOWN	FAM	NFQ-MGB	18.8531	18.8671	2.89573	5399.39	403559	1.93336e+06	29.98	0.9959	-2.9812	116.489	FALSE	1.5	TRUE	1	40		N	Y	N	N	N
31	C7	FALSE		Target 1	UNKNOWN	FAM	NFQ-MGB	19.0294	18.8671	2.89573	4712.02	403559	1.93336e+06	29.98	0.9959	-2.9812	116.489	FALSE	1.5	TRUE	1	40		N	Y	N	N	N
32	C8	FALSE		Target 1	UNKNOWN	FAM	NFQ-MGB	19.4781	18.8671	2.89573	3332.13	403559	1.93336e+06	29.98	0.9959	-2.9812	116.489	FALSE	1.5	TRUE	1	40		N	Y	N	N	N
33	C9	FALSE		Target 1	UNKNOWN	FAM	NFQ-MGB	19.3542	18.8671	2.89573	3666.51	403559	1.93336e+06	29.98	0.9959	-2.9812	116.489	FALSE	1.5	TRUE	1	40		N	Y	N	N	N
34	C10	FALSE		Target 1	UNKNOWN	FAM	NFQ-MGB	19.3817	18.8671	2.89573	3589.57	403559	1.93336e+06	29.98	0.9959	-2.9812	116.489	FALSE	1.5	TRUE	1	40		N	Y	N	N	N
35	C11	FALSE		Target 1	UNKNOWN	FAM	NFQ-MGB	19.5147	18.8671	2.89573	3239.28	403559	1.93336e+06	29.98	0.9959	-2.9812	116.489	FALSE	1.5	TRUE	1	40		N	Y	N	N	N
36	C12	FALSE		Target 1	UNKNOWN	FAM	NFQ-MGB	19.4122	18.8671	2.89573	3506.02	403559	1.93336e+06	29.98	0.9959	-2.9812	116.489	FALSE	1.5	TRUE	1	40		N	Y	N	N	N
37	D1	FALSE		Target 1	UNKNOWN	FAM	NFQ-MGB	19.4738	18.8671	2.89573	3343.09	403559	1.93336e+06	29.98	0.9959	-2.9812	116.489	FALSE	1.5	TRUE	1	40		N	Y	N	N	N
38	D2	FALSE		Target 1	UNKNOWN	FAM	NFQ-MGB	18.8975	18.8671	2.89573	5217.45	403559	1.93336e+06	29.98	0.9959	-2.9812	116.489	FALSE	1.5	TRUE	1	40		N	Y	N	N	N
39	D3	FALSE		Target 1	UNKNOWN	FAM	NFQ-MGB	19.7879	18.8671	2.89573	2622.92	403559	1.93336e+06	29.98	0.9959	-2.9812	116.489	FALSE	1.5	TRUE	1	40		N	Y	N	N	N
40	D4	FALSE		Target 1	UNKNOWN	FAM	NFQ-MGB	18.9714	18.8671	2.89573	4928.08	403559	1.93336e+06	29.98	0.9959	-2.9812	116.489	FALSE	1.5	TRUE	1	40		N	Y	N	N	N
41	D5	FALSE		Target 1	UNKNOWN	FAM	NFQ-MGB	18.9418	18.8671	2.89573	5042.1	403559	1.93336e+06	29.98	0.9959	-2.9812	116.489	FALSE	1.5	TRUE	1	40		N	Y	N	N	N
42	D6	FALSE		Target 1	UNKNOWN	FAM	NFQ-MGB	18.9771	18.8671	2.89573	4906.29	403559	1.93336e+06	29.98	0.9959	-2.9812	116.489	FALSE	1.5	TRUE	1	40		N	Y	N	N	N
43	D7	FALSE		Target 1	UNKNOWN	FAM	NFQ-MGB	19.0223	18.8671	2.89573	4738.02	403559	1.93336e+06	29.98	0.9959	-2.9812	116.489	FALSE	1.5	TRUE	1	40		N	Y	N	N	N
44	D8	FALSE		Target 1	UNKNOWN	FAM	NFQ-MGB	19.2807	18.8671	2.89573	3880.86	403559	1.93336e+06	29.98	0.9959	-2.9812	116.489	FALSE	1.5	TRUE	1	40		N	Y	N	N	N
45	D9	FALSE		Target 1	UNKNOWN	FAM	NFQ-MGB	19.1883	18.8671	2.89573	4167.87	403559	1.93336e+06	29.98	0.9959	-2.9812	116.489	FALSE	1.5	TRUE	1	40		N	Y	N	N	N
46	D10	FALSE		Target 1	UNKNOWN	FAM	NFQ-MGB	18.995	18.8671	2.89573	4838.84	403559	1.93336e+06	29.98	0.9959	-2.9812	116.489	FALSE	1.5	TRUE	1	40		N	Y	N	N	N
47	D11	FALSE		Target 1	UNKNOWN	FAM	NFQ-MGB	19.088	18.8671	2.89573	4503.79	403559	1.93336e+06	29.98	0.9959	-2.9812	116.489	FALSE	1.5	TRUE	1	40		N	Y	N	N	N
48	D12	FALSE		Target 1	UNKNOWN	FAM	NFQ-MGB	18.9247	18.8671	2.89573	5109.09	403559	1.93336e+06	29.98	0.9959	-2.9812	116.489	FALSE	1.5	TRUE	1	40		N	Y	N	N	N
49	E1	FALSE		Target 1	UNKNOWN	FAM	NFQ-MGB	18.7789	18.8671	2.89573	5718.19	403559	1.93336e+06	29.98	0.9959	-2.9812	116.489	FALSE	1.5	TRUE	1	40		N	Y	N	N	N
50	E2	FALSE		Target 1	UNKNOWN	FAM	NFQ-MGB	19.1624	18.8671	2.89573	4252.07	403559	1.93336e+06	29.98	0.9959	-2.9812	116.489	FALSE	1.5	TRUE	1	40		N	Y	N	N	N
51	E3	FALSE		Target 1	UNKNOWN	FAM	NFQ-MGB	18.8781	18.8671	2.89573	5296.41	403559	1.93336e+06	29.98	0.9959	-2.9812	116.489	FALSE	1.5	TRUE	1	40		N	Y	N	N	N
52	E4	FALSE		Target 1	UNKNOWN	FAM	NFQ-MGB	19.3384	18.8671	2.89573	3711.65	403559	1.93336e+06	29.98	0.9959	-2.9812	116.489	FALSE	1.5	TRUE	1	40		N	Y	N	N	N
53	E5	FALSE		Target 1	UNKNOWN	FAM	NFQ-MGB	19.391	18.8671	2.89573	3563.8	403559	1.93336e+06	29.98	0.9959	-2.9812	116.489	FALSE	1.5	TRUE	1	40		N	Y	N	N	N
54	E6	FALSE		Target 1	UNKNOWN	FAM	NFQ-MGB	19.3869	18.8671	2.89573	3575.17	403559	1.93336e+06	29.98	0.9959	-2.9812	116.489	FALSE	1.5	TRUE	1	40		N	Y	N	N	N
55	E7	FALSE		Target 1	UNKNOWN	FAM	NFQ-MGB	19.9942	18.8671	2.89573	2236.68	403559	1.93336e+06	29.98	0.9959	-2.9812	116.489	FALSE	1.5	TRUE	1	40		N	Y	N	N	N
56	E8	FALSE		Target 1	UNKNOWN	FAM	NFQ-MGB	19.9455	18.8671	2.89573	2322.41	403559	1.93336e+06	29.98	0.9959	-2.9812	116.489	FALSE	1.5	TRUE	1	40		N	Y	N	N	N
57	E9	FALSE		Target 1	UNKNOWN	FAM	NFQ-MGB	19.898	18.8671	2.89573	2409.08	403559	1.93336e+06	29.98	0.9959	-2.9812	116.489	FALSE	1.5	TRUE	1	40		N	Y	N	N	N
58	E10	FALSE		Target 1	UNKNOWN	FAM	NFQ-MGB	19.5669	18.8671	2.89573	3111.09	403559	1.93336e+06	29.98	0.9959	-2.9812	116.489	FALSE	1.5	TRUE	1	40		N	Y	N	N	N
59	E11	FALSE		Target 1	UNKNOWN	FAM	NFQ-MGB	19.6045	18.8671	2.89573	3022.01	403559	1.93336e+06	29.98	0.9959	-2.9812	116.489	FALSE	1.5	TRUE	1	40		N	Y	N	N	N
60	E12	FALSE		Target 1	UNKNOWN	FAM	NFQ-MGB	19.5697	18.8671	2.89573	3104.55	403559	1.93336e+06	29.98	0.9959	-2.9812	116.489	FALSE	1.5	TRUE	1	40		N	Y	N	N	N
61	F1	FALSE		Target 1	STANDARD	FAM	NFQ-MGB	18.415	17.9978	0.381201	10000	10000		29.98	0.9959	-2.9812	116.489	FALSE	1.5	TRUE	1	40		N	N	N	N	N
62	F2	FALSE		Target 1	STANDARD	FAM	NFQ-MGB	20.9626	20.9873	0.103205	1000	1000		29.98	0.9959	-2.9812	116.489	FALSE	1.5	TRUE	1	40		N	N	N	N	N
63	F3	FALSE		Target 1	STANDARD	FAM	NFQ-MGB	24.1427	24.3061	0.297815	100	100		29.98	0.9959	-2.9812	116.489	FALSE	1.5	TRUE	1	40		N	N	N	N	N
64	F4	FALSE		Target 1	STANDARD	FAM	NFQ-MGB	27.0719	26.7978	0.319956	10	10		29.98	0.9959	-2.9812	116.489	FALSE	1.5	TRUE	1	40		N	N	N	N	N
65	F5	FALSE		Target 1	STANDARD	FAM	NFQ-MGB	30.0586	29.9989	0.0622005	1	1		29.98	0.9959	-2.9812	116.489	FALSE	1.5	TRUE	1	40		N	N	N	N	N
66	F6	FALSE		Target 1	NTC	FAM	NFQ-MGB	Undetermined						29.98	0.9959	-2.9812	116.489	FALSE	1.5	TRUE	1	40		N	N	N	N	N
67	F7	FALSE		Target 1	UNKNOWN	FAM	NFQ-MGB	14.3676	18.8671	2.89573	172563	403559	1.93336e+06	29.98	0.9959	-2.9812	116.489	FALSE	1.5	TRUE	1	40		N	Y	N	N	N
68	F8	FALSE		Target 1	UNKNOWN	FAM	NFQ-MGB	9.35161	18.8671	2.89573	8307922	403559	1.93336e+06	29.98	0.9959	-2.9812	116.489	FALSE	1.5	TRUE	1	40		N	Y	N	N	N
69	F9	FALSE		Target 1	UNKNOWN	FAM	NFQ-MGB	15.2051	18.8671	2.89573	90372.8	403559	1.93336e+06	29.98	0.9959	-2.9812	116.489	FALSE	1.5	TRUE	1	40		N	Y	N	N	N
70	F10	FALSE		Target 1	UNKNOWN	FAM	NFQ-MGB	18.9168	18.8671	2.89573	5140.34	403559	1.93336e+06	29.98	0.9959	-2.9812	116.489	FALSE	1.5	TRUE	1	40		N	Y	N	N	N
71	F11	FALSE		Target 1	UNKNOWN	FAM	NFQ-MGB	18.9596	18.8671	2.89573	4973.09	403559	1.93336e+06	29.98	0.9959	-2.9812	116.489	FALSE	1.5	TRUE	1	40		N	Y	N	N	N
72	F12	FALSE		Target 1	UNKNOWN	FAM	NFQ-MGB	19.0024	18.8671	2.89573	4811.53	403559	1.93336e+06	29.98	0.9959	-2.9812	116.489	FALSE	1.5	TRUE	1	40		N	Y	N	N	N
73	G1	FALSE		Target 1	STANDARD	FAM	NFQ-MGB	17.9109	17.9978	0.381201	10000	10000		29.98	0.9959	-2.9812	116.489	FALSE	1.5	TRUE	1	40		N	N	N	N	N
74	G2	FALSE		Target 1	STANDARD	FAM	NFQ-MGB	21.1006	20.9873	0.103205	1000	1000		29.98	0.9959	-2.9812	116.489	FALSE	1.5	TRUE	1	40		N	N	N	N	N
75	G3	FALSE		Target 1	STANDARD	FAM	NFQ-MGB	24.6498	24.3061	0.297815	100	100		29.98	0.9959	-2.9812	116.489	FALSE	1.5	TRUE	1	40		N	N	N	N	N
76	G4	FALSE		Target 1	STANDARD	FAM	NFQ-MGB	26.8752	26.7978	0.319956	10	10		29.98	0.9959	-2.9812	116.489	FALSE	1.5	TRUE	1	40		N	N	N	N	N
77	G5	FALSE		Target 1	STANDARD	FAM	NFQ-MGB	30.0036	29.9989	0.0622005	1	1		29.98	0.9959	-2.9812	116.489	FALSE	1.5	TRUE	1	40		N	N	N	N	N
78	G6	FALSE		Target 1	NTC	FAM	NFQ-MGB	Undetermined						29.98	0.9959	-2.9812	116.489	FALSE	1.5	TRUE	1	40		N	N	N	N	N
79	G7	FALSE		Target 1	UNKNOWN	FAM	NFQ-MGB	29.3986	18.8671	2.89573	1.56689	403559	1.93336e+06	29.98	0.9959	-2.9812	116.489	FALSE	1.5	TRUE	1	40		N	Y	N	N	N
80	G8	FALSE		Target 1	UNKNOWN	FAM	NFQ-MGB	9.20022	18.8671	2.89573	9338398	403559	1.93336e+06	29.98	0.9959	-2.9812	116.489	FALSE	1.5	TRUE	1	40		N	Y	N	N	N
81	G9	FALSE		Target 1	UNKNOWN	FAM	NFQ-MGB	14.7423	18.8671	2.89573	129201	403559	1.93336e+06	29.98	0.9959	-2.9812	116.489	FALSE	1.5	TRUE	1	40		N	Y	N	N	N
82	G10	FALSE		Target 1	UNKNOWN	FAM	NFQ-MGB	18.9233	18.8671	2.89573	5114.55	403559	1.93336e+06	29.98	0.9959	-2.9812	116.489	FALSE	1.5	TRUE	1	40		N	Y	N	N	N
83	G11	FALSE		Target 1	UNKNOWN	FAM	NFQ-MGB	18.9741	18.8671	2.89573	4917.75	403559	1.93336e+06	29.98	0.9959	-2.9812	116.489	FALSE	1.5	TRUE	1	40		N	Y	N	N	N
84	G12	FALSE		Target 1	UNKNOWN	FAM	NFQ-MGB	19.0202	18.8671	2.89573	4745.57	403559	1.93336e+06	29.98	0.9959	-2.9812	116.489	FALSE	1.5	TRUE	1	40		N	Y	N	N	N
85	H1	FALSE		Target 1	STANDARD	FAM	NFQ-MGB	17.6676	17.9978	0.381201	10000	10000		29.98	0.9959	-2.9812	116.489	FALSE	1.5	TRUE	1	40		N	N	N	N	N
86	H2	FALSE		Target 1	STANDARD	FAM	NFQ-MGB	20.8986	20.9873	0.103205	1000	1000		29.98	0.9959	-2.9812	116.489	FALSE	1.5	TRUE	1	40		N	N	N	N	N
87	H3	FALSE		Target 1	STANDARD	FAM	NFQ-MGB	24.1257	24.3061	0.297815	100	100		29.98	0.9959	-2.9812	116.489	FALSE	1.5	TRUE	1	40		N	N	N	N	N
88	H4	FALSE		Target 1	STANDARD	FAM	NFQ-MGB	26.4462	26.7978	0.319956	10	10		29.98	0.9959	-2.9812	116.489	FALSE	1.5	TRUE	1	40		N	N	N	N	N
89	H5	FALSE		Target 1	STANDARD	FAM	NFQ-MGB	29.9344	29.9989	0.0622005	1	1		29.98	0.9959	-2.9812	116.489	FALSE	1.5	TRUE	1	40		N	N	N	N	N
90	H6	FALSE		Target 1	NTC	FAM	NFQ-MGB	Undetermined						29.98	0.9959	-2.9812	116.489	FALSE	1.5	TRUE	1	40		N	N	N	N	N
91	H7	FALSE		Target 1	UNKNOWN	FAM	NFQ-MGB	30.0346	18.8671	2.89573	0.95873	403559	1.93336e+06	29.98	0.9959	-2.9812	116.489	FALSE	1.5	TRUE	1	40		N	Y	N	N	Y
92	H8	FALSE		Target 1	UNKNOWN	FAM	NFQ-MGB	8.91278	18.8671	2.89573	11659823	403559	1.93336e+06	29.98	0.9959	-2.9812	116.489	FALSE	1.5	TRUE	1	40		N	Y	N	N	N
93	H9	FALSE		Target 1	UNKNOWN	FAM	NFQ-MGB	12.5626	18.8671	2.89573	695693	403559	1.93336e+06	29.98	0.9959	-2.9812	116.489	FALSE	1.5	TRUE	1	40		N	Y	N	N	N
94	H10	FALSE		Target 1	UNKNOWN	FAM	NFQ-MGB	19.6817	18.8671	2.89573	2847.25	403559	1.93336e+06	29.98	0.9959	-2.9812	116.489	FALSE	1.5	TRUE	1	40		N	Y	N	N	N
95	H11	FALSE		Target 1	UNKNOWN	FAM	NFQ-MGB	18.8032	18.8671	2.89573	5611.67	403559	1.93336e+06	29.98	0.9959	-2.9812	116.489	FALSE	1.5	TRUE	1	40		N	Y	N	N	N
96	H12	FALSE		Target 1	UNKNOWN	FAM	NFQ-MGB	19.2106	18.8671	2.89573	4096.87	403559	1.93336e+06	29.98	0.9959	-2.9812	116.489	FALSE	1.5	TRUE	1	40		N	Y	N	N	N

[truncated: 1 more sheets: SF.6A-C_Results (5)]
