# Supplementary material for: The miR-221/222 cluster regulates hematopoietic stem cell quiescence and multipotency by suppressing both Fos/AP-1/IEG pathway activation and stress-like differentiation to granulocytes
Source: PLoS Biol. 2023 Nov 20;21(11):e3002015. doi: 10.1371/journal.pbio.3002015 (PMC10695376; doi:10.1371/journal.pbio.3002015)
Supplement: S3 Data — (ZIP) [file pbio.3002015.s003.zip › SD_Rev2/SF6D.xlsx]

## Sheet: SF6D
Fast 96-Well Block (0.1mL)
No
09-03-2018
No
09-03-2018
No
09-03-2018
No
09-03-2018
No
09-03-2018
No
09-03-2018
No
09-03-2018
No
09-03-2018
No
09-03-2018
No
09-03-2018
No
09-03-2018
TAQMAN
2019-01-31 15:08:00 PM CET
2019-01-31 16:49:33 PM CET
C:\Applied Biosystems\QuantStudio Real-Time PCR Software\User Files\experiments\Peter\2019-01-31_SCmiR221_Cre-vs-KO\2019-01-31 150756.eds
2019-01-31 150756
2019-01-31 15:20:30 PM CET
2019-01-31 16:52:07 PM CET
Standard Curve
278870385
278870385
QuantStudio(TM) 7 Flex System
ROX
Ct
true
Stage 2, Step 2
Well Position	CT	Quantity		multiplied by factor
A1	20.0118	5309.43		4556.28
A2	20.1671	4748.78		4075.16
A3	20.0236	5264.55		4517.77
A4	20.0237	5264.22		4517.48
A5	20.0715	5086.64		4365.1
A6	20.0005	5352.86		4593.55
A7	19.6524	6873.94		5898.86
A8	19.6314	6978.25		5988.38
A9	19.4625	7879.11		6761.44
A10	20.3174	4262.61		3657.96
A11	19.7743	6297.39		5404.09
A12	21.0676	2486.42		2133.72
B1	20.2491	4477.21		3842.11
B2	20.2122	4597.39		3945.24
B3	20.2987	4320.29		3707.45
B4	20.058	5136.07		4407.51
B5	20.1227	4902.88		4207.4
B6	20.0284	5246.48		4502.26
B7	20.0959	4998.1		4289.11
B8	20.003	5343.3		4585.34
B9	19.9002	5752.77		4936.73
B10	20.4201	3959.54		3397.87
B11	20.6133	3446.38		2957.51
B12	20.7148	3203.85		2749.38
C1	25.06	141.171		121.145
C2	24.902	158.145		135.712
C3	24.9704	150.557		129.2
C4	20.4917	3760.9		3227.42
C5	20.5502	3606.14		3094.6
C6	20.5253	3671.2		3150.44
C7	21.5811	1719.25		1475.37
C8	21.4547	1882.79		1615.71
C9	21.4717	1859.84		1596.02
C10	20.3704	4103.39		3521.32
C11	20.44	3903.18		3349.51
C12	20.9482	2709.22		2324.91
D1	20.1945	4656.38		3995.86
D2	20.1573	4782.5		4104.09
D3	20.2112	4600.82		3948.19
D4	20.4694	3821.59		3279.49
D5	20.5095	3713.11		3186.4
D6	20.496	3749.46		3217.59
D7	20.3599	4134.66		3548.16
D8	20.2427	4497.71		3859.7
D9	20.2973	4324.85		3711.36
D10	21.2433	2191.62		1880.74
D11	21.2396	2197.39		1885.69
D12	21.3976	1961.58		1683.33
E1	20.6407	3379.07		2899.74
E2	20.576	3539.97		3037.82
E3	20.5794	3531.24		3030.33
E4	19.6281	6995.09		6002.83
E5	19.5904	7186.94		6167.46
E6	19.5943	7166.83		6150.21
E7	20.9784	2651.11		2275.05
E8	20.9178	2769.02		2376.23
E9	21.0377	2540.52		2180.15
E10	21.259	2167.04		1859.64
E11	21.3071	2093.46		1796.5
E12	21.4743	1856.44		1593.1
F1	16.0688	100000
F2	19.836	10000
F3	23.5819	1000
F4	26.7348	100
F5	29.7035	10
F6	32.4151	1
F7	33.9197
F8	25.7082	88.6078
F9	25.568	97.9983
F10	21.7523	1520.24
F11	19.7457	6428.38		B2:	Run2	Run1
F12	21.213	2239.89			2239.89	2148.28	1.04264
G1	15.1336	100000			2678.86	2027.07	1.32154		NTC	88.6078	110.95	151.986	NTC	60.2695	54.4938	52.1423
G2	18.47	10000			2342.39	2069.78	1.13171		NTC	97.9983	72.9529	84.8338	NTC	34.0153	52.9751	108.507
G3	21.9356	1000							Pax5	1520.24	1338.38	1306.26	Pax5	927.896	903.064	841.867
G4	25.2771	100				factor:	1.1653		Pax5	6428.38	5868.56	6205.05	Pax5	4022.53	4295.47	3686.45
G5	28.6147	10								2239.89	2678.86	2342.39	NTC	24.0435	14.0435	52.6748
G6	30.4902	1			1922.16
G7	34.1111				2298.86
G8	25.3953	110.95			2010.12
G9	25.9788	72.9529							NTC	76.0387	95.2115	130.427
G10	21.9297	1338.38							NTC	84.0971	62.6044	72.8
G11	19.8725	5868.56							Pax5	1304.59	1148.53	1120.97
G12	20.9639	2678.86							Pax5	5516.5	5036.1	5324.86
H1	15.3463	100000								1922.16	2298.86	2010.12
H2	18.9487	10000
H3	22.4416	1000
H4	25.9471	100
H5	29.0608	10
H6	30.8674	1
H7	35.0529
H8	24.9573	151.986
H9	25.7688	84.8338
H10	21.9635	1306.26
H11	19.7949	6205.05
H12	21.1507	2342.39

## Sheet: SF.6D_Results (6)
Block Type	Fast 96-Well Block (0.1mL)
Calibration Background is expired	No
Calibration Background performed on	09-03-2018
Calibration Normalization FAM-ROX is expired	No
Calibration Normalization FAM-ROX performed on	09-03-2018
Calibration Normalization VIC-ROX is expired	No
Calibration Normalization VIC-ROX performed on	09-03-2018
Calibration Pure Dye FAM is expired	No
Calibration Pure Dye FAM performed on	09-03-2018
Calibration Pure Dye NED is expired	No
Calibration Pure Dye NED performed on	09-03-2018
Calibration Pure Dye ROX is expired	No
Calibration Pure Dye ROX performed on	09-03-2018
Calibration Pure Dye SYBR is expired	No
Calibration Pure Dye SYBR performed on	09-03-2018
Calibration Pure Dye TAMRA is expired	No
Calibration Pure Dye TAMRA performed on	09-03-2018
Calibration Pure Dye VIC is expired	No
Calibration Pure Dye VIC performed on	09-03-2018
Calibration ROI is expired	No
Calibration ROI performed on	09-03-2018
Calibration Uniformity is expired	No
Calibration Uniformity performed on	09-03-2018
Chemistry	TAQMAN
Date Created	2019-01-15 16:04:25 PM CET
Date Modified	2019-01-15 18:03:59 PM CET
Experiment Barcode
Experiment Comment
Experiment File Name	C:\Applied Biosystems\QuantStudio Real-Time PCR Software\User Files\experiments\Peter\2019-01-15_SCmiR222_LTHSC\2019-01-15 160418.eds
Experiment Name	2019-01-15 160418
Experiment Run Start Time	2019-01-15 16:17:49 PM CET
Experiment Run Stop Time	2019-01-15 17:49:26 PM CET
Experiment Type	Standard Curve
Instrument Name	278870385
Instrument Serial Number	278870385
Instrument Type	QuantStudio(TM) 7 Flex System
Passive Reference	ROX
Quantification Cycle Method	Ct
Signal Smoothing On	true
Stage/ Cycle where Analysis is performed	Stage 2, Step 2
User Name
Well	Well Position	Omit	Sample Name	Target Name	Task	Reporter	Quencher	CT	Ct Mean	Ct SD	Quantity	Quantity Mean	Quantity SD	Y-Intercept	R(superscript 2)	Slope	Efficiency	Automatic Ct Threshold	Ct Threshold	Automatic Baseline	Baseline Start	Baseline End	Comments	EXPFAIL	HIGHSD	NOAMP	OUTLIERRG
1	A1	FALSE		Target 1	UNKNOWN	FAM	NFQ-MGB	18.4615	18.8283	2.39235	149693	7.53015e+06	35766904	34.0642	0.9361	-3.0149	114.628	TRUE	0.119178	TRUE	1	40		N	Y	N	N
2	A2	FALSE		Target 1	UNKNOWN	FAM	NFQ-MGB	18.7421	18.8283	2.39235	120815	7.53015e+06	35766904	34.0642	0.9361	-3.0149	114.628	TRUE	0.119178	TRUE	1	40		N	Y	N	N
3	A3	FALSE		Target 1	UNKNOWN	FAM	NFQ-MGB	18.9073	18.8283	2.39235	106492	7.53015e+06	35766904	34.0642	0.9361	-3.0149	114.628	TRUE	0.119178	TRUE	1	40		N	Y	N	N
4	A4	FALSE		Target 1	UNKNOWN	FAM	NFQ-MGB	19.8822	18.8283	2.39235	50579.2	7.53015e+06	35766904	34.0642	0.9361	-3.0149	114.628	TRUE	0.119178	TRUE	1	40		N	Y	N	N
5	A5	FALSE		Target 1	UNKNOWN	FAM	NFQ-MGB	19.9458	18.8283	2.39235	48182.1	7.53015e+06	35766904	34.0642	0.9361	-3.0149	114.628	TRUE	0.119178	TRUE	1	40		N	Y	N	N
6	A6	FALSE		Target 1	UNKNOWN	FAM	NFQ-MGB	20.0929	18.8283	2.39235	43062.3	7.53015e+06	35766904	34.0642	0.9361	-3.0149	114.628	TRUE	0.119178	TRUE	1	40		N	Y	N	N
7	A7	FALSE		Target 1	UNKNOWN	FAM	NFQ-MGB	19.5772	18.8283	2.39235	63844.3	7.53015e+06	35766904	34.0642	0.9361	-3.0149	114.628	TRUE	0.119178	TRUE	1	40		N	Y	N	N
8	A8	FALSE		Target 1	UNKNOWN	FAM	NFQ-MGB	19.5543	18.8283	2.39235	64974.9	7.53015e+06	35766904	34.0642	0.9361	-3.0149	114.628	TRUE	0.119178	TRUE	1	40		N	Y	N	N
9	A9	FALSE		Target 1	UNKNOWN	FAM	NFQ-MGB	19.5348	18.8283	2.39235	65949.6	7.53015e+06	35766904	34.0642	0.9361	-3.0149	114.628	TRUE	0.119178	TRUE	1	40		N	Y	N	N
10	A10	FALSE		Target 1	UNKNOWN	FAM	NFQ-MGB	19.5354	18.8283	2.39235	65916.8	7.53015e+06	35766904	34.0642	0.9361	-3.0149	114.628	TRUE	0.119178	TRUE	1	40		N	Y	N	N
11	A11	FALSE		Target 1	UNKNOWN	FAM	NFQ-MGB	19.0488	18.8283	2.39235	95587	7.53015e+06	35766904	34.0642	0.9361	-3.0149	114.628	TRUE	0.119178	TRUE	1	40		N	Y	N	N
12	A12	FALSE		Target 1	UNKNOWN	FAM	NFQ-MGB	19.7139	18.8283	2.39235	57517.3	7.53015e+06	35766904	34.0642	0.9361	-3.0149	114.628	TRUE	0.119178	TRUE	1	40		N	Y	N	N
13	B1	FALSE		Target 1	UNKNOWN	FAM	NFQ-MGB	18.8281	18.8283	2.39235	113133	7.53015e+06	35766904	34.0642	0.9361	-3.0149	114.628	TRUE	0.119178	TRUE	1	40		N	Y	N	N
14	B2	FALSE		Target 1	UNKNOWN	FAM	NFQ-MGB	19.1806	18.8283	2.39235	86432.9	7.53015e+06	35766904	34.0642	0.9361	-3.0149	114.628	TRUE	0.119178	TRUE	1	40		N	Y	N	N
15	B3	FALSE		Target 1	UNKNOWN	FAM	NFQ-MGB	19.1863	18.8283	2.39235	86057.6	7.53015e+06	35766904	34.0642	0.9361	-3.0149	114.628	TRUE	0.119178	TRUE	1	40		N	Y	N	N
16	B4	FALSE		Target 1	UNKNOWN	FAM	NFQ-MGB	19.5472	18.8283	2.39235	65326.8	7.53015e+06	35766904	34.0642	0.9361	-3.0149	114.628	TRUE	0.119178	TRUE	1	40		N	Y	N	N
17	B5	FALSE		Target 1	UNKNOWN	FAM	NFQ-MGB	19.5747	18.8283	2.39235	63967.8	7.53015e+06	35766904	34.0642	0.9361	-3.0149	114.628	TRUE	0.119178	TRUE	1	40		N	Y	N	N
18	B6	FALSE		Target 1	UNKNOWN	FAM	NFQ-MGB	19.7153	18.8283	2.39235	57454	7.53015e+06	35766904	34.0642	0.9361	-3.0149	114.628	TRUE	0.119178	TRUE	1	40		N	Y	N	N
19	B7	FALSE		Target 1	UNKNOWN	FAM	NFQ-MGB	18.981	18.8283	2.39235	100668	7.53015e+06	35766904	34.0642	0.9361	-3.0149	114.628	TRUE	0.119178	TRUE	1	40		N	Y	N	N
20	B8	FALSE		Target 1	UNKNOWN	FAM	NFQ-MGB	19.1031	18.8283	2.39235	91704.2	7.53015e+06	35766904	34.0642	0.9361	-3.0149	114.628	TRUE	0.119178	TRUE	1	40		N	Y	N	N
21	B9	FALSE		Target 1	UNKNOWN	FAM	NFQ-MGB	18.7939	18.8283	2.39235	116127	7.53015e+06	35766904	34.0642	0.9361	-3.0149	114.628	TRUE	0.119178	TRUE	1	40		N	Y	N	N
22	B10	FALSE		Target 1	UNKNOWN	FAM	NFQ-MGB	19.3219	18.8283	2.39235	77588.7	7.53015e+06	35766904	34.0642	0.9361	-3.0149	114.628	TRUE	0.119178	TRUE	1	40		N	Y	N	N
23	B11	FALSE		Target 1	UNKNOWN	FAM	NFQ-MGB	19.3417	18.8283	2.39235	76429.2	7.53015e+06	35766904	34.0642	0.9361	-3.0149	114.628	TRUE	0.119178	TRUE	1	40		N	Y	N	N
24	B12	FALSE		Target 1	UNKNOWN	FAM	NFQ-MGB	19.1841	18.8283	2.39235	86202.2	7.53015e+06	35766904	34.0642	0.9361	-3.0149	114.628	TRUE	0.119178	TRUE	1	40		N	Y	N	N
25	C1	FALSE		Target 1	UNKNOWN	FAM	NFQ-MGB	19.3309	18.8283	2.39235	77057.8	7.53015e+06	35766904	34.0642	0.9361	-3.0149	114.628	TRUE	0.119178	TRUE	1	40		N	Y	N	N
26	C2	FALSE		Target 1	UNKNOWN	FAM	NFQ-MGB	19.563	18.8283	2.39235	64541.5	7.53015e+06	35766904	34.0642	0.9361	-3.0149	114.628	TRUE	0.119178	TRUE	1	40		N	Y	N	N
27	C3	FALSE		Target 1	UNKNOWN	FAM	NFQ-MGB	19.6737	18.8283	2.39235	59307.8	7.53015e+06	35766904	34.0642	0.9361	-3.0149	114.628	TRUE	0.119178	TRUE	1	40		N	Y	N	N
28	C4	FALSE		Target 1	UNKNOWN	FAM	NFQ-MGB	19.0504	18.8283	2.39235	95470.1	7.53015e+06	35766904	34.0642	0.9361	-3.0149	114.628	TRUE	0.119178	TRUE	1	40		N	Y	N	N
29	C5	FALSE		Target 1	UNKNOWN	FAM	NFQ-MGB	19.1622	18.8283	2.39235	87653.4	7.53015e+06	35766904	34.0642	0.9361	-3.0149	114.628	TRUE	0.119178	TRUE	1	40		N	Y	N	N
30	C6	FALSE		Target 1	UNKNOWN	FAM	NFQ-MGB	19.1208	18.8283	2.39235	90468.9	7.53015e+06	35766904	34.0642	0.9361	-3.0149	114.628	TRUE	0.119178	TRUE	1	40		N	Y	N	N
31	C7	FALSE		Target 1	UNKNOWN	FAM	NFQ-MGB	19.3535	18.8283	2.39235	75739.1	7.53015e+06	35766904	34.0642	0.9361	-3.0149	114.628	TRUE	0.119178	TRUE	1	40		N	Y	N	N
32	C8	FALSE		Target 1	UNKNOWN	FAM	NFQ-MGB	19.5039	18.8283	2.39235	67522.1	7.53015e+06	35766904	34.0642	0.9361	-3.0149	114.628	TRUE	0.119178	TRUE	1	40		N	Y	N	N
33	C9	FALSE		Target 1	UNKNOWN	FAM	NFQ-MGB	19.5133	18.8283	2.39235	67038.2	7.53015e+06	35766904	34.0642	0.9361	-3.0149	114.628	TRUE	0.119178	TRUE	1	40		N	Y	N	N
34	C10	FALSE		Target 1	UNKNOWN	FAM	NFQ-MGB	19.3574	18.8283	2.39235	75517.7	7.53015e+06	35766904	34.0642	0.9361	-3.0149	114.628	TRUE	0.119178	TRUE	1	40		N	Y	N	N
35	C11	FALSE		Target 1	UNKNOWN	FAM	NFQ-MGB	19.5195	18.8283	2.39235	66723.9	7.53015e+06	35766904	34.0642	0.9361	-3.0149	114.628	TRUE	0.119178	TRUE	1	40		N	Y	N	N
36	C12	FALSE		Target 1	UNKNOWN	FAM	NFQ-MGB	19.5229	18.8283	2.39235	66551.5	7.53015e+06	35766904	34.0642	0.9361	-3.0149	114.628	TRUE	0.119178	TRUE	1	40		N	Y	N	N
37	D1	FALSE		Target 1	UNKNOWN	FAM	NFQ-MGB	19.5252	18.8283	2.39235	66432.9	7.53015e+06	35766904	34.0642	0.9361	-3.0149	114.628	TRUE	0.119178	TRUE	1	40		N	Y	N	N
38	D2	FALSE		Target 1	UNKNOWN	FAM	NFQ-MGB	19.892	18.8283	2.39235	50202.5	7.53015e+06	35766904	34.0642	0.9361	-3.0149	114.628	TRUE	0.119178	TRUE	1	40		N	Y	N	N
39	D3	FALSE		Target 1	UNKNOWN	FAM	NFQ-MGB	19.9319	18.8283	2.39235	48694.9	7.53015e+06	35766904	34.0642	0.9361	-3.0149	114.628	TRUE	0.119178	TRUE	1	40		N	Y	N	N
40	D4	FALSE		Target 1	UNKNOWN	FAM	NFQ-MGB	19.4798	18.8283	2.39235	68774	7.53015e+06	35766904	34.0642	0.9361	-3.0149	114.628	TRUE	0.119178	TRUE	1	40		N	Y	N	N
41	D5	FALSE		Target 1	UNKNOWN	FAM	NFQ-MGB	19.5541	18.8283	2.39235	64982.2	7.53015e+06	35766904	34.0642	0.9361	-3.0149	114.628	TRUE	0.119178	TRUE	1	40		N	Y	N	N
42	D6	FALSE		Target 1	UNKNOWN	FAM	NFQ-MGB	19.6215	18.8283	2.39235	61720.4	7.53015e+06	35766904	34.0642	0.9361	-3.0149	114.628	TRUE	0.119178	TRUE	1	40		N	Y	N	N
43	D7	FALSE		Target 1	UNKNOWN	FAM	NFQ-MGB	18.9889	18.8283	2.39235	100060	7.53015e+06	35766904	34.0642	0.9361	-3.0149	114.628	TRUE	0.119178	TRUE	1	40		N	Y	N	N
44	D8	FALSE		Target 1	UNKNOWN	FAM	NFQ-MGB	19.0043	18.8283	2.39235	98894.1	7.53015e+06	35766904	34.0642	0.9361	-3.0149	114.628	TRUE	0.119178	TRUE	1	40		N	Y	N	N
45	D9	FALSE		Target 1	UNKNOWN	FAM	NFQ-MGB	19.0452	18.8283	2.39235	95853.2	7.53015e+06	35766904	34.0642	0.9361	-3.0149	114.628	TRUE	0.119178	TRUE	1	40		N	Y	N	N
46	D10	FALSE		Target 1	UNKNOWN	FAM	NFQ-MGB	19.4097	18.8283	2.39235	72560.6	7.53015e+06	35766904	34.0642	0.9361	-3.0149	114.628	TRUE	0.119178	TRUE	1	40		N	Y	N	N
47	D11	FALSE		Target 1	UNKNOWN	FAM	NFQ-MGB	19.4935	18.8283	2.39235	68063.1	7.53015e+06	35766904	34.0642	0.9361	-3.0149	114.628	TRUE	0.119178	TRUE	1	40		N	Y	N	N
48	D12	FALSE		Target 1	UNKNOWN	FAM	NFQ-MGB	19.5362	18.8283	2.39235	65876	7.53015e+06	35766904	34.0642	0.9361	-3.0149	114.628	TRUE	0.119178	TRUE	1	40		N	Y	N	N
49	E1	FALSE		Target 1	UNKNOWN	FAM	NFQ-MGB	19.0952	18.8283	2.39235	92261.6	7.53015e+06	35766904	34.0642	0.9361	-3.0149	114.628	TRUE	0.119178	TRUE	1	40		N	Y	N	N
50	E2	FALSE		Target 1	UNKNOWN	FAM	NFQ-MGB	19.1213	18.8283	2.39235	90437.3	7.53015e+06	35766904	34.0642	0.9361	-3.0149	114.628	TRUE	0.119178	TRUE	1	40		N	Y	N	N
51	E3	FALSE		Target 1	UNKNOWN	FAM	NFQ-MGB	19.275	18.8283	2.39235	80423.6	7.53015e+06	35766904	34.0642	0.9361	-3.0149	114.628	TRUE	0.119178	TRUE	1	40		N	Y	N	N
52	E4	FALSE		Target 1	UNKNOWN	FAM	NFQ-MGB	19.7591	18.8283	2.39235	55564.6	7.53015e+06	35766904	34.0642	0.9361	-3.0149	114.628	TRUE	0.119178	TRUE	1	40		N	Y	N	N
53	E5	FALSE		Target 1	UNKNOWN	FAM	NFQ-MGB	19.8374	18.8283	2.39235	52341.2	7.53015e+06	35766904	34.0642	0.9361	-3.0149	114.628	TRUE	0.119178	TRUE	1	40		N	Y	N	N
54	E6	FALSE		Target 1	UNKNOWN	FAM	NFQ-MGB	19.7748	18.8283	2.39235	54901.7	7.53015e+06	35766904	34.0642	0.9361	-3.0149	114.628	TRUE	0.119178	TRUE	1	40		N	Y	N	N
55	E7	FALSE		Target 1	UNKNOWN	FAM	NFQ-MGB	19.9477	18.8283	2.39235	48109.7	7.53015e+06	35766904	34.0642	0.9361	-3.0149	114.628	TRUE	0.119178	TRUE	1	40		N	Y	N	N
56	E8	FALSE		Target 1	UNKNOWN	FAM	NFQ-MGB	20.0686	18.8283	2.39235	43867.9	7.53015e+06	35766904	34.0642	0.9361	-3.0149	114.628	TRUE	0.119178	TRUE	1	40		N	Y	N	N
57	E9	FALSE		Target 1	UNKNOWN	FAM	NFQ-MGB	19.9471	18.8283	2.39235	48133.1	7.53015e+06	35766904	34.0642	0.9361	-3.0149	114.628	TRUE	0.119178	TRUE	1	40		N	Y	N	N
58	E10	FALSE		Target 1	UNKNOWN	FAM	NFQ-MGB	19.8301	18.8283	2.39235	52630.3	7.53015e+06	35766904	34.0642	0.9361	-3.0149	114.628	TRUE	0.119178	TRUE	1	40		N	Y	N	N
59	E11	FALSE		Target 1	UNKNOWN	FAM	NFQ-MGB	19.8035	18.8283	2.39235	53711.3	7.53015e+06	35766904	34.0642	0.9361	-3.0149	114.628	TRUE	0.119178	TRUE	1	40		N	Y	N	N
60	E12	FALSE		Target 1	UNKNOWN	FAM	NFQ-MGB	19.9157	18.8283	2.39235	49300.6	7.53015e+06	35766904	34.0642	0.9361	-3.0149	114.628	TRUE	0.119178	TRUE	1	40		N	Y	N	N
61	F1	FALSE		Target 1	STANDARD	FAM	NFQ-MGB	19.9932	21.6671	1.74139	10000	10000		34.0642	0.9361	-3.0149	114.628	TRUE	0.119178	TRUE	1	40		N	Y	N	N
62	F2	FALSE		Target 1	STANDARD	FAM	NFQ-MGB	24.7546	24.9613	0.292344	1000	1000		34.0642	0.9361	-3.0149	114.628	TRUE	0.119178	TRUE	1	40		N	N	N	N
63	F3	FALSE		Target 1	STANDARD	FAM	NFQ-MGB	27.9811	28.7516	1.08967	100	100		34.0642	0.9361	-3.0149	114.628	TRUE	0.119178	TRUE	1	40		N	Y	N	N
64	F4	FALSE		Target 1	STANDARD	FAM	NFQ-MGB	30.7727	31.5597	0.856406	10	10		34.0642	0.9361	-3.0149	114.628	TRUE	0.119178	TRUE	1	40		N	Y	N	N
65	F5	FALSE		Target 1	STANDARD	FAM	NFQ-MGB	31.6519	33.4522	1.70913	1	1		34.0642	0.9361	-3.0149	114.628	TRUE	0.119178	TRUE	1	40		N	Y	N	N
66	F6	FALSE		Target 1	NTC	FAM	NFQ-MGB	Undetermined						34.0642	0.9361	-3.0149	114.628	TRUE	0.119178	TRUE	1	40		N	N	N	N
67	F7	FALSE		Target 1	UNKNOWN	FAM	NFQ-MGB	13.5192	18.8283	2.39235	6.52364e+06	7.53015e+06	35766904	34.0642	0.9361	-3.0149	114.628	TRUE	0.119178	TRUE	1	40		N	Y	N	N
68	F8	FALSE		Target 1	UNKNOWN	FAM	NFQ-MGB	9.25851	18.8283	2.39235	168927424	7.53015e+06	35766904	34.0642	0.9361	-3.0149	114.628	TRUE	0.119178	TRUE	1	40		N	Y	N	N
69	F9	FALSE		Target 1	UNKNOWN	FAM	NFQ-MGB	15.4063	18.8283	2.39235	1.54375e+06	7.53015e+06	35766904	34.0642	0.9361	-3.0149	114.628	TRUE	0.119178	TRUE	1	40		N	Y	N	N
70	F10	FALSE		Target 1	UNKNOWN	FAM	NFQ-MGB	19.1367	18.8283	2.39235	89381.4	7.53015e+06	35766904	34.0642	0.9361	-3.0149	114.628	TRUE	0.119178	TRUE	1	40		N	Y	N	N
71	F11	FALSE		Target 1	UNKNOWN	FAM	NFQ-MGB	19.1312	18.8283	2.39235	89755.9	7.53015e+06	35766904	34.0642	0.9361	-3.0149	114.628	TRUE	0.119178	TRUE	1	40		N	Y	N	N
72	F12	FALSE		Target 1	UNKNOWN	FAM	NFQ-MGB	19.2059	18.8283	2.39235	84776.4	7.53015e+06	35766904	34.0642	0.9361	-3.0149	114.628	TRUE	0.119178	TRUE	1	40		N	Y	N	N
73	G1	FALSE		Target 1	STANDARD	FAM	NFQ-MGB	21.5392	21.6671	1.74139	10000	10000		34.0642	0.9361	-3.0149	114.628	TRUE	0.119178	TRUE	1	40		N	Y	N	N
74	G2	FALSE		Target 1	STANDARD	FAM	NFQ-MGB	25.1681	24.9613	0.292344	1000	1000		34.0642	0.9361	-3.0149	114.628	TRUE	0.119178	TRUE	1	40		N	N	N	N
75	G3	FALSE		Target 1	STANDARD	FAM	NFQ-MGB	29.5221	28.7516	1.08967	100	100		34.0642	0.9361	-3.0149	114.628	TRUE	0.119178	TRUE	1	40		N	Y	N	N
76	G4	FALSE		Target 1	STANDARD	FAM	NFQ-MGB	32.4718	31.5597	0.856406	10	10		34.0642	0.9361	-3.0149	114.628	TRUE	0.119178	TRUE	1	40		N	Y	N	N
77	G5	FALSE		Target 1	STANDARD	FAM	NFQ-MGB	35.0525	33.4522	1.70913	1	1		34.0642	0.9361	-3.0149	114.628	TRUE	0.119178	TRUE	1	40		N	Y	N	N
78	G6	FALSE		Target 1	NTC	FAM	NFQ-MGB	Undetermined						34.0642	0.9361	-3.0149	114.628	TRUE	0.119178	TRUE	1	40		N	N	N	N
79	G7	FALSE		Target 1	UNKNOWN	FAM	NFQ-MGB	21.8166	18.8283	2.39235	11544.1	7.53015e+06	35766904	34.0642	0.9361	-3.0149	114.628	TRUE	0.119178	TRUE	1	40		N	Y	N	N
80	G8	FALSE		Target 1	UNKNOWN	FAM	NFQ-MGB	9.17902	18.8283	2.39235	179499504	7.53015e+06	35766904	34.0642	0.9361	-3.0149	114.628	TRUE	0.119178	TRUE	1	40		N	Y	N	N
81	G9	FALSE		Target 1	UNKNOWN	FAM	NFQ-MGB	14.6416	18.8283	2.39235	2.76834e+06	7.53015e+06	35766904	34.0642	0.9361	-3.0149	114.628	TRUE	0.119178	TRUE	1	40		N	Y	N	N
82	G10	FALSE		Target 1	UNKNOWN	FAM	NFQ-MGB	19.2226	18.8283	2.39235	83706.9	7.53015e+06	35766904	34.0642	0.9361	-3.0149	114.628	TRUE	0.119178	TRUE	1	40		N	Y	N	N
83	G11	FALSE		Target 1	UNKNOWN	FAM	NFQ-MGB	19.2554	18.8283	2.39235	81631.2	7.53015e+06	35766904	34.0642	0.9361	-3.0149	114.628	TRUE	0.119178	TRUE	1	40		N	Y	N	N
84	G12	FALSE		Target 1	UNKNOWN	FAM	NFQ-MGB	19.283	18.8283	2.39235	79931.1	7.53015e+06	35766904	34.0642	0.9361	-3.0149	114.628	TRUE	0.119178	TRUE	1	40		N	Y	N	N
85	H1	FALSE		Target 1	STANDARD	FAM	NFQ-MGB	23.4689	21.6671	1.74139	10000	10000		34.0642	0.9361	-3.0149	114.628	TRUE	0.119178	TRUE	1	40		N	Y	N	N
86	H2	FALSE		Target 1	STANDARD	FAM	NFQ-MGB	Undetermined	24.9613	0.292344	1000			34.0642	0.9361	-3.0149	114.628	TRUE	0.119178	TRUE	1	40		Y	N	Y	N
87	H3	FALSE		Target 1	STANDARD	FAM	NFQ-MGB	Undetermined	28.7516	1.08967	100			34.0642	0.9361	-3.0149	114.628	TRUE	0.119178	TRUE	1	40		Y	N	Y	N
88	H4	FALSE		Target 1	STANDARD	FAM	NFQ-MGB	31.4348	31.5597	0.856406	10	10		34.0642	0.9361	-3.0149	114.628	TRUE	0.119178	TRUE	1	40		N	Y	N	N
89	H5	FALSE		Target 1	STANDARD	FAM	NFQ-MGB	33.6522	33.4522	1.70913	1	1		34.0642	0.9361	-3.0149	114.628	TRUE	0.119178	TRUE	1	40		N	Y	N	N
90	H6	FALSE		Target 1	NTC	FAM	NFQ-MGB	Undetermined						34.0642	0.9361	-3.0149	114.628	TRUE	0.119178	TRUE	1	40		N	N	N	N
91	H7	FALSE		Target 1	UNKNOWN	FAM	NFQ-MGB	22.6061	18.8283	2.39235	6316.53	7.53015e+06	35766904	34.0642	0.9361	-3.0149	114.628	TRUE	0.119178	TRUE	1	40		N	Y	N	N
92	H8	FALSE		Target 1	UNKNOWN	FAM	NFQ-MGB	9.00905	18.8283	2.39235	204381088	7.53015e+06	35766904	34.0642	0.9361	-3.0149	114.628	TRUE	0.119178	TRUE	1	40		N	Y	N	Y
93	H9	FALSE		Target 1	UNKNOWN	FAM	NFQ-MGB	12.1481	18.8283	2.39235	18589366	7.53015e+06	35766904	34.0642	0.9361	-3.0149	114.628	TRUE	0.119178	TRUE	1	40		N	Y	N	N
94	H10	FALSE		Target 1	UNKNOWN	FAM	NFQ-MGB	19.5538	18.8283	2.39235	64995.1	7.53015e+06	35766904	34.0642	0.9361	-3.0149	114.628	TRUE	0.119178	TRUE	1	40		N	Y	N	N
95	H11	FALSE		Target 1	UNKNOWN	FAM	NFQ-MGB	19.7347	18.8283	2.39235	56611.8	7.53015e+06	35766904	34.0642	0.9361	-3.0149	114.628	TRUE	0.119178	TRUE	1	40		N	Y	N	N
96	H12	FALSE		Target 1	UNKNOWN	FAM	NFQ-MGB	20.2171	18.8283	2.39235	39164.2	7.53015e+06	35766904	34.0642	0.9361	-3.0149	114.628	TRUE	0.119178	TRUE	1	40		N	Y	N	N
